# Supplementary material for: Chronic Intermittent Hypoxia Exacerbates High-Fat Diet-Induced MASLD Through Lipid Metabolic Reprogramming, Impaired Antioxidant Defense, and NF-κB/NLRP3 Activation
Source: Biomolecules. 2026 May 20;16(5):751. doi: 10.3390/biom16050751 (PMC13204061; doi:10.3390/biom16050751)
Supplement: Supplementary file 1 [file biomolecules-16-00751-s001.zip]

Archive with 11 entries (11 files):
- Supplementary figures.pdf
- File S1 The orginal Western blot images.pdf
- Table S1. Primer sequences used for RT-qPCR.xlsx
- Table S2. Differentially expressed genes.xlsx
- Table S3. GO enrichment results of DEGs.xlsx
- Table S4. KEGG enrichment results of DEGs.xlsx
- Table S5. Transcriptomic GSEA results.xlsx
- Table S6. Differentially expressed proteins.xlsx
- Table S7. KEGG enrichment results of DEPs.xlsx
- Table S8. Differential metabolites.xlsx
- Table S9. KEGG enrichment results of differential metabolites.xlsx
