# Supplementary material for: Chronic Intermittent Hypoxia Exacerbates High-Fat Diet-Induced MASLD Through Lipid Metabolic Reprogramming, Impaired Antioxidant Defense, and NF-κB/NLRP3 Activation
Source: Biomolecules. 2026 May 20;16(5):751. doi: 10.3390/biom16050751 (PMC13204061; doi:10.3390/biom16050751)
Supplement: Supplementary file 1 [file biomolecules-16-00751-s001.zip › Table S1. Primer sequences used for RT-qPCR.xlsx]

## Sheet: S1_Primer Sequences
Gene	Forward (5’-3’)	Reverse (5’-3’)
Ppara	TGCCTTCCCTGTGAACTGAC	CACAGAGCGCTAAGCTGTGA
Cpt1a	TCGGTGAGCCTGGCCT	TTGAGTGGTGACCGAGTCTG
Plin2	TCCTTTCTGTTTGCACGTCCT	CCTGGAGAAAAGAGACGCCTTA
Srebf1	CATGGACGAGCTGGCCTTC	TGAGCTGGAGCATGTCTTCG
Fasn	GCAGCTGTTGGTTTGTCCTG	ATTCACTGCAGCCTGAGGTC
Nfe2l2	ACTACAGTCCCAGCAGAGTGAT	AGACACTGCACTGCAACAAG
Hmox1	GCTAGCCTGGTGCAAGATACT	AAGCTGAGAGTGAGGACCCA
Nqo1	CTCTGGCCGATTCAGAGTGG	CTCCCAGACGGTTTCCAGAC
Gpx4	CCTCCCCAGTACTGCAACAG	GCACACGAAACCCCTGTACT
Il1b	TGCCACCTTTTGACAGTGATG	CAAAGGTTTGGAAGCAGCCC
Tnf	ACCCTCACACTCACAAACCA	ACAAGGTACAACCCATCGGC
Il6	AGCCAGAGTCCTTCAGAGAGA	GTGACTCCAGCTTATCTCTTGGT
Ccl2	GTCCCTGTCATGCTTCTGGG	GCGTTAACTGCATCTGGCTG
Nlrp3	CCAAGGCTGCTATCTGGAGG	GGGCTTAGGTCCACACAGAA
Actb	GCCTTCCTTCTTGGGTATGGA	AATGCCTGGGTACATGGTGG
