# Supplementary material for: Chronic Intermittent Hypoxia Exacerbates High-Fat Diet-Induced MASLD Through Lipid Metabolic Reprogramming, Impaired Antioxidant Defense, and NF-κB/NLRP3 Activation
Source: Biomolecules. 2026 May 20;16(5):751. doi: 10.3390/biom16050751 (PMC13204061; doi:10.3390/biom16050751)
Supplement: Supplementary file 1 [file biomolecules-16-00751-s001.zip › Table S2. Differentially expressed genes.xlsx]

## Sheet: Sheet1
gene_id	gene_name	EntrezID	transcript_id	GO	KEGG	KO_ENTRY	EC	TF_Family	Description	trans_type	Reactome	FPKM.HC1	FPKM.HC2	FPKM.HC3	FPKM.HC4	FPKM.HC5	FPKM.HC6	FPKM.H1	FPKM.H3	FPKM.H5	FPKM.H6	FPKM.H7	FPKM.H8	fc	log2(fc)	pval	qval	regulation	significant
ENSMUSG00000038754	Elovl3	12686	ENSMUST00000237098;ENSMUST00000043739	GO:0005783(endoplasmic reticulum);GO:0005789(endoplasmic reticulum membrane);GO:0006629(lipid metabolic process);GO:0006631(fatty acid metabolic process);GO:0006633(fatty acid biosynthetic process);GO:0006636(unsaturated fatty acid biosynthetic process);GO:0008610(lipid biosynthetic process);GO:0009922(fatty acid elongase activity);GO:0016020(membrane);GO:0016740(transferase activity);GO:0019367(…	00062(Fatty acid elongation);01040(Biosynthesis of unsaturated fatty acids);01040(Biosynthesis of unsaturated fatty acids)	K10248	EC:2.3.1.199	NA	ELOVL fatty acid elongase 3 [Source:MGI Symbol;Acc:MGI:1195976]	protein_coding	R-MMU-2046088(Elongation of stearidonoyl-CoA to eicosatetraenoyl-CoA);R-MMU-2046094(Elongation of gamma-lenolenoyl-CoA to dihomo-gamma-lenolenoyl-CoA);R-MMU-548800(ELOVL1,2,3,5 elongate AA-CoA and Mal-CoA to 3ODCT-CoA);R-MMU-548814(ELOVL3,6,7 elongate PALM-CoA and Mal-CoA to 3OOD-CoA);R-MMU-5667077(Nr1d1 (Rev-erba) binds heme, the Elovl3 gene, and recruits corepressors);R-MMU-9844373(Znf423 binds…	50.5517534703798	26.0424813964557	49.4404473326582	33.2591991265823	40.8353614587342	36.6203706243038	123.581014646582	171.303903063797	119.012269224304	127.845165727595	158.035773937215	119.683977648608	0.288908556212424	-1.79131516401203	1.1783903780625e-28	3.34992816675609e-24	down	yes
ENSMUSG00000024987	Cyp26a1	13082	ENSMUST00000025946;ENSMUST00000236500	GO:0001822(kidney development);GO:0001972(retinoic acid binding);GO:0004497(monooxygenase activity);GO:0005506(iron ion binding);GO:0005783(endoplasmic reticulum);GO:0005789(endoplasmic reticulum membrane);GO:0006805(xenobiotic metabolic process);GO:0008401(retinoic acid 4-hydroxylase activity);GO:0016020(membrane);GO:0016491(oxidoreductase activity);GO:0016705(oxidoreductase activity, acting on …	00830(Retinol metabolism);00830(Retinol metabolism)	K07437	EC:1.14.14.-	NA	cytochrome P450, family 26, subfamily a, polypeptide 1 [Source:MGI Symbol;Acc:MGI:1096359]	protein_coding;retained_intron	R-MMU-212007(CYP26A1,B1 4-hydroxylate atRA);R-MMU-5362525(CYP26A1,B1,C1 4-hydroxylate atRA)	0.479407131618759	0.526328818456884	0.345243701462431	0.556812967221382	0.626985935451336	0.953335700958144	3.63635175037822	3.40835593797277	3.0070742602118	2.67267476449824	6.12291712808875	2.16908480837116	0.16597060015382	-2.5910003880666	6.42256766992164e-25	9.12903768602661e-21	down	yes
ENSMUSG00000020644	Id2	15902	ENSMUST00000221761;ENSMUST00000222667;ENSMUST00000020974	GO:0000122(negative regulation of transcription by RNA polymerase II);GO:0000785(chromatin);GO:0000791(euchromatin);GO:0001656(metanephros development);GO:0001779(natural killer cell differentiation);GO:0001966(thigmotaxis);GO:0002521(leukocyte differentiation);GO:0003149(membranous septum morphogenesis);GO:0003166(bundle of His development);GO:0005515(protein binding);GO:0005634(nucleus);GO:0005…	04350(TGF-beta signaling pathway);04390(Hippo signaling pathway);04550(Signaling pathways regulating pluripotency of stem cells);05202(Transcriptional misregulation in cancer);05202(Transcriptional misregulation in cancer)	K17693	NA	bHLH	inhibitor of DNA binding 2 [Source:MGI Symbol;Acc:MGI:96397]	protein_coding	NA	41.0674067616899	64.955131147662	68.3338987136998	51.1278820959803	59.172788716571	57.317045842904	28.6000588367514	22.7557148170632	15.4470020849057	17.9234009593929	23.1085707703035	19.6693433498769	2.6820641681674	1.42334375401698	3.68376888714959e-22	3.49073939746295e-18	up	yes
ENSMUSG00000026348	Acmsd	266645	ENSMUST00000038006;ENSMUST00000186537	GO:0001760(aminocarboxymuconate-semialdehyde decarboxylase activity);GO:0005737(cytoplasm);GO:0005829(cytosol);GO:0006569(tryptophan catabolic process);GO:0008270(zinc ion binding);GO:0016787(hydrolase activity);GO:0016829(lyase activity);GO:0016831(carboxy-lyase activity);GO:0019748(secondary metabolic process);GO:0046872(metal ion binding);GO:0046874(quinolinate metabolic process);GO:0071704(or…	00380(Tryptophan metabolism);00380(Tryptophan metabolism)	K03392	EC:4.1.1.45	NA	amino carboxymuconate semialdehyde decarboxylase [Source:MGI Symbol;Acc:MGI:2386323]	protein_coding;protein_coding_CDS_not_defined	NA	3.71186347651007	5.2570869261745	5.79187237583893	7.64682806711409	5.80468095302013	4.31069230413282	15.3565430332038	14.9231341903921	11.4469021762628	14.1670160748852	11.1921099798658	13.6183381335217	0.402991258638415	-1.31117954957279	1.30537282673447e-21	9.2772846796019e-18	down	yes
ENSMUSG00000070661	Rnf186	66825	ENSMUST00000239443;ENSMUST00000116094	GO:0004842(ubiquitin-protein transferase activity);GO:0005783(endoplasmic reticulum);GO:0005789(endoplasmic reticulum membrane);GO:0016020(membrane);GO:0016567(protein ubiquitination);GO:0016740(transferase activity);GO:0031625(ubiquitin protein ligase binding);GO:0035519(protein K29-linked ubiquitination);GO:0043161(proteasome-mediated ubiquitin-dependent protein catabolic process);GO:0046872(me…	NA	K25214	EC:2.3.2.27	NA	ring finger protein 186 [Source:MGI Symbol;Acc:MGI:1914075]	protein_coding	NA	4.44908858692185	6.93577528628389	2.90836030143541	6.03047849202552	7.44019240988836	5.52973639154705	0.893685503987241	1.20181197926635	1.18074478389155	1.36325643859649	1.67709055502392	1.61672058054226	4.19668866262428	2.06925143879005	2.60514293697253e-21	1.4811800682451e-17	up	yes
ENSMUSG00000031431	Tsc22d3	14605	ENSMUST00000055738;ENSMUST00000112996;ENSMUST00000133023;ENSMUST00000112995;ENSMUST00000152048	GO:0005515(protein binding);GO:0005634(nucleus);GO:0005737(cytoplasm);GO:0006357(regulation of transcription by RNA polymerase II);GO:0006970(response to osmotic stress);GO:0070236(negative regulation of activation-induced cell death of T cells);GO:0070236(negative regulation of activation-induced cell death of T cells)	NA	NA	NA	TSC22	TSC22 domain family, member 3 [Source:MGI Symbol;Acc:MGI:1196284]	protein_coding;retained_intron;protein_coding_CDS_not_defined	NA	21.3956189039392	17.6194068233126	25.3500888518774	14.586921314674	11.7185935268371	15.8836113036167	40.7157692566229	62.5067028007372	54.510079325501	44.7757628138678	51.0242089101589	60.0017817958996	0.339848747196242	-1.5570352903516	2.28042986331367e-20	1.08046766923802e-16	down	yes
ENSMUSG00000047517	Dmbt1	12945	ENSMUST00000084509;ENSMUST00000208311;ENSMUST00000209015;ENSMUST00000209167;ENSMUST00000213064	GO:0005576(extracellular region);GO:0015031(protein transport);GO:0016020(membrane);GO:0030154(cell differentiation);GO:0030154(cell differentiation)	04970(Salivary secretion);04970(Salivary secretion)	K13912	NA	NA	deleted in malignant brain tumors 1 [Source:MGI Symbol;Acc:MGI:106210]	protein_coding;protein_coding_CDS_not_defined	R-MMU-5687284(DMBT1 binds SFTPD 12mer, SFTPAs)	0	22.7888323173102	0	0	0	0	0	0	0	0	0	0	37981.387195517	15.2130049775999	3.68839255639351e-20	1.49790890847364e-16	up	yes
ENSMUSG00000037003	Tns2	209039	ENSMUST00000230474;ENSMUST00000229800;ENSMUST00000229035;ENSMUST00000229097;ENSMUST00000229908;ENSMUST00000228958;ENSMUST00000046144;ENSMUST00000229592;ENSMUST00000169627	GO:0001822(kidney development);GO:0004721(phosphoprotein phosphatase activity);GO:0004725(protein tyrosine phosphatase activity);GO:0005102(signaling receptor binding);GO:0005515(protein binding);GO:0005737(cytoplasm);GO:0005886(plasma membrane);GO:0005925(focal adhesion);GO:0008285(negative regulation of cell population proliferation);GO:0008289(lipid binding);GO:0014850(response to muscle activ…	NA	K18080	NA	NA	tensin 2 [Source:MGI Symbol;Acc:MGI:2387586]	protein_coding;retained_intron	NA	9.21572765278797	11.487799794204	8.93932641562729	10.3843879601981	13.0744310033015	12.2088299235143	4.73698938041086	6.28531999504769	4.57079382831988	5.26355591526046	5.06485719992663	5.27396898862803	2.09358829028172	1.06597776033554	4.2768144179851e-20	1.519766003431e-16	up	yes
ENSMUSG00000035686	Thrsp	21835	ENSMUST00000043077;ENSMUST00000206613	GO:0005515(protein binding);GO:0005634(nucleus);GO:0005654(nucleoplasm);GO:0005737(cytoplasm);GO:0005829(cytosol);GO:0006629(lipid metabolic process);GO:0009617(response to bacterium);GO:0010866(regulation of triglyceride biosynthetic process);GO:0042802(identical protein binding);GO:0042803(protein homodimerization activity);GO:0046890(regulation of lipid biosynthetic process);GO:0140678(molecul…	NA	NA	NA	NA	thyroid hormone responsive [Source:MGI Symbol;Acc:MGI:109126]	protein_coding;retained_intron	R-MMU-75851(Btn-ACACA:2Mn2+ polymer carboxylates Ac-CoA to form Mal-CoA);R-MMU-8866941(MID1IP1 binds THRSP);R-MMU-8876889(Btn-ACACB:2Mn2+ polymer carboxylates Ac-CoA to form Mal-CoA);R-MMU-9843897(Pparg:Rxra heterodimer binds target gene loci);R-MMU-9856206(Mll4-ASCOM,(Mll3-ASCOM) complex is recruited to activated Pparg:Rxra complex at target adipogenic gene loci);R-MMU-9856368(Kmt2d,(Kmt2c) mono…	64.3231134088625	102.51066609228	86.4995912663317	98.4080889104614	93.9029848538145	109.124654806304	152.653689719963	341.728999061672	360.378244435815	248.568321403837	343.249397938785	524.553452895386	0.281446939960357	-1.82906513233812	9.42104546912822e-20	2.97579422884863e-16	down	yes
ENSMUSG00000067825	Pex26	74043	ENSMUST00000139393;ENSMUST00000120066;ENSMUST00000088561;ENSMUST00000125633;ENSMUST00000137432;ENSMUST00000118234	GO:0005777(peroxisome);GO:0005778(peroxisomal membrane);GO:0015031(protein transport);GO:0016020(membrane);GO:0016558(protein import into peroxisome matrix);GO:0022615(protein to membrane docking);GO:0043495(protein-membrane adaptor activity);GO:0044877(protein-containing complex binding);GO:0045046(protein import into peroxisome membrane);GO:0051117(ATPase binding);GO:0051117(ATPase binding)	04146(Peroxisome);04146(Peroxisome)	K13340	NA	NA	peroxisomal biogenesis factor 26 [Source:MGI Symbol;Acc:MGI:1921293]	retained_intron;protein_coding;nonsense_mediated_decay	R-MMU-9033499(PEX1:PEX6:PEX26:ZFAND6 dissociates Ub:PEX5L and PEX7 from PEX14:PEX13:PEX2:PEX10:PEX12 and translocates PEX5L and PEX7 from the peroxisomal membrane to the cytosol);R-MMU-9033516(PEX2:PEX10:PEX12:Ub:PEX5L:PEX7:PEX13:PEX14 binds PEX1:PEX6:PEX26 and ZFAND6);R-MMU-9033533(PEX2:PEX10:PEX12:Ub:PEX5S,L:PEX13:PEX14 binds PEX1:PEX6:PEX26 and ZFAND6);R-MMU-9603775(PEX3:PEX19:class I PMP diss…	8.42558759767073	9.80696547979531	9.66335082001059	12.3705597319569	10.4271025671431	15.0579943345686	4.79552952355744	4.65307045244397	3.8034623534498	4.6497696110817	4.13417102311629	4.53153132698077	2.47488381164281	1.30736079658562	1.21528088122754e-19	3.45480048915364e-16	up	yes
ENSMUSG00000038641	Akr1d1	208665	ENSMUST00000040987;ENSMUST00000123648	GO:0004032(alditol:NADP+ 1-oxidoreductase activity);GO:0005737(cytoplasm);GO:0005829(cytosol);GO:0006629(lipid metabolic process);GO:0006699(bile acid biosynthetic process);GO:0006707(cholesterol catabolic process);GO:0007586(digestion);GO:0008202(steroid metabolic process);GO:0008207(C21-steroid hormone metabolic process);GO:0008209(androgen metabolic process);GO:0016042(lipid catabolic process)…	00120(Primary bile acid biosynthesis);00140(Steroid hormone biosynthesis);00140(Steroid hormone biosynthesis)	K00251	EC:1.3.1.3	NA	aldo-keto reductase family 1, member D1 [Source:MGI Symbol;Acc:MGI:2384785]	protein_coding;protein_coding_CDS_not_defined	R-MMU-192033(4-cholesten-7alpha-ol-3-one is reduced to 5beta-cholestan-7alpha-ol-3-one);R-MMU-192067(4-cholesten-7alpha, 12alpha-diol-3-one is reduced to 5beta-cholesten-7alpha, 12alpha-diol-3-one);R-MMU-193746(4-cholesten-7alpha,24(S)-diol-3-one is reduced to 5beta-cholestan-7alpha,24(S)-diol-3-one);R-MMU-193755(4-cholesten-7alpha,12alpha,24(S)-triol-3-one is reduced to 5beta-cholestan-7alpha,12…	20.8030898257864	20.025977343588	26.5257800604908	23.9175618206015	27.4661989578292	25.2346029004494	55.3482531081922	55.1647947442102	37.8718891306602	41.2343159363982	49.1805455419979	47.1664515648116	0.503462247364922	-0.990044494572747	5.00692234748387e-19	1.29397080449338e-15	down	no
ENSMUSG00000022885	St6gal1	20440	ENSMUST00000023601;ENSMUST00000115335;ENSMUST00000178797;ENSMUST00000152449	GO:0000138(Golgi trans cisterna);GO:0000139(Golgi membrane);GO:0003835(beta-galactoside alpha-2,6-sialyltransferase activity);GO:0005576(extracellular region);GO:0005794(Golgi apparatus);GO:0005797(Golgi medial cisterna);GO:0006054(N-acetylneuraminate metabolic process);GO:0006486(protein glycosylation);GO:0008373(sialyltransferase activity);GO:0016020(membrane);GO:0016740(transferase activity);G…	00510(N-Glycan biosynthesis);00514(Other types of O-glycan biosynthesis);00514(Other types of O-glycan biosynthesis)	K00778	EC:2.4.3.1	NA	beta galactoside alpha 2,6 sialyltransferase 1 [Source:MGI Symbol;Acc:MGI:108470]	protein_coding;protein_coding_CDS_not_defined	R-MMU-4085033(ST6GAL1,2 transfer Neu5Ac to terminal Gal (alpha-2,6 link));R-MMU-975902(ST6GAL1 transfers Neu5Ac to terminal Gal of N-glycans);R-MMU-977071(ST6GAL1 transfers sialic acid to Tn antigens to form sTn antigens)	10.5769633651343	15.8264714558584	8.27069874227014	15.0379036771766	10.2639406838893	9.48807146399512	5.48681010414971	4.17427920585842	4.53537942656631	4.68309807262002	5.11022220850285	4.15366775508544	2.4682131249599	1.30346697351791	1.37035103238588e-18	3.24636159572214e-15	up	yes
ENSMUSG00000070002	Ell	13716	ENSMUST00000093454;ENSMUST00000210155	GO:0000791(euchromatin);GO:0000987(cis-regulatory region sequence-specific DNA binding);GO:0001701(in utero embryonic development);GO:0005634(nucleus);GO:0005654(nucleoplasm);GO:0005829(cytosol);GO:0006366(transcription by RNA polymerase II);GO:0006368(transcription elongation by RNA polymerase II promoter);GO:0008023(transcription elongation factor complex);GO:0015030(Cajal body);GO:0016604(nucl…	03250(Viral life cycle - HIV-1);03250(Viral life cycle - HIV-1)	K15183	NA	NA	elongation factor RNA polymerase II [Source:MGI Symbol;Acc:MGI:109377]	protein_coding	R-MMU-112379(Recruitment of elongation factors to form elongation complex);R-MMU-112381(Hyperphosphorylation (Ser2) of RNA Pol II CTD by P-TEFb complex);R-MMU-112385(Addition of nucleotides leads to transcript elongation);R-MMU-112392(Resumption of elongation after recovery from pausing);R-MMU-112395(Abortive termination of elongation after arrest);R-MMU-112396(Separation of elongating transcript…	14.70711796139	14.5155943783784	14.0474296833977	12.5428840772201	15.3663663938224	16.5084624555985	7.29248123552124	7.00305791505792	6.69329593822394	8.20327586100386	7.63459311196911	7.64159618629344	1.9719182982177	0.979599778288864	2.04966613988742e-18	4.48214684805536e-15	up	no
ENSMUSG00000002910	Arrdc2	70807	ENSMUST00000002989;ENSMUST00000213095;ENSMUST00000212898;ENSMUST00000212770;ENSMUST00000212508;ENSMUST00000212855	GO:0003674(molecular_function);GO:0005737(cytoplasm);GO:0005886(plasma membrane);GO:0015031(protein transport);GO:0031410(cytoplasmic vesicle);GO:0031410(cytoplasmic vesicle)	NA	K26229	NA	NA	arrestin domain containing 2 [Source:MGI Symbol;Acc:MGI:1918057]	protein_coding;retained_intron;protein_coding_CDS_not_defined	NA	2.90259080043317	2.75998786107673	3.56188958725248	3.44687030785891	2.56708987283416	2.12114467512376	5.77713605878713	7.34133620173267	16.4163170194926	8.86926128372525	8.82474322370049	11.6530443725248	0.294820502332466	-1.76209123943377	1.02598982327885e-17	2.08334562115508e-14	down	yes
ENSMUSG00000116207	Nnt	18115	ENSMUST00000223268	GO:0016020(membrane);GO:0016491(oxidoreductase activity)	NA	NA	NA	NA	nicotinamide nucleotide transhydrogenase [Source:MGI Symbol;Acc:MGI:109279]	protein_coding	NA	0	0	0	0	0	0	0	0	0	6.557715	0	0	9.14952845617719e-05	-13.4159430820199	1.72734214366811e-17	3.07117939975518e-14	down	yes
ENSMUSG00000053907	Mat2a	232087	ENSMUST00000059472;ENSMUST00000205335;ENSMUST00000206962;ENSMUST00000206900;ENSMUST00000206368;ENSMUST00000206783;ENSMUST00000205823	GO:0000166(nucleotide binding);GO:0004478(methionine adenosyltransferase activity);GO:0005524(ATP binding);GO:0005829(cytosol);GO:0006556(S-adenosylmethionine biosynthetic process);GO:0006730(one-carbon metabolic process);GO:0007623(circadian rhythm);GO:0009410(response to xenobiotic stimulus);GO:0009725(response to hormone);GO:0016597(amino acid binding);GO:0016740(transferase activity);GO:00342…	00270(Cysteine and methionine metabolism);00270(Cysteine and methionine metabolism)	K00789	EC:2.5.1.6	NA	methionine adenosyltransferase 2A [Source:MGI Symbol;Acc:MGI:2443731]	protein_coding;retained_intron;protein_coding_CDS_not_defined	R-MMU-5603114(MAT2B:MAT2A:K+:2Mg2+ transfers Ado from ATP to L-Met)	17.7603614168524	22.7665683181008	17.607038648239	21.5839440135979	16.6568839777084	19.774542862461	11.7140315506019	12.4542972191262	10.6998155472581	11.1736704469461	13.1210764650022	11.701522753901	1.63903619191845	0.712847711255429	1.72853772323353e-17	3.07117939975518e-14	up	no
ENSMUSG00000024254	Abcg8	67470	ENSMUST00000045714;ENSMUST00000171915;ENSMUST00000170725	GO:0005515(protein binding);GO:0005524(ATP binding);GO:0005886(plasma membrane);GO:0006869(lipid transport);GO:0007584(response to nutrient);GO:0009410(response to xenobiotic stimulus);GO:0010949(negative regulation of intestinal phytosterol absorption);GO:0014850(response to muscle activity);GO:0015914(phospholipid transport);GO:0015918(sterol transport);GO:0016020(membrane);GO:0016324(apical pl…	02010(ABC transporters);04975(Fat digestion and absorption);04976(Bile secretion);04979(Cholesterol metabolism);04979(Cholesterol metabolism)	K05684	NA	NA	ATP binding cassette subfamily G member 8 [Source:MGI Symbol;Acc:MGI:1914720]	protein_coding	R-MMU-265783(ABCG5:ABCG8 transports sterols from cytosol to extracellular region)	17.1173097826087	19.9753252157909	18.472983703921	22.8742805750867	20.9602059535876	24.902970977594	11.4332840368098	12.39559917498	9.9105795441451	8.82664622539344	10.8897954011736	11.7227283582289	1.90711389579227	0.931391006203349	2.01231230476118e-16	3.36505965880888e-13	up	no
ENSMUSG00000074063	Osgin1	71839	ENSMUST00000152420;ENSMUST00000145604;ENSMUST00000144381;ENSMUST00000098365;ENSMUST00000131448;ENSMUST00000126414	GO:0005575(cellular_component);GO:0007165(signal transduction);GO:0008083(growth factor activity);GO:0030154(cell differentiation);GO:0030308(negative regulation of cell growth);GO:0030334(regulation of cell migration);GO:0042127(regulation of cell population proliferation);GO:0042981(regulation of apoptotic process);GO:0042981(regulation of apoptotic process)	NA	NA	NA	NA	oxidative stress induced growth inhibitor 1 [Source:MGI Symbol;Acc:MGI:1919089]	protein_coding;retained_intron;protein_coding_CDS_not_defined	NA	73.0977823534031	97.0555247920718	83.5259719323111	58.4734253017951	44.4075216335079	35.3418045598355	23.003904645101	22.9750602068063	19.4302122157816	21.7906779850411	22.5474081634256	22.797376105834	2.95675504175525	1.56401472547258	3.90888099729461e-16	6.17342605506062e-13	up	yes
ENSMUSG00000023206	Il15ra	16169	ENSMUST00000078834;ENSMUST00000138349;ENSMUST00000148748;ENSMUST00000126394;ENSMUST00000114831;ENSMUST00000130245;ENSMUST00000124448;ENSMUST00000114833;ENSMUST00000091456;ENSMUST00000139774;ENSMUST00000123600;ENSMUST00000191662;ENSMUST00000128156;ENSMUST00000135341;ENSMUST00000133975;ENSMUST00000114834;ENSMUST00000114832;ENSMUST00000138856	GO:0001779(natural killer cell differentiation);GO:0005576(extracellular region);GO:0005634(nucleus);GO:0005886(plasma membrane);GO:0007259(receptor signaling pathway via JAK-STAT);GO:0009986(cell surface);GO:0010977(negative regulation of neuron projection development);GO:0016020(membrane);GO:0019901(protein kinase binding);GO:0031410(cytoplasmic vesicle);GO:0031667(response to nutrient levels);…	04060(Cytokine-cytokine receptor interaction);04630(JAK-STAT signaling pathway);04672(Intestinal immune network for IgA production);05166(Human T-cell leukemia virus 1 infection);05200(Pathways in cancer);05200(Pathways in cancer)	K05074	NA	NA	interleukin 15 receptor, alpha chain [Source:MGI Symbol;Acc:MGI:104644]	protein_coding;protein_coding_CDS_not_defined;retained_intron	R-MMU-449115(IL15:IL15RA binds IL2RB:JAK1 and IL2RG:JAK3);R-MMU-8983294(Il15ra:Il15:p-Y-Il2rb:p-Y-Jak1:p-Y-Il2rg:p-Y-Jak3 phosphorylates Shc1);R-MMU-8983300(IL15RA:IL15:IL2RB:JAK1:IL2RG:JAK3 phosphorylates JAK3 and JAK1);R-MMU-8983307(IL15 binds IL15RA);R-MMU-8983313(Il15:Il15ra:p-Y-Il2rb:p-Y-Jak1:p-Y-Il2rg:p-Y-Jak3 binds Shc1);R-MMU-8983335(IL15:IL15RA:IL2RB:JAK1:IL2RG:JAK3 translocates from the…	7.02847938326586	8.14274022424651	7.31440551012146	7.838920239991	7.31701491902834	7.78123346063878	4.58172812843005	3.95367703508772	4.65810052811516	4.04365906545209	4.6720857368421	5.05599508254611	1.6844939760876	0.752315269252733	5.29405788805721e-16	7.92102513903633e-13	up	no
ENSMUSG00000067279	Ppp1r3c	53412	ENSMUST00000087321	GO:0000164(protein phosphatase type 1 complex);GO:0004721(phosphoprotein phosphatase activity);GO:0005515(protein binding);GO:0005829(cytosol);GO:0005975(carbohydrate metabolic process);GO:0005977(glycogen metabolic process);GO:0005978(glycogen biosynthetic process);GO:0005979(regulation of glycogen biosynthetic process);GO:0005981(regulation of glycogen catabolic process);GO:0006605(protein targ…	04910(Insulin signaling pathway);04931(Insulin resistance)	K07189	NA	NA	protein phosphatase 1, regulatory subunit 3C [Source:MGI Symbol;Acc:MGI:1858229]	protein_coding	R-MMU-3781018(EPM2A dimer dephosphorylates phosphoglycogen-GYG1);R-MMU-3781023(PPP1R3C binds to glycogen:GYG1:GYS1);R-MMU-3781024(GYS1 catalyzes the incorporation of phosphoglucose into glycogen-GYG1)	6.535628	5.056586	9.665658	6.505578	8.496945	3.614067	19.498314	34.398777	48.946014	31.481899	25.858677	24.570013	0.215824978308688	-2.2120662513928	1.0635433030594e-15	1.51172045096863e-12	down	yes
ENSMUSG00000022620	Arsa	11883	ENSMUST00000165199;ENSMUST00000168270;ENSMUST00000023292;ENSMUST00000168052	GO:0001669(acrosomal vesicle);GO:0004065(arylsulfatase activity);GO:0004098(cerebroside-sulfatase activity);GO:0005509(calcium ion binding);GO:0005615(extracellular space);GO:0005764(lysosome);GO:0005768(endosome);GO:0005783(endoplasmic reticulum);GO:0005886(plasma membrane);GO:0006629(lipid metabolic process);GO:0006914(autophagy);GO:0007339(binding of sperm to zona pellucida);GO:0007584(respons…	00600(Sphingolipid metabolism);04142(Lysosome);04142(Lysosome)	K01134	EC:3.1.6.8	NA	arylsulfatase A [Source:MGI Symbol;Acc:MGI:88077]	protein_coding;retained_intron;protein_coding_CDS_not_defined	R-MMU-1606807(ARSA removes sulfate from PSAP(195-273):Sulfatide);R-MMU-1614362(SUMF1 mediates the oxidation of cysteine to formylglycine, producing active arylsulfatases);R-MMU-2248891(M6PR transports activated ARSA to the lysosome);R-MMU-6798751(Exocytosis of azurophil granule lumen proteins);R-MMU-9840949(ARSA removes sulfate from SM3)	10.671659744837	11.0134141546196	8.16371905842391	10.6920811782609	12.6155060217391	12.2006596418478	4.79961167581522	5.13199677961957	4.51918756494565	4.31939034755435	7.33114756195652	4.25720042717391	2.15283910056475	1.10624049902602	1.54223108790626e-15	2.08774025557139e-12	up	yes
ENSMUSG00000078234	Klhdc7a	242721	ENSMUST00000105031	GO:0005515(protein binding);GO:0016020(membrane)	NA	NA	NA	NA	kelch domain containing 7A [Source:MGI Symbol;Acc:MGI:2444612]	protein_coding	NA	2.787137	4.087459	3.10548	6.118207	2.995429	2.642718	1.601178	1.258953	1.092842	1.317778	1.52831	1.00402	2.78562147438941	1.47799922989792	1.61863283476856e-15	2.09156791940003e-12	up	yes
ENSMUSG00000053113	Socs3	12702	ENSMUST00000054002;ENSMUST00000123255;ENSMUST00000132295	GO:0001784(phosphotyrosine residue binding);GO:0001932(regulation of protein phosphorylation);GO:0005515(protein binding);GO:0005829(cytosol);GO:0005942(phosphatidylinositol 3-kinase complex);GO:0007165(signal transduction);GO:0007259(receptor signaling pathway via JAK-STAT);GO:0009898(cytoplasmic side of plasma membrane);GO:0009968(negative regulation of signal transduction);GO:0016567(protein u…	04120(Ubiquitin mediated proteolysis);04380(Osteoclast differentiation);04630(JAK-STAT signaling pathway);04668(TNF signaling pathway);04910(Insulin signaling pathway);04917(Prolactin signaling pathway);04920(Adipocytokine signaling pathway);04930(Type II diabetes mellitus);04931(Insulin resistance);04932(Non-alcoholic fatty liver disease);04935(Growth hormone synthesis, secretion and action);051…	K04696	NA	NA	suppressor of cytokine signaling 3 [Source:MGI Symbol;Acc:MGI:1201791]	protein_coding;protein_coding_CDS_not_defined	R-MMU-1112602(Tyrosine phosphorylation of STAT1, STAT3 by IL6 receptor);R-MMU-1112755(SOCS3 binds IL6ST);R-MMU-1169194(Socs binding to JAK2);R-MMU-2586548(Jak2 Autophosphorylates in Response to Leptin);R-MMU-2672295(Phosphorylated Lepr Binds Socs3);R-MMU-873918(Transphosphorylation of JAK1);R-MMU-877269(SOCS-1 and SOCS-3 binds to p-JAK2);R-MMU-8848110(SOCS3 binds activated PTK6);R-MMU-8952039(NED…	13.2413643555863	18.8662197557938	9.3308462269111	12.6082534244206	11.5421890660671	5.32073374334141	3.697187870633	2.59613899342788	2.42850828502248	3.78300615773089	3.6242553538568	1.48999636665514	4.02458891965345	2.00884143071427	1.98515448355695e-15	2.45365094167639e-12	up	yes
ENSMUSG00000040964	Arhgef10l	72754	ENSMUST00000039204;ENSMUST00000140403;ENSMUST00000154979;ENSMUST00000138493;ENSMUST00000125045;ENSMUST00000105799;ENSMUST00000105798;ENSMUST00000105797;ENSMUST00000069623;ENSMUST00000097820	GO:0005085(guanyl-nucleotide exchange factor activity);GO:0005096(GTPase activator activity);GO:0005515(protein binding);GO:0005737(cytoplasm);GO:0005829(cytosol);GO:0030036(actin cytoskeleton organization);GO:0032933(SREBP signaling pathway);GO:0051496(positive regulation of stress fiber assembly);GO:0051496(positive regulation of stress fiber assembly)	NA	K16727	NA	NA	Rho guanine nucleotide exchange factor 10-like [Source:MGI Symbol;Acc:MGI:1920004]	protein_coding;nonsense_mediated_decay;retained_intron	R-MMU-205039(p75NTR indirectly activates RAC and Cdc42 via a guanyl-nucleotide exchange factor);R-MMU-419166(GEFs activate RhoA,B,C);R-MMU-8980691(RHOA GEFs activate RHOA);R-MMU-9013023(RHOB GEFs activate RHOB);R-MMU-9013109(RHOC GEFs activate RHOC)	3.65878652590901	5.05323994062884	4.26947410732479	4.43499661443879	4.5133138554365	4.59637101370104	2.84244470806253	2.99864184893729	2.71429644721588	2.38781163340945	3.08777604285965	2.31123176233972	1.62317057019973	0.69881461285642	2.29590046939471e-15	2.54897426187386e-12	up	no
ENSMUSG00000032280	Tle3	21887	ENSMUST00000159140;ENSMUST00000162973;ENSMUST00000160882;ENSMUST00000161689;ENSMUST00000159050;ENSMUST00000034820;ENSMUST00000160724;ENSMUST00000162583;ENSMUST00000159386;ENSMUST00000161194;ENSMUST00000159630;ENSMUST00000161993	GO:0003714(transcription corepressor activity);GO:0005515(protein binding);GO:0005634(nucleus);GO:0005654(nucleoplasm);GO:0005667(transcription regulator complex);GO:0006355(regulation of DNA-templated transcription);GO:0007283(spermatogenesis);GO:0016055(Wnt signaling pathway);GO:0030154(cell differentiation);GO:0045892(negative regulation of DNA-templated transcription);GO:0090090(negative regu…	04310(Wnt signaling pathway);04330(Notch signaling pathway);04330(Notch signaling pathway)	K04497	NA	NA	transducin-like enhancer of split 3 [Source:MGI Symbol;Acc:MGI:104634]	retained_intron;protein_coding	R-MMU-3299569(Beta-catenin displaces TLE:HDAC1 from TCF/LEF);R-MMU-3322429(XIAP monoubiquinates TLE);R-MMU-3322431(XIAP binds TLE);R-MMU-3322434(XIAP dissociates from ub-TLE);R-MMU-3361751(beta-catenin is replaced by repression complexes at the promoter);R-MMU-4641229(TLE oligomerizes);R-MMU-8944349(TLE tetramers bind TCF/LEF at WNT promoters);R-MMU-9038163(ESR1:ESTG:PGR:P4 bind pioneer factors a…	1.04757028127956	1.23327225788976	1.32478413199759	1.42736484985811	1.55579733364864	1.5364132903947	0.697907653366584	0.684856456617078	0.570639395648809	0.699769015822513	0.806094917705736	0.530231027173446	2.03664751688309	1.02619631430107	2.32498792226189e-15	2.54897426187386e-12	up	yes
ENSMUSG00000027698	Nceh1	320024	ENSMUST00000046515;ENSMUST00000091284;ENSMUST00000129412	GO:0003824(catalytic activity);GO:0005783(endoplasmic reticulum);GO:0005886(plasma membrane);GO:0006629(lipid metabolic process);GO:0006805(xenobiotic metabolic process);GO:0016020(membrane);GO:0016042(lipid catabolic process);GO:0016787(hydrolase activity);GO:0017171(serine hydrolase activity);GO:0042301(phosphate ion binding);GO:0043231(intracellular membrane-bounded organelle);GO:0046485(ether…	04927(Cortisol synthesis and secretion);04934(Cushing syndrome);04976(Bile secretion);04979(Cholesterol metabolism);04979(Cholesterol metabolism)	K14349	EC:3.1.1.-	NA	neutral cholesterol ester hydrolase 1 [Source:MGI Symbol;Acc:MGI:2443191]	protein_coding;retained_intron	R-MMU-6813720(NCEH1 hydrolyzes cholesterol esters)	6.97982772225395	5.24386221473444	6.34477497658481	6.92542961755187	7.35758768570341	8.37674886598134	3.55129140205597	3.04843986046069	3.22548504226157	3.38798399219494	3.27059479973349	3.24870838130592	2.08935633173709	1.06305855951393	2.46521086051134e-15	2.54897426187386e-12	up	yes
ENSMUSG00000023045	Soat2	223920	ENSMUST00000023806;ENSMUST00000160465	GO:0000062(fatty-acyl-CoA binding);GO:0004772(sterol O-acyltransferase activity);GO:0005783(endoplasmic reticulum);GO:0005789(endoplasmic reticulum membrane);GO:0005903(brush border);GO:0006629(lipid metabolic process);GO:0008202(steroid metabolic process);GO:0008203(cholesterol metabolic process);GO:0008374(O-acyltransferase activity);GO:0010878(cholesterol storage);GO:0015485(cholesterol bindin…	00100(Steroid biosynthesis);04979(Cholesterol metabolism);04979(Cholesterol metabolism)	K00637	EC:2.3.1.26	NA	sterol O-acyltransferase 2 [Source:MGI Symbol;Acc:MGI:1332226]	protein_coding;nonsense_mediated_decay	R-MMU-8876696(SOAT1,2 transfer acyl group to CHOL forming CHEST)	10.1326706877542	11.7237296990511	8.89302060912788	9.86825740262088	10.8358692525983	10.6225972056033	5.56200188703118	7.32974584365115	6.03941555896972	5.84539401355626	6.50020932309083	6.18702435607772	1.65696378366932	0.728542069854673	2.4994613338867e-15	2.54897426187386e-12	up	no
ENSMUSG00000032633	Flcn	216805	ENSMUST00000102697;ENSMUST00000148151;ENSMUST00000047706;ENSMUST00000091246;ENSMUST00000151453;ENSMUST00000133647	GO:0000122(negative regulation of transcription by RNA polymerase II);GO:0001701(in utero embryonic development);GO:0001932(regulation of protein phosphorylation);GO:0001934(positive regulation of protein phosphorylation);GO:0004857(enzyme inhibitor activity);GO:0005096(GTPase activator activity);GO:0005515(protein binding);GO:0005634(nucleus);GO:0005737(cytoplasm);GO:0005764(lysosome);GO:0005765…	04150(mTOR signaling pathway);05211(Renal cell carcinoma);05211(Renal cell carcinoma)	K09594	NA	NA	folliculin [Source:MGI Symbol;Acc:MGI:2442184]	protein_coding;retained_intron;protein_coding_CDS_not_defined	R-MMU-9645598(RRAGC,D hydrolyzes GTP)	6.74937615756594	8.19427585816752	6.6371168347987	6.80515661360481	7.2554890802869	5.76637555275335	3.57877880310042	4.83714125682554	4.11479119366034	3.3939712464137	4.43253232253586	4.21907096922721	1.68486769921333	0.752635311180156	2.5105979784884e-15	2.54897426187386e-12	up	no
ENSMUSG00000045817	Zfp36l2	12193	ENSMUST00000060366	GO:0000165(MAPK cascade);GO:0000288(nuclear-transcribed mRNA catabolic process, deadenylation-dependent decay);GO:0003723(RNA binding);GO:0003729(mRNA binding);GO:0005634(nucleus);GO:0005737(cytoplasm);GO:0005829(cytosol);GO:0006402(mRNA catabolic process);GO:0006417(regulation of translation);GO:0009611(response to wounding);GO:0010629(negative regulation of gene expression);GO:0030097(hemopoies…	04218(Cellular senescence)	K18753	NA	zf-CCCH	zinc finger protein 36, C3H type-like 2 [Source:MGI Symbol;Acc:MGI:107945]	protein_coding	R-MMU-9819258(Zfp36l2 binds Cnot6l of CCR4-CNOT complex and an AU-rich element in mRNA);R-MMU-9822332(CCR4-NOT(Cnot6l) deadenylates mRNA in CCR4-NOT(Cnot6l):Zfp36l2:mRNA)	15.519001	20.595137	12.770096	15.88882	20.674124	20.421886	9.291159	8.82301	7.904051	9.013803	9.029541	6.706	2.08536820872477	1.06030213954569	1.17605144270184e-14	1.152854841832e-11	up	yes
ENSMUSG00000046179	E2f8	108961	ENSMUST00000058745;ENSMUST00000119223;ENSMUST00000136142;ENSMUST00000151139	GO:0000122(negative regulation of transcription by RNA polymerase II);GO:0000978(RNA polymerase II cis-regulatory region sequence-specific DNA binding);GO:0000981(DNA-binding transcription factor activity, RNA polymerase II-specific);GO:0000987(cis-regulatory region sequence-specific DNA binding);GO:0001217(DNA-binding transcription repressor activity);GO:0001227(DNA-binding transcription repress…	NA	K09391	NA	E2F	E2F transcription factor 8 [Source:MGI Symbol;Acc:MGI:1922038]	protein_coding;retained_intron	R-MMU-8953013(E2F7 binds E2F8);R-MMU-8953037(E2F8 forms homodimers)	2.66531114367077	2.09780803931655	3.20715998952783	2.72231668712107	1.93743875914018	3.7380480148815	1.12759945379386	0.923135066507441	0.939040286606651	1.13535809002388	1.23673450101047	0.930858936248392	2.60111146812854	1.37912822591314	1.50006400330394e-14	1.42146064953082e-11	up	yes
ENSMUSG00000092232	Gm20521		ENSMUST00000134077	GO:0003676(nucleic acid binding);GO:0003723(RNA binding);GO:0005739(mitochondrion);GO:0006915(apoptotic process);GO:0008406(gonad development);GO:0016020(membrane);GO:0031966(mitochondrial membrane);GO:0042981(regulation of apoptotic process)	NA	NA	NA	NA	predicted gene 20521 [Source:MGI Symbol;Acc:MGI:5141986]	protein_coding	NA	0	0	0	0	0	0	2.906168	0	0	0	0	0	0.000206457438110942	-12.2418679836439	1.60056821879784e-14	1.46777268787049e-11	down	yes
ENSMUSG00000025229	Pitx3	18742	ENSMUST00000026259;ENSMUST00000172971;ENSMUST00000172980	GO:0000785(chromatin);GO:0000978(RNA polymerase II cis-regulatory region sequence-specific DNA binding);GO:0000981(DNA-binding transcription factor activity, RNA polymerase II-specific);GO:0001228(DNA-binding transcription activator activity, RNA polymerase II-specific);GO:0002088(lens development in camera-type eye);GO:0002089(lens morphogenesis in camera-type eye);GO:0003677(DNA binding);GO:000…	NA	K09357	NA	Homeobox	paired-like homeodomain transcription factor 3 [Source:MGI Symbol;Acc:MGI:1100498]	protein_coding;retained_intron	NA	0.747091847968545	0.174498558322412	0.830699410222805	0.121067418086501	0.268812424639581	0.3617725163827	2.19059748754915	5.60480592529489	2.65503469331586	3.17475405897772	3.60594019790301	2.39655192529489	0.12757196105455	-2.97061681980218	2.27368251925185e-14	2.01988270804036e-11	down	yes
ENSMUSG00000030256	Bhlhe41	79362	ENSMUST00000032386;ENSMUST00000203949;ENSMUST00000111703	GO:0000122(negative regulation of transcription by RNA polymerase II);GO:0000978(RNA polymerase II cis-regulatory region sequence-specific DNA binding);GO:0000981(DNA-binding transcription factor activity, RNA polymerase II-specific);GO:0001227(DNA-binding transcription repressor activity, RNA polymerase II-specific);GO:0003677(DNA binding);GO:0003714(transcription corepressor activity);GO:000551…	04710(Circadian rhythm);04710(Circadian rhythm)	K03730	NA	bHLH	basic helix-loop-helix family, member e41 [Source:MGI Symbol;Acc:MGI:1930704]	protein_coding;retained_intron	R-MMU-5663185(p-Bmal1:p-Clock,Npas2 binds Bhlhe41 (Dec2) gene);R-MMU-879716(Expression of Dec2 (Bhlhe41, Bhlhb3))	0.240591657440476	0.52327090297619	0.285676779166667	0.495468977083333	0.558570509821429	0.430622466220238	0.12673575014881	0.104808481994048	0.0543537125	0.0855708492559524	0.043335303422619	0.113115333035714	4.80035616607996	2.26314145166181	3.54003751190746e-14	3.04958140571228e-11	up	yes
ENSMUSG00000037390	Muc17		ENSMUST00000041226	GO:0005515(protein binding);GO:0005902(microvillus);GO:0009897(external side of plasma membrane);GO:0016020(membrane);GO:0016324(apical plasma membrane);GO:0019725(cellular homeostasis);GO:0030165(PDZ domain binding);GO:0031526(brush border membrane);GO:0071944(cell periphery)	NA	K22018	NA	NA	mucin 17, cell surface associated [Source:MGI Symbol;Acc:MGI:1203527]	protein_coding	R-MMU-1964501(Addition of galactose to Core 6 glycoprotein);R-MMU-1964505(C1GALT1 transfers Galactose to the Tn antigen forming Core 1 glycoproteins (T antigens));R-MMU-5694487(A4GNT transfers GlcNAc to core 2 mucins);R-MMU-6786012(CHST4 transfers SO4(2-) from PAPS to Core 2 mucins);R-MMU-913675(GALNTs transfer GalNAc to Mucins to form Tn antigens);R-MMU-914005(Addition of GlcNAc to the Tn antige…	0	0.301410872011847	0	0	0.0143741912418024	0	0	0	0	0	0	0	526.308438756082	9.03976471676188	6.85952183239541e-14	5.73536725445108e-11	up	yes
ENSMUSG00000032702	Kank1	107351	ENSMUST00000049400;ENSMUST00000155788;ENSMUST00000146647	GO:0005515(protein binding);GO:0005634(nucleus);GO:0005737(cytoplasm);GO:0005856(cytoskeleton);GO:0005886(plasma membrane);GO:0008013(beta-catenin binding);GO:0008283(cell population proliferation);GO:0010977(negative regulation of neuron projection development);GO:0030036(actin cytoskeleton organization);GO:0030177(positive regulation of Wnt signaling pathway);GO:0030336(negative regulation of c…	NA	K22808	NA	NA	KN motif and ankyrin repeat domains 1 [Source:MGI Symbol;Acc:MGI:2147707]	protein_coding;retained_intron	NA	6.2733599489134	7.5001599041518	6.60559450940642	8.00345342426208	7.89193324229646	6.94106185079468	4.98610957054817	5.04630189085307	4.55130179176127	4.9091654896205	5.43465472397016	4.97158091112553	1.44537936253385	0.531448200418456	2.34757304804468e-13	1.90676590313755e-10	up	no
ENSMUSG00000053964	Lgals4	16855	ENSMUST00000066723;ENSMUST00000126603;ENSMUST00000125155;ENSMUST00000127093;ENSMUST00000137468;ENSMUST00000151547	GO:0002780(antibacterial peptide biosynthetic process);GO:0005515(protein binding);GO:0005615(extracellular space);GO:0016936(galactoside binding);GO:0030246(carbohydrate binding);GO:0042742(defense response to bacterium);GO:0062023(collagen-containing extracellular matrix);GO:0062023(collagen-containing extracellular matrix)	NA	K10091	NA	NA	lectin, galactose binding, soluble 4 [Source:MGI Symbol;Acc:MGI:107536]	protein_coding;retained_intron;nonsense_mediated_decay	NA	9.91961528509719	7.60511166522678	10.9586569365011	6.07779707904968	10.4486704419006	10.7651005982721	3.97676531576674	4.29479744535637	4.44633342073434	3.2946507887689	4.41537448207343	3.88901341598272	2.29366703933888	1.19765597742229	3.02505272388723e-13	2.38878330096295e-10	up	yes
ENSMUSG00000028128	F3	14066,1272	ENSMUST00000029771;ENSMUST00000197731;ENSMUST00000196746	GO:0001938(positive regulation of endothelial cell proliferation);GO:0002020(protease binding);GO:0002541(activation of plasma proteins involved in acute inflammatory response);GO:0004252(serine-type endopeptidase activity);GO:0005515(protein binding);GO:0005543(phospholipid binding);GO:0005615(extracellular space);GO:0007596(blood coagulation);GO:0007599(hemostasis);GO:0009986(cell surface);GO:0…	04610(Complement and coagulation cascades);04933(AGE-RAGE signaling pathway in diabetic complications);04933(AGE-RAGE signaling pathway in diabetic complications)	K03901	NA	NA	coagulation factor III [Source:MGI Symbol;Acc:MGI:88381]	protein_coding;retained_intron;protein_coding_CDS_not_defined	R-MMU-140736(factor X -> factor Xa + factor X activation peptide (TF:F7a catalyst));R-MMU-140748(tissue factor (TF) + activated factor VII (F7a) -> TF:F7a complex);R-MMU-140761(sequestered tissue factor -> tissue factor);R-MMU-140777(factor X -> factor Xa + factor X activation peptide (TF:F7 catalyst));R-MMU-140783(tissue factor (TF) + factor VII (F7) -> TF:F7 complex);R-MMU-140823(factor IX -> f…	1.08226930273051	1.70012455401662	1.33537785041551	2.55687352592006	1.8614717609814	2.12228543806886	0.507596007123071	0.829238217649387	0.486305019390582	0.398824895924021	0.752068851602691	0.558087388998813	3.01756488550234	1.59338479301377	3.65128676115634e-13	2.8053724336798e-10	up	yes
ENSMUSG00000030004	Nat8	68396	ENSMUST00000032073	GO:0001702(gastrulation with mouth forming second);GO:0004468(lysine N-acetyltransferase activity, acting on acetyl phosphate as donor);GO:0005783(endoplasmic reticulum);GO:0005789(endoplasmic reticulum membrane);GO:0005793(endoplasmic reticulum-Golgi intermediate compartment);GO:0005794(Golgi apparatus);GO:0006749(glutathione metabolic process);GO:0007162(negative regulation of cell adhesion);GO…	00480(Glutathione metabolism)	K20838	EC:2.3.1.80,2.3.1.-	NA	N-acetyltransferase 8 (GCN5-related) [Source:MGI Symbol;Acc:MGI:1915646]	protein_coding	NA	10.237161	11.935676	12.9709	13.214843	10.800264	9.226965	22.255709	18.050121	18.094694	21.960417	17.805573	24.224945	0.558746578876881	-0.839734001973901	3.95312264464742e-13	2.95735185636939e-10	down	no
ENSMUSG00000040808	S100g	12309	ENSMUST00000038769	GO:0005499(vitamin D binding);GO:0005509(calcium ion binding);GO:0005615(extracellular space);GO:0005737(cytoplasm);GO:0016323(basolateral plasma membrane);GO:0016324(apical plasma membrane);GO:0046872(metal ion binding);GO:0046914(transition metal ion binding);GO:0048306(calcium-dependent protein binding)	04978(Mineral absorption)	K14734	NA	NA	S100 calcium binding protein G [Source:MGI Symbol;Acc:MGI:104528]	protein_coding	NA	0	4.923157	0	0	0	0	0	0	0	0	0	0	8205.26166666667	13.0023336268329	6.46760358860944e-13	4.71438550812793e-10	up	yes
ENSMUSG00000035356	Nfkbiz	80859	ENSMUST00000114457;ENSMUST00000036273;ENSMUST00000114458;ENSMUST00000139373	GO:0000978(RNA polymerase II cis-regulatory region sequence-specific DNA binding);GO:0002224(toll-like receptor signaling pathway);GO:0002250(adaptive immune response);GO:0002285(lymphocyte activation involved in immune response);GO:0002317(plasma cell differentiation);GO:0002456(T cell mediated immunity);GO:0002544(chronic inflammatory response);GO:0003677(DNA binding);GO:0003712(transcription c…	05202(Transcriptional misregulation in cancer);05202(Transcriptional misregulation in cancer)	K14242	NA	NA	nuclear factor of kappa light polypeptide gene enhancer in B cells inhibitor, zeta [Source:MGI Symbol;Acc:MGI:1931595]	protein_coding;protein_coding_CDS_not_defined	NA	3.26191476683938	3.90614318732563	2.42893641450777	3.14250204404145	2.99470070984456	1.9915757253886	1.05103561976883	1.02247862176166	1.49152171243523	1.47408927202073	1.44909821921084	1.00522528796333	2.36550265160364	1.24214677803549	7.08656144510263e-13	5.03641921903444e-10	up	yes
ENSMUSG00000068452	Duox2	214593	ENSMUST00000237546;ENSMUST00000155820	GO:0004601(peroxidase activity);GO:0005509(calcium ion binding);GO:0005783(endoplasmic reticulum);GO:0005829(cytosol);GO:0005886(plasma membrane);GO:0006590(thyroid hormone generation);GO:0006952(defense response);GO:0006979(response to oxidative stress);GO:0009566(fertilization);GO:0009615(response to virus);GO:0009986(cell surface);GO:0016020(membrane);GO:0016174(NAD(P)H oxidase H2O2-forming ac…	04918(Thyroid hormone synthesis);04918(Thyroid hormone synthesis)	K13411	EC:1.6.3.1,1.11.1.-	NA	dual oxidase 2 [Source:MGI Symbol;Acc:MGI:3036280]	protein_coding;retained_intron	R-MMU-5693681(DUOX1,2 reduce O2 to H2O2)	0	0.320565418402009	0	0	0.00789297415448235	0	0	0	0	0	0	0	547.430654260819	9.09653241277103	7.87498684151221e-13	5.46024697391486e-10	up	yes
ENSMUSG00000032754	Slc8b1	170756	ENSMUST00000076051;ENSMUST00000111890;ENSMUST00000123326;ENSMUST00000140329;ENSMUST00000068326;ENSMUST00000147496	GO:0005432(calcium:sodium antiporter activity);GO:0005739(mitochondrion);GO:0005743(mitochondrial inner membrane);GO:0005886(plasma membrane);GO:0006811(ion transport);GO:0006814(sodium ion transport);GO:0006816(calcium ion transport);GO:0006851(mitochondrial calcium ion transmembrane transport);GO:0006874(cellular calcium ion homeostasis);GO:0015297(antiporter activity);GO:0016020(membrane);GO:0…	NA	K13754	NA	NA	solute carrier family 8 (sodium/lithium/calcium exchanger), member B1 [Source:MGI Symbol;Acc:MGI:2180781]	protein_coding;retained_intron	R-MMU-425822(K+-independent Li+/Ca2+ exchanger transport);R-MMU-8949688(SLC8B1 (NCLX) exchanges sodium (mitochondrial intermembrane space) for calcium (mitochondrial matrix))	14.4681752313023	15.5193197432862	15.1798939572625	16.0113903312157	18.5050042792377	17.0294570066416	10.8465764963904	9.99556790874964	9.7192600970257	9.06881273722206	9.93593027201848	7.42105595841756	1.69710451926559	0.7630754186123	8.71906570809575e-13	5.90156190356538e-10	up	no
ENSMUSG00000042213	Zfand4	67492	ENSMUST00000221824;ENSMUST00000221069;ENSMUST00000036503;ENSMUST00000223495;ENSMUST00000222819;ENSMUST00000220845;ENSMUST00000222494;ENSMUST00000221239	GO:0003674(molecular_function);GO:0005515(protein binding);GO:0005575(cellular_component);GO:0008150(biological_process);GO:0008270(zinc ion binding);GO:0046872(metal ion binding);GO:0046872(metal ion binding)	NA	K12163	NA	NA	zinc finger, AN1-type domain 4 [Source:MGI Symbol;Acc:MGI:1914742]	retained_intron;protein_coding;nonsense_mediated_decay;protein_coding_CDS_not_defined	NA	2.27041456233293	3.66310450692588	2.77076450789793	2.60807878614824	2.30044026342649	2.19072903961118	5.60572380558931	7.28866634459295	4.66031139732685	3.92526986294046	5.20354736208991	4.14520446804374	0.51262361866283	-0.964028143876388	1.42464449479893e-12	9.41855667398697e-10	down	no
ENSMUSG00000090610	Gm3571	100041907	ENSMUST00000170703	NA	NA	NA	NA	NA	predicted gene 3571 [Source:MGI Symbol;Acc:MGI:3781748]	processed_pseudogene	NA	6.437077	7.360688	7.262554	8.53132	5.96462	6.034984	9.81695	13.832699	10.36739	9.643769	12.894986	10.640401	0.618952352882481	-0.692099740223123	1.51023204164873e-12	9.75747192727051e-10	down	no
ENSMUSG00000118672	Muc4	140474	ENSMUST00000239554	GO:0005176(ErbB-2 class receptor binding);GO:0005615(extracellular space);GO:0007160(cell-matrix adhesion);GO:0016020(membrane)	NA	K22017	NA	NA	mucin 4 [Source:MGI Symbol;Acc:MGI:2153525]	protein_coding	R-MMU-1964501(Addition of galactose to Core 6 glycoprotein);R-MMU-1964505(C1GALT1 transfers Galactose to the Tn antigen forming Core 1 glycoproteins (T antigens));R-MMU-5694487(A4GNT transfers GlcNAc to core 2 mucins);R-MMU-6786012(CHST4 transfers SO4(2-) from PAPS to Core 2 mucins);R-MMU-913675(GALNTs transfer GalNAc to Mucins to form Tn antigens);R-MMU-914005(Addition of GlcNAc to the Tn antige…	0	0.130872111729653	0.00854046824525639	0	0	0	0	0	0	0	0	0	232.354299958182	7.86018253344387	1.66761615977572e-12	1.05348871533565e-09	up	yes
ENSMUSG00000001225	Slc26a3	13487	ENSMUST00000001254;ENSMUST00000165816;ENSMUST00000171616;ENSMUST00000109275	GO:0005515(protein binding);GO:0005886(plasma membrane);GO:0008271(secondary active sulfate transmembrane transporter activity);GO:0008272(sulfate transport);GO:0015106(bicarbonate transmembrane transporter activity);GO:0015108(chloride transmembrane transporter activity);GO:0015116(sulfate transmembrane transporter activity);GO:0015297(antiporter activity);GO:0015701(bicarbonate transport);GO:00…	04972(Pancreatic secretion);04978(Mineral absorption);04978(Mineral absorption)	K14078	NA	NA	solute carrier family 26, member 3 [Source:MGI Symbol;Acc:MGI:107181]	protein_coding;retained_intron;nonsense_mediated_decay	R-MMU-427666(SLC26A3,6 exchange Cl- for HCO3-)	0	0.253435464908149	0	0	0	0	0	0	0	0	0	0	422.392441513582	8.72244020844733	2.26426542432515e-12	1.39931603223294e-09	up	yes
ENSMUSG00000035104	Eva1a	232146	ENSMUST00000042974;ENSMUST00000150691;ENSMUST00000149023;ENSMUST00000150976	GO:0003674(molecular_function);GO:0005764(lysosome);GO:0005765(lysosomal membrane);GO:0005783(endoplasmic reticulum);GO:0005789(endoplasmic reticulum membrane);GO:0005886(plasma membrane);GO:0006914(autophagy);GO:0006915(apoptotic process);GO:0008150(biological_process);GO:0016020(membrane);GO:0043231(intracellular membrane-bounded organelle);GO:0043231(intracellular membrane-bounded organelle)	NA	K27569	NA	NA	eva-1 homolog A, regulator of programmed cell death [Source:MGI Symbol;Acc:MGI:2385247]	protein_coding;protein_coding_CDS_not_defined	NA	31.135704456328	32.1558166385027	28.3047156773619	32.7269338221034	32.1039936795009	31.0190189351159	21.348213373262	21.4996652716578	18.5973617386809	18.5366392666667	25.6152924092692	18.4359327996435	1.51125929985973	0.595751217436503	2.91464298806678e-12	1.76292491201622e-09	up	no
ENSMUSG00000022755	Adgrg7	239853	ENSMUST00000023437	GO:0004888(transmembrane signaling receptor activity);GO:0004930(G protein-coupled receptor activity);GO:0007165(signal transduction);GO:0007166(cell surface receptor signaling pathway);GO:0007186(G protein-coupled receptor signaling pathway);GO:0007189(adenylate cyclase-activating G protein-coupled receptor signaling pathway);GO:0016020(membrane)	NA	K08464	NA	NA	adhesion G protein-coupled receptor G7 [Source:MGI Symbol;Acc:MGI:2441732]	protein_coding	NA	0	0.550688	0	0	0	0	0	0	0	0	0	0	917.813333333333	9.84205695511519	3.10065005314893e-12	1.83635999397746e-09	up	yes
ENSMUSG00000033943	Mga	29808	ENSMUST00000110774;ENSMUST00000131396;ENSMUST00000141776;ENSMUST00000150742;ENSMUST00000152148;ENSMUST00000132054;ENSMUST00000138851	GO:0000977(RNA polymerase II transcription regulatory region sequence-specific DNA binding);GO:0000978(RNA polymerase II cis-regulatory region sequence-specific DNA binding);GO:0000981(DNA-binding transcription factor activity, RNA polymerase II-specific);GO:0001228(DNA-binding transcription activator activity, RNA polymerase II-specific);GO:0001708(cell fate specification);GO:0003677(DNA binding…	03083(Polycomb repressive complex);03083(Polycomb repressive complex)	K23399	NA	T-box	MAX gene associated [Source:MGI Symbol;Acc:MGI:1352483]	protein_coding;retained_intron;protein_coding_CDS_not_defined	R-MMU-8953115(E2F6:TFDP1 binds to MGA:MAX);R-MMU-8953418(EHMT1:EHMT2 complex binds E2F6.com-1 core);R-MMU-9007283(CBX3 and PRC1.6 associate with E2F6.com-1)	1.31237333670143	1.13336135847458	1.11146228637549	0.981513768187744	1.26215447848761	1.126107239309	0.567885754889179	0.598139779400261	0.570069210430248	0.626816197196871	0.692280004237288	0.736828782007823	1.82672374199223	0.869258469655938	3.16532710920282e-12	1.8364065114371e-09	up	no
ENSMUSG00000047617	Paxx	227622	ENSMUST00000125710;ENSMUST00000124172;ENSMUST00000123986;ENSMUST00000138079;ENSMUST00000130130;ENSMUST00000133919;ENSMUST00000128560;ENSMUST00000141613;ENSMUST00000132561;ENSMUST00000135915;ENSMUST00000132596;ENSMUST00000114261;ENSMUST00000151239	GO:0005634(nucleus);GO:0005654(nucleoplasm);GO:0005694(chromosome);GO:0006281(DNA repair);GO:0006303(double-strand break repair via nonhomologous end joining);GO:0006974(cellular response to DNA damage stimulus);GO:0035861(site of double-strand break);GO:0042802(identical protein binding);GO:0042803(protein homodimerization activity);GO:0043564(Ku70:Ku80 complex);GO:0060090(molecular adaptor acti…	NA	K25772	NA	NA	non-homologous end joining factor [Source:MGI Symbol;Acc:MGI:2442831]	protein_coding_CDS_not_defined;protein_coding	NA	2.035112857212	3.30802846272991	2.22358934607938	2.63105975605034	2.91115074685382	2.33964930929332	3.27688366166505	5.19987375653437	5.60642352807357	4.3779742124879	5.41664721103582	4.75908691723136	0.539464685684861	-0.890399573459247	3.29293757606203e-12	1.87223258824583e-09	down	no
ENSMUSG00000026981	Il1rn	16181	ENSMUST00000114482;ENSMUST00000143423;ENSMUST00000114487;ENSMUST00000114485;ENSMUST00000114486	GO:0001660(fever generation);GO:0002437(inflammatory response to antigenic stimulus);GO:0005125(cytokine activity);GO:0005149(interleukin-1 receptor binding);GO:0005150(interleukin-1, type I receptor binding);GO:0005151(interleukin-1, type II receptor binding);GO:0005152(interleukin-1 receptor antagonist activity);GO:0005576(extracellular region);GO:0005615(extracellular space);GO:0005654(nucleop…	04060(Cytokine-cytokine receptor interaction);04060(Cytokine-cytokine receptor interaction)	K05481	NA	NA	interleukin 1 receptor antagonist [Source:MGI Symbol;Acc:MGI:96547]	protein_coding;protein_coding_CDS_not_defined;retained_intron	R-MMU-445757(IL1 receptor antagonist protein binds Interleukin 1 receptors)	0.243547438482385	0.503219727551942	0.346728109846432	0.496383422944896	0.543981761517615	0.459711577958446	0.0726621246612466	0.0869640697380307	0.154694951400181	0.0891340849141825	0.176649540018067	0.0525979631436314	4.09919524516031	2.03534070734674	3.90343818281299e-12	2.17582236590211e-09	up	yes
ENSMUSG00000024580	Grpel2	17714	ENSMUST00000062991;ENSMUST00000237466;ENSMUST00000238010	GO:0000774(adenyl-nucleotide exchange factor activity);GO:0001405(PAM complex, Tim23 associated import motor);GO:0005739(mitochondrion);GO:0005743(mitochondrial inner membrane);GO:0005759(mitochondrial matrix);GO:0006457(protein folding);GO:0030150(protein import into mitochondrial matrix);GO:0042803(protein homodimerization activity);GO:0051082(unfolded protein binding);GO:0051087(chaperone bind…	NA	K03687	NA	NA	GrpE-like 2, mitochondrial [Source:MGI Symbol;Acc:MGI:1334416]	protein_coding;protein_coding_CDS_not_defined	NA	6.9119294283178	5.40403899866844	6.84927001864181	4.99281944873502	9.14876612694186	8.34561339813582	2.99611701020861	2.58204354460719	3.19555133510874	2.86713989791389	4.09356702352419	2.70876109365291	2.25841951517881	1.17531350039424	4.61546654929965e-12	2.52324005891328e-09	up	yes
ENSMUSG00000023022	Lima1	65970	ENSMUST00000073691;ENSMUST00000172119;ENSMUST00000171450;ENSMUST00000109024;ENSMUST00000230033;ENSMUST00000231121	GO:0001725(stress fiber);GO:0001726(ruffle);GO:0003779(actin binding);GO:0003785(actin monomer binding);GO:0005515(protein binding);GO:0005737(cytoplasm);GO:0005829(cytosol);GO:0005856(cytoskeleton);GO:0005886(plasma membrane);GO:0005903(brush border);GO:0005925(focal adhesion);GO:0006629(lipid metabolic process);GO:0008202(steroid metabolic process);GO:0008203(cholesterol metabolic process);GO:0…	NA	K23026	NA	NA	LIM domain and actin binding 1 [Source:MGI Symbol;Acc:MGI:1920992]	protein_coding;retained_intron	NA	5.97257676117245	6.53244711685068	5.75027329521556	7.08521388025762	6.33560519085174	6.93783329731861	4.54681774592534	4.14725792231861	3.91441521529968	4.20748090010515	4.25458214708202	3.48080833438486	1.57278236232668	0.653319048048435	6.79200352859806e-12	3.64307691152803e-09	up	no
ENSMUSG00000051375	Pcdh1	75599	ENSMUST00000160721;ENSMUST00000159405;ENSMUST00000057185;ENSMUST00000161701;ENSMUST00000193828;ENSMUST00000194312	GO:0005509(calcium ion binding);GO:0005515(protein binding);GO:0005654(nucleoplasm);GO:0005730(nucleolus);GO:0005886(plasma membrane);GO:0005911(cell-cell junction);GO:0007155(cell adhesion);GO:0007156(homophilic cell adhesion via plasma membrane adhesion molecules);GO:0016020(membrane);GO:0016339(calcium-dependent cell-cell adhesion via plasma membrane cell adhesion molecules);GO:0030054(cell ju…	NA	K16498	NA	NA	protocadherin 1 [Source:MGI Symbol;Acc:MGI:104692]	protein_coding	NA	7.95865935091509	9.19570510526316	8.2611961735819	8.80411390780948	9.0807922695237	8.7000565376833	5.41626711265204	5.84108237239968	4.44621893781971	6.34347864249176	5.12294675343867	4.90625351585768	1.62115358452758	0.697020775087518	1.40329718244235e-11	7.38758005601316e-09	up	no
ENSMUSG00000028494	Plin2	11520	ENSMUST00000000466;ENSMUST00000138605;ENSMUST00000154999;ENSMUST00000147097;ENSMUST00000134437;ENSMUST00000140382;ENSMUST00000149700;ENSMUST00000134094	GO:0005515(protein binding);GO:0005634(nucleus);GO:0005737(cytoplasm);GO:0005811(lipid droplet);GO:0005829(cytosol);GO:0005886(plasma membrane);GO:0009410(response to xenobiotic stimulus);GO:0010890(positive regulation of sequestering of triglyceride);GO:0014070(response to organic cyclic compound);GO:0015909(long-chain fatty acid transport);GO:0016020(membrane);GO:0019915(lipid storage);GO:00421…	03320(PPAR signaling pathway);03320(PPAR signaling pathway)	K17284	NA	NA	perilipin 2 [Source:MGI Symbol;Acc:MGI:87920]	protein_coding;protein_coding_CDS_not_defined	R-MMU-9613507(Plins:Hspa8 binds Prkaa2);R-MMU-9613545(Prkaa2 phosphorylates Plins);R-MMU-9613562(Prkaa2 dissociate from p-Plins:Hspa8);R-MMU-9613670(p-Plins translocate from lipid droplet surface to cytosol);R-MMU-9843897(Pparg:Rxra heterodimer binds target gene loci);R-MMU-9856206(Mll4-ASCOM,(Mll3-ASCOM) complex is recruited to activated Pparg:Rxra complex at target adipogenic gene loci);R-MMU-9…	125.642654693337	106.52124650598	134.948229746583	86.307743404328	132.518558382688	160.240964786162	44.1213349644077	44.0451535646355	46.6992374598519	39.2634607226652	86.8956278251708	50.1269461298405	2.39812044103674	1.26190411718541	1.55750240955932e-11	8.0503051816277e-09	up	yes
ENSMUSG00000020593	Lpin1	14245	ENSMUST00000222989;ENSMUST00000067124;ENSMUST00000221230;ENSMUST00000239165;ENSMUST00000221789;ENSMUST00000223129;ENSMUST00000221146	GO:0005783(endoplasmic reticulum);GO:0005829(cytosol);GO:0006654(phosphatidic acid biosynthetic process);GO:0008195(phosphatidate phosphatase activity);GO:0016787(hydrolase activity);GO:0019432(triglyceride biosynthetic process);GO:0031100(animal organ regeneration);GO:0031642(negative regulation of myelination);GO:0032869(cellular response to insulin stimulus);GO:0045740(positive regulation of D…	00561(Glycerolipid metabolism);00564(Glycerophospholipid metabolism);04150(mTOR signaling pathway);04936(Alcoholic liver disease);04936(Alcoholic liver disease)	K15728	EC:3.1.3.4	NA	lipin 1 [Source:MGI Symbol;Acc:MGI:1891340]	protein_coding;protein_coding_CDS_not_defined;retained_intron	R-MMU-9843897(Pparg:Rxra heterodimer binds target gene loci);R-MMU-9856206(Mll4-ASCOM,(Mll3-ASCOM) complex is recruited to activated Pparg:Rxra complex at target adipogenic gene loci);R-MMU-9856368(Kmt2d,(Kmt2c) monomethylates nucleosomes at Pparg:Rxra-bound enhancers);R-MMU-9907212(Lpin1 gene expression is stimulated by Mll4,(Mll3) complex)	19.7592854589124	15.3918993769386	17.5848406166163	9.54223665236657	14.0587807156093	11.4079533148036	26.3067868238671	46.9436839249748	48.1720235222558	33.6895831286002	25.3146962158107	35.4065194533736	0.406540598475896	-1.2985286631401	2.13534543903284e-11	1.0839928596576e-08	down	yes
ENSMUSG00000035673	Sbno2	216161	ENSMUST00000042771;ENSMUST00000219260;ENSMUST00000217683;ENSMUST00000219258;ENSMUST00000218462;ENSMUST00000217972;ENSMUST00000217876;ENSMUST00000218630;ENSMUST00000218310	GO:0001503(ossification);GO:0002281(macrophage activation involved in immune response);GO:0005515(protein binding);GO:0005575(cellular_component);GO:0005634(nucleus);GO:0006355(regulation of DNA-templated transcription);GO:0030154(cell differentiation);GO:0030282(bone mineralization);GO:0030316(osteoclast differentiation);GO:0031490(chromatin DNA binding);GO:0042393(histone binding);GO:0045892(ne…	NA	K26273	NA	NA	strawberry notch 2 [Source:MGI Symbol;Acc:MGI:2448490]	protein_coding;retained_intron;nonsense_mediated_decay	NA	3.81439005440971	3.97093365160989	3.84376082575828	3.01788807942137	3.77206661819879	4.2491869545497	2.21738720261316	2.46807674297713	2.2392258960336	2.28620734857676	2.48609329678021	2.06795707858143	1.64680803003275	0.719672388542395	2.41515624378524e-11	1.20452739821626e-08	up	no
ENSMUSG00000025017	Pik3ap1	83490	ENSMUST00000059672;ENSMUST00000235978	GO:0005102(signaling receptor binding);GO:0005515(protein binding);GO:0005737(cytoplasm);GO:0005829(cytosol);GO:0005886(plasma membrane);GO:0007165(signal transduction);GO:0016020(membrane);GO:0034122(negative regulation of toll-like receptor signaling pathway);GO:0034134(toll-like receptor 2 signaling pathway);GO:0034142(toll-like receptor 4 signaling pathway);GO:0034154(toll-like receptor 7 sig…	04151(PI3K-Akt signaling pathway);04662(B cell receptor signaling pathway);04662(B cell receptor signaling pathway)	K12230	NA	NA	phosphoinositide-3-kinase adaptor protein 1 [Source:MGI Symbol;Acc:MGI:1933177]	protein_coding;retained_intron	R-MMU-2045911(BCAP Signalosome phosphorylates PI(4,5)P2 forming PI(3,4,5)P3);R-MMU-2316434(PI3K phosphorylates PIP2 to PIP3)	7.88811182089017	12.52788797972	8.13775722738693	10.3847178585786	9.50689386826992	9.05575143844221	5.86227984583632	6.1594313695262	5.15798037975592	5.91444491026561	5.84782266385499	4.09544349389806	1.74048549698633	0.799489792508555	4.03339934930692e-11	1.97692201210512e-08	up	no
ENSMUSG00000001700	Gramd2b		ENSMUST00000237355;ENSMUST00000070166;ENSMUST00000237716;ENSMUST00000235794;ENSMUST00000237422	GO:0003674(molecular_function);GO:0005881(cytoplasmic microtubule);GO:0008150(biological_process);GO:0016020(membrane);GO:0042802(identical protein binding);GO:0042802(identical protein binding)	NA	NA	NA	NA	GRAM domain containing 2B [Source:MGI Symbol;Acc:MGI:1914815]	protein_coding;retained_intron;protein_coding_CDS_not_defined	NA	6.3170558526149	7.51481977936256	6.89920802535658	8.19355390966719	7.3486308441627	7.6498519499912	5.20080462317309	4.90482009860891	4.93245703046311	4.96380869325585	5.75628278235605	5.11203103521747	1.42283219077024	0.508765520037584	6.33292360385238e-11	3.05139580017484e-08	up	no
ENSMUSG00000001670	Tat	234724	ENSMUST00000001720;ENSMUST00000143741	GO:0003824(catalytic activity);GO:0004838(L-tyrosine:2-oxoglutarate aminotransferase activity);GO:0005739(mitochondrion);GO:0006103(2-oxoglutarate metabolic process);GO:0006520(cellular amino acid metabolic process);GO:0006536(glutamate metabolic process);GO:0006559(L-phenylalanine catabolic process);GO:0006572(tyrosine catabolic process);GO:0006979(response to oxidative stress);GO:0008483(transa…	00130(Ubiquinone and other terpenoid-quinone biosynthesis);00270(Cysteine and methionine metabolism);00350(Tyrosine metabolism);00360(Phenylalanine metabolism);00400(Phenylalanine, tyrosine and tryptophan biosynthesis);00400(Phenylalanine, tyrosine and tryptophan biosynthesis)	K00815	EC:2.6.1.5	NA	tyrosine aminotransferase [Source:MGI Symbol;Acc:MGI:98487]	protein_coding	R-MMU-517444(TAT aminates HPP);R-MMU-71155(TAT deaminates tyrosine)	580.484789590853	649.623945288566	428.289197958836	405.747806576299	593.841083626611	755.15158462079	976.42711487027	1078.93650263285	1184.96295084906	1056.86421430561	1065.27558570229	1136.18344756881	0.525207312955375	-0.929041090516803	6.95919175880558e-11	3.29726505532208e-08	down	no
ENSMUSG00000020484	Xbp1	22433	ENSMUST00000063084;ENSMUST00000239150;ENSMUST00000145588;ENSMUST00000149623;ENSMUST00000149159	GO:0000122(negative regulation of transcription by RNA polymerase II);GO:0000976(transcription cis-regulatory region binding);GO:0000977(RNA polymerase II transcription regulatory region sequence-specific DNA binding);GO:0000978(RNA polymerase II cis-regulatory region sequence-specific DNA binding);GO:0000981(DNA-binding transcription factor activity, RNA polymerase II-specific);GO:0000987(cis-re…	04141(Protein processing in endoplasmic reticulum);04932(Non-alcoholic fatty liver disease);05010(Alzheimer disease);05012(Parkinson disease);05014(Amyotrophic lateral sclerosis);05017(Spinocerebellar ataxia);05022(Pathways of neurodegeneration - multiple diseases);05417(Lipid and atherosclerosis);05417(Lipid and atherosclerosis)	K09027	NA	TF_bZIP	X-box binding protein 1 [Source:MGI Symbol;Acc:MGI:98970]	protein_coding;retained_intron	NA	82.4795155932882	85.8227104310345	90.9372615972906	106.614856144089	71.0209965979064	86.2613090815887	57.3614036225369	54.0506031179187	49.0842925732759	58.0411165295567	52.8638465652709	52.7565081779557	1.61383343826267	0.690491687542312	7.21349136956823e-11	3.36172348613255e-08	up	no
ENSMUSG00000020182	Ddc	13195	ENSMUST00000178704;ENSMUST00000134121;ENSMUST00000066237;ENSMUST00000146359;ENSMUST00000136810;ENSMUST00000145033;ENSMUST00000122971;ENSMUST00000134401;ENSMUST00000109659	GO:0001822(kidney development);GO:0004058(aromatic-L-amino-acid decarboxylase activity);GO:0005737(cytoplasm);GO:0006520(cellular amino acid metabolic process);GO:0006584(catecholamine metabolic process);GO:0008021(synaptic vesicle);GO:0009636(response to toxic substance);GO:0010467(gene expression);GO:0015842(aminergic neurotransmitter loading into synaptic vesicle);GO:0016597(amino acid binding…	00350(Tyrosine metabolism);00360(Phenylalanine metabolism);00380(Tryptophan metabolism);04726(Serotonergic synapse);04728(Dopaminergic synapse);05030(Cocaine addiction);05031(Amphetamine addiction);05034(Alcoholism);05034(Alcoholism)	K01593	EC:4.1.1.28,4.1.1.105	NA	dopa decarboxylase [Source:MGI Symbol;Acc:MGI:94876]	protein_coding;protein_coding_CDS_not_defined	R-MMU-209859(Decarboxylation of 5-hydroxytryptophan forms serotonin);R-MMU-209924(Dopa is decarboxylated to dopamine)	4.30537335283569	3.16067700560412	4.81003064066353	7.005972600538	4.33549132952253	4.18834760972876	7.88168586213853	9.35087919726519	8.1259624711948	8.96982809190764	8.77227470275723	10.8726528312038	0.515178823905969	-0.956854801267358	7.82592506103312e-11	3.58831286508145e-08	down	no
ENSMUSG00000047492	Inhbe	16326	ENSMUST00000059718	GO:0005125(cytokine activity);GO:0005179(hormone activity);GO:0005576(extracellular region);GO:0005615(extracellular space);GO:0007165(signal transduction);GO:0008083(growth factor activity)	04060(Cytokine-cytokine receptor interaction);04350(TGF-beta signaling pathway);04550(Signaling pathways regulating pluripotency of stem cells)	K22689	NA	NA	inhibin beta-E [Source:MGI Symbol;Acc:MGI:109269]	protein_coding	R-MMU-378975(Follitropin is a heterodimer)	19.638	13.831408	18.423185	13.362282	16.347424	11.284602	5.774993	5.367065	8.576497	5.841591	9.455848	7.3498	2.19249758425394	1.13257525307512	1.16073366063781e-10	5.23767246104945e-08	up	yes
ENSMUSG00000121505	Gm4956	241041	ENSMUST00000246105;ENSMUST00000243358;ENSMUST00000241441;ENSMUST00000244179;ENSMUST00000241789;ENSMUST00000247720;ENSMUST00000245753;ENSMUST00000082032;ENSMUST00000244398;ENSMUST00000243839;ENSMUST00000245336;ENSMUST00000246680;ENSMUST00000245344;ENSMUST00000242183;ENSMUST00000246693;ENSMUST00000241363;ENSMUST00000243612;ENSMUST00000243335;ENSMUST00000246012;ENSMUST00000243193;ENSMUST00000246256;…	NA	NA	NA	NA	NA	predicted gene 4956 [Source:NCBI gene (formerly Entrezgene);Acc:241041]	lncRNA	NA	1.04227749844431	3.12399458867455	1.64035457965152	2.81435174455507	2.16361236496577	1.9219454486621	4.64267154915993	5.71865273490977	4.42558720566273	4.17462733416304	3.91291201431238	4.6449392215308	0.461730299885651	-1.11487768617251	1.51065063937227e-10	6.71012130876169e-08	down	yes
ENSMUSG00000020889	Nr1d1	217166	ENSMUST00000064941;ENSMUST00000139220	GO:0000122(negative regulation of transcription by RNA polymerase II);GO:0000785(chromatin);GO:0000976(transcription cis-regulatory region binding);GO:0000977(RNA polymerase II transcription regulatory region sequence-specific DNA binding);GO:0000978(RNA polymerase II cis-regulatory region sequence-specific DNA binding);GO:0001222(transcription corepressor binding);GO:0001227(DNA-binding transcri…	04710(Circadian rhythm);04710(Circadian rhythm)	K03728	NA	THR-like	nuclear receptor subfamily 1, group D, member 1 [Source:MGI Symbol;Acc:MGI:2444210]	protein_coding;protein_coding_CDS_not_defined	R-MMU-376419(Formation of NR-MED1 Coactivator Complex);R-MMU-382096(Formation of NR-NCOR Corepressor Complex);R-MMU-508681(Expression of Bmal1 (Arntl));R-MMU-549505(Expression of Nr1d1 (Rev-erba));R-MMU-5663147(p-Bmal1:p-Clock,Npas2 binds Nr1d1 gene);R-MMU-5663263(Expression of Npas2);R-MMU-5663294(Rora, Ep300, Ppargc1a bind Nr1d1 gene);R-MMU-5667072(Expression of Clock);R-MMU-5667077(Nr1d1 (Rev-…	5.57714081767956	13.175197719207	6.62743251771206	13.0362481933702	17.835586360741	7.77800034611635	1.85085822521937	2.71511281247969	1.74184003119922	2.00090832271693	1.69469887520312	4.22777649561261	4.49924317836325	2.16968234485373	1.81311307267581e-10	7.92971975846584e-08	up	yes
ENSMUSG00000048911	Rnf24	51902	ENSMUST00000165420;ENSMUST00000059372;ENSMUST00000183902;ENSMUST00000142982;ENSMUST00000110194	GO:0000139(Golgi membrane);GO:0005794(Golgi apparatus);GO:0008270(zinc ion binding);GO:0016020(membrane);GO:0046872(metal ion binding);GO:0046872(metal ion binding)	NA	NA	NA	NA	ring finger protein 24 [Source:MGI Symbol;Acc:MGI:1261771]	protein_coding;nonsense_mediated_decay;retained_intron	NA	1.50994558388472	1.46117558094398	1.12459332833407	0.773166068225261	1.02784274518453	1.33187699529481	0.532103091163064	0.592669344802235	0.605753086898985	0.538043230113219	0.560794589031025	0.515939811792383	2.16082069980841	1.1115793654741	2.03674300862661e-10	8.7728076135208e-08	up	yes
ENSMUSG00000044197	Gpr146	80290	ENSMUST00000051293;ENSMUST00000100514;ENSMUST00000138631;ENSMUST00000053120;ENSMUST00000188655	GO:0003674(molecular_function);GO:0004930(G protein-coupled receptor activity);GO:0005575(cellular_component);GO:0005886(plasma membrane);GO:0007165(signal transduction);GO:0007186(G protein-coupled receptor signaling pathway);GO:0008150(biological_process);GO:0016020(membrane);GO:0016020(membrane)	NA	K08431	NA	NA	G protein-coupled receptor 146 [Source:MGI Symbol;Acc:MGI:1933113]	protein_coding;protein_coding_CDS_not_defined	NA	9.05307914839375	9.9059924843796	8.59638849896846	15.9301890442087	9.15257259431182	10.7037062272325	5.94315840907751	6.68291364544651	4.04576744356027	4.60572447259063	6.04397190347775	5.14979831226054	1.95070296877418	0.963994117208675	2.67423059073928e-10	1.13467204826173e-07	up	no
ENSMUSG00000023495	Pcbp4	59092	ENSMUST00000024260;ENSMUST00000185854;ENSMUST00000190428;ENSMUST00000213156;ENSMUST00000185874;ENSMUST00000217405;ENSMUST00000185831;ENSMUST00000185996;ENSMUST00000189882;ENSMUST00000185779;ENSMUST00000213752;ENSMUST00000190799;ENSMUST00000187975;ENSMUST00000185507;ENSMUST00000186519;ENSMUST00000188448;ENSMUST00000190430;ENSMUST00000215656	GO:0003676(nucleic acid binding);GO:0003723(RNA binding);GO:0003730(mRNA 3'-UTR binding);GO:0005829(cytosol);GO:0043488(regulation of mRNA stability);GO:0043488(regulation of mRNA stability)	NA	K21444	NA	NA	poly(rC) binding protein 4 [Source:MGI Symbol;Acc:MGI:1890471]	protein_coding;protein_coding_CDS_not_defined;retained_intron;nonsense_mediated_decay	NA	3.00998674273665	4.02706265979382	3.33349253209934	3.50399104896907	4.55224056443299	3.32005795149953	1.91036792291471	2.5762044346298	1.80334802014995	1.77636414292409	2.68529102530459	1.92594385871603	1.71538538458663	0.778532733815969	3.41689525139388e-10	1.42846320892096e-07	up	no
ENSMUSG00000027351	Spred1	114715	ENSMUST00000028829;ENSMUST00000110901	GO:0005173(stem cell factor receptor binding);GO:0005515(protein binding);GO:0005634(nucleus);GO:0005654(nucleoplasm);GO:0005737(cytoplasm);GO:0005829(cytosol);GO:0005886(plasma membrane);GO:0005901(caveola);GO:0007275(multicellular organism development);GO:0009966(regulation of signal transduction);GO:0010719(negative regulation of epithelial to mesenchymal transition);GO:0010801(negative regula…	NA	K04703	NA	NA	sprouty protein with EVH-1 domain 1, related sequence [Source:MGI Symbol;Acc:MGI:2150016]	protein_coding	R-MMU-5654510(FGFRL1 binds SPRED1/2);R-MMU-5658231(RAS GAPs stimulate RAS GTPase activity);R-MMU-5658424(KBTBD7:CUL3:RBX1 ubiquitinates NF1);R-MMU-5658430(NF1 is degraded by the proteasome);R-MMU-5658435(RAS GAPs bind RAS:GTP);R-MMU-5658438(SPRED dimer binds NF1)	1.63527769339623	2.22468006603774	1.41425311320755	1.88374581132075	1.90344564622642	2.22684847169811	0.963084094339623	1.23388146226415	0.74977858490566	0.729377037735849	1.19185099528302	0.987242297169811	1.92789706618774	0.94702802560065	3.98911891203847e-10	1.64351699175985e-07	up	no
ENSMUSG00000018604	Tbx3	21386	ENSMUST00000079719;ENSMUST00000018748;ENSMUST00000145647;ENSMUST00000202034;ENSMUST00000121021;ENSMUST00000154680	GO:0000122(negative regulation of transcription by RNA polymerase II);GO:0000978(RNA polymerase II cis-regulatory region sequence-specific DNA binding);GO:0000981(DNA-binding transcription factor activity, RNA polymerase II-specific);GO:0001227(DNA-binding transcription repressor activity, RNA polymerase II-specific);GO:0001228(DNA-binding transcription activator activity, RNA polymerase II-speci…	04550(Signaling pathways regulating pluripotency of stem cells);04550(Signaling pathways regulating pluripotency of stem cells)	K10177	NA	T-box	T-box 3 [Source:MGI Symbol;Acc:MGI:98495]	protein_coding;retained_intron;protein_coding_CDS_not_defined	R-MMU-9825704(AKT3 phosphorylates TBX3)	8.40672358288043	4.55537942315821	8.72423483499396	3.03960939749396	7.79176466621377	6.2307557388285	2.05893088073671	2.44156866289251	2.18278250211353	1.7455796973128	2.77799438088768	3.05329155963164	2.7172557047358	1.44215033537809	5.29254345108975e-10	2.14937750325114e-07	up	yes
ENSMUSG00000040350	Trim7	94089	ENSMUST00000046903;ENSMUST00000131270;ENSMUST00000155478;ENSMUST00000109213;ENSMUST00000149049;ENSMUST00000129674;ENSMUST00000216796	GO:0005515(protein binding);GO:0005634(nucleus);GO:0005737(cytoplasm);GO:0005794(Golgi apparatus);GO:0008270(zinc ion binding);GO:0016567(protein ubiquitination);GO:0016740(transferase activity);GO:0046872(metal ion binding);GO:0051607(defense response to virus);GO:0061630(ubiquitin protein ligase activity);GO:0140374(antiviral innate immune response);GO:0140374(antiviral innate immune response)	NA	K12000	NA	NA	tripartite motif-containing 7 [Source:MGI Symbol;Acc:MGI:2137353]	protein_coding;retained_intron;nonsense_mediated_decay	NA	1.42189049058839	1.22113118415164	1.29044944201659	1.51364418875872	1.0917025983941	1.63895437751744	2.00794519468211	2.86654910517309	2.31236417190996	2.16210756548638	2.16396999249704	2.78005114532052	0.572152775431798	-0.805527670036425	5.43087826008728e-10	2.17307597251166e-07	down	no
ENSMUSG00000021824	Ap3m1	55946	ENSMUST00000154460;ENSMUST00000130370;ENSMUST00000130291;ENSMUST00000148886;ENSMUST00000156716;ENSMUST00000126536	GO:0005769(early endosome);GO:0005794(Golgi apparatus);GO:0006886(intracellular protein transport);GO:0006897(endocytosis);GO:0008089(anterograde axonal transport);GO:0015031(protein transport);GO:0016020(membrane);GO:0016192(vesicle-mediated transport);GO:0030123(AP-3 adaptor complex);GO:0030131(clathrin adaptor complex);GO:0030659(cytoplasmic vesicle membrane);GO:0031267(small GTPase binding);G…	04142(Lysosome);04142(Lysosome)	K12398	NA	NA	adaptor-related protein complex 3, mu 1 subunit [Source:MGI Symbol;Acc:MGI:1929212]	protein_coding;protein_coding_CDS_not_defined;nonsense_mediated_decay	R-NUL-391979(Association of CCT/TriC with other substrates during biosynthesis (unknown chaperone))	15.7465507957235	16.3290405570919	16.4336075158945	17.4709915860299	18.1851427441197	13.6122158932288	20.5148562591589	20.517683748824	21.1585344429081	20.522519936422	23.0216813378475	20.8618046568781	0.772352322794648	-0.372668985221643	5.53198208177488e-10	2.17307597251166e-07	down	no
ENSMUSG00000037110	Ralgapa2	241694	ENSMUST00000109986;ENSMUST00000124583;ENSMUST00000135974;ENSMUST00000146307;ENSMUST00000124709;ENSMUST00000109982;ENSMUST00000146024;ENSMUST00000148784;ENSMUST00000228797;ENSMUST00000149499	GO:0005096(GTPase activator activity);GO:0005515(protein binding);GO:0005634(nucleus);GO:0005737(cytoplasm);GO:0005829(cytosol);GO:0005886(plasma membrane);GO:0032484(Ral protein signal transduction);GO:0032880(regulation of protein localization);GO:0043547(positive regulation of GTPase activity);GO:0046982(protein heterodimerization activity);GO:0051056(regulation of small GTPase mediated signal…	04014(Ras signaling pathway);04014(Ras signaling pathway)	K25768	NA	NA	Ral GTPase activating protein, alpha subunit 2 (catalytic) [Source:MGI Symbol;Acc:MGI:3036245]	protein_coding;protein_coding_CDS_not_defined;retained_intron;nonsense_mediated_decay	R-MMU-1458501(RalA Hydrolyzes GTP);R-MMU-1458507(Akt2 Phosphorylates Rgc2)	1.70969427712509	2.02079051868588	1.90107892993461	1.69793566189995	2.11348735085854	2.11485189867631	1.20481075923662	1.27972805225666	1.18722222991866	1.19088463941311	1.46571431385891	1.3335511963213	1.50847984909415	0.593095424488516	5.58022182332036e-10	2.17307597251166e-07	up	no
ENSMUSG00000024421	Lama3	16774	ENSMUST00000092070	GO:0001738(morphogenesis of a polarized epithelium);GO:0005102(signaling receptor binding);GO:0005178(integrin binding);GO:0005201(extracellular matrix structural constituent);GO:0005576(extracellular region);GO:0005604(basement membrane);GO:0005608(laminin-3 complex);GO:0005610(laminin-5 complex);GO:0005783(endoplasmic reticulum);GO:0005912(adherens junction);GO:0007155(cell adhesion);GO:0007411…	04151(PI3K-Akt signaling pathway);04510(Focal adhesion);04512(ECM-receptor interaction);05145(Toxoplasmosis);05146(Amoebiasis);05165(Human papillomavirus infection);05200(Pathways in cancer);05222(Small cell lung cancer)	K06240	NA	NA	laminin, alpha 3 [Source:MGI Symbol;Acc:MGI:99909]	protein_coding	R-MMU-2426496(Laminins bind Nidogens 1, 2);R-MMU-2426528(Laminins:Nidogens binds HSPG2);R-MMU-2426626(Formation of laminin networks);R-MMU-2447193(Ntn4 binds laminin-gamma-1 and -3);R-MMU-2533953(Degradation of laminin-111, -332 by Mmp3, 7, 12, 13, 19, 20 and plasmin);R-MMU-8878599(Ssc5d binds ligands);R-NUL-2426616(Dystroglycan bind Laminins and Dystrophin);R-NUL-2467092(AGRN binds laminins)	0.450988108701722	0.535350512052117	0.681708061423918	0.718051296044672	0.418985800651466	0.370425734015821	1.10657698576082	1.27979880390879	1.02944258836668	0.96307215746859	0.765792653327129	1.15128205044207	0.504372148226131	-0.987439483625369	6.90588560475083e-10	2.65297994556563e-07	down	no
ENSMUSG00000025509	Pnpla2	66853	ENSMUST00000169723;ENSMUST00000164016;ENSMUST00000064151;ENSMUST00000164924;ENSMUST00000165487;ENSMUST00000026583	GO:0003824(catalytic activity);GO:0004623(phospholipase A2 activity);GO:0004806(triglyceride lipase activity);GO:0005515(protein binding);GO:0005654(nucleoplasm);GO:0005737(cytoplasm);GO:0005811(lipid droplet);GO:0005829(cytosol);GO:0005886(plasma membrane);GO:0006629(lipid metabolic process);GO:0006651(diacylglycerol biosynthetic process);GO:0010891(negative regulation of sequestering of triglyc…	00561(Glycerolipid metabolism);04714(Thermogenesis);04923(Regulation of lipolysis in adipocytes);04923(Regulation of lipolysis in adipocytes)	K16816	EC:3.1.1.3	NA	patatin-like phospholipase domain containing 2 [Source:MGI Symbol;Acc:MGI:1914103]	retained_intron;protein_coding;nonsense_mediated_decay	R-MMU-1482647(2-MAG and DAG are transacylated to TAG by PNPLA2/3);R-MMU-1482654(2-MAG is transacylated to DAG by PNPLA2/3);R-MMU-1482777(TAG is hydrolyzed to DAG by PNPLA2/3);R-MMU-1482811(DAG is hydrolyzed to 2-MAG by PNPLA2/3);R-MMU-8952289(FAM20C phosphorylates FAM20C substrates);R-MMU-9843897(Pparg:Rxra heterodimer binds target gene loci);R-MMU-9856206(Mll4-ASCOM,(Mll3-ASCOM) complex is recru…	22.993785868543	25.5024424582781	29.2481562490066	23.2228769870861	32.5585780880795	35.3169236135762	15.4087839943709	17.4382061125828	16.2685223758278	15.0591389089404	18.9251847291391	14.1882044993377	1.7354935117227	0.79534597154917	7.87272064746102e-10	2.98407603421362e-07	up	no
ENSMUSG00000035041	Creb3l3	208677	ENSMUST00000117422;ENSMUST00000127374;ENSMUST00000143969	GO:0000976(transcription cis-regulatory region binding);GO:0000977(RNA polymerase II transcription regulatory region sequence-specific DNA binding);GO:0000978(RNA polymerase II cis-regulatory region sequence-specific DNA binding);GO:0000981(DNA-binding transcription factor activity, RNA polymerase II-specific);GO:0001228(DNA-binding transcription activator activity, RNA polymerase II-specific);GO…	04022(cGMP-PKG signaling pathway);04024(cAMP signaling pathway);04151(PI3K-Akt signaling pathway);04152(AMPK signaling pathway);04211(Longevity regulating pathway);04261(Adrenergic signaling in cardiomyocytes);04668(TNF signaling pathway);04714(Thermogenesis);04725(Cholinergic synapse);04728(Dopaminergic synapse);04911(Insulin secretion);04915(Estrogen signaling pathway);04916(Melanogenesis);0491…	K09048	NA	TF_bZIP	cAMP responsive element binding protein 3-like 3 [Source:MGI Symbol;Acc:MGI:2384786]	protein_coding;retained_intron	R-MMU-6784616(Apoa4 gene,Apoa5 gene,Apoc2 gene,Cidec gene,Fgf21 gene transcription and traduction to Apoa4,Apoa5,Apoc2,Cidec,Fgf21);R-MMU-6784652(Creb3l3 (1-?) translocates from cytosol to nucleoplasm);R-MMU-6784684(Mbtps1,2 cleaves Creb3l3 to Creb3l3(1-?) and Creb3l3(?-461));R-MMU-8874201(MBTPS2 (S2P) cleaves CREB3L3);R-MMU-8874202(CREB3L3 translocates from the cytosol to the nucleus);R-MMU-8874…	131.532135316313	119.941706299072	116.685073667109	128.382969348143	126.970218974801	124.409706289125	73.017462668435	88.0022475464191	91.1543427791777	87.4423350086207	89.2293819953581	83.3820889071618	1.46013497097397	0.546101734142789	9.76339289921191e-10	3.65202280708942e-07	up	no
ENSMUSG00000063929	Cyp4a32	100040843	ENSMUST00000084342;ENSMUST00000129918	GO:0001822(kidney development);GO:0004497(monooxygenase activity);GO:0005506(iron ion binding);GO:0005737(cytoplasm);GO:0008391(arachidonic acid monooxygenase activity);GO:0008392(arachidonic acid epoxygenase activity);GO:0016020(membrane);GO:0016324(apical plasma membrane);GO:0016491(oxidoreductase activity);GO:0016705(oxidoreductase activity, acting on paired donors, with incorporation or reduc…	00071(Fatty acid degradation);00590(Arachidonic acid metabolism);00830(Retinol metabolism);03320(PPAR signaling pathway);04270(Vascular smooth muscle contraction);04750(Inflammatory mediator regulation of TRP channels);04750(Inflammatory mediator regulation of TRP channels)	K07425	EC:1.14.14.80	NA	cytochrome P450, family 4, subfamily a, polypeptide 32 [Source:MGI Symbol;Acc:MGI:3717148]	protein_coding;protein_coding_CDS_not_defined	R-MMU-211873(CYP4F2, 4F3 20-hydroxylate LTB4);R-MMU-211924(CYP4B1 12-hydroxylates ARA);R-MMU-211962(CYP4F11 16-hydroxylates 3OH-PALM);R-MMU-215526(CYP4F3 20-hydroxylates LTB4);R-MMU-2161745(20oh-LTB4 is oxidised to 20cho-LTB4 by CYP4F2/4F3);R-MMU-2161792(20cho-LTB4 is oxidised to 20cooh-LTB4 by CYP4F2/4F3);R-MMU-76466(CYP4A11 12-hydroxylates DDCX)	31.5636758776042	18.4379090703125	27.6302488763021	12.6901644648437	37.3690183606771	38.9243370195313	9.6301513671875	11.4794685039062	10.7076537747396	6.99661670442708	13.1879333450521	8.40867870963542	2.75805277288381	1.46365006180091	9.94528896852116e-10	3.67174902333922e-07	up	yes
ENSMUSG00000024827	Gldc	104174	ENSMUST00000025778;ENSMUST00000235189;ENSMUST00000235203	GO:0004375(glycine dehydrogenase (decarboxylating) activity);GO:0005654(nucleoplasm);GO:0005739(mitochondrion);GO:0005886(plasma membrane);GO:0005960(glycine cleavage complex);GO:0006520(cellular amino acid metabolic process);GO:0006544(glycine metabolic process);GO:0006546(glycine catabolic process);GO:0016491(oxidoreductase activity);GO:0016594(glycine binding);GO:0016829(lyase activity);GO:001…	00260(Glycine, serine and threonine metabolism);00630(Glyoxylate and dicarboxylate metabolism);00785(Lipoic acid metabolism);00785(Lipoic acid metabolism)	K00281	EC:1.4.4.2	NA	glycine decarboxylase [Source:MGI Symbol;Acc:MGI:1341155]	protein_coding;retained_intron	R-MMU-5693967(PXLP-K754-GLDC dimer decarboxylates Gly)	11.4414609546872	11.8954595953045	16.7894489078969	12.9626643006075	13.0388670978493	11.0884977158102	19.1774550768347	29.492927748153	18.0744722973239	18.7102558146446	22.6362209080611	18.4058940400591	0.610419699182235	-0.712126573976488	1.03559329968448e-09	3.77433927223465e-07	down	no
ENSMUSG00000035357	Pdzrn3	55983	ENSMUST00000075994;ENSMUST00000144505;ENSMUST00000151175	GO:0004842(ubiquitin-protein transferase activity);GO:0005515(protein binding);GO:0005737(cytoplasm);GO:0007528(neuromuscular junction development);GO:0008270(zinc ion binding);GO:0016567(protein ubiquitination);GO:0016740(transferase activity);GO:0031594(neuromuscular junction);GO:0045202(synapse);GO:0046872(metal ion binding);GO:0061630(ubiquitin protein ligase activity);GO:0061630(ubiquitin pr…	NA	K15682	EC:2.3.2.27	NA	PDZ domain containing RING finger 3 [Source:MGI Symbol;Acc:MGI:1933157]	protein_coding;retained_intron;protein_coding_CDS_not_defined	NA	1.04778708737596	1.12546298676957	1.6786083969129	1.07749790780044	0.995400992282249	1.4599924098677	0.347660156560088	0.36438893384785	0.571174313120176	0.59511337045204	0.704821276736494	0.308118874586549	2.55414820918076	1.35284224252157	1.1625679194882e-09	4.18347858420386e-07	up	yes
ENSMUSG00000079494	Nat8f5	69049	ENSMUST00000032074	GO:0001702(gastrulation with mouth forming second);GO:0004468(lysine N-acetyltransferase activity, acting on acetyl phosphate as donor);GO:0005783(endoplasmic reticulum);GO:0005789(endoplasmic reticulum membrane);GO:0005793(endoplasmic reticulum-Golgi intermediate compartment);GO:0005794(Golgi apparatus);GO:0007162(negative regulation of cell adhesion);GO:0007368(determination of left/right symme…	00480(Glutathione metabolism)	K20838	EC:2.3.1.80,2.3.1.-	NA	N-acetyltransferase 8 (GCN5-related) family member 5 [Source:MGI Symbol;Acc:MGI:1916299]	protein_coding	NA	13.381596	12.333477	12.294143	12.016168	4.966143	7.375042	22.185835	27.487095	21.928871	21.196098	21.105036	24.138691	0.451795380909234	-1.14625857398684	1.19026590133676e-09	4.22960988040018e-07	down	yes
ENSMUSG00000078866	Zfp970	628308	ENSMUST00000099002;ENSMUST00000108952	GO:0000122(negative regulation of transcription by RNA polymerase II);GO:0000978(RNA polymerase II cis-regulatory region sequence-specific DNA binding);GO:0000981(DNA-binding transcription factor activity, RNA polymerase II-specific);GO:0001227(DNA-binding transcription repressor activity, RNA polymerase II-specific);GO:0005634(nucleus);GO:0005654(nucleoplasm);GO:0006355(regulation of DNA-templat…	NA	NA	NA	zf-C2H2	zinc finger protein 970 [Source:MGI Symbol;Acc:MGI:3652255]	protein_coding	R-MMU-975040(KRAB-ZNF / KAP Interaction);R-MMU-9842833(SETDB1 in ATF7IP:SETDB1:SUMO2-6K-TRIM28:KRAB-ZFP:retroelement trimethylates lysine-9 of histone H3 in nucleosomes)	6.36012083701657	7.21347679235727	6.38807290883978	12.321766123849	4.77473296178637	6.12497501565378	17.6827028558932	15.4385169622468	12.3686006491713	12.8107004894107	14.8866457127072	12.83106525	0.502023160391755	-0.994174171724124	1.24927909169638e-09	4.38450691589441e-07	down	no
ENSMUSG00000018900	Slc22a5	20520	ENSMUST00000019044;ENSMUST00000152084;ENSMUST00000136307	GO:0000166(nucleotide binding);GO:0005524(ATP binding);GO:0005737(cytoplasm);GO:0005783(endoplasmic reticulum);GO:0005829(cytosol);GO:0005886(plasma membrane);GO:0006811(ion transport);GO:0006814(sodium ion transport);GO:0007005(mitochondrion organization);GO:0007512(adult heart development);GO:0007626(locomotory behavior);GO:0009437(carnitine metabolic process);GO:0009609(response to symbiotic b…	05231(Choline metabolism in cancer);05231(Choline metabolism in cancer)	K08202	NA	NA	solute carrier family 22 (organic cation transporter), member 5 [Source:MGI Symbol;Acc:MGI:1329012]	protein_coding;nonsense_mediated_decay	R-MMU-165026(OCTN2 / SLC22A5 transports CAR from extracellular space to cytosol);R-MMU-549297(SLC22A4, 5,15,16 cotransport CAR, Na+ from extracellular region to cytosol)	17.6229502491045	10.6578717929013	14.9487226157603	8.97300695766851	19.9177194154998	25.262012	5.68480191533702	5.16154091305764	6.96736917681537	6.59419098860306	7.78371197753175	4.47397073852165	2.65595874566186	1.40923273784023	1.30407189674918e-09	4.520994619608e-07	up	yes
ENSMUSG00000053175	Bcl3	12051	ENSMUST00000120537;ENSMUST00000152768;ENSMUST00000123375;ENSMUST00000135609;ENSMUST00000141996;ENSMUST00000139680	GO:0002268(follicular dendritic cell differentiation);GO:0002315(marginal zone B cell differentiation);GO:0002455(humoral immune response mediated by circulating immunoglobulin);GO:0002467(germinal center formation);GO:0003713(transcription coactivator activity);GO:0003714(transcription corepressor activity);GO:0005515(protein binding);GO:0005634(nucleus);GO:0005654(nucleoplasm);GO:0005737(cytopl…	04625(C-type lectin receptor signaling pathway);04668(TNF signaling pathway);04668(TNF signaling pathway)	K09258	NA	NA	B cell leukemia/lymphoma 3 [Source:MGI Symbol;Acc:MGI:88140]	protein_coding;retained_intron;protein_coding_CDS_not_defined	NA	14.4928157870707	23.1562089656566	18.1458921818182	17.1197907042424	15.1554209030303	11.7878680250505	8.01756243070707	6.46722316444444	7.23219365656566	11.3863024581818	8.55511167474748	7.63839011919192	2.02564933184928	1.01838444512162	1.84342903628336e-09	6.31385549921247e-07	up	yes
ENSMUSG00000036019	Tmtc2	278279	ENSMUST00000061506;ENSMUST00000143691;ENSMUST00000130665;ENSMUST00000133441	GO:0000030(mannosyltransferase activity);GO:0004169(dolichyl-phosphate-mannose-protein mannosyltransferase activity);GO:0005515(protein binding);GO:0005783(endoplasmic reticulum);GO:0005789(endoplasmic reticulum membrane);GO:0006486(protein glycosylation);GO:0016020(membrane);GO:0016740(transferase activity);GO:0035269(protein O-linked mannosylation);GO:0055074(calcium ion homeostasis);GO:0055074…	NA	K23424	EC:2.4.1.-	NA	transmembrane and tetratricopeptide repeat containing 2 [Source:MGI Symbol;Acc:MGI:1914057]	protein_coding;retained_intron;protein_coding_CDS_not_defined	NA	1.15810913767836	1.54197651381926	1.1454846539401	0.993551730428076	1.22000642151948	1.24141205064918	0.681883337061319	0.703433965676822	0.637578450700604	0.756486207096028	0.841242880190256	0.5390904607276	1.75505773327444	0.811518489298361	1.91167266849895e-09	6.46964650239144e-07	up	no
ENSMUSG00000024014	Pim1	18712	ENSMUST00000024811;ENSMUST00000234270;ENSMUST00000234665;ENSMUST00000234478;ENSMUST00000234263;ENSMUST00000234294;ENSMUST00000234650	GO:0000166(nucleotide binding);GO:0004672(protein kinase activity);GO:0004674(protein serine/threonine kinase activity);GO:0005515(protein binding);GO:0005524(ATP binding);GO:0005634(nucleus);GO:0005654(nucleoplasm);GO:0005730(nucleolus);GO:0005737(cytoplasm);GO:0005829(cytosol);GO:0005886(plasma membrane);GO:0006468(protein phosphorylation);GO:0006915(apoptotic process);GO:0007049(cell cycle);GO…	04630(JAK-STAT signaling pathway);04933(AGE-RAGE signaling pathway in diabetic complications);05200(Pathways in cancer);05206(MicroRNAs in cancer);05221(Acute myeloid leukemia);05221(Acute myeloid leukemia)	K04702	EC:2.7.11.1	NA	proviral integration site 1 [Source:MGI Symbol;Acc:MGI:97584]	protein_coding;protein_coding_CDS_not_defined;retained_intron	NA	7.30953167400357	7.47695841969066	6.7741153604997	6.07855702914931	10.0751156430696	5.8632849199881	3.83587621148126	3.04930310261749	4.20433004997026	4.13551891046996	4.49040024687686	3.1276260502677	1.90769421443401	0.931829939333841	2.21055793971571e-09	7.39314601296919e-07	up	no
ENSMUSG00000086165	Gm15690		ENSMUST00000128728	GO:0003674(molecular_function);GO:0005575(cellular_component);GO:0008150(biological_process)	NA	NA	NA	NA	predicted gene 15690 [Source:MGI Symbol;Acc:MGI:3783131]	lncRNA	NA	2.900156	2.893514	1.962549	4.8797	2.488853	3.093906	6.036704	8.174753	9.182177	12.291103	5.267064	8.279533	0.370062651562519	-1.43415855537049	2.3160613570401e-09	7.65592933231815e-07	down	yes
ENSMUSG00000000631	Myo18a	360013	ENSMUST00000100794;ENSMUST00000092887;ENSMUST00000102488;ENSMUST00000135045;ENSMUST00000100443;ENSMUST00000135375;ENSMUST00000142571;ENSMUST00000172303;ENSMUST00000100795;ENSMUST00000151373;ENSMUST00000108376;ENSMUST00000164315;ENSMUST00000154892;ENSMUST00000167856;ENSMUST00000130627;ENSMUST00000130956;ENSMUST00000000645;ENSMUST00000108375;ENSMUST00000168348	GO:0000139(Golgi membrane);GO:0000166(nucleotide binding);GO:0003774(cytoskeletal motor activity);GO:0003779(actin binding);GO:0005515(protein binding);GO:0005524(ATP binding);GO:0005737(cytoplasm);GO:0005793(endoplasmic reticulum-Golgi intermediate compartment);GO:0005794(Golgi apparatus);GO:0005802(trans-Golgi network);GO:0005815(microtubule organizing center);GO:0005856(cytoskeleton);GO:000590…	04814(Motor proteins);04814(Motor proteins)	K10362	NA	NA	myosin XVIIIA [Source:MGI Symbol;Acc:MGI:2667185]	protein_coding;retained_intron;protein_coding_CDS_not_defined	NA	5.02050132917628	6.24069704763983	5.35525442956912	5.47031523252479	4.81163160846792	4.88855010120347	3.37641582608967	3.97524882602731	3.71093894238324	4.05190511423583	4.03816422897051	3.57561961270811	1.39856303231197	0.483945276591821	2.50369049306121e-09	8.18102452146483e-07	up	no
ENSMUSG00000028980	H6pd	100198	ENSMUST00000152907;ENSMUST00000084117;ENSMUST00000030830;ENSMUST00000153394	GO:0003824(catalytic activity);GO:0004345(glucose-6-phosphate dehydrogenase activity);GO:0005783(endoplasmic reticulum);GO:0005788(endoplasmic reticulum lumen);GO:0005975(carbohydrate metabolic process);GO:0006006(glucose metabolic process);GO:0006098(pentose-phosphate shunt);GO:0006739(NADP metabolic process);GO:0008152(metabolic process);GO:0009051(pentose-phosphate shunt, oxidative branch);GO:…	00030(Pentose phosphate pathway);00030(Pentose phosphate pathway)	K13937	EC:1.1.1.47,3.1.1.31	NA	hexose-6-phosphate dehydrogenase (glucose 1-dehydrogenase) [Source:MGI Symbol;Acc:MGI:2140356]	protein_coding_CDS_not_defined;protein_coding	NA	93.6005407314744	83.6265878477846	84.7221240513751	81.9315761856379	80.4091662289916	79.036921604469	55.4423124935065	51.5039623571429	44.1735389772727	57.448781579068	56.9224147087471	36.8049483705118	1.66501371427573	0.735534060441346	2.71352602935068e-09	8.76592249572513e-07	up	no
ENSMUSG00000039671	Zmynd8	228880	ENSMUST00000109266;ENSMUST00000170272;ENSMUST00000177633;ENSMUST00000152682;ENSMUST00000139907;ENSMUST00000153655;ENSMUST00000149369;ENSMUST00000099084;ENSMUST00000088113;ENSMUST00000109269;ENSMUST00000148674;ENSMUST00000150564;ENSMUST00000144530;ENSMUST00000109262;ENSMUST00000139202;ENSMUST00000018050;ENSMUST00000124085;ENSMUST00000146204	GO:0000122(negative regulation of transcription by RNA polymerase II);GO:0000724(double-strand break repair via homologous recombination);GO:0000785(chromatin);GO:0003714(transcription corepressor activity);GO:0005515(protein binding);GO:0005634(nucleus);GO:0005654(nucleoplasm);GO:0005730(nucleolus);GO:0005737(cytoplasm);GO:0006355(regulation of DNA-templated transcription);GO:0007399(nervous sys…	NA	K24630	NA	NA	zinc finger, MYND-type containing 8 [Source:MGI Symbol;Acc:MGI:1918025]	protein_coding;protein_coding_CDS_not_defined;retained_intron	NA	2.00642183646088	2.24335130287372	1.67431070773275	1.90900309826852	1.70447892040613	1.53259649487807	1.1274447076421	1.20246942480283	1.16235248463421	1.16554638500589	1.41276397325718	1.12011039597498	1.53951378901239	0.622474789273412	2.80040014988789e-09	8.94491859112504e-07	up	no
ENSMUSG00000029135	Fosl2	14284	ENSMUST00000031017;ENSMUST00000202169;ENSMUST00000201110	GO:0000902(cell morphogenesis);GO:0000976(transcription cis-regulatory region binding);GO:0000977(RNA polymerase II transcription regulatory region sequence-specific DNA binding);GO:0000978(RNA polymerase II cis-regulatory region sequence-specific DNA binding);GO:0000981(DNA-binding transcription factor activity, RNA polymerase II-specific);GO:0001228(DNA-binding transcription activator activity,…	04380(Osteoclast differentiation);04380(Osteoclast differentiation)	K09030	NA	TF_bZIP	fos-like antigen 2 [Source:MGI Symbol;Acc:MGI:102858]	protein_coding;retained_intron	NA	1.22092554545455	1.34005951694215	1.21496334256198	0.835383981508264	1.5570521767562	1.43208729948347	0.667989896797521	0.615622795764463	0.614838017355372	0.667593687913223	0.705537975929752	0.393503529132231	2.07374999224661	1.05224197578715	2.85274329970673e-09	9.01086516934033e-07	up	yes
ENSMUSG00000076441	Ass1	11898	ENSMUST00000102840;ENSMUST00000130195;ENSMUST00000192802;ENSMUST00000126474	GO:0000050(urea cycle);GO:0000052(citrulline metabolic process);GO:0000053(argininosuccinate metabolic process);GO:0000166(nucleotide binding);GO:0001822(kidney development);GO:0001889(liver development);GO:0004055(argininosuccinate synthase activity);GO:0005515(protein binding);GO:0005524(ATP binding);GO:0005654(nucleoplasm);GO:0005737(cytoplasm);GO:0005739(mitochondrion);GO:0005741(mitochondria…	00220(Arginine biosynthesis);00250(Alanine, aspartate and glutamate metabolism);05418(Fluid shear stress and atherosclerosis);05418(Fluid shear stress and atherosclerosis)	K01940	EC:6.3.4.5	NA	argininosuccinate synthetase 1 [Source:MGI Symbol;Acc:MGI:88090]	protein_coding;retained_intron	R-MMU-70577(ASS1 tetramer:NMRAL1 dimer:NADPH transforms L-Asp and L-Cit to ARSUA)	488.71776527092	684.542931799917	633.686272157415	655.476852289147	729.890655582022	672.0568319942	856.169587229909	1000.44318935708	993.591424405137	769.622919944076	865.308819404722	932.441009887738	0.713302523359731	-0.487414017678013	3.02360880126116e-09	9.44562098925848e-07	down	no
ENSMUSG00000020653	Klf11	194655	ENSMUST00000020982;ENSMUST00000144046;ENSMUST00000139940;ENSMUST00000146894	GO:0000122(negative regulation of transcription by RNA polymerase II);GO:0000976(transcription cis-regulatory region binding);GO:0000978(RNA polymerase II cis-regulatory region sequence-specific DNA binding);GO:0000981(DNA-binding transcription factor activity, RNA polymerase II-specific);GO:0003677(DNA binding);GO:0003700(DNA-binding transcription factor activity);GO:0005634(nucleus);GO:0005654(…	NA	K09209	NA	zf-C2H2	Kruppel-like transcription factor 11 [Source:MGI Symbol;Acc:MGI:2653368]	protein_coding	NA	2.74083654032258	2.8109533437788	2.26332954746544	1.76891224976959	3.87668382304147	3.23047539124424	0.732464456682028	1.29136429493088	1.09237377741935	0.722712662211981	1.18416422488479	1.6275837235023	2.50970324991492	1.32751678840481	3.10291140378845e-09	9.58799623770631e-07	up	yes
ENSMUSG00000045672	Col27a1	373864	ENSMUST00000036300;ENSMUST00000184067;ENSMUST00000125504;ENSMUST00000148751;ENSMUST00000183913;ENSMUST00000149856;ENSMUST00000151992	GO:0001501(skeletal system development);GO:0001525(angiogenesis);GO:0001886(endothelial cell morphogenesis);GO:0003431(growth plate cartilage chondrocyte development);GO:0005201(extracellular matrix structural constituent);GO:0005576(extracellular region);GO:0005581(collagen trimer);GO:0005583(fibrillar collagen trimer);GO:0005615(extracellular space);GO:0030020(extracellular matrix structural co…	04820(Cytoskeleton in muscle cells);04974(Protein digestion and absorption);04974(Protein digestion and absorption)	K19721	NA	NA	collagen, type XXVII, alpha 1 [Source:MGI Symbol;Acc:MGI:2672118]	protein_coding;nonsense_mediated_decay;retained_intron;protein_coding_CDS_not_defined	NA	2.27381451267086	2.19433298671479	2.45837296237137	2.66191632068807	1.2981271819229	1.87533744440178	2.89044280448472	4.67439976063585	3.80364810436185	4.23392476432192	4.8350041238673	7.35338399032407	0.459213112954057	-1.12276425574031	3.25371903002744e-09	9.94588436404516e-07	down	yes
ENSMUSG00000037321	Tap1	21354	ENSMUST00000170086;ENSMUST00000168351;ENSMUST00000166582;ENSMUST00000166287;ENSMUST00000041633;ENSMUST00000166853;ENSMUST00000171148	GO:0000166(nucleotide binding);GO:0002250(adaptive immune response);GO:0002376(immune system process);GO:0005524(ATP binding);GO:0005739(mitochondrion);GO:0005783(endoplasmic reticulum);GO:0005789(endoplasmic reticulum membrane);GO:0006952(defense response);GO:0015031(protein transport);GO:0015433(ABC-type peptide antigen transporter activity);GO:0015833(peptide transport);GO:0016020(membrane);GO…	02010(ABC transporters);04145(Phagosome);04612(Antigen processing and presentation);05163(Human cytomegalovirus infection);05168(Herpes simplex virus 1 infection);05169(Epstein-Barr virus infection);05170(Human immunodeficiency virus 1 infection);05340(Primary immunodeficiency);05340(Primary immunodeficiency)	K05653	EC:7.4.2.14	NA	transporter 1, ATP-binding cassette, sub-family B (MDR/TAP) [Source:MGI Symbol;Acc:MGI:98483]	protein_coding;retained_intron	R-MMU-8863858(SEC22B, CALR, STX4, TAP and TAPBP bind);R-MMU-8863914(Transport of SEC22B, TAP and PLC from ER to ERGIC);R-MMU-8951499(Loading of antigenic peptides on to class I MHC);R-MMU-8951595(CALR, TAP, TAPBP dissociate from SEC22B:STX4);R-MMU-983142(Formation of peptide loading complex (PLC));R-MMU-983144(Transport of Antigen peptide in to ER);R-MMU-983161(Dissociation of the Antigenic pepti…	5.3685936711103	5.2662234017531	4.05852026789627	6.32648376150475	4.68074988093499	5.13961844558072	3.63318668517166	2.94501016435354	2.97389063367421	2.65283718407597	3.55732176844412	2.7850963192111	1.66278209424806	0.733599117425048	3.57268750119419e-09	1.08047191791435e-06	up	no
ENSMUSG00000036534	Slc38a7	234595	ENSMUST00000212628;ENSMUST00000153835;ENSMUST00000142881;ENSMUST00000040481;ENSMUST00000212270	GO:0003333(amino acid transmembrane transport);GO:0005764(lysosome);GO:0005765(lysosomal membrane);GO:0006811(ion transport);GO:0006814(sodium ion transport);GO:0006865(amino acid transport);GO:0006867(asparagine transport);GO:0006868(glutamine transport);GO:0015182(L-asparagine transmembrane transporter activity);GO:0015186(L-glutamine transmembrane transporter activity);GO:0016020(membrane);GO:…	NA	K14994	NA	NA	solute carrier family 38, member 7 [Source:MGI Symbol;Acc:MGI:2679005]	protein_coding;retained_intron	NA	4.10016050530888	4.18024275072394	4.22422670342664	4.35382068388031	3.94885446428571	3.89296726447876	2.74862323841699	2.84469637572394	2.52499150916988	2.52070056515444	3.61204537620656	2.45218007070463	1.47877158013823	0.564399222381625	3.88890551824479e-09	1.16372427444908e-06	up	no
ENSMUSG00000028088	Fmo5	14263	ENSMUST00000107050;ENSMUST00000029729;ENSMUST00000133017;ENSMUST00000140283;ENSMUST00000107049	GO:0004031(aldehyde oxidase activity);GO:0004497(monooxygenase activity);GO:0004499(N,N-dimethylaniline monooxygenase activity);GO:0005783(endoplasmic reticulum);GO:0005789(endoplasmic reticulum membrane);GO:0005829(cytosol);GO:0006629(lipid metabolic process);GO:0006805(xenobiotic metabolic process);GO:0016020(membrane);GO:0016174(NAD(P)H oxidase H2O2-forming activity);GO:0016491(oxidoreductase …	00430(Taurine and hypotaurine metabolism);00982(Drug metabolism - cytochrome P450);00982(Drug metabolism - cytochrome P450)	K00485	EC:1.14.13.8,1.8.1.-	NA	flavin containing monooxygenase 5 [Source:MGI Symbol;Acc:MGI:1310004]	protein_coding;retained_intron;protein_coding_CDS_not_defined	NA	151.139344539207	165.981034446696	209.324434235771	142.515456445463	169.019733371278	167.403058048811	224.923886279471	256.891904209692	260.441422966696	225.174854032599	242.21239885815	242.559903525991	0.692315132735365	-0.530499211728167	4.41491661200273e-09	1.30736718172931e-06	down	no
ENSMUSG00000006641	Slc5a6	330064	ENSMUST00000201017;ENSMUST00000200816;ENSMUST00000202520;ENSMUST00000114668;ENSMUST00000080431	GO:0005886(plasma membrane);GO:0006768(biotin metabolic process);GO:0006811(ion transport);GO:0006814(sodium ion transport);GO:0008523(sodium-dependent multivitamin transmembrane transporter activity);GO:0015111(iodide transmembrane transporter activity);GO:0015225(biotin transmembrane transporter activity);GO:0015233(pantothenate transmembrane transporter activity);GO:0015293(symporter activity)…	04977(Vitamin digestion and absorption);04977(Vitamin digestion and absorption)	K14386	NA	NA	solute carrier family 5 (sodium-dependent vitamin transporter), member 6 [Source:MGI Symbol;Acc:MGI:2660847]	retained_intron;protein_coding	R-MMU-199206(SLC5A6 cotransports extracellular PanK and 2Na+ to cytosol);R-MMU-199219(SLC5A6 cotransports extracellular Btn and 2xNa+ to cytosol);R-MMU-429581(SLC5A6 transports vitamins from extracellular region to cytosol)	1.99447167877725	2.9885651756452	1.84190556752694	3.90192807617139	2.82826524981208	2.77394143623152	1.34883630919569	1.53900756101228	1.51146643648208	1.2660808499123	1.5347784094212	1.40098481683789	1.89847507175333	0.924841055531162	4.59581270666369e-09	1.34690477963954e-06	up	no
ENSMUSG00000059743	Fdps	110196	ENSMUST00000198239;ENSMUST00000196709;ENSMUST00000200433;ENSMUST00000081848;ENSMUST00000196254;ENSMUST00000199668;ENSMUST00000196921	GO:0004161(dimethylallyltranstransferase activity);GO:0004337(geranyltranstransferase activity);GO:0005654(nucleoplasm);GO:0005737(cytoplasm);GO:0005739(mitochondrion);GO:0005759(mitochondrial matrix);GO:0005777(peroxisome);GO:0005829(cytosol);GO:0006629(lipid metabolic process);GO:0006694(steroid biosynthetic process);GO:0006695(cholesterol biosynthetic process);GO:0008202(steroid metabolic proc…	00900(Terpenoid backbone biosynthesis);05164(Influenza A);05166(Human T-cell leukemia virus 1 infection);05166(Human T-cell leukemia virus 1 infection)	K00787	EC:2.5.1.1,2.5.1.10	NA	farnesyl diphosphate synthetase [Source:MGI Symbol;Acc:MGI:104888]	retained_intron;protein_coding	R-MMU-191303(FDPS dimer transfers IPPP to GPP);R-MMU-191322(FDPS dimer transfers IPPP to DMAPP);R-MMU-9717841(holo-FDPS dimer binds NBPs)	23.6673948067966	37.9995074379753	32.600337025903	41.632449414211	26.8889845213878	30.2040398913973	39.6679503132129	62.4010212861217	44.2781081107414	47.7298216164449	55.9657136033745	50.9023909859791	0.641288970755075	-0.640953499771204	4.74672458715927e-09	1.37693761799759e-06	down	no
ENSMUSG00000050390	Nhsl3		ENSMUST00000052602;ENSMUST00000146376;ENSMUST00000106051;ENSMUST00000097873	GO:0003674(molecular_function);GO:0005575(cellular_component);GO:0030154(cell differentiation);GO:0030154(cell differentiation)	NA	NA	NA	NA	NHS like 3 [Source:MGI Symbol;Acc:MGI:2140651]	protein_coding	NA	9.56915694558059	13.6269969348354	10.2668398476603	12.4039766161179	10.5692829088388	9.19978905441941	5.57742889913345	8.72200991958406	7.15442820103986	5.87906467920277	7.95640369601386	6.70595676499133	1.56293810404834	0.644260645419684	4.85835360973152e-09	1.39508360017624e-06	up	no
ENSMUSG00000025355	Mmp19	58223	ENSMUST00000026411;ENSMUST00000218021;ENSMUST00000219404	GO:0001525(angiogenesis);GO:0004222(metalloendopeptidase activity);GO:0005576(extracellular region);GO:0005615(extracellular space);GO:0005886(plasma membrane);GO:0006508(proteolysis);GO:0008233(peptidase activity);GO:0008237(metallopeptidase activity);GO:0008270(zinc ion binding);GO:0016020(membrane);GO:0016787(hydrolase activity);GO:0030154(cell differentiation);GO:0030198(extracellular matrix …	NA	K07998	EC:3.4.24.-	NA	matrix metallopeptidase 19 [Source:MGI Symbol;Acc:MGI:1927899]	protein_coding;retained_intron	R-MMU-1454781(MMP1,3,13 (2, 7-12, 19) binding by Alpha-2 macroglubulin);R-MMU-1566981(Fibronectin degradation by MMP1, 3, 7, 12, 13, 19, CTSS);R-MMU-2533953(Degradation of laminin-111, -332 by Mmp3, 7, 12, 13, 19, 20 and plasmin);R-MMU-3791149(Brevican degradation by MMP1, 2, 3, 7,8,10,13,19);R-MMU-3791319(NID1 degradation by MMP19)	10.8212345377866	11.9646341522785	13.443004913105	13.3011049351826	12.4341862881404	10.0289195958109	15.3735614517407	15.957413136711	15.0992839541466	15.8793681955845	15.6599319402774	15.9929621511463	0.766189367703935	-0.384227089051484	5.04820839541221e-09	1.43510468264778e-06	down	no
ENSMUSG00000024036	Slc37a1	224674	ENSMUST00000235564;ENSMUST00000171233;ENSMUST00000165149;ENSMUST00000235261;ENSMUST00000237928;ENSMUST00000235230;ENSMUST00000235972;ENSMUST00000236710;ENSMUST00000237460;ENSMUST00000237425;ENSMUST00000237932;ENSMUST00000236467;ENSMUST00000237980;ENSMUST00000237389	GO:0005783(endoplasmic reticulum);GO:0005789(endoplasmic reticulum membrane);GO:0008643(carbohydrate transport);GO:0015297(antiporter activity);GO:0015760(glucose-6-phosphate transport);GO:0016020(membrane);GO:0022857(transmembrane transporter activity);GO:0031090(organelle membrane);GO:0035435(phosphate ion transmembrane transport);GO:0055085(transmembrane transport);GO:0061513(glucose 6-phospha…	NA	K13783	NA	NA	solute carrier family 37 (glycerol-3-phosphate transporter), member 1 [Source:MGI Symbol;Acc:MGI:2446181]	protein_coding_CDS_not_defined;protein_coding;retained_intron;nonsense_mediated_decay	R-MMU-3257122(SLC37A1, SLC37A2 exchange G6P for Pi across the ER membrane)	1.09747949560193	1.38383331579855	0.913272022680235	1.26437993583994	0.757710453173508	1.03059955139703	0.726397635477751	0.238885372800966	0.318397828820283	0.358998122111073	0.315782875819248	0.190062682735426	3.00079180906845	1.58534323015132	5.41179118918581e-09	1.52323168243737e-06	up	yes
ENSMUSG00000030341	Tnfrsf1a	21937	ENSMUST00000032491;ENSMUST00000144524;ENSMUST00000134803;ENSMUST00000125880;ENSMUST00000131434;ENSMUST00000130257	GO:0000139(Golgi membrane);GO:0002020(protease binding);GO:0003176(aortic valve development);GO:0003177(pulmonary valve development);GO:0003332(negative regulation of extracellular matrix constituent secretion);GO:0005031(tumor necrosis factor receptor activity);GO:0005515(protein binding);GO:0005615(extracellular space);GO:0005794(Golgi apparatus);GO:0005886(plasma membrane);GO:0006366(transcrip…	04010(MAPK signaling pathway);04060(Cytokine-cytokine receptor interaction);04061(Viral protein interaction with cytokine and cytokine receptor);04064(NF-kappa B signaling pathway);04071(Sphingolipid signaling pathway);04150(mTOR signaling pathway);04210(Apoptosis);04215(Apoptosis - multiple species);04217(Necroptosis);04380(Osteoclast differentiation);04668(TNF signaling pathway);04920(Adipocyto…	K03158	NA	NA	tumor necrosis factor receptor superfamily, member 1a [Source:MGI Symbol;Acc:MGI:1314884]	protein_coding;retained_intron;nonsense_mediated_decay;protein_coding_CDS_not_defined	R-MMU-3371353(Soluble TNF-α binds TNFR1);R-MMU-5357757(BIRC(cIAP1/2) ubiquitinates RIPK1);R-MMU-5357776(TNF:TNFR1:TRADD:TRAF2:K63polyUb-RIPK1:BIRC2,3:LUBAC recruits IKKA:IKBKB:IKBKG);R-MMU-5357780(TNF:TNFR1:TRADD:TRAF2:RIPK1 recruits BIRC2/3 (cIAP1/2));R-MMU-5357845(K63polyUb-RIPK1 is deubiquitinated);R-MMU-5357860(TNF:TNFR1:TRADD:TRAF2:K63polyUb-RIPK1:BIRC2/3:LUBAC recruits TAK1 complex);R-MMU-5…	37.4393562728676	39.5962582713238	32.2074439505982	38.6071665522964	40.1043503994597	37.7855612848321	23.1330561767657	21.3948027962177	24.6581662566577	26.5070175654188	27.0836328062524	17.6016807769201	1.60808362881204	0.685342436202856	5.52340135451201e-09	1.5394044480987e-06	up	no
ENSMUSG00000042118	Bhmt2	64918	ENSMUST00000015941	GO:0005829(cytosol);GO:0008168(methyltransferase activity);GO:0008172(S-methyltransferase activity);GO:0008270(zinc ion binding);GO:0008898(S-adenosylmethionine-homocysteine S-methyltransferase activity);GO:0009086(methionine biosynthetic process);GO:0016740(transferase activity);GO:0032259(methylation);GO:0033477(S-methylmethionine metabolic process);GO:0046500(S-adenosylmethionine metabolic pro…	00270(Cysteine and methionine metabolism)	K00547	EC:2.1.1.10	NA	betaine-homocysteine methyltransferase 2 [Source:MGI Symbol;Acc:MGI:1891379]	protein_coding	R-MMU-5696838(BHMT2 tetramer transfers CH3 group from SMM to LHCYS)	66.377838	65.311081	76.545509	75.060341	70.48925	64.563347	80.652939	99.472672	86.855164	81.874512	97.248032	84.973961	0.78773350273994	-0.344220459245942	5.74069670653589e-09	1.5844322910039e-06	down	no
ENSMUSG00000033159	Cnppd1	69171	ENSMUST00000168720;ENSMUST00000190679;ENSMUST00000188037;ENSMUST00000041213;ENSMUST00000189043;ENSMUST00000187888;ENSMUST00000189809;ENSMUST00000189403	GO:0000079(regulation of cyclin-dependent protein serine/threonine kinase activity);GO:0000307(cyclin-dependent protein kinase holoenzyme complex);GO:0005634(nucleus);GO:0016020(membrane);GO:0016538(cyclin-dependent protein serine/threonine kinase regulator activity);GO:0019901(protein kinase binding);GO:0019901(protein kinase binding)	NA	NA	NA	NA	cyclin Pas1/PHO80 domain containing 1 [Source:MGI Symbol;Acc:MGI:1916421]	protein_coding;retained_intron	NA	8.44632636716948	9.66572103283052	9.18400015403727	10.0892636864241	11.0926020679681	10.7528354193434	7.16825955244011	7.7779016230701	6.24568168784383	6.39913728837622	6.93372863992902	6.20101665998225	1.45438167327687	0.540405925299802	6.68285405621127e-09	1.82673245298052e-06	up	no
ENSMUSG00000029380	Cxcl1	14825	ENSMUST00000031327;ENSMUST00000201245	GO:0005125(cytokine activity);GO:0005576(extracellular region);GO:0005615(extracellular space);GO:0006935(chemotaxis);GO:0006952(defense response);GO:0006954(inflammatory response);GO:0006955(immune response);GO:0007165(signal transduction);GO:0007204(positive regulation of cytosolic calcium ion concentration);GO:0008009(chemokine activity);GO:0008083(growth factor activity);GO:0010765(positive r…	04060(Cytokine-cytokine receptor interaction);04061(Viral protein interaction with cytokine and cytokine receptor);04062(Chemokine signaling pathway);04064(NF-kappa B signaling pathway);04621(NOD-like receptor signaling pathway);04657(IL-17 signaling pathway);04668(TNF signaling pathway);04936(Alcoholic liver disease);05134(Legionellosis);05146(Amoebiasis);05167(Kaposi sarcoma-associated herpesvi…	K05505	NA	NA	C-X-C motif chemokine ligand 1 [Source:MGI Symbol;Acc:MGI:108068]	protein_coding;retained_intron	R-MMU-373813(Receptor CXCR2 binds ligands CXCL1 to 7);R-MMU-380073(Liganded Gi-activating GPCR acts as a GEF for Gi);R-MMU-6798745(Exocytosis of tertiary granule lumen proteins);R-MMU-6798749(Exocytosis of specific granule lumen proteins);R-MMU-749454(The Ligand:GPCR:Gi complex dissociates);R-MMU-749456(Liganded Gi-activating GPCRs bind inactive heterotrimeric G-protein Gi)	42.6595119685333	56.2386959376	41.7520291888	47.850708488	38.0982897557333	18.0826712416	13.5440191616	2.50063346346667	7.57670783466667	11.6931403104	7.25282061333333	5.74998901866667	5.06406305615603	2.34029536887313	6.86985135151798e-09	1.8599631830567e-06	up	yes
ENSMUSG00000056493	Foxk1	17425	ENSMUST00000072837;ENSMUST00000198422	GO:0000122(negative regulation of transcription by RNA polymerase II);GO:0000976(transcription cis-regulatory region binding);GO:0000977(RNA polymerase II transcription regulatory region sequence-specific DNA binding);GO:0000978(RNA polymerase II cis-regulatory region sequence-specific DNA binding);GO:0000981(DNA-binding transcription factor activity, RNA polymerase II-specific);GO:0001227(DNA-bi…	03083(Polycomb repressive complex);03083(Polycomb repressive complex)	K09404	NA	Fork_head	forkhead box K1 [Source:MGI Symbol;Acc:MGI:1347488]	protein_coding	R-MMU-5689630(BAP1 binds BAP1-interacting complex);R-MMU-5690790(Histone H2A is dubiquitinated by the PR-DUB complex)	1.65709377347046	2.49680900646097	1.68594282634494	2.19471639912975	1.86282408043249	2.27634908109177	1.12028768169831	1.51937140915084	1.09399922494726	1.24859357977321	1.3311182842827	1.19445115770042	1.621473743127	0.697305662111836	9.15708441632876e-09	2.45582637535277e-06	up	no
ENSMUSG00000010936	Vac14	234729	ENSMUST00000034190;ENSMUST00000213015;ENSMUST00000212829;ENSMUST00000212663;ENSMUST00000213003	GO:0005768(endosome);GO:0005774(vacuolar membrane);GO:0005783(endoplasmic reticulum);GO:0005829(cytosol);GO:0006661(phosphatidylinositol biosynthetic process);GO:0006970(response to osmotic stress);GO:0010008(endosome membrane);GO:0016020(membrane);GO:0019209(kinase activator activity);GO:0042802(identical protein binding);GO:0043231(intracellular membrane-bounded organelle);GO:0070772(PAS comple…	05166(Human T-cell leukemia virus 1 infection);05203(Viral carcinogenesis);05203(Viral carcinogenesis)	K15305	NA	NA	Vac14 homolog (S. cerevisiae) [Source:MGI Symbol;Acc:MGI:2157980]	protein_coding;retained_intron;nonsense_mediated_decay;protein_coding_CDS_not_defined	R-MMU-1676005(PI(3,5)P2 is dephosphorylated to PI3P by FIG4 at the Golgi membrane);R-MMU-1676020(PI(3,5)P2 is dephosphorylated to PI3P by FIG4 at the late endosome membrane);R-MMU-1676174(PI(3,5)P2 is dephosphorylated to PI3P by FIG4 at the early endosome membrane)	3.2429584058908	4.13519094841954	3.78348281537356	3.68167543132184	3.22033233433908	2.97515712054598	4.01280834037356	5.90516038304598	5.12892815646552	4.55225598017241	4.82844190905172	4.89079086882184	0.717597391469999	-0.478753448944759	1.00604388322404e-08	2.67287995441991e-06	down	no
ENSMUSG00000067889	Sptbn2	20743	ENSMUST00000008991;ENSMUST00000238976	GO:0000139(Golgi membrane);GO:0001917(photoreceptor inner segment);GO:0003779(actin binding);GO:0005200(structural constituent of cytoskeleton);GO:0005515(protein binding);GO:0005543(phospholipid binding);GO:0005737(cytoplasm);GO:0005768(endosome);GO:0005829(cytosol);GO:0005856(cytoskeleton);GO:0005886(plasma membrane);GO:0007416(synapse assembly);GO:0008021(synaptic vesicle);GO:0008091(spectrin)…	04820(Cytoskeleton in muscle cells);05017(Spinocerebellar ataxia);05022(Pathways of neurodegeneration - multiple diseases);05022(Pathways of neurodegeneration - multiple diseases)	K23932	NA	NA	spectrin beta, non-erythrocytic 2 [Source:MGI Symbol;Acc:MGI:1313261]	protein_coding	R-MMU-2213248(Transport of antigen loaded MHC II molecules to surface);R-MMU-392051(Recruitment of Grb2 to pFAK:NCAM1);R-MMU-392053(SOS binds Grb2 bound to pFAK:NCAM1);R-MMU-392054(NCAM1:pFAK:Grb2:Sos-mediated nucleotide exchange of Ras);R-MMU-392751(L1 linked to actin cytoskeleton by ankyrin);R-MMU-5672965(RAS GEFs promote RAS nucleotide exchange);R-MMU-6807875(ARFGAP, cargo, v-SNAREs and p24 pr…	6.42907212601169	8.00541951236511	6.96774795458633	8.5500108213804	6.67470454968525	7.29438200314748	5.28492041951439	6.15851208857914	4.69034227428058	4.96756826584982	5.10948204001799	4.61040199640288	1.42503531240189	0.51099766973062	1.14077541882945e-08	2.99255920911403e-06	up	no
ENSMUSG00000028240	Cyp7a1	13122	ENSMUST00000029905;ENSMUST00000147346	GO:0004497(monooxygenase activity);GO:0005506(iron ion binding);GO:0005783(endoplasmic reticulum);GO:0005789(endoplasmic reticulum membrane);GO:0006629(lipid metabolic process);GO:0006699(bile acid biosynthetic process);GO:0006707(cholesterol catabolic process);GO:0008123(cholesterol 7-alpha-monooxygenase activity);GO:0008202(steroid metabolic process);GO:0008203(cholesterol metabolic process);GO…	00120(Primary bile acid biosynthesis);00140(Steroid hormone biosynthesis);03320(PPAR signaling pathway);04976(Bile secretion);04979(Cholesterol metabolism);04979(Cholesterol metabolism)	K00489	EC:1.14.14.23	NA	cytochrome P450, family 7, subfamily a, polypeptide 1 [Source:MGI Symbol;Acc:MGI:106091]	protein_coding;protein_coding_CDS_not_defined	R-MMU-191972(27-hydroxycholesterol is 7alpha-hydroxylated);R-MMU-192051(CYP7A1 7-hydroxylates CHOL);R-MMU-192065(CYP7B1 7-hydroxylates 25OH-CHOL)	39.1616404695735	28.6651063382846	37.3542807302348	38.6570196425491	32.5974522252036	19.9370929976042	67.0318308528989	42.2059763191183	77.6764169832295	83.1801025912793	54.5164645491136	80.0537633157643	0.485272530459271	-1.04313289827552	1.14742139367324e-08	2.99255920911403e-06	down	yes
ENSMUSG00000042487	Leo1	235497	ENSMUST00000048937;ENSMUST00000213767;ENSMUST00000213248	GO:0001650(fibrillar center);GO:0001711(endodermal cell fate commitment);GO:0005515(protein binding);GO:0005634(nucleus);GO:0005654(nucleoplasm);GO:0005813(centrosome);GO:0006368(transcription elongation by RNA polymerase II promoter);GO:0006378(mRNA polyadenylation);GO:0016055(Wnt signaling pathway);GO:0016570(histone modification);GO:0016593(Cdc73/Paf1 complex);GO:0019827(stem cell population m…	NA	K15177	NA	NA	Leo1, Paf1/RNA polymerase II complex component [Source:MGI Symbol;Acc:MGI:2685031]	protein_coding;retained_intron	R-MMU-112379(Recruitment of elongation factors to form elongation complex);R-MMU-112385(Addition of nucleotides leads to transcript elongation);R-MMU-112392(Resumption of elongation after recovery from pausing);R-MMU-112395(Abortive termination of elongation after arrest);R-MMU-112396(Separation of elongating transcript from template);R-MMU-113411(2-4 nt.backtracking of Pol II complex on the temp…	1.59165467230706	1.70425712670244	2.26209792075939	1.48579780189847	1.69524189248865	1.62839876578622	2.47906115084606	2.61701465497317	2.51783098885679	2.34165241890219	2.98880837618655	2.64311292220388	0.665113786155609	-0.588326920168773	1.26135071482827e-08	3.23824251138183e-06	down	no
ENSMUSG00000030539	Sema4b	20352	ENSMUST00000123023;ENSMUST00000032754;ENSMUST00000107383;ENSMUST00000205822	GO:0001755(neural crest cell migration);GO:0005515(protein binding);GO:0005886(plasma membrane);GO:0007399(nervous system development);GO:0007411(axon guidance);GO:0016020(membrane);GO:0030154(cell differentiation);GO:0030215(semaphorin receptor binding);GO:0030335(positive regulation of cell migration);GO:0045202(synapse);GO:0045499(chemorepellent activity);GO:0048843(negative regulation of axon…	04360(Axon guidance);04360(Axon guidance)	K06521	NA	NA	sema domain, immunoglobulin domain (Ig), transmembrane domain (TM) and short cytoplasmic domain, (semaphorin) 4B [Source:MGI Symbol;Acc:MGI:107559]	retained_intron;protein_coding	NA	0.940969238441098	0.953415440212578	0.953169013108946	1.05270130806023	1.29419911426041	1.11870812595217	0.580129436492471	0.673419993799823	0.69771745615589	0.524913131443756	0.699345363507529	0.47705848768822	1.72840993288739	0.789445426995046	1.26440452639434e-08	3.23824251138183e-06	up	no
ENSMUSG00000022426	Josd1	74158	ENSMUST00000023061	GO:0004843(cysteine-type deubiquitinase activity);GO:0005575(cellular_component);GO:0005737(cytoplasm);GO:0005886(plasma membrane);GO:0006508(proteolysis);GO:0008233(peptidase activity);GO:0016020(membrane);GO:0016579(protein deubiquitination);GO:0016787(hydrolase activity)	NA	K15235	EC:3.4.19.12	NA	Josephin domain containing 1 [Source:MGI Symbol;Acc:MGI:1921408]	protein_coding	R-MMU-5688797(ATXN3 family cleave Ub chains)	9.85316	11.306564	11.494426	9.81699	11.085981	11.113843	7.922554	8.687403	6.246663	6.465853	7.998758	6.574677	1.47328001507567	0.559031658458117	1.31495013709243e-08	3.33762522296997e-06	up	no
ENSMUSG00000013275	Slc41a1	98396	ENSMUST00000086559;ENSMUST00000146360;ENSMUST00000132585	GO:0005886(plasma membrane);GO:0006811(ion transport);GO:0006812(cation transport);GO:0008324(cation transmembrane transporter activity);GO:0010961(cellular magnesium ion homeostasis);GO:0015095(magnesium ion transmembrane transporter activity);GO:0015693(magnesium ion transport);GO:0016020(membrane);GO:0016323(basolateral plasma membrane);GO:0022857(transmembrane transporter activity);GO:0022890…	NA	K15122	NA	NA	solute carrier family 41, member 1 [Source:MGI Symbol;Acc:MGI:2444823]	protein_coding;retained_intron;protein_coding_CDS_not_defined	R-MMU-442661(SLC41A1,2 transport Mg2+ from extracellular region to cytosol)	1.85439687418567	2.74759178399837	1.7893977872557	2.8170224771987	1.52231892365635	1.92019453562704	1.35114359914495	1.03770520663681	0.786756739413681	1.10513445399023	0.77816405252443	0.879303587540717	2.13042775707282	1.09114313047418	1.36329352491009e-08	3.42970870142867e-06	up	yes
ENSMUSG00000020038	Cry1	12952	ENSMUST00000020227;ENSMUST00000214675;ENSMUST00000214248;ENSMUST00000214805	GO:0000122(negative regulation of transcription by RNA polymerase II);GO:0000166(nucleotide binding);GO:0003677(DNA binding);GO:0003690(double-stranded DNA binding);GO:0005515(protein binding);GO:0005634(nucleus);GO:0005654(nucleoplasm);GO:0005737(cytoplasm);GO:0005739(mitochondrion);GO:0005829(cytosol);GO:0006094(gluconeogenesis);GO:0006111(regulation of gluconeogenesis);GO:0007623(circadian rhy…	04710(Circadian rhythm);04710(Circadian rhythm)	K02295	NA	NA	cryptochrome circadian regulator 1 [Source:MGI Symbol;Acc:MGI:1270841]	protein_coding;retained_intron	R-MMU-1856952(Formation of Cry:Per:Kinase complex);R-MMU-508627(Csnk1e,Csnk1d phosphorylate Cry and Per proteins);R-MMU-508640(Fbxl3 binds phosphorylated Cry proteins);R-MMU-508741(Cry:Per heterodimer binds Bmal1:Clock,Npas2 heterodimer);R-MMU-517959(Cry proteins are ubiquitinylated);R-MMU-549359(Expression of Cryptochrome-1 (Cry1));R-MMU-549451(Cry proteins stabilize unphosphorylated Bmal1:Clock…	4.22325361497006	3.99329299580838	4.61372934071856	1.94298327844311	3.09714554191617	3.92876470778443	5.55169066826347	8.27290013023952	6.70715847125749	7.33266329760479	9.1813695239521	7.11021134610778	0.493685404463451	-1.01833610166062	1.43197903444818e-08	3.57090350800815e-06	down	yes
ENSMUSG00000027340	Slc23a2	54338	ENSMUST00000028815;ENSMUST00000154009;ENSMUST00000137910;ENSMUST00000127724;ENSMUST00000133407;ENSMUST00000128899	GO:0005737(cytoplasm);GO:0005886(plasma membrane);GO:0006811(ion transport);GO:0006814(sodium ion transport);GO:0006979(response to oxidative stress);GO:0007155(cell adhesion);GO:0008520(L-ascorbate:sodium symporter activity);GO:0009925(basal plasma membrane);GO:0015229(L-ascorbic acid transmembrane transporter activity);GO:0015293(symporter activity);GO:0015882(L-ascorbic acid transmembrane tran…	NA	K23717	NA	NA	solute carrier family 23 (nucleobase transporters), member 2 [Source:MGI Symbol;Acc:MGI:1859682]	protein_coding;protein_coding_CDS_not_defined	R-MMU-198870(SLC23A1,2 cotransports AscH-, 2Na+ from extracellular region to cytosol)	2.89917878681927	2.95962133341718	2.16078820903031	3.27880369789964	2.43905672506603	3.79963440384857	1.83357436423091	1.49460932209785	1.52136360860269	1.69638067060747	1.62136318161238	1.55530937919759	1.80374408148873	0.850994660900329	1.60458955935184e-08	3.96654539071775e-06	up	no
ENSMUSG00000024413	Npc1	18145	ENSMUST00000025279;ENSMUST00000133112;ENSMUST00000149211;ENSMUST00000235105;ENSMUST00000234044;ENSMUST00000144435;ENSMUST00000145771	GO:0001889(liver development);GO:0005319(lipid transporter activity);GO:0005515(protein binding);GO:0005576(extracellular region);GO:0005635(nuclear envelope);GO:0005764(lysosome);GO:0005765(lysosomal membrane);GO:0005768(endosome);GO:0005783(endoplasmic reticulum);GO:0005794(Golgi apparatus);GO:0005886(plasma membrane);GO:0006486(protein glycosylation);GO:0006629(lipid metabolic process);GO:0006…	03265(Virion - Ebolavirus, Lyssavirus and Morbillivirus);04142(Lysosome);04979(Cholesterol metabolism);04979(Cholesterol metabolism)	K12385	NA	NA	NPC intracellular cholesterol transporter 1 [Source:MGI Symbol;Acc:MGI:1097712]	protein_coding;retained_intron;protein_coding_CDS_not_defined	R-MMU-8876484(NPC2 transfers CHOL to NPC1);R-MMU-8876485(CHOL translocates from lysosome membrane to ER membrane)	8.49116004921799	9.68926052920385	8.30542579870991	10.5177207602722	8.62422413696209	8.29151692745427	6.59317576504374	7.84107365017231	6.11705452699479	5.66407770433861	6.74359797640717	5.9316138640099	1.3864357256438	0.471380735422229	1.62193387036394e-08	3.97485655747466e-06	up	no
ENSMUSG00000056429	Tgoln1	22134	ENSMUST00000070524	GO:0005654(nucleoplasm);GO:0005768(endosome);GO:0005794(Golgi apparatus);GO:0005802(trans-Golgi network);GO:0005886(plasma membrane);GO:0016020(membrane);GO:0030140(trans-Golgi network transport vesicle)	NA	NA	NA	NA	trans-golgi network protein [Source:MGI Symbol;Acc:MGI:105080]	protein_coding	R-MMU-421831(trans-Golgi Network Coat Assembly);R-MMU-421833(Vamp And trans-Golgi Network AP-1 Binding Coupled With Cargo Capture);R-MMU-421835(trans-Golgi Network Vesicle Scission);R-MMU-421836(trans-Golgi Network Derived Vesicle Uncoating);R-MMU-6811431(RAB6:GTP binds the GARP and COG complexes, t-SNAREs and endosome-derived vesicles);R-MMU-6814682(Fusion of early-endosome derived vesicles at t…	43.026539	32.652283	37.001629	27.125402	38.075569	42.906307	22.262466	19.226072	19.883812	20.829159	25.037735	17.58596	1.76877523068178	0.822750727404513	1.72803152737428e-08	4.19867352651248e-06	up	no
ENSMUSG00000020027	Socs2	216233	ENSMUST00000170690;ENSMUST00000020215;ENSMUST00000128363;ENSMUST00000119917;ENSMUST00000145847;ENSMUST00000172070;ENSMUST00000139210;ENSMUST00000129942;ENSMUST00000135822;ENSMUST00000134918;ENSMUST00000130784;ENSMUST00000155148;ENSMUST00000150432	GO:0005131(growth hormone receptor binding);GO:0005159(insulin-like growth factor receptor binding);GO:0005515(protein binding);GO:0005942(phosphatidylinositol 3-kinase complex);GO:0007259(receptor signaling pathway via JAK-STAT);GO:0007595(lactation);GO:0009968(negative regulation of signal transduction);GO:0016567(protein ubiquitination);GO:0032355(response to estradiol);GO:0032870(cellular res…	04630(JAK-STAT signaling pathway);04910(Insulin signaling pathway);04917(Prolactin signaling pathway);04930(Type II diabetes mellitus);04935(Growth hormone synthesis, secretion and action);04935(Growth hormone synthesis, secretion and action)	K04695	NA	NA	suppressor of cytokine signaling 2 [Source:MGI Symbol;Acc:MGI:1201787]	protein_coding;protein_coding_CDS_not_defined;nonsense_mediated_decay;retained_intron	R-MMU-1169194(Socs binding to JAK2);R-MMU-8952039(NEDD8:AcM-UBE2F binds CRL5 E3 ubiquitin ligase complex);R-MMU-8952044(AcM-UBE2F transfers NEDD8 to CRL5 E3 ubiquitin ligase complex);R-MMU-8955241(CAND1 binds cytosolic CRL E3 ubiquitin ligases);R-MMU-8955289(COMMDs displace CAND1 from cytosolic CRL E3 ubiquitin ligase complexes);R-MMU-8956040(COP9 signalosome deneddylates cytosolic CRL E3 ubiquit…	1.32776669856259	1.26805110659952	1.57339018455566	1.6145772488721	1.52618180086035	2.99188027845976	0.732331989403001	0.743261413492813	0.599286676739062	0.677292374147519	0.393234647151401	0.879396925506243	2.55958979623215	1.35591262024074	1.80988615627046e-08	4.36029183478446e-06	up	yes
ENSMUSG00000029344	Tpst2	22022	ENSMUST00000071455;ENSMUST00000134071;ENSMUST00000031287;ENSMUST00000198502;ENSMUST00000139482;ENSMUST00000151947;ENSMUST00000140262;ENSMUST00000239473	GO:0000139(Golgi membrane);GO:0005783(endoplasmic reticulum);GO:0005794(Golgi apparatus);GO:0006478(peptidyl-tyrosine sulfation);GO:0007342(fusion of sperm to egg plasma membrane involved in single fertilization);GO:0008476(protein-tyrosine sulfotransferase activity);GO:0016020(membrane);GO:0016740(transferase activity);GO:0042803(protein homodimerization activity);GO:0060468(prevention of polysp…	NA	K01021	EC:2.8.2.20	NA	protein-tyrosine sulfotransferase 2 [Source:MGI Symbol;Acc:MGI:1309516]	protein_coding;retained_intron;nonsense_mediated_decay	R-MMU-8954262(TPST1,2 transfer SO4(2-) from PAPS to PODXL2);R-MMU-9668023(TPST1,2 transfer SO4(2-) from PAPS to FVIII)	8.21687705442177	8.54069186609381	7.92309733691371	8.9974359896169	7.76424872753312	7.98964398711063	9.69174532402435	10.8819184106695	11.3856719849624	12.0757866430362	10.9611339169352	10.8391886272825	0.750841663356049	-0.413419388978726	1.83725944306218e-08	4.38904297877073e-06	down	no
ENSMUSG00000042524	Sun2	223697	ENSMUST00000089311;ENSMUST00000162392;ENSMUST00000100439;ENSMUST00000046259;ENSMUST00000160355;ENSMUST00000159762;ENSMUST00000159660;ENSMUST00000162064;ENSMUST00000231189;ENSMUST00000162499	GO:0000781(chromosome, telomeric region);GO:0000794(condensed nuclear chromosome);GO:0005515(protein binding);GO:0005521(lamin binding);GO:0005634(nucleus);GO:0005635(nuclear envelope);GO:0005637(nuclear inner membrane);GO:0005768(endosome);GO:0006998(nuclear envelope organization);GO:0010008(endosome membrane);GO:0016020(membrane);GO:0021817(nucleokinesis involved in cell motility in cerebral co…	04820(Cytoskeleton in muscle cells);04820(Cytoskeleton in muscle cells)	K19347	NA	NA	Sad1 and UNC84 domain containing 2 [Source:MGI Symbol;Acc:MGI:2443011]	protein_coding;retained_intron	R-MMU-912355(Telomere clustering at the nuclear membrane)	16.4070423116236	13.6114847167897	15.7756679894834	12.8586380940959	13.9127933693727	16.7386364575646	8.08264906088561	10.8144508110701	8.74349694723247	8.1687382802583	11.060449450738	6.92544419889299	1.66007776183053	0.73125082228286	1.97795201887834e-08	4.6857683327228e-06	up	no
ENSMUSG00000035992	Fnip1	216742	ENSMUST00000046835;ENSMUST00000143650	GO:0000122(negative regulation of transcription by RNA polymerase II);GO:0001783(B cell apoptotic process);GO:0001932(regulation of protein phosphorylation);GO:0001934(positive regulation of protein phosphorylation);GO:0002327(immature B cell differentiation);GO:0002904(positive regulation of B cell apoptotic process);GO:0005515(protein binding);GO:0005737(cytoplasm);GO:0005764(lysosome);GO:00057…	04150(mTOR signaling pathway);04150(mTOR signaling pathway)	K20400	NA	NA	folliculin interacting protein 1 [Source:MGI Symbol;Acc:MGI:2444668]	protein_coding	R-MMU-9645598(RRAGC,D hydrolyzes GTP)	3.92261543067847	4.88932309945217	3.82770893369855	4.29996948307347	4.49436238867819	3.74156446298637	3.1933501517067	2.40053702907712	2.4260289211968	2.91749575909538	2.53560539794915	2.57476447057171	1.56878652905255	0.649649052478167	1.99873094449333e-08	4.69586142893028e-06	up	no
ENSMUSG00000041119	Pde9a	18585	ENSMUST00000047168;ENSMUST00000235639;ENSMUST00000127929;ENSMUST00000124902;ENSMUST00000155395;ENSMUST00000130547;ENSMUST00000237363;ENSMUST00000155113;ENSMUST00000154567;ENSMUST00000236367;ENSMUST00000236675;ENSMUST00000154392;ENSMUST00000141314	GO:0004114(3',5'-cyclic-nucleotide phosphodiesterase activity);GO:0005654(nucleoplasm);GO:0005737(cytoplasm);GO:0005783(endoplasmic reticulum);GO:0005794(Golgi apparatus);GO:0005829(cytosol);GO:0005886(plasma membrane);GO:0007165(signal transduction);GO:0008081(phosphoric diester hydrolase activity);GO:0010613(positive regulation of cardiac muscle hypertrophy);GO:0016020(membrane);GO:0016787(hydr…	00230(Purine metabolism);00230(Purine metabolism)	K13761	EC:3.1.4.35	NA	phosphodiesterase 9A [Source:MGI Symbol;Acc:MGI:1277179]	protein_coding;nonsense_mediated_decay;retained_intron;protein_coding_CDS_not_defined	R-MMU-418456(cGMP is degraded by PDEs)	1.81029249660825	3.31817063566987	2.58602423120407	2.90883302459016	2.04791768202374	2.11575236800452	3.6937442580554	4.96433889570379	3.57891481119276	3.54429982899943	4.76137527981911	3.25439254041832	0.621378731219869	-0.686455233679866	2.23482619604057e-08	5.2075114017247e-06	down	no
ENSMUSG00000009772	Nuak2	74137	ENSMUST00000082125;ENSMUST00000072177;ENSMUST00000133246;ENSMUST00000128661	GO:0000166(nucleotide binding);GO:0000287(magnesium ion binding);GO:0004672(protein kinase activity);GO:0004674(protein serine/threonine kinase activity);GO:0005524(ATP binding);GO:0006468(protein phosphorylation);GO:0006915(apoptotic process);GO:0016301(kinase activity);GO:0016310(phosphorylation);GO:0016740(transferase activity);GO:0030036(actin cytoskeleton organization);GO:0031588(nucleotide-…	NA	K08800	EC:2.7.11.1	NA	NUAK family, SNF1-like kinase, 2 [Source:MGI Symbol;Acc:MGI:1921387]	protein_coding;retained_intron;protein_coding_CDS_not_defined	NA	3.18022561071429	4.18767229795918	4.16012351071429	4.83744704030612	4.91414068214286	3.15094031658163	1.9369112122449	2.19059810790816	2.48000937882653	2.04600475739796	3.14355609821429	2.51604606862245	1.70686334358686	0.771347556654072	2.60123177951806e-08	6.01201764456418e-06	up	no
ENSMUSG00000030643	Rab30	75985	ENSMUST00000032879;ENSMUST00000107180;ENSMUST00000208470;ENSMUST00000107179	GO:0000166(nucleotide binding);GO:0003924(GTPase activity);GO:0005525(GTP binding);GO:0005737(cytoplasm);GO:0005794(Golgi apparatus);GO:0005801(cis-Golgi network);GO:0005802(trans-Golgi network);GO:0007030(Golgi organization);GO:0016020(membrane);GO:0016192(vesicle-mediated transport);GO:0031985(Golgi cisterna);GO:0032482(Rab protein signal transduction);GO:0043231(intracellular membrane-bounded …	NA	K07917	NA	NA	RAB30, member RAS oncogene family [Source:MGI Symbol;Acc:MGI:1923235]	protein_coding;protein_coding_CDS_not_defined	R-MMU-8849748(The COG complex binds RABs at the Golgi membrane);R-MMU-8870466(RGGT:CHM binds RABs);R-MMU-8870469(RGGT geranylgeranylates RAB proteins)	2.50942673988799	1.70458416407384	2.34155738353039	0.950293489939847	3.83693773345779	5.00097460215723	0.499818731176105	0.482716098319851	0.74825926509023	0.625973063264883	0.888713357809583	0.58225018772039	4.26983384662108	2.09417993089503	2.92457922608831e-08	6.66104795103823e-06	up	yes
ENSMUSG00000036390	Gadd45a	13197	ENSMUST00000043098;ENSMUST00000151958;ENSMUST00000128617;ENSMUST00000126194;ENSMUST00000155041	GO:0000122(negative regulation of transcription by RNA polymerase II);GO:0005515(protein binding);GO:0005634(nucleus);GO:0005737(cytoplasm);GO:0006974(cellular response to DNA damage stimulus);GO:0007049(cell cycle);GO:0007098(centrosome cycle);GO:0016525(negative regulation of angiogenesis);GO:0016607(nuclear speck);GO:0019900(kinase binding);GO:0033140(negative regulation of peptidyl-serine pho…	04010(MAPK signaling pathway);04064(NF-kappa B signaling pathway);04068(FoxO signaling pathway);04110(Cell cycle);04115(p53 signaling pathway);04210(Apoptosis);04218(Cellular senescence);05169(Epstein-Barr virus infection);05200(Pathways in cancer);05202(Transcriptional misregulation in cancer);05210(Colorectal cancer);05212(Pancreatic cancer);05213(Endometrial cancer);05214(Glioma);05216(Thyroid…	K04402	NA	NA	growth arrest and DNA-damage-inducible 45 alpha [Source:MGI Symbol;Acc:MGI:107799]	protein_coding;retained_intron	R-MMU-6791109(GADD45A binds PCNA);R-MMU-6791235(GADD45A binds AURKA)	3.18554303344671	3.21900762188209	1.32120781462585	1.95497942176871	2.64192044217687	2.5720784744898	0.644356009637188	1.01324103061225	0.638401976190476	0.32225989569161	1.23964316439909	1.05271435147392	3.03317048414686	1.60082658919878	2.92891161488595e-08	6.66104795103823e-06	up	yes
ENSMUSG00000022383	Ppara	19013	ENSMUST00000109422;ENSMUST00000136453;ENSMUST00000138813;ENSMUST00000057979;ENSMUST00000134880;ENSMUST00000109423	GO:0000122(negative regulation of transcription by RNA polymerase II);GO:0000978(RNA polymerase II cis-regulatory region sequence-specific DNA binding);GO:0001216(DNA-binding transcription activator activity);GO:0001223(transcription coactivator binding);GO:0001227(DNA-binding transcription repressor activity, RNA polymerase II-specific);GO:0001228(DNA-binding transcription activator activity, RN…	03320(PPAR signaling pathway);04024(cAMP signaling pathway);04920(Adipocytokine signaling pathway);04922(Glucagon signaling pathway);04931(Insulin resistance);04932(Non-alcoholic fatty liver disease);04936(Alcoholic liver disease);05160(Hepatitis C);05207(Chemical carcinogenesis - receptor activation);05415(Diabetic cardiomyopathy);05415(Diabetic cardiomyopathy)	K07294	NA	THR-like	peroxisome proliferator activated receptor alpha [Source:MGI Symbol;Acc:MGI:104740]	protein_coding;protein_coding_CDS_not_defined	R-MMU-376419(Formation of NR-MED1 Coactivator Complex);R-MMU-382096(Formation of NR-NCOR Corepressor Complex);R-MMU-400143(Fatty acid ligands activate PPARA);R-MMU-400183(PPARA:RXRA binds Corepressors of PPARA);R-MMU-400204(PPARA binds RXRA);R-MMU-4341070(PIAS4 SUMOylates PPARA with SUMO1);R-MMU-5663129(p-Bmal1:p-Clock,Npas2 binds Ppara gene);R-MMU-879764(Expression of Ppara);R-MMU-9734475(PPARA …	13.5522052348801	17.2278239160584	14.7130247914494	13.4533113631387	14.5330986642336	13.9961678279458	9.22863161235662	10.7196770109489	7.16075101668405	10.5424750860271	10.217394576121	9.76022126511992	1.51790597183304	0.602082424368865	3.66929811633033e-08	8.27863546436813e-06	up	no
ENSMUSG00000002346	Slc25a42	73095	ENSMUST00000110127;ENSMUST00000134596;ENSMUST00000150706;ENSMUST00000139333	GO:0005347(ATP transmembrane transporter activity);GO:0005739(mitochondrion);GO:0005743(mitochondrial inner membrane);GO:0015217(ADP transmembrane transporter activity);GO:0015228(coenzyme A transmembrane transporter activity);GO:0015291(secondary active transmembrane transporter activity);GO:0015866(ADP transport);GO:0015867(ATP transport);GO:0015937(coenzyme A biosynthetic process);GO:0016020(m…	NA	K15085	NA	NA	solute carrier family 25, member 42 [Source:MGI Symbol;Acc:MGI:1920345]	protein_coding;retained_intron	R-MMU-9837333(SLC25A42 exchanges cytosolic CoA-SH for mitochondrial matrix ADP)	19.7607383784189	14.6025274002668	21.0801732066378	19.2108895085057	19.0145235076718	18.4991834001001	12.2950337239827	12.6981515565377	11.7610583393929	12.2461526030687	11.9526682418279	11.9104599544696	1.53942643175138	0.62239292351556	3.76990748582282e-08	8.40430232239115e-06	up	no
ENSMUSG00000121142	Gm57061		ENSMUST00000247278	NA	NA	NA	NA	NA	predicted gene, 57061 [Source:MGI Symbol;Acc:MGI:7338035]	lncRNA	NA	7.510004	10.101961	9.226954	12.353635	10.782844	7.493049	5.684665	3.700307	5.52701	5.42389	6.789068	4.768531	1.80188750857503	0.849508946841391	3.80185455667496e-08	8.40430232239115e-06	up	no
ENSMUSG00000029178	Klf3	16599	ENSMUST00000165536;ENSMUST00000196764;ENSMUST00000198946;ENSMUST00000197869;ENSMUST00000200384;ENSMUST00000200677;ENSMUST00000200587	GO:0000122(negative regulation of transcription by RNA polymerase II);GO:0000977(RNA polymerase II transcription regulatory region sequence-specific DNA binding);GO:0000978(RNA polymerase II cis-regulatory region sequence-specific DNA binding);GO:0000981(DNA-binding transcription factor activity, RNA polymerase II-specific);GO:0001227(DNA-binding transcription repressor activity, RNA polymerase I…	05202(Transcriptional misregulation in cancer);05202(Transcriptional misregulation in cancer)	K15605	NA	zf-C2H2	Kruppel-like transcription factor 3 (basic) [Source:MGI Symbol;Acc:MGI:1342773]	protein_coding;retained_intron;nonsense_mediated_decay;protein_coding_CDS_not_defined	NA	2.92747490944672	4.03593055772994	3.04307075280199	2.96671673136453	2.97335145169899	3.11611297367017	4.00816482512008	4.98513890322007	4.06610910540829	3.91109827228251	4.36083368368618	3.94788906493506	0.75408366750024	-0.407203491829663	3.8136872083455e-08	8.40430232239115e-06	down	no
ENSMUSG00000022129	Dct	13190	ENSMUST00000022725;ENSMUST00000228925	GO:0002052(positive regulation of neuroblast proliferation);GO:0004167(dopachrome isomerase activity);GO:0005737(cytoplasm);GO:0005829(cytosol);GO:0005886(plasma membrane);GO:0006583(melanin biosynthetic process from tyrosine);GO:0007405(neuroblast proliferation);GO:0009637(response to blue light);GO:0016020(membrane);GO:0016491(oxidoreductase activity);GO:0016853(isomerase activity);GO:0021847(v…	00350(Tyrosine metabolism);04916(Melanogenesis);04916(Melanogenesis)	K01827	EC:5.3.3.12	NA	dopachrome tautomerase [Source:MGI Symbol;Acc:MGI:102563]	protein_coding;retained_intron	R-MMU-5662660(Dopachrome is transformed to DHICA by DCT)	0.567793264122137	0.392842029516539	0.38899235826972	0.841876708396947	0.817963249872774	0.386333149109415	1.53889431450382	1.14786655368957	1.19019276641221	1.64949922035623	0.891827556234097	2.20948044478372	0.393590042187366	-1.34523437387646	3.9635122153387e-08	8.66728655828066e-06	down	yes
ENSMUSG00000051339	2900026A02Rik	243219	ENSMUST00000212276;ENSMUST00000050125;ENSMUST00000211733	GO:0003674(molecular_function);GO:0005575(cellular_component);GO:0008150(biological_process);GO:0008150(biological_process)	NA	NA	NA	NA	RIKEN cDNA 2900026A02 gene [Source:MGI Symbol;Acc:MGI:1920194]	protein_coding	NA	5.41818581431478	6.06179764989828	5.55087471037544	5.36289130774921	6.94119913963381	7.77513240521546	3.73769346421306	4.4466951481413	3.58398298964306	3.54641307934159	4.25268244701313	3.97226651877196	1.57648687039077	0.656713154733583	4.21515115854982e-08	9.14719978131711e-06	up	no
ENSMUSG00000028906	Epb41	269587	ENSMUST00000084253;ENSMUST00000151746;ENSMUST00000137846;ENSMUST00000135579;ENSMUST00000054917;ENSMUST00000136761;ENSMUST00000146021;ENSMUST00000141291;ENSMUST00000105970;ENSMUST00000105975;ENSMUST00000212761;ENSMUST00000238852;ENSMUST00000155990;ENSMUST00000030739;ENSMUST00000146443	GO:0003779(actin binding);GO:0005198(structural molecule activity);GO:0005200(structural constituent of cytoskeleton);GO:0005515(protein binding);GO:0005516(calmodulin binding);GO:0005545(1-phosphatidylinositol binding);GO:0005634(nucleus);GO:0005737(cytoplasm);GO:0005829(cytosol);GO:0005856(cytoskeleton);GO:0005886(plasma membrane);GO:0005938(cell cortex);GO:0007049(cell cycle);GO:0008092(cytosk…	NA	K06107	NA	NA	erythrocyte membrane protein band 4.1 [Source:MGI Symbol;Acc:MGI:95401]	protein_coding;protein_coding_CDS_not_defined;retained_intron	R-MMU-6797553(Protein 4.1 binds CASK);R-MMU-6797568(NRXNs bind CASK:Protein 4.1)	7.49551496832662	7.93085818027584	8.00049291639204	7.43643963249115	8.09478059624069	8.38430204583181	5.40352474051019	5.63301749414134	5.79075475338704	6.05908251440254	5.75022362901257	5.4810372671793	1.38762199807508	0.472614617070361	4.31312202009853e-08	9.28889642328493e-06	up	no
ENSMUSG00000006517	Mvd	192156	ENSMUST00000211883;ENSMUST00000006692	GO:0000166(nucleotide binding);GO:0004163(diphosphomevalonate decarboxylase activity);GO:0005524(ATP binding);GO:0005737(cytoplasm);GO:0005777(peroxisome);GO:0005782(peroxisomal matrix);GO:0005829(cytosol);GO:0006629(lipid metabolic process);GO:0006694(steroid biosynthetic process);GO:0006695(cholesterol biosynthetic process);GO:0008202(steroid metabolic process);GO:0008203(cholesterol metabolic …	00900(Terpenoid backbone biosynthesis);00900(Terpenoid backbone biosynthesis)	K01597	EC:4.1.1.33	NA	mevalonate (diphospho) decarboxylase [Source:MGI Symbol;Acc:MGI:2179327]	nonsense_mediated_decay;protein_coding	R-MMU-191414(MVD decarboxylates MVA5PP to IPPP)	5.0490399795589	9.71874959870898	3.60048845400753	6.55713353630984	3.6511813894567	3.47994375578268	9.48170886605702	15.2630016229155	9.5604211253362	11.0624729257665	10.7292535901022	11.9155891398601	0.471333380881693	-1.085180235034	4.43484862766614e-08	9.4324543837866e-06	down	yes
ENSMUSG00000040740	Slc25a34	384071	ENSMUST00000038661	GO:0001835(blastocyst hatching);GO:0005739(mitochondrion);GO:0005743(mitochondrial inner membrane);GO:0016020(membrane)	NA	K15117	NA	NA	solute carrier family 25, member 34 [Source:MGI Symbol;Acc:MGI:2686215]	protein_coding	NA	1.847296	1.662328	2.478509	1.853182	3.495956	1.973989	0.98915	1.003021	0.965331	1.035069	1.125033	0.47284	2.38107384672845	1.25161236510922	4.44614073247293e-08	9.4324543837866e-06	up	yes
ENSMUSG00000027954	Efna1	13636	ENSMUST00000029566;ENSMUST00000118587;ENSMUST00000118860	GO:0000122(negative regulation of transcription by RNA polymerase II);GO:0001525(angiogenesis);GO:0001934(positive regulation of protein phosphorylation);GO:0003180(aortic valve morphogenesis);GO:0003183(mitral valve morphogenesis);GO:0003199(endocardial cushion to mesenchymal transition involved in heart valve formation);GO:0005515(protein binding);GO:0005576(extracellular region);GO:0005886(pla…	04010(MAPK signaling pathway);04014(Ras signaling pathway);04015(Rap1 signaling pathway);04151(PI3K-Akt signaling pathway);04360(Axon guidance);05206(MicroRNAs in cancer);05206(MicroRNAs in cancer)	K05462	NA	NA	ephrin A1 [Source:MGI Symbol;Acc:MGI:103236]	protein_coding	R-MMU-3928578(EPH receptors autophosphorylate);R-MMU-3928591(EPH:EFN tetramers oligomerise);R-MMU-3928597(EPH:EFN dimers tetramerise);R-MMU-3928604(SFKs phosphorylate VAV2,3);R-MMU-3928607(p-EPHs bind VAV2,3);R-MMU-3928628(VAV exchanges GTP for GDP on RAC1, activating it);R-MMU-3928642(TIAM1 exchanges GTP for GDP on RAC1, activating it);R-MMU-3928646(EPHAs bind EFNAs);R-MMU-3928651(NGEF exchanges…	33.0489976612022	32.7528097311475	21.5474841136612	14.0586970928962	36.2737548677596	23.7020131803279	13.6126194535519	9.56685991256831	10.9498972677596	12.5690916721311	14.8049972240437	12.4709086338798	2.1816170595692	1.12539788683797	4.85295159850991e-08	1.02192376327733e-05	up	yes
ENSMUSG00000042622	Maff	17133	ENSMUST00000229285;ENSMUST00000229130;ENSMUST00000163691;ENSMUST00000096350	GO:0000978(RNA polymerase II cis-regulatory region sequence-specific DNA binding);GO:0000981(DNA-binding transcription factor activity, RNA polymerase II-specific);GO:0001228(DNA-binding transcription activator activity, RNA polymerase II-specific);GO:0001701(in utero embryonic development);GO:0003677(DNA binding);GO:0003700(DNA-binding transcription factor activity);GO:0005634(nucleus);GO:000565…	NA	K09037	NA	TF_bZIP	v-maf musculoaponeurotic fibrosarcoma oncogene family, protein F (avian) [Source:MGI Symbol;Acc:MGI:96910]	protein_coding	R-MMU-1008200(NFE2 binds the beta globin locus control region);R-MMU-1008243(Small MAF family members dimerize with p45-NF-E2)	1.56155604741712	2.28305369660756	1.03670253161141	0.761721368542791	1.72092479606785	3.96121635312259	0.258610737856592	0.42474064996145	0.480746366229761	0.25076065921357	0.520232928296068	0.841578494988435	4.07868974708841	2.02810577009677	5.31803865650795e-08	1.11162649211182e-05	up	yes
ENSMUSG00000037992	Rara	19401	ENSMUST00000107473;ENSMUST00000068133;ENSMUST00000107475;ENSMUST00000139399	GO:0000122(negative regulation of transcription by RNA polymerase II);GO:0000785(chromatin);GO:0000900(mRNA regulatory element binding translation repressor activity);GO:0000976(transcription cis-regulatory region binding);GO:0000977(RNA polymerase II transcription regulatory region sequence-specific DNA binding);GO:0000978(RNA polymerase II cis-regulatory region sequence-specific DNA binding);GO…	04659(Th17 cell differentiation);04915(Estrogen signaling pathway);05200(Pathways in cancer);05202(Transcriptional misregulation in cancer);05221(Acute myeloid leukemia);05221(Acute myeloid leukemia)	K08527	NA	THR-like	retinoic acid receptor, alpha [Source:MGI Symbol;Acc:MGI:97856]	protein_coding;protein_coding_CDS_not_defined	R-MMU-376419(Formation of NR-MED1 Coactivator Complex);R-MMU-382096(Formation of NR-NCOR Corepressor Complex);R-MMU-4341072(SUMOylation of RARA with SUMO2);R-MMU-5334854(RAR:RXR binds SUMO-CRABP2:atRA);R-MMU-5617960(Retinoic acid activates Hoxb1 chromatin);R-MMU-5617972(Hoxb1 gene is transcribed);R-MMU-5617990(Retinoic acid activates Hoxa1 chromatin);R-MMU-5617999(Hoxa1 gene is transcribed);R-MMU…	3.36157997961054	4.80360656036655	4.0541556231386	4.48881457800687	4.88549526483391	3.61956153379152	2.61656883207331	2.83795150950745	2.74880296792669	3.10037993172967	2.97515545521191	2.86434687491409	1.47074089701552	0.556543106881023	5.50571280055072e-08	1.14245549995661e-05	up	no
ENSMUSG00000026489	Coq8a	67426	ENSMUST00000159591;ENSMUST00000162725;ENSMUST00000027766;ENSMUST00000161632;ENSMUST00000160121;ENSMUST00000159914;ENSMUST00000160482;ENSMUST00000160102;ENSMUST00000170472;ENSMUST00000161814;ENSMUST00000161379;ENSMUST00000161746	GO:0000166(nucleotide binding);GO:0005524(ATP binding);GO:0005739(mitochondrion);GO:0006744(ubiquinone biosynthetic process);GO:0016020(membrane);GO:0016301(kinase activity);GO:0016310(phosphorylation);GO:0016740(transferase activity);GO:0043531(ADP binding);GO:0043531(ADP binding)	NA	K08869	NA	NA	coenzyme Q8A [Source:MGI Symbol;Acc:MGI:1914676]	retained_intron;protein_coding;nonsense_mediated_decay	R-MMU-2162187(COQ6 hydroxylates DHB);R-MMU-2162194(COQ7:COQ9 octamer hydroxylates DMQ10H2)	17.6460206890232	17.1802963963726	23.2855188454563	20.4265599676932	23.249868864727	20.3813865987153	29.9796828696391	38.8560798384659	24.3177860459097	27.3502809232949	34.5777002193463	27.1203796843	0.670517952544867	-0.576652135314328	5.5590561338876e-08	1.14516556358085e-05	down	no
ENSMUSG00000021417	Eci2	23986	ENSMUST00000220713;ENSMUST00000021854;ENSMUST00000170989;ENSMUST00000167036;ENSMUST00000084345;ENSMUST00000164421;ENSMUST00000171229;ENSMUST00000169759;ENSMUST00000166109;ENSMUST00000171258;ENSMUST00000163280;ENSMUST00000178421;ENSMUST00000170538;ENSMUST00000110251	GO:0000062(fatty-acyl-CoA binding);GO:0004165(delta(3)-delta(2)-enoyl-CoA isomerase activity);GO:0005739(mitochondrion);GO:0005777(peroxisome);GO:0005782(peroxisomal matrix);GO:0006635(fatty acid beta-oxidation);GO:0008289(lipid binding);GO:0009062(fatty acid catabolic process);GO:0016853(isomerase activity);GO:0016863(intramolecular oxidoreductase activity, transposing C=C bonds);GO:0043231(intr…	00071(Fatty acid degradation);04146(Peroxisome);04146(Peroxisome)	K13239	EC:5.3.3.8	NA	enoyl-Coenzyme A delta isomerase 2 [Source:MGI Symbol;Acc:MGI:1346064]	protein_coding_CDS_not_defined;protein_coding;retained_intron	R-MMU-6809808(ECI2 isomerizes 3Z-enoyl-CoA to 2E-enoyl-CoA);R-MMU-9033235(Cargo of PEX5S,L translocates from the cytosol to the peroxisomal matrix);R-MMU-9033236(PEX5S,L:Cargo binds PEX13:PEX14:PEX2:PEX10:PEX12 (Docking and Translocation Module))	42.406454331769	45.2581071066787	53.0693159620939	40.7964185738267	48.367015015704	51.1341594696751	29.6891822808664	33.8930202871841	32.6779908705776	27.3402896972924	37.386922115704	31.2978960095668	1.46153381780341	0.547483211431215	5.79338870066851e-08	1.18485218692521e-05	up	no
ENSMUSG00000002763	Pex6	224824	ENSMUST00000144964;ENSMUST00000002840;ENSMUST00000127897;ENSMUST00000148872	GO:0000166(nucleotide binding);GO:0001750(photoreceptor outer segment);GO:0005515(protein binding);GO:0005524(ATP binding);GO:0005737(cytoplasm);GO:0005777(peroxisome);GO:0005778(peroxisomal membrane);GO:0005829(cytosol);GO:0006625(protein targeting to peroxisome);GO:0007031(peroxisome organization);GO:0016020(membrane);GO:0016558(protein import into peroxisome matrix);GO:0016561(protein import i…	04146(Peroxisome);04146(Peroxisome)	K13339	NA	NA	peroxisomal biogenesis factor 6 [Source:MGI Symbol;Acc:MGI:2385054]	retained_intron;protein_coding;protein_coding_CDS_not_defined	R-MMU-9033499(PEX1:PEX6:PEX26:ZFAND6 dissociates Ub:PEX5L and PEX7 from PEX14:PEX13:PEX2:PEX10:PEX12 and translocates PEX5L and PEX7 from the peroxisomal membrane to the cytosol);R-MMU-9033516(PEX2:PEX10:PEX12:Ub:PEX5L:PEX7:PEX13:PEX14 binds PEX1:PEX6:PEX26 and ZFAND6);R-MMU-9033533(PEX2:PEX10:PEX12:Ub:PEX5S,L:PEX13:PEX14 binds PEX1:PEX6:PEX26 and ZFAND6)	25.1767183788198	31.5951593148051	28.0857087144362	31.3117988993678	31.8003370129083	30.0269290542676	18.2342595047418	22.9194599665437	21.348044449157	20.7884122465753	24.8937177194415	22.8880663788198	1.3580070902606	0.441491012025285	5.92056189030616e-08	1.20221238155445e-05	up	no
ENSMUSG00000037434	Slc30a1	22782	ENSMUST00000044954;ENSMUST00000161756	GO:0001701(in utero embryonic development);GO:0005385(zinc ion transmembrane transporter activity);GO:0005737(cytoplasm);GO:0005783(endoplasmic reticulum);GO:0005794(Golgi apparatus);GO:0005886(plasma membrane);GO:0006811(ion transport);GO:0006812(cation transport);GO:0006829(zinc ion transport);GO:0006874(cellular calcium ion homeostasis);GO:0006882(cellular zinc ion homeostasis);GO:0008324(cati…	04978(Mineral absorption);04978(Mineral absorption)	K14688	NA	NA	solute carrier family 30 (zinc transporter), member 1 [Source:MGI Symbol;Acc:MGI:1345281]	protein_coding	R-MMU-435366(ZnT1 mediates the efflux of zinc from the cell)	9.462288	10.836828	9.44184	7.491272	8.616252	9.9732	5.546552	6.406709	6.08927	5.882373	7.326946	5.727797	1.50952441487611	0.594094091025658	6.45882137486065e-08	1.30220832655701e-05	up	no
ENSMUSG00000029591	Ung	22256	ENSMUST00000102584;ENSMUST00000200479;ENSMUST00000112275;ENSMUST00000031587	GO:0003684(damaged DNA binding);GO:0004844(uracil DNA N-glycosylase activity);GO:0005634(nucleus);GO:0005654(nucleoplasm);GO:0005739(mitochondrion);GO:0006281(DNA repair);GO:0006284(base-excision repair);GO:0006974(cellular response to DNA damage stimulus);GO:0016446(somatic hypermutation of immunoglobulin genes);GO:0016447(somatic recombination of immunoglobulin gene segments);GO:0016787(hydrola…	03410(Base excision repair);05340(Primary immunodeficiency);05340(Primary immunodeficiency)	K03648	EC:3.2.2.27	NA	uracil DNA glycosylase [Source:MGI Symbol;Acc:MGI:109352]	protein_coding;retained_intron	R-MMU-110215(Cleavage of uracil by UNG glycosylase);R-MMU-110217(Cleavage of 5-hydroxyluracil by UNG glycosylase);R-MMU-110349(Displacement of UNG glycosylase by APEX1 at the AP site);R-MMU-9817522(Ung (Ung2) and base excision repair remove uridine and 5-methylcytidine from chromatin containing histone H3.3)	2.09457980669349	2.65438459162399	1.55827003145574	1.4311929732992	1.87019429498903	1.63953625420629	0.823629254023409	0.687682273774689	0.931043441294806	1.16935156528895	1.16947491752012	0.78437059290417	2.02103185123652	1.01509205860972	7.56537585528771e-08	1.5145669353107e-05	up	yes
ENSMUSG00000050423	Ppp1r3g	76487	ENSMUST00000132661;ENSMUST00000225537;ENSMUST00000172766	GO:0000164(protein phosphatase type 1 complex);GO:0005515(protein binding);GO:0005737(cytoplasm);GO:0005978(glycogen biosynthetic process);GO:0005979(regulation of glycogen biosynthetic process);GO:0008157(protein phosphatase 1 binding);GO:0019903(protein phosphatase binding);GO:0042593(glucose homeostasis);GO:0045725(positive regulation of glycogen biosynthetic process);GO:2001069(glycogen bindi…	NA	NA	NA	NA	protein phosphatase 1, regulatory subunit 3G [Source:MGI Symbol;Acc:MGI:1923737]	protein_coding;protein_coding_CDS_not_defined	NA	2.70760351930215	5.98318580883445	0.0356150772086117	0.0206966855976243	2.75043810059391	19.6891007264291	0.0313771295471418	0.0111758307349666	0	0	0.101133446547884	0.0203796555308092	190.085868272882	7.57050747015432	7.84087370206645e-08	1.55874375945696e-05	up	yes
ENSMUSG00000031586	Rbpms	19663	ENSMUST00000033995;ENSMUST00000183122;ENSMUST00000231942;ENSMUST00000053251;ENSMUST00000183336;ENSMUST00000182926;ENSMUST00000182987;ENSMUST00000033994;ENSMUST00000191473;ENSMUST00000182256;ENSMUST00000231786;ENSMUST00000183088;ENSMUST00000182184;ENSMUST00000182871;ENSMUST00000183062	GO:0000381(regulation of alternative mRNA splicing, via spliceosome);GO:0000932(P-body);GO:0003676(nucleic acid binding);GO:0003713(transcription coactivator activity);GO:0003723(RNA binding);GO:0003729(mRNA binding);GO:0003730(mRNA 3'-UTR binding);GO:0005634(nucleus);GO:0005654(nucleoplasm);GO:0005737(cytoplasm);GO:0005829(cytosol);GO:0006979(response to oxidative stress);GO:0008143(poly(A) bind…	NA	K25091	NA	NA	RNA binding protein gene with multiple splicing [Source:MGI Symbol;Acc:MGI:1334446]	protein_coding;retained_intron;nonsense_mediated_decay;protein_coding_CDS_not_defined	NA	3.87178403203173	4.3636343009457	4.72242488590604	3.85217906070775	4.89573384701037	5.18210176845638	3.00152615527761	3.19460754072605	2.65058823108603	2.34182263575351	3.43589486348383	2.2375828395363	1.59458085579045	0.673177253620522	7.98745637665444e-08	1.57685701302453e-05	up	no
ENSMUSG00000020806	Rhbdf2	217344	ENSMUST00000103029;ENSMUST00000126819;ENSMUST00000138125;ENSMUST00000103028	GO:0004252(serine-type endopeptidase activity);GO:0005515(protein binding);GO:0005783(endoplasmic reticulum);GO:0005789(endoplasmic reticulum membrane);GO:0005886(plasma membrane);GO:0015031(protein transport);GO:0016020(membrane);GO:0042058(regulation of epidermal growth factor receptor signaling pathway);GO:0050708(regulation of protein secretion);GO:0050709(negative regulation of protein secre…	04668(TNF signaling pathway);04668(TNF signaling pathway)	K27588	NA	NA	rhomboid 5 homolog 2 [Source:MGI Symbol;Acc:MGI:2442473]	protein_coding;retained_intron;protein_coding_CDS_not_defined	NA	2.61256259890421	2.76828131116569	2.22612133081428	2.29575370035896	2.87513427696958	2.33502232231249	1.25852264764784	1.59814812450406	1.58452652106556	1.83175688588702	1.78503994294351	1.45988505705649	1.58784065821133	0.667066143499522	8.13109065081035e-08	1.59414237945681e-05	up	no
ENSMUSG00000027253	Lrp4	228357,10699	ENSMUST00000028689;ENSMUST00000143874;ENSMUST00000123897;ENSMUST00000151907	GO:0001822(kidney development);GO:0001932(regulation of protein phosphorylation);GO:0001942(hair follicle development);GO:0005509(calcium ion binding);GO:0005515(protein binding);GO:0005886(plasma membrane);GO:0006897(endocytosis);GO:0007167(enzyme-linked receptor protein signaling pathway);GO:0008104(protein localization);GO:0009653(anatomical structure morphogenesis);GO:0009953(dorsal/ventral p…	NA	K20051	NA	NA	low density lipoprotein receptor-related protein 4 [Source:MGI Symbol;Acc:MGI:2442252]	protein_coding;protein_coding_CDS_not_defined	NA	1.76358330502666	2.06434393640518	1.5644860990099	1.79476422029703	1.93400909215537	2.01255598057883	1.14367772962681	1.37431622524752	1.21566040365575	1.34921636233816	1.3879816092917	1.19958149676314	1.45151407139369	0.537558557931842	8.24795697713377e-08	1.60597891058876e-05	up	no
ENSMUSG00000074398	Gm15441	100038464	ENSMUST00000107095;ENSMUST00000241091	NA	NA	NA	NA	NA	predicted gene 15441 [Source:MGI Symbol;Acc:MGI:3641753]	lncRNA	NA	0.970403277198212	0.130395602086438	1.34066724888227	0.0908980804769001	0.657156918032787	1.10000398062593	0.0801276870342772	0.0563289836065574	0.0170706929955291	0.026033825633383	0.105636387481371	0.155729850968703	9.72841523940814	3.28220480886474	1.00997287948912e-07	1.95316387878345e-05	up	yes
ENSMUSG00000002249	Tead3	21678	ENSMUST00000127212;ENSMUST00000114799;ENSMUST00000233330;ENSMUST00000154873;ENSMUST00000156862;ENSMUST00000146668;ENSMUST00000226172	GO:0000978(RNA polymerase II cis-regulatory region sequence-specific DNA binding);GO:0000981(DNA-binding transcription factor activity, RNA polymerase II-specific);GO:0003677(DNA binding);GO:0003700(DNA-binding transcription factor activity);GO:0005634(nucleus);GO:0005667(transcription regulator complex);GO:0006355(regulation of DNA-templated transcription);GO:0006357(regulation of transcription …	04390(Hippo signaling pathway);04392(Hippo signaling pathway - multiple species);04392(Hippo signaling pathway - multiple species)	K09448	NA	TEA	TEA domain family member 3 [Source:MGI Symbol;Acc:MGI:109241]	retained_intron;protein_coding;protein_coding_CDS_not_defined	R-MMU-2032781(WWTR1 (TAZ) binds TEAD);R-MMU-8871266(YAP1 binds TEAD3);R-MMU-8951676(RUNX3 binds TEADs and YAP1)	1.42844330250223	1.71875211483467	1.61953264492106	1.34443872713733	1.58119850223414	1.61115372162645	0.98066908251415	1.21625327777778	1.01022529520405	0.943953380845993	1.24092846067918	0.939647651474531	1.46936092840208	0.555188817717182	1.02369414747823e-07	1.96632278543993e-05	up	no
ENSMUSG00000038267	Slc22a23	73102	ENSMUST00000148390;ENSMUST00000128392;ENSMUST00000143353;ENSMUST00000040336;ENSMUST00000145038	GO:0006811(ion transport);GO:0016020(membrane);GO:0022857(transmembrane transporter activity);GO:0055085(transmembrane transport);GO:0055085(transmembrane transport)	NA	K08215	NA	NA	solute carrier family 22, member 23 [Source:MGI Symbol;Acc:MGI:1920352]	protein_coding;retained_intron;protein_coding_CDS_not_defined;nonsense_mediated_decay	NA	12.7897298802067	12.6150020341372	12.6442924087065	15.2383540195741	12.5693170756342	14.3394993538992	8.08923178750391	10.6248792541497	8.73010311446915	9.75169988725337	10.1664579098027	9.28644754008769	1.41567283289443	0.501487891905889	1.04916280426428e-07	2.00171813420302e-05	up	no
ENSMUSG00000030257	Srgap3	259302	ENSMUST00000088373;ENSMUST00000060215;ENSMUST00000143475	GO:0005515(protein binding);GO:0007165(signal transduction);GO:0016020(membrane);GO:0016020(membrane)	04360(Axon guidance);04360(Axon guidance)	K07526	NA	NA	SLIT-ROBO Rho GTPase activating protein 3 [Source:MGI Symbol;Acc:MGI:2152938]	protein_coding;retained_intron	R-MMU-9013144(RAC1 GAPs stimulate RAC1 GTPase activity);R-MMU-9013161(CDC42 GAPs stimulate CDC42 GTPase activity)	0.0820910916565164	0.0614350408038977	0.0931700739951279	0.0651397615712546	0.0429512086885911	0.031137898091758	0.103707826126675	0.22704065956151	0.156271201786439	0.143632574401137	0.176174040600893	0.232590073284612	0.361669378675912	-1.46725663983678	1.05879597486206e-07	2.00663013155857e-05	down	yes
ENSMUSG00000028179	Cth	107869	ENSMUST00000118539;ENSMUST00000129805;ENSMUST00000125028;ENSMUST00000198009	GO:0004121(cystathionine beta-lyase activity);GO:0004123(cystathionine gamma-lyase activity);GO:0005515(protein binding);GO:0005516(calmodulin binding);GO:0005737(cytoplasm);GO:0005829(cytosol);GO:0006629(lipid metabolic process);GO:0006749(glutathione metabolic process);GO:0008285(negative regulation of cell population proliferation);GO:0008652(cellular amino acid biosynthetic process);GO:001682…	00260(Glycine, serine and threonine metabolism);00270(Cysteine and methionine metabolism);00450(Selenocompound metabolism);00450(Selenocompound metabolism)	K01758	EC:4.4.1.1	NA	cystathionine gamma lyase [Source:MGI Symbol;Acc:MGI:1339968]	protein_coding;protein_coding_CDS_not_defined;retained_intron	R-MMU-1614567(Excess homocysteine yields homolanthionine and H2S);R-MMU-1614583(PXLP-K212-CTH cleaves L-Cystathionine);R-MMU-1614591(Excess cysteine yields lanthionine and H2S);R-MMU-1614614(Cysteine is degraded to serine and H2S);R-MMU-1614631(Homocysteine is degraded to oxobutanoate and H2S);R-MMU-2408528(Excess SeMet is cleaved into MeSeH by PXLP-K211-Cth)	54.8695584195629	67.5683513471874	82.2241650361877	76.3369526714439	86.241142680043	73.455486790756	116.574079229308	124.010051314583	99.8690245152275	90.4407090429954	101.279350105339	97.0824837004658	0.700344324906963	-0.513863696114774	1.06829931859264e-07	2.01123265092394e-05	down	no
ENSMUSG00000039176	Polg	18975	ENSMUST00000145154;ENSMUST00000073889;ENSMUST00000127734;ENSMUST00000139795;ENSMUST00000139597;ENSMUST00000154403;ENSMUST00000143672;ENSMUST00000127082;ENSMUST00000201557;ENSMUST00000139290;ENSMUST00000142915;ENSMUST00000132048;ENSMUST00000149444;ENSMUST00000139668;ENSMUST00000201662	GO:0002020(protease binding);GO:0003677(DNA binding);GO:0003682(chromatin binding);GO:0003887(DNA-directed DNA polymerase activity);GO:0005739(mitochondrion);GO:0005759(mitochondrial matrix);GO:0005760(gamma DNA polymerase complex);GO:0006260(DNA replication);GO:0006261(DNA-templated DNA replication);GO:0006264(mitochondrial DNA replication);GO:0006284(base-excision repair);GO:0006287(base-excisi…	03410(Base excision repair);03410(Base excision repair)	K02332	EC:2.7.7.7	NA	polymerase (DNA directed), gamma [Source:MGI Symbol;Acc:MGI:1196389]	retained_intron;protein_coding;protein_coding_CDS_not_defined;nonsense_mediated_decay	NA	3.98511707810464	4.62124108862409	4.40598199683485	4.62070266672873	4.47408307689443	4.55259161469	3.28538151079873	3.89962524585738	3.13794807205362	3.1660123715323	3.75872458043195	2.90001424725377	1.32321354525038	0.40404590803592	1.1330191864522e-07	2.11904404160942e-05	up	no
ENSMUSG00000110755	BC049987	115487218	ENSMUST00000217474;ENSMUST00000244401;ENSMUST00000213859;ENSMUST00000216987;ENSMUST00000246254	NA	NA	NA	NA	NA	cDNA sequence BC049987 [Source:MGI Symbol;Acc:MGI:3039606]	lncRNA	NA	8.17772575096207	4.30993134964266	12.5815496701484	6.92288917427158	6.77774936723474	6.65295255854865	13.4738350907092	12.7711939351292	16.5507957850467	14.7913448405717	17.6682853309511	17.8683212886201	0.487767997494102	-1.0357329890106	1.29202186507722e-07	2.4006272928376e-05	down	yes
ENSMUSG00000028671	Gale	74246	ENSMUST00000128929;ENSMUST00000102541;ENSMUST00000150430;ENSMUST00000143304;ENSMUST00000102540;ENSMUST00000153542;ENSMUST00000149636	GO:0003974(UDP-N-acetylglucosamine 4-epimerase activity);GO:0003978(UDP-glucose 4-epimerase activity);GO:0005829(cytosol);GO:0005975(carbohydrate metabolic process);GO:0005996(monosaccharide metabolic process);GO:0006012(galactose metabolic process);GO:0016853(isomerase activity);GO:0019388(galactose catabolic process);GO:0033499(galactose catabolic process via UDP-galactose);GO:0042802(identical…	00052(Galactose metabolism);00520(Amino sugar and nucleotide sugar metabolism);00520(Amino sugar and nucleotide sugar metabolism)	K01784	EC:5.1.3.2	NA	galactose-4-epimerase, UDP [Source:MGI Symbol;Acc:MGI:1921496]	retained_intron;protein_coding	R-MMU-70369(GALE:NAD+ dimer reversibly epimerises UDP-Gal to UDP-Glc)	1.62057169873418	4.0355022886076	2.47269819746835	2.60282063037975	2.03854049198312	2.7214224092827	3.51695107637131	5.39839776624473	4.10176901392405	4.25049357383966	7.65190787848101	5.05972663755274	0.516742674053448	-0.952482064418411	1.33347313496489e-07	2.46155677147935e-05	down	no
ENSMUSG00000056666	Retsat	67442	ENSMUST00000070597;ENSMUST00000129071;ENSMUST00000175824	GO:0005640(nuclear outer membrane);GO:0005783(endoplasmic reticulum);GO:0005789(endoplasmic reticulum membrane);GO:0006629(lipid metabolic process);GO:0016020(membrane);GO:0016491(oxidoreductase activity);GO:0031965(nuclear membrane);GO:0042572(retinol metabolic process);GO:0051786(all-trans-retinol 13,14-reductase activity);GO:0051786(all-trans-retinol 13,14-reductase activity)	00830(Retinol metabolism);00830(Retinol metabolism)	K09516	EC:1.3.99.23	NA	retinol saturase (all trans retinol 13,14 reductase) [Source:MGI Symbol;Acc:MGI:1914692]	protein_coding;protein_coding_CDS_not_defined	R-MMU-8956439(Retsat reduces atROL to at-13,14-dhROL)	137.325666997173	83.3138782872491	122.093745532372	73.1041245586655	102.074316201583	111.540822707379	54.5035500624823	67.5111626061634	44.1885810630478	38.0394252589765	71.986358772406	48.5906314916596	1.93785209563987	0.954458462894526	1.35196929079202e-07	2.47959890313777e-05	up	no
ENSMUSG00000052302	Tbc1d30	74694	ENSMUST00000064107;ENSMUST00000219354;ENSMUST00000218688;ENSMUST00000219179	GO:0005096(GTPase activator activity);GO:0005829(cytosol);GO:0005886(plasma membrane);GO:0005929(cilium);GO:0016020(membrane);GO:0031267(small GTPase binding);GO:0036064(ciliary basal body);GO:1902018(negative regulation of cilium assembly);GO:1902018(negative regulation of cilium assembly)	NA	K24800	NA	NA	TBC1 domain family, member 30 [Source:MGI Symbol;Acc:MGI:1921944]	protein_coding;protein_coding_CDS_not_defined;retained_intron	NA	1.259094056884	1.36712649190554	1.42292405257686	2.8277893932868	1.60918030536165	1.68970082622902	0.900781821030744	0.976886044408139	0.560669286499332	0.655665893806624	0.478751576860241	0.895595778850438	2.27730912126525	1.18733013576407	1.36647480781843e-07	2.49013755363221e-05	up	yes
ENSMUSG00000020051	Pah	18478	ENSMUST00000020241;ENSMUST00000217864	GO:0003824(catalytic activity);GO:0004497(monooxygenase activity);GO:0004505(phenylalanine 4-monooxygenase activity);GO:0005506(iron ion binding);GO:0006558(L-phenylalanine metabolic process);GO:0006559(L-phenylalanine catabolic process);GO:0006571(tyrosine biosynthetic process);GO:0008152(metabolic process);GO:0009072(aromatic amino acid family metabolic process);GO:0016491(oxidoreductase activi…	00360(Phenylalanine metabolism);00400(Phenylalanine, tyrosine and tryptophan biosynthesis);00790(Folate biosynthesis);00790(Folate biosynthesis)	K00500	EC:1.14.16.1	NA	phenylalanine hydroxylase [Source:MGI Symbol;Acc:MGI:97473]	protein_coding	R-MMU-71118(PAH:Fe2+ tetramer hydroxylates L-Phe to L-Tyr)	335.364322367106	343.99384574557	413.165077065879	445.970012409814	405.440409034075	355.655690791458	622.149668120854	645.916807557474	469.755024681508	459.771322285325	503.527230129032	517.900656496138	0.714375446790822	-0.485245599257252	1.50827613416822e-07	2.73103655682384e-05	down	no
ENSMUSG00000078429	Ctdsp2	52468	ENSMUST00000105256;ENSMUST00000219917;ENSMUST00000217738;ENSMUST00000105255	GO:0001933(negative regulation of protein phosphorylation);GO:0004721(phosphoprotein phosphatase activity);GO:0004722(protein serine/threonine phosphatase activity);GO:0005575(cellular_component);GO:0005634(nucleus);GO:0006357(regulation of transcription by RNA polymerase II);GO:0008420(RNA polymerase II CTD heptapeptide repeat phosphatase activity);GO:0016787(hydrolase activity);GO:0016791(phosp…	NA	K15731	EC:3.1.3.16	NA	CTD small phosphatase 2 [Source:MGI Symbol;Acc:MGI:1098748]	protein_coding;protein_coding_CDS_not_defined;retained_intron	NA	7.46669980430847	9.81458163649529	8.12567952280956	8.49153953729182	9.11907235246198	8.51725638993483	6.2602479313903	7.52700431444605	6.4529921455467	6.111504185916	6.90297692559739	5.87705601321506	1.31695586673159	0.397206999418032	1.53024933569439e-07	2.75328658956457e-05	up	no
ENSMUSG00000032369	Plscr1	22038	ENSMUST00000093801;ENSMUST00000186364;ENSMUST00000187952	GO:0000287(magnesium ion binding);GO:0001228(DNA-binding transcription activator activity, RNA polymerase II-specific);GO:0001618(virus receptor activity);GO:0003677(DNA binding);GO:0004518(nuclease activity);GO:0005154(epidermal growth factor receptor binding);GO:0005509(calcium ion binding);GO:0005515(protein binding);GO:0005634(nucleus);GO:0005654(nucleoplasm);GO:0005730(nucleolus);GO:0005737(…	NA	NA	NA	Others	phospholipid scramblase 1 [Source:MGI Symbol;Acc:MGI:893575]	protein_coding;retained_intron	NA	5.30955572786353	9.42041356376929	6.00341502193339	5.72392264581641	5.09154105848903	5.78845920227457	3.50968138099106	3.06559493663688	2.91516774898457	2.20065435743298	4.9726594829407	2.4875865978879	1.94959195740245	0.96317220467639	1.61836064781952e-07	2.89350669787505e-05	up	no
ENSMUSG00000022965	Ifngr2	15980	ENSMUST00000023687;ENSMUST00000130404;ENSMUST00000127644	GO:0001774(microglial cell activation);GO:0004896(cytokine receptor activity);GO:0004906(interferon-gamma receptor activity);GO:0005515(protein binding);GO:0005886(plasma membrane);GO:0016020(membrane);GO:0019221(cytokine-mediated signaling pathway);GO:0038196(type III interferon signaling pathway);GO:0051607(defense response to virus);GO:0060333(interferon-gamma-mediated signaling pathway);GO:00…	04060(Cytokine-cytokine receptor interaction);04066(HIF-1 signaling pathway);04217(Necroptosis);04380(Osteoclast differentiation);04630(JAK-STAT signaling pathway);04650(Natural killer cell mediated cytotoxicity);04658(Th1 and Th2 cell differentiation);04659(Th17 cell differentiation);05140(Leishmaniasis);05142(Chagas disease);05145(Toxoplasmosis);05152(Tuberculosis);05164(Influenza A);05168(Herp…	K05133	NA	NA	interferon gamma receptor 2 [Source:MGI Symbol;Acc:MGI:107654]	protein_coding;protein_coding_CDS_not_defined;nonsense_mediated_decay	R-MMU-873918(Transphosphorylation of JAK1);R-MMU-873919(Phosphorylation of JAK2);R-MMU-873921(Binding of STAT1 to p-IFNGR1);R-MMU-873922(Phosphorylation of STAT1 by JAK kinases);R-MMU-873924(Phosphorylation of IFNGR1 by JAK kinases);R-MMU-873926(IFNG dimer binds IFNGR);R-MMU-873927(Release of STAT1 dimer from active receptor unit);R-MMU-877269(SOCS-1 and SOCS-3 binds to p-JAK2);R-MMU-909552(Phosp…	3.62972721210512	4.36419197345368	3.36241381789222	4.5563130310592	3.15719855588001	3.09060175842846	2.37314057021503	2.86439407167507	2.12807701194585	2.34048632014866	2.68153245394213	2.15330361773294	1.52400432319087	0.60786699537532	1.67761704563427e-07	2.98070608583068e-05	up	no
ENSMUSG00000024331	Dsc2	13506	ENSMUST00000039247;ENSMUST00000075214;ENSMUST00000128464;ENSMUST00000155407	GO:0005509(calcium ion binding);GO:0005783(endoplasmic reticulum);GO:0005886(plasma membrane);GO:0005912(adherens junction);GO:0007155(cell adhesion);GO:0007156(homophilic cell adhesion via plasma membrane adhesion molecules);GO:0009267(cellular response to starvation);GO:0014704(intercalated disc);GO:0016020(membrane);GO:0030057(desmosome);GO:0031410(cytoplasmic vesicle);GO:0046872(metal ion bin…	04820(Cytoskeleton in muscle cells);05412(Arrhythmogenic right ventricular cardiomyopathy);05412(Arrhythmogenic right ventricular cardiomyopathy)	K07601	NA	NA	desmocollin 2 [Source:MGI Symbol;Acc:MGI:103221]	protein_coding;nonsense_mediated_decay	R-MMU-6809393(Keratin filaments bind cell-cell adhesion complexes);R-MMU-6810357(Fillagrin and keratin intermediate filaments polymerize forming a network);R-MMU-6810937(Lamellar bodies bind the early cornified envelope);R-MMU-6814387(CASP14 cleaves filaggrin);R-MMU-6814695(PERP binds desmosomes);R-MMU-6814734(CDSN binds the cornified envelope);R-MMU-6814764(Plasma membrane resorption)	5.73771513890468	6.7974406001516	5.8094397062725	6.51575914724275	7.74752643092666	6.04765036403259	5.13645447962858	4.71530620428274	4.42989464525298	4.13915804927042	4.51403473981429	4.15466589956415	1.42695551356559	0.512940358388492	1.73774570899669e-07	3.06836242331416e-05	up	no
ENSMUSG00000035836	Ugt2b1	71773	ENSMUST00000031183	GO:0005640(nuclear outer membrane);GO:0005783(endoplasmic reticulum);GO:0008194(UDP-glycosyltransferase activity);GO:0008202(steroid metabolic process);GO:0008209(androgen metabolic process);GO:0008210(estrogen metabolic process);GO:0015020(glucuronosyltransferase activity);GO:0016020(membrane);GO:0016740(transferase activity);GO:0016757(glycosyltransferase activity);GO:0032496(response to lipopo…	00040(Pentose and glucuronate interconversions);00053(Ascorbate and aldarate metabolism);00140(Steroid hormone biosynthesis);00830(Retinol metabolism);00860(Porphyrin metabolism);00980(Metabolism of xenobiotics by cytochrome P450);00982(Drug metabolism - cytochrome P450);00983(Drug metabolism - other enzymes);04976(Bile secretion);05204(Chemical carcinogenesis - DNA adducts);05207(Chemical carcin…	K00699	EC:2.4.1.17	NA	UDP glucuronosyltransferase 2 family, polypeptide B1 [Source:MGI Symbol;Acc:MGI:1919023]	protein_coding	R-MMU-158546(UGTs glucuronate APAP to APAP-GlcA);R-MMU-174931(UGTs transfer GlcA from UDP-GlcA to O-centre substrates);R-MMU-9758661(UGT2B7,2B17,1A3 glucuronidates PRED metabolites)	147.495743	151.243561	139.538116	188.135956	134.838455	113.438789	279.031982	209.853851	184.99646	248.432053	191.582718	258.295044	0.637440351755762	-0.649637746252778	1.75674722701597e-07	3.08276605985248e-05	down	no
ENSMUSG00000018474	Chd3	216848	ENSMUST00000146930;ENSMUST00000108661;ENSMUST00000135909;ENSMUST00000238797;ENSMUST00000128981;ENSMUST00000122992;ENSMUST00000144332;ENSMUST00000154046;ENSMUST00000092971;ENSMUST00000151436;ENSMUST00000144701	GO:0000122(negative regulation of transcription by RNA polymerase II);GO:0000166(nucleotide binding);GO:0000785(chromatin);GO:0000976(transcription cis-regulatory region binding);GO:0003677(DNA binding);GO:0003682(chromatin binding);GO:0004386(helicase activity);GO:0005515(protein binding);GO:0005524(ATP binding);GO:0005634(nucleus);GO:0005654(nucleoplasm);GO:0005730(nucleolus);GO:0005737(cytopla…	03082(ATP-dependent chromatin remodeling);03082(ATP-dependent chromatin remodeling)	K11642	EC:5.6.2.-	NA	chromodomain helicase DNA binding protein 3 [Source:MGI Symbol;Acc:MGI:1344395]	retained_intron;protein_coding	R-MMU-3769447(HDAC1:2-containing complex deacetylate histones);R-MMU-6805650(MTA2-NuRD complex deacetylates TP53);R-MMU-73739(Recruitment of Acetylated SL1 to phosUBF-1:rDNA Promoter);R-MMU-8943780(SALL4 recruits NuRD to PTEN gene);R-MMU-9679787(HDAC1:2-containing complex binds HDAC2 Inhibitors);R-MMU-9727502(Piwil4:piRNA binds nascent RNA transcript and recruits Spocd1, Gm52993 (C19orf84), Dnmt3…	15.482787568163	14.6075108752813	15.6186889167358	13.470625748786	16.3691591611986	15.2270001745825	7.39630915847448	9.37163496269099	9.76265996482293	11.1534205169963	10.4992433547317	10.4420708955348	1.54840507910707	0.630782945105665	1.79966697335952e-07	3.12604765871449e-05	up	no
ENSMUSG00000037686	Aspg	104816	ENSMUST00000220719;ENSMUST00000221091;ENSMUST00000222645;ENSMUST00000079400;ENSMUST00000223184;ENSMUST00000222970;ENSMUST00000223457;ENSMUST00000223412	GO:0003847(1-alkyl-2-acetylglycerophosphocholine esterase activity);GO:0004067(asparaginase activity);GO:0004622(lysophospholipase activity);GO:0005515(protein binding);GO:0006520(cellular amino acid metabolic process);GO:0006528(asparagine metabolic process);GO:0006629(lipid metabolic process);GO:0006644(phospholipid metabolic process);GO:0009066(aspartate family amino acid metabolic process);GO…	NA	K13278	EC:3.1.1.5,3.1.1.47,3.5.1.1	NA	asparaginase [Source:MGI Symbol;Acc:MGI:2144822]	nonsense_mediated_decay;retained_intron;protein_coding	R-MMU-6797627(ASPG hydrolyses L-Asn to L-Asp)	40.5290602030673	50.099207778472	38.4225387168418	49.1828002371485	54.9959593021869	61.2414590653224	30.609410417211	34.1860362913945	32.2483059128089	30.1856006628799	34.108891360977	30.4090166821926	1.53572480391334	0.618919713715333	1.80340444642316e-07	3.12604765871449e-05	up	no
ENSMUSG00000021573	Tppp	72948	ENSMUST00000022057;ENSMUST00000140217	GO:0000287(magnesium ion binding);GO:0001578(microtubule bundle formation);GO:0003924(GTPase activity);GO:0005634(nucleus);GO:0005737(cytoplasm);GO:0005739(mitochondrion);GO:0005794(Golgi apparatus);GO:0005815(microtubule organizing center);GO:0005819(spindle);GO:0005829(cytosol);GO:0005856(cytoskeleton);GO:0005874(microtubule);GO:0007049(cell cycle);GO:0008017(microtubule binding);GO:0014003(oli…	NA	K25867	EC:3.6.5.-	NA	tubulin polymerization promoting protein [Source:MGI Symbol;Acc:MGI:1920198]	protein_coding;protein_coding_CDS_not_defined	NA	1.36970682869463	1.79529937985104	1.49437192277538	2.73816150490004	1.55182019796158	2.07989408036064	1.10254966875735	1.08547592120737	0.703330332026656	0.747697077616621	1.21188590160721	0.678203092904743	1.99474962413202	0.996207674421753	1.89926697071189e-07	3.27226432990288e-05	up	no
ENSMUSG00000019232	Etnppl	71760	ENSMUST00000072271;ENSMUST00000170664;ENSMUST00000199940;ENSMUST00000172432	GO:0003674(molecular_function);GO:0005739(mitochondrion);GO:0008150(biological_process);GO:0008483(transaminase activity);GO:0016829(lyase activity);GO:0030170(pyridoxal phosphate binding);GO:0050459(ethanolamine-phosphate phospho-lyase activity);GO:0050459(ethanolamine-phosphate phospho-lyase activity)	00564(Glycerophospholipid metabolism);00564(Glycerophospholipid metabolism)	K14286	EC:4.2.3.2	NA	ethanolamine phosphate phospholyase [Source:MGI Symbol;Acc:MGI:1919010]	protein_coding;retained_intron	R-MMU-5696415(PXLP-K278-ETNPPL tetramer hydrolyses PETA)	2.52168704248366	4.480017828855	4.60628687739046	3.90718923904624	7.07035769825708	6.04544925611232	10.4855969682886	17.6146922062455	10.5492457729363	7.03789750762527	11.9860552426773	17.6320584961268	0.380197600166454	-1.39517866926303	2.04927504533723e-07	3.49444360567258e-05	down	yes
ENSMUSG00000022684	Bfar	67118	ENSMUST00000023365;ENSMUST00000230905;ENSMUST00000127973;ENSMUST00000144804;ENSMUST00000132349;ENSMUST00000154568;ENSMUST00000148079;ENSMUST00000069281	GO:0000209(protein polyubiquitination);GO:0005515(protein binding);GO:0005783(endoplasmic reticulum);GO:0005789(endoplasmic reticulum membrane);GO:0006511(ubiquitin-dependent protein catabolic process);GO:0006915(apoptotic process);GO:0016020(membrane);GO:0030674(protein-macromolecule adaptor activity);GO:0043066(negative regulation of apoptotic process);GO:0043161(proteasome-mediated ubiquitin-d…	NA	K15684	NA	NA	bifunctional apoptosis regulator [Source:MGI Symbol;Acc:MGI:1914368]	protein_coding;retained_intron;nonsense_mediated_decay	NA	7.18749886435185	6.52334469228395	7.52171967577161	7.60291796373457	7.16532427700617	7.6245635162037	5.27405167762346	4.71847256959876	4.95154897314815	5.46208230092593	4.90190261697531	4.7193387507716	1.45285217864724	0.538887922529332	2.05280738056607e-07	3.49444360567258e-05	up	no
ENSMUSG00000024427	Spry4	24066	ENSMUST00000025295	GO:0004860(protein kinase inhibitor activity);GO:0005515(protein binding);GO:0005737(cytoplasm);GO:0005829(cytosol);GO:0005886(plasma membrane);GO:0007275(multicellular organism development);GO:0009966(regulation of signal transduction);GO:0016020(membrane);GO:0032587(ruffle membrane);GO:0040037(negative regulation of fibroblast growth factor receptor signaling pathway);GO:0042995(cell projection…	NA	K17385	NA	NA	sprouty RTK signaling antagonist 4 [Source:MGI Symbol;Acc:MGI:1345144]	protein_coding	NA	0.515881	1.339791	1.009915	1.657561	1.373004	2.1094	0.409256	0.553555	0.424097	0.515658	0.734446	0.507585	2.54581175266656	1.34812574463788	2.22199062200856e-07	3.75992555967021e-05	up	yes
ENSMUSG00000030741	Spns1	73658	ENSMUST00000126810;ENSMUST00000150476;ENSMUST00000137263;ENSMUST00000032994;ENSMUST00000150748;ENSMUST00000152000;ENSMUST00000205366;ENSMUST00000138141;ENSMUST00000206377	GO:0005764(lysosome);GO:0005765(lysosomal membrane);GO:0006869(lipid transport);GO:0016020(membrane);GO:0022857(transmembrane transporter activity);GO:0033700(phospholipid efflux);GO:0035751(regulation of lysosomal lumen pH);GO:0051977(lysophospholipid transport);GO:0055085(transmembrane transport);GO:0055085(transmembrane transport)	NA	K23677	NA	NA	SPNS lysolipid transporter 1, lysophospholipid [Source:MGI Symbol;Acc:MGI:1920908]	retained_intron;protein_coding;nonsense_mediated_decay;protein_coding_CDS_not_defined	NA	9.24059103156191	9.45714725492312	8.10331215780955	8.97276557216078	8.89265460911788	9.14695068411114	5.74083744861074	6.22470817075803	6.82468721796601	6.65928011815484	6.71157097707041	6.45615656487726	1.39350768248849	0.478720956124887	2.33064346484644e-07	3.92044570524584e-05	up	no
ENSMUSG00000036687	Tmem184a	231832	ENSMUST00000110832;ENSMUST00000044002;ENSMUST00000146780;ENSMUST00000132677;ENSMUST00000147328	GO:0005737(cytoplasm);GO:0005768(endosome);GO:0005886(plasma membrane);GO:0008201(heparin binding);GO:0016020(membrane);GO:0018992(germ-line sex determination);GO:0030658(transport vesicle membrane);GO:0030659(cytoplasmic vesicle membrane);GO:0030667(secretory granule membrane);GO:0031410(cytoplasmic vesicle);GO:0031901(early endosome membrane);GO:0032880(regulation of protein localization);GO:00…	NA	NA	NA	NA	transmembrane protein 184a [Source:MGI Symbol;Acc:MGI:2385897]	protein_coding;retained_intron	NA	2.47693342126208	2.90209820636725	3.05280867917377	3.23579328728444	3.0046421648664	3.18463012033352	2.29029774853136	2.16396352795149	1.94385728785295	1.68745411957552	2.31812574891037	1.65603414800076	1.48070496253655	0.566284205455334	2.47076864742184e-07	4.13170653581813e-05	up	no
ENSMUSG00000121373	Cyp2c53-ps	638988	ENSMUST00000176493;ENSMUST00000175649	NA	NA	NA	NA	NA	cytochrome P450, family 2, subfamily c, polypeptide 53, pseudogene [Source:NCBI gene (formerly Entrezgene);Acc:638988]	lncRNA	NA	0	0.0582396722689076	0.0925686521008403	0.0683498924369748	0.122112561344538	0	0.484023559663866	0.583989779831933	0.334152721008403	0.536082988235294	0.243187941176471	0.464455216806723	0.12898136110162	-2.95476549582101	2.51093947770052e-07	4.17432675275266e-05	down	yes
ENSMUSG00000108822	Gm44787		ENSMUST00000208339;ENSMUST00000208268	NA	NA	NA	NA	NA	predicted gene 44787 [Source:MGI Symbol;Acc:MGI:5753363]	lncRNA	NA	2.30824001028999	1.91926095135641	2.44685191861553	2.24537580823199	2.93033030869972	2.95812245275959	1.54600385687558	0.882596434985968	1.22801922076707	1.03973380355472	0.884369783910196	0.591712659494855	2.39908231154126	1.26248265676233	2.53145641371548e-07	4.18396761215719e-05	up	yes
ENSMUSG00000045538	Ddx28	71986	ENSMUST00000058579	GO:0000166(nucleotide binding);GO:0003676(nucleic acid binding);GO:0003723(RNA binding);GO:0003724(RNA helicase activity);GO:0004386(helicase activity);GO:0005524(ATP binding);GO:0005634(nucleus);GO:0005654(nucleoplasm);GO:0005730(nucleolus);GO:0005739(mitochondrion);GO:0005759(mitochondrial matrix);GO:0005829(cytosol);GO:0016787(hydrolase activity);GO:0016887(ATP hydrolysis activity);GO:0019843(…	NA	K20096	EC:5.6.2.7	NA	DEAD box helicase 28 [Source:MGI Symbol;Acc:MGI:1919236]	protein_coding	NA	7.85517	7.298882	7.912484	7.790957	9.308543	8.638697	5.058795	5.177422	5.391538	5.422297	6.557056	5.577987	1.47068233494585	0.55648566039962	2.59067523222458e-07	4.25709338160002e-05	up	no
ENSMUSG00000035878	Hykk	235386	ENSMUST00000039742;ENSMUST00000124295;ENSMUST00000125983;ENSMUST00000135648	GO:0005575(cellular_component);GO:0005737(cytoplasm);GO:0016301(kinase activity);GO:0016310(phosphorylation);GO:0016740(transferase activity);GO:0019202(amino acid kinase activity);GO:0047992(hydroxylysine kinase activity);GO:0047992(hydroxylysine kinase activity)	00310(Lysine degradation);00310(Lysine degradation)	K18201	EC:2.7.1.81	NA	hydroxylysine kinase 1 [Source:MGI Symbol;Acc:MGI:2443139]	protein_coding;retained_intron;protein_coding_CDS_not_defined	R-MMU-6788611(HYKK phosphorylates 5HLYS)	7.00153788865264	8.46314779162936	8.9806514692256	9.43053811537601	8.21114048265443	7.23808995669203	6.58520740196956	6.28054197549239	5.65423222414951	4.89471677294091	6.47327328166965	4.84605729890331	1.42008016887289	0.505972377596566	2.64235964071067e-07	4.31706895782315e-05	up	no
ENSMUSG00000042350	Arel1	68497	ENSMUST00000043169;ENSMUST00000167448;ENSMUST00000168713;ENSMUST00000163231;ENSMUST00000169161;ENSMUST00000165093	GO:0000209(protein polyubiquitination);GO:0004842(ubiquitin-protein transferase activity);GO:0005515(protein binding);GO:0005737(cytoplasm);GO:0005829(cytosol);GO:0006511(ubiquitin-dependent protein catabolic process);GO:0006915(apoptotic process);GO:0016020(membrane);GO:0016567(protein ubiquitination);GO:0016740(transferase activity);GO:0043066(negative regulation of apoptotic process);GO:005072…	NA	K22370	EC:2.3.2.26	NA	apoptosis resistant E3 ubiquitin protein ligase 1 [Source:MGI Symbol;Acc:MGI:1915747]	protein_coding;protein_coding_CDS_not_defined;nonsense_mediated_decay	R-MMU-983140(Transfer of Ub from E2 to substrate and release of E2);R-MMU-983147(Release of E3 from polyubiquitinated substrate);R-MMU-983156(Polyubiquitination of substrate);R-MMU-983157(Interaction of E3 with substrate and E2-Ub complex)	7.07103260589014	6.87804913798809	8.00203347782925	7.6635945691595	6.93407107048312	8.33776439344805	5.3148110570814	5.46443346641297	4.72752569738584	5.35296896111846	5.42471069010589	4.02075999437459	1.48114946085384	0.566717228441068	2.78036484452344e-07	4.51658353143499e-05	up	no
ENSMUSG00000052934	Fbxo31	76454,26271	ENSMUST00000059018;ENSMUST00000212985;ENSMUST00000180979;ENSMUST00000181663;ENSMUST00000180539	GO:0005515(protein binding);GO:0005813(centrosome);GO:0006974(cellular response to DNA damage stimulus);GO:0007049(cell cycle);GO:0016020(membrane);GO:0016567(protein ubiquitination);GO:0019005(SCF ubiquitin ligase complex);GO:0030332(cyclin binding);GO:0031145(anaphase-promoting complex-dependent catabolic process);GO:0031146(SCF-dependent proteasomal ubiquitin-dependent protein catabolic proces…	NA	K10308	NA	NA	F-box protein 31 [Source:MGI Symbol;Acc:MGI:1354708]	protein_coding;protein_coding_CDS_not_defined;retained_intron	R-MMU-8952618(AcM-UBE2M transfers NEDD8 to CRL1 E3 ubiquitin ligase complex);R-MMU-8952620(NEDD8:AcM-UBE2M binds CRL1 E3 ubiquitin ligase complex);R-MMU-8955241(CAND1 binds cytosolic CRL E3 ubiquitin ligases);R-MMU-8955289(COMMDs displace CAND1 from cytosolic CRL E3 ubiquitin ligase complexes);R-MMU-8956040(COP9 signalosome deneddylates cytosolic CRL E3 ubiquitin ligase complexes);R-MMU-8956200(M…	19.6814655826341	16.9664060204305	23.1758250798978	15.6162762776359	26.0406791804086	22.6167442455308	11.0937303562568	10.9861052085005	13.5078952338563	13.1829942256476	13.215025990332	9.2063894939803	1.74313337820757	0.801682963449049	2.8620319543094e-07	4.60840912961139e-05	up	no
ENSMUSG00000026333	Gin1	252876	ENSMUST00000138142;ENSMUST00000122925;ENSMUST00000112842;ENSMUST00000027571;ENSMUST00000112844;ENSMUST00000188101;ENSMUST00000189031	GO:0003676(nucleic acid binding);GO:0015074(DNA integration);GO:0015074(DNA integration)	NA	NA	NA	NA	gypsy retrotransposon integrase 1 [Source:MGI Symbol;Acc:MGI:2182036]	nonsense_mediated_decay;protein_coding_CDS_not_defined;protein_coding;retained_intron	NA	1.98376566798942	1.63444465558862	1.58461550099206	1.36813391583995	1.22746907208995	1.01000061855159	2.83206398958333	2.14191084044312	2.70066627843915	2.76094526058201	2.4343632526455	2.3111931468254	0.580221763628877	-0.785323684062613	2.86931340910798e-07	4.60840912961139e-05	down	no
ENSMUSG00000042417	Ccno	218630	ENSMUST00000038404;ENSMUST00000224100;ENSMUST00000225555	GO:0000278(mitotic cell cycle);GO:0000307(cyclin-dependent protein kinase holoenzyme complex);GO:0005634(nucleus);GO:0005730(nucleolus);GO:0005737(cytoplasm);GO:0005813(centrosome);GO:0007049(cell cycle);GO:0009410(response to xenobiotic stimulus);GO:0016538(cyclin-dependent protein serine/threonine kinase regulator activity);GO:0030030(cell projection organization);GO:0034451(centriolar satellit…	NA	K10861	EC:3.2.2.-	NA	cyclin O [Source:MGI Symbol;Acc:MGI:2145534]	protein_coding;retained_intron	NA	0.308028375733855	0.353613763600783	0.223945450097847	0.471727872798434	0.4051176	0.401060072407045	0.138046024266145	0.0764475123287671	0.120000180821918	0.176446585518591	0.0908441589041096	0.0970373988258317	3.0959150770957	1.63036589798967	2.93040983991497e-07	4.68009499601701e-05	up	yes
ENSMUSG00000021127	Zfp36l1	12192	ENSMUST00000021552	GO:0000165(MAPK cascade);GO:0000288(nuclear-transcribed mRNA catabolic process, deadenylation-dependent decay);GO:0000932(P-body);GO:0001570(vasculogenesis);GO:0003342(proepicardium development);GO:0003677(DNA binding);GO:0003723(RNA binding);GO:0003729(mRNA binding);GO:0005515(protein binding);GO:0005634(nucleus);GO:0005737(cytoplasm);GO:0005829(cytosol);GO:0006397(mRNA processing);GO:0006402(mR…	04218(Cellular senescence)	K18753	NA	zf-CCCH	zinc finger protein 36, C3H type-like 1 [Source:MGI Symbol;Acc:MGI:107946]	protein_coding	R-MMU-450406(p-S92,203-BRF1 binds 14-3-3);R-MMU-450474(MK2 phosphorylates BRF1);R-MMU-450488(BRF1 Complex recruits RNA degradation activities);R-MMU-450490(Protein Kinase B/Akt phosphorylates BRF1);R-MMU-450517(Butyrate Response Factor1 (BRF1) binds AU-rich element in 3' UTR of mRNA);R-MMU-482788(p-S54,92,203-BRF1 binds 14-3-3)	38.265835	49.923019	31.242195	27.835855	47.046753	36.265839	18.671721	27.871006	18.587481	20.084183	23.011253	25.392357	1.72566191886077	0.787149848202748	3.03860378710492e-07	4.82380756699765e-05	up	no
ENSMUSG00000005469	Prkaca	18747	ENSMUST00000005606;ENSMUST00000211558	GO:0000122(negative regulation of transcription by RNA polymerase II);GO:0000166(nucleotide binding);GO:0000287(magnesium ion binding);GO:0001669(acrosomal vesicle);GO:0001707(mesoderm formation);GO:0001843(neural tube closure);GO:0004672(protein kinase activity);GO:0004674(protein serine/threonine kinase activity);GO:0004679(AMP-activated protein kinase activity);GO:0004691(cAMP-dependent protei…	04010(MAPK signaling pathway);04014(Ras signaling pathway);04020(Calcium signaling pathway);04024(cAMP signaling pathway);04062(Chemokine signaling pathway);04114(Oocyte meiosis);04140(Autophagy - animal);04211(Longevity regulating pathway);04213(Longevity regulating pathway - multiple species);04261(Adrenergic signaling in cardiomyocytes);04270(Vascular smooth muscle contraction);04310(Wnt signa…	K04345	EC:2.7.11.11	NA	protein kinase, cAMP dependent, catalytic, alpha [Source:MGI Symbol;Acc:MGI:97592]	protein_coding	R-MMU-111925(cAMP induces dissociation of inactive PKA tetramers);R-MMU-163422(perilipin + 3 ATP -> phosphorylated perilipin + 3 ADP);R-MMU-164055(Phosphorylation of mpChREBP (Thr 666) at Ser(196) by mPKA);R-MMU-164136(Phosphorylation of mChREBP at Thr (666) residue by mPKA);R-MMU-177275(PKA phosphorylates DARPP-32 on Thr34);R-MMU-177284(PKA phosphorylates PDE4B);R-MMU-180073(DARPP-32 phosphoryla…	10.8930915144695	15.6546618987138	13.8103508553055	14.8686588376206	12.9938267073955	12.1926399453376	16.0080067528135	18.718974807074	15.0080089501608	15.2925601784566	18.1301814742765	15.960154522508	0.811288783972601	-0.301712551535243	3.05433151139573e-07	4.82380756699765e-05	down	no
ENSMUSG00000032508	Myd88	17874	ENSMUST00000035092;ENSMUST00000150837	GO:0002238(response to molecule of fungal origin);GO:0002269(leukocyte activation involved in inflammatory response);GO:0002283(neutrophil activation involved in immune response);GO:0002376(immune system process);GO:0002755(MyD88-dependent toll-like receptor signaling pathway);GO:0005102(signaling receptor binding);GO:0005121(Toll binding);GO:0005149(interleukin-1 receptor binding);GO:0005515(pro…	04010(MAPK signaling pathway);04064(NF-kappa B signaling pathway);04620(Toll-like receptor signaling pathway);04621(NOD-like receptor signaling pathway);04936(Alcoholic liver disease);05132(Salmonella infection);05133(Pertussis);05134(Legionellosis);05135(Yersinia infection);05140(Leishmaniasis);05142(Chagas disease);05143(African trypanosomiasis);05144(Malaria);05145(Toxoplasmosis);05152(Tubercu…	K04729	NA	NA	myeloid differentiation primary response gene 88 [Source:MGI Symbol;Acc:MGI:108005]	protein_coding;retained_intron	R-MMU-193665(MYD88 dissociates);R-MMU-193695(IRAK interacts with TRAF6);R-MMU-2316434(PI3K phosphorylates PIP2 to PIP3);R-MMU-3134953(DHX36 or DHX9 binds MyD88);R-MMU-446634(IRAK4 is activated by autophosphorylation);R-MMU-446648(IL1R1:IL1:IL1RAP:MYD88 homodimer binds IRAK4);R-MMU-446684(IRAK2 is phosphorylated downstream of IRAK4 following IL1 receptor activation);R-MMU-446692(IRAK1 binds to MYD…	7.32050637189441	7.11820419720497	8.52667879270186	6.34385979968944	9.38707250854037	7.97577724611801	4.99547094953416	3.983173625	4.14822989440994	5.33643720263975	5.47069742701863	3.5726425	1.6967568280292	0.762779818778994	3.31542792749084e-07	5.20723674711103e-05	up	no
ENSMUSG00000034258	Flvcr2	217721	ENSMUST00000040461	GO:0005789(endoplasmic reticulum membrane);GO:0015232(heme transmembrane transporter activity);GO:0015886(heme transport);GO:0016020(membrane);GO:0020037(heme binding);GO:0022857(transmembrane transporter activity);GO:0031966(mitochondrial membrane);GO:0055085(transmembrane transport)	NA	K08220	NA	NA	feline leukemia virus subgroup C cellular receptor 2 [Source:MGI Symbol;Acc:MGI:2384974]	protein_coding	NA	1.09872553082192	1.06698609160959	1.04338713184932	0.62879616010274	1.29004640410959	1.06526270976027	0.509802427226027	0.535302204623288	0.421036498287671	0.344472465753425	0.725064387842466	0.363843356164384	2.13594014399386	1.09487121857361	3.59849351537298e-07	5.62076778324302e-05	up	yes
ENSMUSG00000074476	Spc24	67629	ENSMUST00000098942;ENSMUST00000217382;ENSMUST00000214149;ENSMUST00000216057;ENSMUST00000213665	GO:0000775(chromosome, centromeric region);GO:0000776(kinetochore);GO:0005634(nucleus);GO:0005654(nucleoplasm);GO:0005694(chromosome);GO:0005730(nucleolus);GO:0007049(cell cycle);GO:0007059(chromosome segregation);GO:0007094(mitotic spindle assembly checkpoint signaling);GO:0008017(microtubule binding);GO:0008608(attachment of spindle microtubules to kinetochore);GO:0031262(Ndc80 complex);GO:0051…	NA	K11549	NA	NA	SPC24, NDC80 kinetochore complex component, homolog (S. cerevisiae) [Source:MGI Symbol;Acc:MGI:1914879]	protein_coding;retained_intron	R-MMU-141409(Mad1 binds kinetochore);R-MMU-141422(MAD2 converted to an inhibitory state via interaction with Mad1);R-MMU-141431(MAD2 associates with the Mad1 kinetochore complex);R-MMU-141439(Release of activated MAD2 from kinetochores);R-MMU-1638803(Phosphorylation of cohesin by PLK1 at centromeres);R-MMU-1638821(PP2A-B56 dephosphorylates centromeric cohesin);R-MMU-2467809(ESPL1 (Separase) cleav…	1.80112343101438	2.07006510454722	2.10735111931597	2.25560368441508	2.15176943995336	2.18851660046638	3.28191092809949	3.6894330711232	2.52852697434901	2.41257111737272	4.39694215895841	2.99093516090167	0.65151405591107	-0.618131790730256	3.70215939383728e-07	5.7510921993446e-05	down	no
ENSMUSG00000022821	Hgd	15233	ENSMUST00000161193;ENSMUST00000160847;ENSMUST00000159938;ENSMUST00000162918;ENSMUST00000159787	GO:0004411(homogentisate 1,2-dioxygenase activity);GO:0006520(cellular amino acid metabolic process);GO:0006559(L-phenylalanine catabolic process);GO:0006570(tyrosine metabolic process);GO:0006572(tyrosine catabolic process);GO:0016491(oxidoreductase activity);GO:0042802(identical protein binding);GO:0046872(metal ion binding);GO:0051213(dioxygenase activity);GO:0051213(dioxygenase activity)	00350(Tyrosine metabolism);00350(Tyrosine metabolism)	K00451	EC:1.13.11.5	NA	homogentisate 1, 2-dioxygenase [Source:MGI Symbol;Acc:MGI:96078]	retained_intron;protein_coding;protein_coding_CDS_not_defined	R-MMU-71164(HGD dioxygenates homogentisate)	122.113222991205	158.547330071511	160.719543185851	172.645599474187	178.943321177438	166.000222026769	206.618231932314	226.372319634799	199.301518405736	171.661703138815	234.688355868451	205.106337584321	0.771031494475639	-0.375138303494366	3.81684841898101e-07	5.89703080732566e-05	down	no
ENSMUSG00000023243	Kcnk5	16529	ENSMUST00000024011;ENSMUST00000225552	GO:0005249(voltage-gated potassium channel activity);GO:0005267(potassium channel activity);GO:0006811(ion transport);GO:0006813(potassium ion transport);GO:0015271(outward rectifier potassium channel activity);GO:0016020(membrane);GO:0022841(potassium ion leak channel activity);GO:0030322(stabilization of membrane potential);GO:0034220(ion transmembrane transport);GO:0060075(regulation of restin…	04742(Taste transduction);04974(Protein digestion and absorption);04974(Protein digestion and absorption)	K04916	NA	NA	potassium channel, subfamily K, member 5 [Source:MGI Symbol;Acc:MGI:1336175]	protein_coding;protein_coding_CDS_not_defined	R-MMU-5578910(KCNK dimers transport K+ from cytosol to extracellular region)	12.4062818519389	13.5481133537015	8.05119824441833	11.6698571280846	10.5299174189189	8.4441209306698	11.7030506980024	21.1589545552291	18.6052784682726	17.4709464124559	16.9155378437133	22.4268044001175	0.597055293558756	-0.744063548574756	3.97445709788311e-07	6.10734412857411e-05	down	no
ENSMUSG00000002897	Il17ra	16172	ENSMUST00000204239;ENSMUST00000002976;ENSMUST00000204078	GO:0002250(adaptive immune response);GO:0002376(immune system process);GO:0005102(signaling receptor binding);GO:0005515(protein binding);GO:0005886(plasma membrane);GO:0006954(inflammatory response);GO:0009615(response to virus);GO:0016020(membrane);GO:0030163(protein catabolic process);GO:0030368(interleukin-17 receptor activity);GO:0032736(positive regulation of interleukin-13 production);GO:0…	04060(Cytokine-cytokine receptor interaction);04657(IL-17 signaling pathway);04936(Alcoholic liver disease);04936(Alcoholic liver disease)	K05164	NA	NA	interleukin 17 receptor A [Source:MGI Symbol;Acc:MGI:107399]	retained_intron;protein_coding;protein_coding_CDS_not_defined	NA	2.68454502366659	2.73006838143616	2.1847635589933	2.77745954052182	2.50472706903717	2.72824162549065	1.53316671854075	1.70926730408682	1.65563506580466	2.07100714477026	1.61012625675364	1.32522253001616	1.57604355302488	0.656307403363339	4.68934072193331e-07	7.1401789208915e-05	up	no
ENSMUSG00000024654	Asrgl1	66514	ENSMUST00000049948;ENSMUST00000150353	GO:0001917(photoreceptor inner segment);GO:0004067(asparaginase activity);GO:0005737(cytoplasm);GO:0006508(proteolysis);GO:0008233(peptidase activity);GO:0008798(beta-aspartyl-peptidase activity);GO:0016540(protein autoprocessing);GO:0016787(hydrolase activity);GO:0033345(asparagine catabolic process via L-aspartate);GO:0033345(asparagine catabolic process via L-aspartate)	00250(Alanine, aspartate and glutamate metabolism);00250(Alanine, aspartate and glutamate metabolism)	K13051	EC:3.5.1.1,3.4.19.5	NA	asparaginase like 1 [Source:MGI Symbol;Acc:MGI:1913764]	protein_coding;protein_coding_CDS_not_defined	R-MMU-5696365(ASRGL1 hydrolyses aspartame to L-Asp, L-Phe)	1.39912670933209	1.79002221782639	1.77034759948801	2.19698892715848	1.65815634977892	1.5842329148243	2.95070852455201	2.92571242378404	2.57567758785199	2.13016183849197	2.21123555852921	2.31268363974866	0.688385482787693	-0.538711421871597	4.69682516605709e-07	7.1401789208915e-05	down	no
ENSMUSG00000096210	H1f0	14958	ENSMUST00000180086	GO:0000785(chromatin);GO:0000786(nucleosome);GO:0000791(euchromatin);GO:0003677(DNA binding);GO:0003680(minor groove of adenine-thymine-rich DNA binding);GO:0003690(double-stranded DNA binding);GO:0005634(nucleus);GO:0005654(nucleoplasm);GO:0005694(chromosome);GO:0005794(Golgi apparatus);GO:0006334(nucleosome assembly);GO:0015629(actin cytoskeleton);GO:0016604(nuclear body);GO:0017053(transcripti…	NA	K11275	NA	NA	H1.0 linker histone [Source:MGI Symbol;Acc:MGI:95893]	protein_coding	R-MMU-211239(Association of DFF40 with chromatin);R-MMU-211247(Cleavage of DNA by DFF40);R-MMU-4647594(SAHF formation)	39.304173	50.495544	49.505901	50.422546	44.626122	43.542259	31.534538	40.478909	34.651283	30.286077	36.590427	36.717182	1.32169047159568	0.402384349780924	4.72826033950537e-07	7.14973324103503e-05	up	no
ENSMUSG00000021007	Spata7	104871	ENSMUST00000048402;ENSMUST00000152482;ENSMUST00000130136;ENSMUST00000222195;ENSMUST00000221273;ENSMUST00000155899;ENSMUST00000222378	GO:0000226(microtubule cytoskeleton organization);GO:0001750(photoreceptor outer segment);GO:0005515(protein binding);GO:0005737(cytoplasm);GO:0005829(cytosol);GO:0005856(cytoskeleton);GO:0005930(axoneme);GO:0007601(visual perception);GO:0015630(microtubule cytoskeleton);GO:0032391(photoreceptor connecting cilium);GO:0036064(ciliary basal body);GO:0042995(cell projection);GO:0045494(photoreceptor…	NA	K19655	NA	NA	spermatogenesis associated 7 [Source:MGI Symbol;Acc:MGI:2144877]	protein_coding;retained_intron	NA	0.0926726518636003	0.0872642009318002	0.155568505749405	0.165229067803331	0.125630848235527	0.116893259912768	0.0440074462727994	0.0252004650079302	0.0568844425059477	0.050983885408406	0.065830459853291	0.0413049385408406	2.61515869230767	1.38689849433408	4.80047329845872e-07	7.22052142479283e-05	up	yes
ENSMUSG00000109089	4833411C07Rik	71624	ENSMUST00000240575;ENSMUST00000241219;ENSMUST00000243257;ENSMUST00000240572;ENSMUST00000245988;ENSMUST00000240571;ENSMUST00000241614;ENSMUST00000243909;ENSMUST00000207914;ENSMUST00000240573;ENSMUST00000207499;ENSMUST00000240574;ENSMUST00000241186;ENSMUST00000244347;ENSMUST00000244142	NA	NA	NA	NA	NA	RIKEN cDNA 4833411C07 gene [Source:MGI Symbol;Acc:MGI:1918874]	lncRNA	NA	1.6400431207903	2.11517440570274	2.41224370745397	1.97085683520431	1.8915649259093	2.9757835415357	1.22182151347104	1.39163023709026	1.18888213201617	0.810668282442748	1.48549870049394	1.06760137965873	1.81488710203053	0.859879805848247	5.21784258356757e-07	7.80699099819257e-05	up	no
ENSMUSG00000029273	Sult1d1	53315	ENSMUST00000113314;ENSMUST00000166996	GO:0000103(sulfate assimilation);GO:0004062(aryl sulfotransferase activity);GO:0005737(cytoplasm);GO:0006584(catecholamine metabolic process);GO:0006629(lipid metabolic process);GO:0008146(sulfotransferase activity);GO:0016740(transferase activity);GO:0051923(sulfation);GO:0051923(sulfation)	NA	K01025	EC:2.8.2.-	NA	sulfotransferase family 1D, member 1 [Source:MGI Symbol;Acc:MGI:1926341]	protein_coding;protein_coding_CDS_not_defined	NA	55.5452896380642	44.2115232452216	73.3124828385523	48.749756801952	57.486495455063	48.8242186059374	91.9641605872306	99.2717871459943	86.8686885189101	86.2641512094347	73.545663248475	72.0918557348516	0.643383743373854	-0.636248611570354	5.36007614930965e-07	7.97781386243847e-05	down	no
ENSMUSG00000017639	Rab11fip4	268451	ENSMUST00000017783;ENSMUST00000155381	GO:0005509(calcium ion binding);GO:0005768(endosome);GO:0007049(cell cycle);GO:0016020(membrane);GO:0030139(endocytic vesicle);GO:0030496(midbody);GO:0031267(small GTPase binding);GO:0031410(cytoplasmic vesicle);GO:0032154(cleavage furrow);GO:0032456(endocytic recycling);GO:0032465(regulation of cytokinesis);GO:0042803(protein homodimerization activity);GO:0046872(metal ion binding);GO:0051301(ce…	04144(Endocytosis);04144(Endocytosis)	K12485	NA	NA	RAB11 family interacting protein 4 (class II) [Source:MGI Symbol;Acc:MGI:2442920]	protein_coding	NA	1.14386909689974	0.877930080794524	1.06316000550262	0.725257862837203	0.991738710777077	1.202218118776	0.379213256744061	0.443951251509864	0.518709559790632	0.469635669842974	0.690680347067508	0.212524816937324	2.21171433928542	1.14516506192455	5.68428549684896e-07	8.416295213772e-05	up	yes
ENSMUSG00000038894	Irs2	384783	ENSMUST00000040514	GO:0002053(positive regulation of mesenchymal cell proliferation);GO:0002903(negative regulation of B cell apoptotic process);GO:0005068(transmembrane receptor protein tyrosine kinase adaptor activity);GO:0005158(insulin receptor binding);GO:0005515(protein binding);GO:0005737(cytoplasm);GO:0005829(cytosol);GO:0005886(plasma membrane);GO:0007165(signal transduction);GO:0007420(brain development);…	04022(cGMP-PKG signaling pathway);04068(FoxO signaling pathway);04140(Autophagy - animal);04152(AMPK signaling pathway);04211(Longevity regulating pathway);04213(Longevity regulating pathway - multiple species);04910(Insulin signaling pathway);04920(Adipocytokine signaling pathway);04923(Regulation of lipolysis in adipocytes);04930(Type II diabetes mellitus);04931(Insulin resistance);04932(Non-al…	K07187	NA	NA	insulin receptor substrate 2 [Source:MGI Symbol;Acc:MGI:109334]	protein_coding	R-MMU-109699(PI3K-containing complexes phosphorylate PIP2 to PIP3);R-MMU-109823(MAPK3,(MAPK1) phosphorylates GRB2-1:SOS1:p-Y-IRS1,p-Y-IRS2);R-MMU-198263(NTRK1 phosphorylates IRS);R-MMU-198266(PI3K produces PIP3 and other phosphatidyl inositides);R-MMU-198275(Active NTRK1 binds IRS1/2);R-MMU-198315(Active IRS recruits PI3K to the plasma membrane and activates it);R-MMU-2316434(PI3K phosphorylates …	4.51991	6.338514	1.743539	1.911773	6.097267	7.788599	1.164493	1.276821	0.814637	1.373077	1.159264	1.584958	3.85170745600651	1.94549813210244	6.25764427708605e-07	9.21721821290166e-05	up	yes
ENSMUSG00000075256	Cerkl	228094	ENSMUST00000099974;ENSMUST00000130499;ENSMUST00000147402;ENSMUST00000156731	GO:0001727(lipid kinase activity);GO:0001750(photoreceptor outer segment);GO:0001917(photoreceptor inner segment);GO:0005634(nucleus);GO:0005654(nucleoplasm);GO:0005730(nucleolus);GO:0005737(cytoplasm);GO:0005783(endoplasmic reticulum);GO:0005794(Golgi apparatus);GO:0005829(cytosol);GO:0006665(sphingolipid metabolic process);GO:0016301(kinase activity);GO:0016310(phosphorylation);GO:0030148(sphin…	NA	K19602	NA	NA	ceramide kinase-like [Source:MGI Symbol;Acc:MGI:3037816]	protein_coding_CDS_not_defined;protein_coding	NA	0.292097427327782	0.404726659159727	0.46210214666919	0.294212275548827	0.347591339326268	0.440917671082513	0.172214599735049	0.169723840651022	0.213910837055261	0.1418091167676	0.245377054882665	0.13399492335352	2.0813224737806	1.05750050917774	7.22252897802614e-07	0.000105836110199653	up	yes
ENSMUSG00000035696	Rnf38	73469	ENSMUST00000045793;ENSMUST00000098098;ENSMUST00000153116;ENSMUST00000148869;ENSMUST00000123844;ENSMUST00000145378;ENSMUST00000152216;ENSMUST00000147302;ENSMUST00000136730;ENSMUST00000102934;ENSMUST00000143337;ENSMUST00000153384;ENSMUST00000129621	GO:0005634(nucleus);GO:0005654(nucleoplasm);GO:0016567(protein ubiquitination);GO:0016740(transferase activity);GO:0036126(sperm flagellum);GO:0046872(metal ion binding);GO:0061630(ubiquitin protein ligase activity);GO:0061630(ubiquitin protein ligase activity)	NA	K19041	EC:2.3.2.27	NA	ring finger protein 38 [Source:MGI Symbol;Acc:MGI:1920719]	protein_coding;protein_coding_CDS_not_defined;nonsense_mediated_decay	NA	1.37667663927543	1.8232820268714	1.47778526715451	1.70651662320058	1.44661265379079	1.45358077591171	1.2130070190739	1.06779158145393	0.918535489923225	1.11285085412668	1.20229323692418	0.957104765115163	1.43464961552532	0.520698430512197	7.72414049075993e-07	0.000112606085062217	up	no
ENSMUSG00000079334	Naa80	56441	ENSMUST00000093785;ENSMUST00000130053;ENSMUST00000139274;ENSMUST00000127380;ENSMUST00000149638;ENSMUST00000139581;ENSMUST00000122985	GO:0004596(peptide alpha-N-acetyltransferase activity);GO:0005737(cytoplasm);GO:0005829(cytosol);GO:0008064(regulation of actin polymerization or depolymerization);GO:0008080(N-acetyltransferase activity);GO:0016740(transferase activity);GO:0016746(acyltransferase activity);GO:0016747(acyltransferase activity, transferring groups other than amino-acyl groups);GO:0017190(N-terminal peptidyl-aspart…	NA	NA	NA	NA	N(alpha)-acetyltransferase 80, NatH catalytic subunit [Source:MGI Symbol;Acc:MGI:1888902]	protein_coding	NA	20.8841601528218	18.8436162358909	19.0676795624604	20.0520715475587	21.7897279603678	23.77948032435	11.0769938842739	14.6223219273938	13.3734421889664	14.2521463969562	16.0063239204185	14.7737684499049	1.47930254520757	0.564917140897654	8.49929188747472e-07	0.000123274423355679	up	no
ENSMUSG00000032860	P2ry2	18442	ENSMUST00000037540;ENSMUST00000207916;ENSMUST00000208340;ENSMUST00000208258;ENSMUST00000207049;ENSMUST00000178340	GO:0004930(G protein-coupled receptor activity);GO:0005886(plasma membrane);GO:0007165(signal transduction);GO:0007186(G protein-coupled receptor signaling pathway);GO:0007200(phospholipase C-activating G protein-coupled receptor signaling pathway);GO:0016020(membrane);GO:0035589(G protein-coupled purinergic nucleotide receptor signaling pathway);GO:0045028(G protein-coupled purinergic nucleotide…	04080(Neuroactive ligand-receptor interaction);04148(Efferocytosis);04750(Inflammatory mediator regulation of TRP channels);04750(Inflammatory mediator regulation of TRP channels)	K04269	NA	NA	purinergic receptor P2Y, G-protein coupled 2 [Source:MGI Symbol;Acc:MGI:105107]	protein_coding;retained_intron	R-MMU-379048(Liganded Gq/11-activating GPCRs act as GEFs for Gq/11);R-MMU-417927(P2Y2 receptor binds ATP and UTP);R-MMU-5684862(SFTPB,C, PC, PG translocate from lamellar body to extracellular region);R-MMU-749448(Liganded Gq-activating GPCRs bind inactive heterotrimeric Gq);R-MMU-749452(The Ligand:GPCR:Gq complex dissociates);R-MMU-9860787(P2RY2 binds ATP);R-MMU-9860796(Phosphorylation of PDPK1 o…	3.68749922943723	3.73387568601986	4.26772558492488	4.15734479730074	4.79949777871149	3.97243950598421	1.99342086580087	2.45539083473389	2.99740270791953	2.60135065418895	2.97207274229692	2.92598567532468	1.54389589173778	0.626575471817431	8.63609607660593e-07	0.000124622811810027	up	no
ENSMUSG00000066440	Zfyve26	211978	ENSMUST00000021547;ENSMUST00000220390;ENSMUST00000220092;ENSMUST00000219105;ENSMUST00000219912;ENSMUST00000218510;ENSMUST00000218447;ENSMUST00000220003;ENSMUST00000218433;ENSMUST00000219842;ENSMUST00000220262;ENSMUST00000217723;ENSMUST00000219571	GO:0000281(mitotic cytokinesis);GO:0000724(double-strand break repair via homologous recombination);GO:0005737(cytoplasm);GO:0005764(lysosome);GO:0005769(early endosome);GO:0005770(late endosome);GO:0005813(centrosome);GO:0005856(cytoskeleton);GO:0006281(DNA repair);GO:0006974(cellular response to DNA damage stimulus);GO:0007040(lysosome organization);GO:0007049(cell cycle);GO:0008289(lipid bindi…	NA	K19027	NA	NA	zinc finger, FYVE domain containing 26 [Source:MGI Symbol;Acc:MGI:1924767]	protein_coding;protein_coding_CDS_not_defined;retained_intron	NA	1.12149257741204	1.44189737374057	1.23288511663238	1.40155297367727	1.12541231898507	1.03780056538482	0.852945412248774	1.01097523885636	0.68738076657699	0.873770583847655	0.902640539378594	0.830089827451601	1.42716614560258	0.513153298011996	9.0104675985518e-07	0.000129368471157389	up	no
ENSMUSG00000015944	Castor2	80909	ENSMUST00000016088;ENSMUST00000140240	GO:0005737(cytoplasm);GO:0005829(cytosol);GO:0042802(identical protein binding);GO:0061700(GATOR2 complex);GO:1903577(cellular response to L-arginine);GO:1904262(negative regulation of TORC1 signaling);GO:1904262(negative regulation of TORC1 signaling)	04150(mTOR signaling pathway);04150(mTOR signaling pathway)	K23081	NA	NA	cytosolic arginine sensor for mTORC1 subunit 2 [Source:MGI Symbol;Acc:MGI:1933384]	protein_coding;retained_intron	R-MMU-9640195(RRAGA,B hydrolyzes GTP);R-MMU-9640237(CASTOR1 in CASTOR1:CASTOR2 binds L-arginine and dissociates from GATOR2)	0.166295407936508	0.192514521957672	0.194201331084656	0.233841832804233	0.316093023544974	0.148286211243386	0.448020791798942	0.434041032275132	0.342131892328042	0.358586313756614	0.459981447619048	0.271208893915344	0.540729623800631	-0.887020698446106	9.31732646383795e-07	0.000132029145660193	down	no
ENSMUSG00000046352	Gjb2	14619	ENSMUST00000055698	GO:0002931(response to ischemia);GO:0005243(gap junction channel activity);GO:0005509(calcium ion binding);GO:0005515(protein binding);GO:0005886(plasma membrane);GO:0005921(gap junction);GO:0005922(connexin complex);GO:0007154(cell communication);GO:0007267(cell-cell signaling);GO:0007565(female pregnancy);GO:0007605(sensory perception of sound);GO:0010644(cell communication by electrical coupli…	NA	K07621	NA	NA	gap junction protein, beta 2 [Source:MGI Symbol;Acc:MGI:95720]	protein_coding	R-MMU-451056(Microtubule-independent trafficking of connexons to the plasma membrane)	176.537857	155.662247	128.626129	149.350861	141.805603	136.260071	94.710793	70.188622	86.113419	109.736649	93.288513	96.276146	1.61406494983369	0.690698633707174	9.36185790977648e-07	0.000132029145660193	up	no
ENSMUSG00000073198	Bnip3l-ps	100043324	ENSMUST00000101577	NA	NA	NA	NA	NA	BCL2/adenovirus E1B interacting protein 3-like, pseudogene [Source:MGI Symbol;Acc:MGI:3642435]	transcribed_processed_pseudogene	NA	3.245717	0.191175	3.772663	0.103853	4.044065	0.161572	0.140116	0.200145	0.118914	0.175243	0.118841	0.116571	13.2428692962993	3.72714383569263	9.43743724313414e-07	0.000132029145660193	up	yes
ENSMUSG00000049327	Kmt5a	67956	ENSMUST00000059580;ENSMUST00000134826;ENSMUST00000143722;ENSMUST00000138766;ENSMUST00000147969;ENSMUST00000100709;ENSMUST00000196860;ENSMUST00000125588;ENSMUST00000198451;ENSMUST00000135667;ENSMUST00000147692	GO:0000122(negative regulation of transcription by RNA polymerase II);GO:0000785(chromatin);GO:0003714(transcription corepressor activity);GO:0005515(protein binding);GO:0005634(nucleus);GO:0005654(nucleoplasm);GO:0005694(chromosome);GO:0005829(cytosol);GO:0006325(chromatin organization);GO:0006338(chromatin remodeling);GO:0008168(methyltransferase activity);GO:0016279(protein-lysine N-methyltran…	00310(Lysine degradation);00310(Lysine degradation)	K11428	EC:2.1.1.361	NA	lysine methyltransferase 5A [Source:MGI Symbol;Acc:MGI:1915206]	protein_coding;retained_intron;protein_coding_CDS_not_defined	R-MMU-5423038(SETD8 (KMT5A) methylates lysine-21 of histone H4 (H4K20));R-MMU-6805740(SETD8 methylates TP53)	3.30316200244959	4.80659323704541	3.81435629432825	4.35046562106652	4.10293971358583	4.20456427944225	5.31309059016393	5.36115261334087	4.69973800923309	4.65581607574901	5.43086705897871	5.18228627642736	0.802209991121112	-0.317948160583457	9.4465981842679e-07	0.000132029145660193	down	no
ENSMUSG00000048371	Pdp2	382051	ENSMUST00000059588	GO:0004721(phosphoprotein phosphatase activity);GO:0004722(protein serine/threonine phosphatase activity);GO:0004741([pyruvate dehydrogenase (lipoamide)] phosphatase activity);GO:0005739(mitochondrion);GO:0006470(protein dephosphorylation);GO:0016787(hydrolase activity);GO:0019909([pyruvate dehydrogenase (lipoamide)] phosphatase regulator activity);GO:0042093(T-helper cell differentiation);GO:004…	NA	K01102	EC:3.1.3.43	NA	pyruvate dehydrogenase phosphatase catalytic subunit 2 [Source:MGI Symbol;Acc:MGI:1918878]	protein_coding	R-MMU-204169(PDP1,2 dephosphorylate p-lipo-PDH)	7.336641	7.12976	6.671391	6.953859	8.689315	10.09997	4.290029	4.19913	5.503807	4.35219	4.920269	5.370498	1.63713724191813	0.711175268626557	9.46098001251229e-07	0.000132029145660193	up	no
ENSMUSG00000037953	A4gnt	333424	ENSMUST00000042553	GO:0000139(Golgi membrane);GO:0005575(cellular_component);GO:0005794(Golgi apparatus);GO:0006486(protein glycosylation);GO:0006493(protein O-linked glycosylation);GO:0008375(acetylglucosaminyltransferase activity);GO:0009101(glycoprotein biosynthetic process);GO:0016020(membrane);GO:0016740(transferase activity);GO:0016757(glycosyltransferase activity);GO:0016758(hexosyltransferase activity);GO:0…	NA	K08251	EC:2.4.1.-	NA	alpha-1,4-N-acetylglucosaminyltransferase [Source:MGI Symbol;Acc:MGI:2143261]	protein_coding	R-MMU-5694487(A4GNT transfers GlcNAc to core 2 mucins)	0	0	0	0	0	0	0.01825	0.087636	0.028609	0.011952	0.076017	0.062887	0.00210267354941809	-8.89355940282532	9.47444270250435e-07	0.000132029145660193	down	yes
ENSMUSG00000037348	Paqr7	71904	ENSMUST00000081525;ENSMUST00000095074;ENSMUST00000134506;ENSMUST00000136171;ENSMUST00000155449;ENSMUST00000125330	GO:0003707(nuclear steroid receptor activity);GO:0005496(steroid binding);GO:0005886(plasma membrane);GO:0008289(lipid binding);GO:0016020(membrane);GO:0030154(cell differentiation);GO:0043401(steroid hormone mediated signaling pathway);GO:0046872(metal ion binding);GO:0048477(oogenesis);GO:0048545(response to steroid hormone);GO:0048545(response to steroid hormone)	05207(Chemical carcinogenesis - receptor activation);05207(Chemical carcinogenesis - receptor activation)	K25039	NA	NA	progestin and adipoQ receptor family member VII [Source:MGI Symbol;Acc:MGI:1919154]	protein_coding;protein_coding_CDS_not_defined	NA	11.691746117868	10.5206690840573	12.0991798455036	12.820499210378	10.4371571655318	12.0604718224935	5.29689007302184	7.34507918877671	5.47419349283869	4.54583862526415	11.1045068985677	5.80802120896924	1.75945801877275	0.815131091336276	9.80486422962912e-07	0.000135967161131657	up	no
ENSMUSG00000044468	Tent5c	74645	ENSMUST00000061455;ENSMUST00000139833;ENSMUST00000128107	GO:0001701(in utero embryonic development);GO:0003723(RNA binding);GO:0005634(nucleus);GO:0005654(nucleoplasm);GO:0005737(cytoplasm);GO:0005813(centrosome);GO:0005856(cytoskeleton);GO:0016740(transferase activity);GO:0016779(nucleotidyltransferase activity);GO:0045596(negative regulation of cell differentiation);GO:0048255(mRNA stabilization);GO:1990817(RNA adenylyltransferase activity);GO:199081…	NA	K23034	EC:2.7.7.19	NA	terminal nucleotidyltransferase 5C [Source:MGI Symbol;Acc:MGI:1921895]	protein_coding;protein_coding_CDS_not_defined	NA	0.871554554699032	1.00039557815319	0.640812970313269	0.766674676070198	0.69829434804002	0.520824444808922	1.03256872560276	1.1743095489585	1.11025670985731	1.17677392816139	1.25737471543382	1.20016739380023	0.647139217117107	-0.627851986627832	1.02755536523485e-06	0.000141802640402409	down	no
ENSMUSG00000020108	Ddit4	74747	ENSMUST00000020308	GO:0001666(response to hypoxia);GO:0001764(neuron migration);GO:0005737(cytoplasm);GO:0005739(mitochondrion);GO:0005829(cytosol);GO:0006915(apoptotic process);GO:0007420(brain development);GO:0009968(negative regulation of signal transduction);GO:0030182(neuron differentiation);GO:0032007(negative regulation of TOR signaling);GO:0032984(protein-containing complex disassembly);GO:0035556(intracell…	04140(Autophagy - animal);04150(mTOR signaling pathway);04151(PI3K-Akt signaling pathway);05206(MicroRNAs in cancer)	K08270	NA	NA	DNA-damage-inducible transcript 4 [Source:MGI Symbol;Acc:MGI:1921997]	protein_coding	R-MMU-5632732(p-S939,T1462-TSC2 binding to 14-3-3 dimer is negatively regulated by DDIT4);R-MMU-5632738(DDIT4 binds 14-3-3 dimer)	4.143622	2.053185	3.625699	2.340597	2.065723	9.283496	11.88713	22.157358	22.60478	16.716093	13.484583	10.753312	0.240896902045973	-2.05351225436889	1.0764992837126e-06	0.000147839234963197	down	yes
ENSMUSG00000090394	4930523C07Rik	67647	ENSMUST00000163892;ENSMUST00000168250;ENSMUST00000165923;ENSMUST00000060298;ENSMUST00000191933;ENSMUST00000097513	GO:0016020(membrane);GO:0016020(membrane)	NA	NA	NA	NA	RIKEN cDNA 4930523C07 gene [Source:MGI Symbol;Acc:MGI:1914897]	protein_coding;protein_coding_CDS_not_defined;retained_intron	NA	0.839997583227072	0.919551940657185	0.851521398626778	1.16138287140755	1.20857678254046	1.21412100814125	0.702121238254046	0.600194579205493	0.662299341245709	0.573408793035802	0.737735963903874	0.48724270053948	1.64633198976673	0.719255290616585	1.08235325299301e-06	0.000147928549404256	up	no
ENSMUSG00000018476	Kdm6b	216850	ENSMUST00000094077;ENSMUST00000156562	GO:0000978(RNA polymerase II cis-regulatory region sequence-specific DNA binding);GO:0002437(inflammatory response to antigenic stimulus);GO:0003682(chromatin binding);GO:0005515(protein binding);GO:0005634(nucleus);GO:0005654(nucleoplasm);GO:0006325(chromatin organization);GO:0006338(chromatin remodeling);GO:0006954(inflammatory response);GO:0008013(beta-catenin binding);GO:0010468(regulation of…	NA	K11448	EC:1.14.11.68	NA	KDM1 lysine (K)-specific demethylase 6B [Source:MGI Symbol;Acc:MGI:2448492]	protein_coding;protein_coding_CDS_not_defined	R-MMU-4754187(KDM6A, KDM6B, KDM7A demethylate Me2K28-histone H3);R-MMU-5661121(KDM6A, KDM6B, KDM7A demethylate Me3K28-histone H3);R-MMU-8979071(KDM6B binds iron);R-MMU-9822924(Kdm6b (Jmjd3) demethylates histone H3 trimethyllysine-27 (H3K27me3))	2.3198283783434	2.84701872807018	3.01802315645672	2.68360728803566	3.08067149956859	2.39155070060397	1.45029203523152	2.12004660468795	1.62173792924935	1.9022496960023	1.62292803451251	2.02818726301409	1.52070993599783	0.60474499605695	1.09244224050878e-06	0.000148593052694659	up	no
ENSMUSG00000002769	Gnmt	14711	ENSMUST00000233086;ENSMUST00000002846;ENSMUST00000147112	GO:0005542(folic acid binding);GO:0005737(cytoplasm);GO:0005829(cytosol);GO:0005977(glycogen metabolic process);GO:0006111(regulation of gluconeogenesis);GO:0006544(glycine metabolic process);GO:0006555(methionine metabolic process);GO:0006730(one-carbon metabolic process);GO:0008168(methyltransferase activity);GO:0008757(S-adenosylmethionine-dependent methyltransferase activity);GO:0016594(glyci…	00260(Glycine, serine and threonine metabolism);00270(Cysteine and methionine metabolism);00270(Cysteine and methionine metabolism)	K00552	EC:2.1.1.20	NA	glycine N-methyltransferase [Source:MGI Symbol;Acc:MGI:1202304]	protein_coding_CDS_not_defined;protein_coding;retained_intron	R-MMU-6798317(GNMT tetramer transfers methyl group from AdoMet to Gly to form AdoHyc and SARC)	509.791871556385	602.253833719735	644.309815272803	668.630657474295	771.10930778607	766.044432383085	922.065312879768	1213.98802755804	884.303175927031	739.096830616915	1067.9911893607	871.201821860696	0.695277381529195	-0.52433943774113	1.17684331350769e-06	0.00015892952451442	down	no
ENSMUSG00000028150	Rorc	19885	ENSMUST00000029795;ENSMUST00000197040;ENSMUST00000200009;ENSMUST00000198793	GO:0000122(negative regulation of transcription by RNA polymerase II);GO:0000978(RNA polymerase II cis-regulatory region sequence-specific DNA binding);GO:0001223(transcription coactivator binding);GO:0001227(DNA-binding transcription repressor activity, RNA polymerase II-specific);GO:0003677(DNA binding);GO:0003700(DNA-binding transcription factor activity);GO:0004879(nuclear receptor activity);…	04659(Th17 cell differentiation);04710(Circadian rhythm);05321(Inflammatory bowel disease);05321(Inflammatory bowel disease)	K08534	NA	THR-like	RAR-related orphan receptor gamma [Source:MGI Symbol;Acc:MGI:104856]	protein_coding;retained_intron	R-MMU-376419(Formation of NR-MED1 Coactivator Complex);R-MMU-382096(Formation of NR-NCOR Corepressor Complex);R-MMU-8949284(Runx3:Cbfb binds the Rorc gene promoter);R-MMU-8949303(Rorc gene expression is stimulated by Runx3:Cbfb)	24.888105670694	22.8104536322001	28.7677109415566	17.8145550952515	15.3433518831132	21.6401763273391	29.2788088111829	40.5026301938747	32.8279988069683	31.3364855158752	42.298046898567	33.6410289797696	0.625410839491064	-0.677123870916246	1.17961621192285e-06	0.00015892952451442	down	no
ENSMUSG00000003123	Lipe	16890	ENSMUST00000206861;ENSMUST00000003207;ENSMUST00000206588;ENSMUST00000054301;ENSMUST00000205923;ENSMUST00000205698;ENSMUST00000105177	GO:0004771(sterol esterase activity);GO:0004806(triglyceride lipase activity);GO:0005515(protein binding);GO:0005615(extracellular space);GO:0005634(nucleus);GO:0005737(cytoplasm);GO:0005739(mitochondrion);GO:0005811(lipid droplet);GO:0005829(cytosol);GO:0005886(plasma membrane);GO:0005901(caveola);GO:0006361(transcription initiation at RNA polymerase I promoter);GO:0006363(termination of RNA pol…	04024(cAMP signaling pathway);04152(AMPK signaling pathway);04371(Apelin signaling pathway);04714(Thermogenesis);04910(Insulin signaling pathway);04923(Regulation of lipolysis in adipocytes);04925(Aldosterone synthesis and secretion);04925(Aldosterone synthesis and secretion)	K07188	EC:3.1.1.79	NA	lipase, hormone sensitive [Source:MGI Symbol;Acc:MGI:96790]	protein_coding;retained_intron;nonsense_mediated_decay	R-MMU-9843897(Pparg:Rxra heterodimer binds target gene loci);R-MMU-9856206(Mll4-ASCOM,(Mll3-ASCOM) complex is recruited to activated Pparg:Rxra complex at target adipogenic gene loci);R-MMU-9856368(Kmt2d,(Kmt2c) monomethylates nucleosomes at Pparg:Rxra-bound enhancers);R-MMU-9907207(Lipe gene expression is stimulated by Mll4,(Mll3) complex)	2.64062406965681	3.46543767957866	3.74312367176351	3.87552601036357	5.05234810261638	4.67884858528712	1.77630509989806	2.88198888005437	2.03228115443425	1.93261603720693	2.55651508800544	2.50092128729188	1.71453451523842	0.777816947412709	1.19321330543722e-06	0.000160003150221554	up	no
ENSMUSG00000033610	Pank1	75735	ENSMUST00000036584;ENSMUST00000112460;ENSMUST00000238065;ENSMUST00000237577	GO:0000166(nucleotide binding);GO:0004594(pantothenate kinase activity);GO:0005524(ATP binding);GO:0005634(nucleus);GO:0005730(nucleolus);GO:0005737(cytoplasm);GO:0005768(endosome);GO:0005829(cytosol);GO:0015937(coenzyme A biosynthetic process);GO:0016301(kinase activity);GO:0016310(phosphorylation);GO:0016740(transferase activity);GO:0030136(clathrin-coated vesicle);GO:0031410(cytoplasmic vesicl…	00770(Pantothenate and CoA biosynthesis);00770(Pantothenate and CoA biosynthesis)	K09680	EC:2.7.1.33	NA	pantothenate kinase 1 [Source:MGI Symbol;Acc:MGI:1922985]	protein_coding;retained_intron	R-MMU-199203(PANK1/3 phosphorylate PanK)	18.3603170927785	26.8502095984033	26.226446810935	25.2072257902504	23.3840689754445	23.83383241708	19.4564312069675	16.0673059354058	16.3581677121084	15.3866695033265	19.4885910661667	16.1505431435829	1.39797205367223	0.483335520633608	1.23891314439075e-06	0.000165351281073898	up	no
ENSMUSG00000036368	Rmdn2	381110	ENSMUST00000225357;ENSMUST00000224097;ENSMUST00000223924;ENSMUST00000086570;ENSMUST00000040368;ENSMUST00000223555;ENSMUST00000226004;ENSMUST00000224014	GO:0000922(spindle pole);GO:0003674(molecular_function);GO:0005515(protein binding);GO:0005737(cytoplasm);GO:0005739(mitochondrion);GO:0005794(Golgi apparatus);GO:0005819(spindle);GO:0005829(cytosol);GO:0005856(cytoskeleton);GO:0005874(microtubule);GO:0005876(spindle microtubule);GO:0008017(microtubule binding);GO:0008150(biological_process);GO:0016020(membrane);GO:0043229(intracellular organelle…	NA	NA	NA	NA	regulator of microtubule dynamics 2 [Source:MGI Symbol;Acc:MGI:2147043]	protein_coding;protein_coding_CDS_not_defined	NA	8.35073658110348	8.5392436410135	7.49382218920199	8.62459940397822	8.09039206346199	7.67285844683874	10.5959765226143	9.77138853445418	8.94499709803457	10.8260716777173	11.1219100684348	10.9122671479991	0.784455590693467	-0.350236318694369	1.27767543627493e-06	0.000169727837861793	down	no
ENSMUSG00000032898	Fbxo21	231670	ENSMUST00000035579;ENSMUST00000202447;ENSMUST00000201427;ENSMUST00000200780	GO:0003674(molecular_function);GO:0003677(DNA binding);GO:0005515(protein binding);GO:0005575(cellular_component);GO:0008150(biological_process);GO:0008150(biological_process)	NA	K10301	NA	NA	F-box protein 21 [Source:MGI Symbol;Acc:MGI:1924223]	protein_coding;retained_intron;protein_coding_CDS_not_defined	R-MMU-8952618(AcM-UBE2M transfers NEDD8 to CRL1 E3 ubiquitin ligase complex);R-MMU-8952620(NEDD8:AcM-UBE2M binds CRL1 E3 ubiquitin ligase complex);R-MMU-8955241(CAND1 binds cytosolic CRL E3 ubiquitin ligases);R-MMU-8955289(COMMDs displace CAND1 from cytosolic CRL E3 ubiquitin ligase complexes);R-MMU-8956040(COP9 signalosome deneddylates cytosolic CRL E3 ubiquitin ligase complexes);R-MMU-8956200(M…	8.00582240649234	10.6014341882777	9.59440322236249	11.1112461751127	10.0096331740307	7.2148665594229	7.66999503733093	7.13820841929666	4.49366706997295	4.63222652497746	5.48263905951308	4.80635679242561	1.65202501962905	0.724235536286061	1.32266966096526e-06	0.000174887688939165	up	no
ENSMUSG00000045776	Lrtm1	319476	ENSMUST00000055662;ENSMUST00000224760;ENSMUST00000224708	GO:0005515(protein binding);GO:0007409(axonogenesis);GO:0007411(axon guidance);GO:0008201(heparin binding);GO:0016020(membrane);GO:0048495(Roundabout binding);GO:0050919(negative chemotaxis);GO:0051965(positive regulation of synapse assembly);GO:1905606(regulation of presynapse assembly);GO:1905606(regulation of presynapse assembly)	NA	NA	NA	NA	leucine-rich repeats and transmembrane domains 1 [Source:MGI Symbol;Acc:MGI:2442106]	protein_coding	NA	0.144640789646051	0.0683908104295251	0.214669720493765	0.120211391736995	0.375653229625897	0.254547354074821	0.561709935760171	0.303744181634967	0.554958793928707	0.6169630168787	1.05697584406096	0.5340669831213	0.324690554048829	-1.62286268077503	1.36774460397951e-06	0.000180010387045971	down	yes
ENSMUSG00000027999	Pla2g12a	66350	ENSMUST00000029629;ENSMUST00000196736;ENSMUST00000196838;ENSMUST00000061165	GO:0004623(phospholipase A2 activity);GO:0005509(calcium ion binding);GO:0005576(extracellular region);GO:0005737(cytoplasm);GO:0006629(lipid metabolic process);GO:0006644(phospholipid metabolic process);GO:0016042(lipid catabolic process);GO:0016787(hydrolase activity);GO:0046872(metal ion binding);GO:0050482(arachidonic acid secretion);GO:0050482(arachidonic acid secretion)	00564(Glycerophospholipid metabolism);00565(Ether lipid metabolism);00590(Arachidonic acid metabolism);00591(Linoleic acid metabolism);00592(alpha-Linolenic acid metabolism);04014(Ras signaling pathway);04270(Vascular smooth muscle contraction);04972(Pancreatic secretion);04975(Fat digestion and absorption);04975(Fat digestion and absorption)	K01047	EC:3.1.1.4	NA	phospholipase A2, group XIIA [Source:MGI Symbol;Acc:MGI:1913600]	protein_coding;retained_intron;nonsense_mediated_decay	R-MMU-1602368(PG is hydrolyzed to 1-acyl LPG by PLA2[16]);R-MMU-1602374(PS is hydrolyzed to 1-acyl LPS by PLA2[15]);R-MMU-1602377(PI is hydrolyzed to 1-acyl LPI by PLA2[15]);R-MMU-1602398(PE is hydrolyzed to 1-acyl LPE by PLA2[16]);R-MMU-1602417(PC is hydrolyzed to 1-acyl LPC by PLA2[16]);R-MMU-1602446(PA is hydrolyzed to 1-acyl LPA by PLA2[15])	3.7847393718088	3.36580946414992	4.50063073954373	3.53435843617599	4.75640378001086	4.03479535198262	1.71310334546442	2.20609150298751	3.07929512330255	1.97692315860945	2.57243740793047	2.54934596224878	1.70081598442272	0.766227060624077	1.39729546649435e-06	0.000183052145260375	up	no
ENSMUSG00000049791	Fzd4	14366	ENSMUST00000058755	GO:0001525(angiogenesis);GO:0001540(amyloid-beta binding);GO:0001553(luteinization);GO:0001568(blood vessel development);GO:0001570(vasculogenesis);GO:0001666(response to hypoxia);GO:0004888(transmembrane signaling receptor activity);GO:0004896(cytokine receptor activity);GO:0004930(G protein-coupled receptor activity);GO:0005515(protein binding);GO:0005886(plasma membrane);GO:0005911(cell-cell j…	04150(mTOR signaling pathway);04310(Wnt signaling pathway);04390(Hippo signaling pathway);04550(Signaling pathways regulating pluripotency of stem cells);04916(Melanogenesis);04934(Cushing syndrome);05010(Alzheimer disease);05022(Pathways of neurodegeneration - multiple diseases);05165(Human papillomavirus infection);05200(Pathways in cancer);05205(Proteoglycans in cancer);05217(Basal cell carcin…	K02354	NA	NA	frizzled class receptor 4 [Source:MGI Symbol;Acc:MGI:108520]	protein_coding	R-MMU-3965444(WNT:FZD complex promotes G-protein nucleotide exchange);R-MMU-3965447(G-protein subunits dissociate from WNT:FZD complex);R-MMU-4641236(USP8 deubiquitinates FZD to potentiate WNT signaling);R-MMU-4641249(ZNRF3,RNF43 binds the FZD:LRP5/6 receptor complex);R-MMU-4641253(ZNRF3 ubiquitinates FZD to promote its downregulation);R-MMU-5099886(WNT5A binding to FZD promotes PRICKLE1 degradat…	3.81549	4.204592	4.431741	5.534775	5.67633	6.172406	3.169167	3.907989	2.905691	2.816827	3.315615	2.554876	1.5980219778454	0.676287250012155	1.46628689736807e-06	0.000191209192286144	up	no
ENSMUSG00000028145	Them4	75778	ENSMUST00000049822;ENSMUST00000198494;ENSMUST00000196824	GO:0005737(cytoplasm);GO:0005739(mitochondrion);GO:0005743(mitochondrial inner membrane);GO:0005758(mitochondrial intermembrane space);GO:0005829(cytosol);GO:0005886(plasma membrane);GO:0006629(lipid metabolic process);GO:0006631(fatty acid metabolic process);GO:0006915(apoptotic process);GO:0016020(membrane);GO:0016290(palmitoyl-CoA hydrolase activity);GO:0016787(hydrolase activity);GO:0032587(r…	00062(Fatty acid elongation);04151(PI3K-Akt signaling pathway);04151(PI3K-Akt signaling pathway)	K16339	EC:3.1.2.2	NA	thioesterase superfamily member 4 [Source:MGI Symbol;Acc:MGI:1923028]	protein_coding;retained_intron	R-MMU-109700(AKT2 binds PIP3);R-MMU-198640(TORC2 (mTOR) phosphorylates AKT at S473);R-MMU-199443(THEM4 (CTMP) and/or TRIB3 inhibit AKT phosphorylation);R-MMU-5690066(ACOT2,9,THEM4,5 hydrolyse MCFA-CoA, LCFA-CoA)	3.31790639850932	4.46163395279503	3.49327824074534	3.51859994434783	4.01690280770186	3.03761008596273	4.41983891254658	4.73279984372671	4.81129669590062	4.35759473242236	5.27698667378882	4.2234085157764	0.785205593655666	-0.348857644560933	1.51940811940923e-06	0.000197231662185232	down	no
ENSMUSG00000070473	Cldn3	12739	ENSMUST00000094245	GO:0001666(response to hypoxia);GO:0001934(positive regulation of protein phosphorylation);GO:0003382(epithelial cell morphogenesis);GO:0005198(structural molecule activity);GO:0005515(protein binding);GO:0005886(plasma membrane);GO:0005911(cell-cell junction);GO:0005923(bicellular tight junction);GO:0007155(cell adhesion);GO:0008285(negative regulation of cell population proliferation);GO:001062…	04514(Cell adhesion molecules);04530(Tight junction);04670(Leukocyte transendothelial migration);05160(Hepatitis C)	K06087	NA	NA	claudin 3 [Source:MGI Symbol;Acc:MGI:1329044]	protein_coding	NA	48.139561	54.291946	53.72961	57.112144	50.645153	46.409325	36.317738	45.921944	38.213863	38.264065	46.013107	40.616245	1.26485258456145	0.338969252180402	1.56247524040846e-06	0.000201900209701508	up	no
ENSMUSG00000057388	Mrpl18	67681	ENSMUST00000079121;ENSMUST00000162781;ENSMUST00000159765;ENSMUST00000162978	GO:0003723(RNA binding);GO:0003735(structural constituent of ribosome);GO:0005737(cytoplasm);GO:0005739(mitochondrion);GO:0005743(mitochondrial inner membrane);GO:0005762(mitochondrial large ribosomal subunit);GO:0005840(ribosome);GO:0006412(translation);GO:0008097(5S rRNA binding);GO:0032543(mitochondrial translation);GO:0035928(rRNA import into mitochondrion);GO:0043229(intracellular organelle)…	03010(Ribosome);03010(Ribosome)	K02881	NA	NA	mitochondrial ribosomal protein L18 [Source:MGI Symbol;Acc:MGI:1914931]	protein_coding;protein_coding_CDS_not_defined;retained_intron	R-MMU-5419261(55S ribosome with peptidyl-tRNA in A site binds GFM1:GTP);R-MMU-5419264(MTRF1L (MTRF1a) or ICT1 binds stop codon in 55S ribosome:mRNA:peptidyl-tRNA);R-MMU-5419271(55S ribosome hydrolyzes peptidyl-tRNA bond and MTRF1L hydrolyzes GTP);R-MMU-5419273(Hydrolysis of GTP and dissociation of 28S and 39S subunits);R-MMU-5419281(MRRF binds 55S ribosome:mRNA:tRNA)	22.0895621831187	26.6700026294707	23.6260558626609	27.123334323319	28.0282445550787	26.683762018598	32.0238860479256	31.262190851216	31.5376201666667	27.6158212832618	35.9595604377682	35.0809017110157	0.797090020246082	-0.32718542910484	1.58924913966978e-06	0.000204430654038609	down	no
ENSMUSG00000054757	Akr1c20	116852	ENSMUST00000221564;ENSMUST00000080361;ENSMUST00000078239	GO:0001758(retinal dehydrogenase activity);GO:0004032(alditol:NADP+ 1-oxidoreductase activity);GO:0004033(aldo-keto reductase (NADP) activity);GO:0004745(NAD-retinol dehydrogenase activity);GO:0005634(nucleus);GO:0005737(cytoplasm);GO:0005829(cytosol);GO:0006693(prostaglandin metabolic process);GO:0006694(steroid biosynthetic process);GO:0007186(G protein-coupled receptor signaling pathway);GO:00…	NA	NA	NA	NA	aldo-keto reductase family 1, member C20 [Source:MGI Symbol;Acc:MGI:2151104]	protein_coding	R-MMU-192036(5Beta-cholesten-7alpha, 12alpha-diol-3-one is reduced to 5beta-cholestan-3alpha, 7alpha, 12alpha-triol);R-MMU-192160(5beta-cholestan-7alpha-ol-3-one is reduced to 5beta-cholestan-3alpha, 7alpha-diol);R-MMU-193758(5beta-cholestan-7alpha,24(S)-diol-3-one is reduced to 5beta-cholestan-3alpha,7alpha,24(S)-triol);R-MMU-193781(5Beta-cholestan-7alpha,12alpha,24(S)-triol-3-one is reduced to …	27.1754043992477	25.451565838259	34.3834099828049	30.6836795905427	33.8420868683503	29.4119371397098	46.0480916872649	40.4739742144009	35.9809757157442	36.6545318651263	43.9933729930145	47.4459304234283	0.722068391506165	-0.469792604847066	1.6112447389228e-06	0.000206326420892331	down	no
ENSMUSG00000040648	Ppip5k2	227399	ENSMUST00000112845;ENSMUST00000137758;ENSMUST00000189992;ENSMUST00000152788;ENSMUST00000042509;ENSMUST00000191556	GO:0000166(nucleotide binding);GO:0000827(inositol-1,3,4,5,6-pentakisphosphate kinase activity);GO:0000828(inositol hexakisphosphate kinase activity);GO:0000829(inositol heptakisphosphate kinase activity);GO:0000832(inositol hexakisphosphate 5-kinase activity);GO:0005524(ATP binding);GO:0005737(cytoplasm);GO:0005829(cytosol);GO:0006020(inositol metabolic process);GO:0007605(sensory perception of …	04070(Phosphatidylinositol signaling system);04070(Phosphatidylinositol signaling system)	K13024	EC:2.7.4.24	NA	diphosphoinositol pentakisphosphate kinase 2 [Source:MGI Symbol;Acc:MGI:2142810]	protein_coding;retained_intron	R-MMU-1855182(5-PP-IP5 is phosphorylated to 1,5-(PP)2-IP4 by PPIP5K1/2 in the cytosol);R-MMU-1855216(IP6 is phosphorylated to 1-PP-IP5 by PPIP5K1/2 in the cytosol)	2.72049137208817	3.33646107440373	3.50197642924692	2.73417491078506	3.03986162360058	2.69861211855921	3.60074563159725	3.97072497301996	3.74413774042139	3.92981879591127	3.7694636353522	3.77387443001182	0.791248554515267	-0.337797135917393	1.65056729317069e-06	0.000209669058120901	down	no
ENSMUSG00000041798	Gck	103988	ENSMUST00000109823;ENSMUST00000109822;ENSMUST00000125434	GO:0000166(nucleotide binding);GO:0000287(magnesium ion binding);GO:0001678(cellular glucose homeostasis);GO:0003824(catalytic activity);GO:0004340(glucokinase activity);GO:0004396(hexokinase activity);GO:0005515(protein binding);GO:0005524(ATP binding);GO:0005536(glucose binding);GO:0005634(nucleus);GO:0005654(nucleoplasm);GO:0005737(cytoplasm);GO:0005739(mitochondrion);GO:0005829(cytosol);GO:00…	00010(Glycolysis / Gluconeogenesis);00052(Galactose metabolism);00500(Starch and sucrose metabolism);00520(Amino sugar and nucleotide sugar metabolism);00524(Neomycin, kanamycin and gentamicin biosynthesis);04910(Insulin signaling pathway);04911(Insulin secretion);04917(Prolactin signaling pathway);04922(Glucagon signaling pathway);04930(Type II diabetes mellitus);04950(Maturity onset diabetes of…	K12407	EC:2.7.1.2	NA	glucokinase [Source:MGI Symbol;Acc:MGI:1270854]	protein_coding	R-MMU-170796(NPC transports GCK1:GKRP from cytosol to nucleoplasm);R-MMU-170799(cytosolic GCK1:GKRP complex <=> glucokinase (GCK1) + glucokinase regulatory protein (GKRP));R-MMU-170810(nucleoplasmic GCK1:GKRP complex => glucokinase (GCK1) + glucokinase regulatory protein (GKRP));R-MMU-170824(glucokinase (GCK1) + glucokinase regulatory protein (GKRP) <=> GCK1:GKRP complex);R-MMU-170825(glucokinase…	42.6273550906693	45.7106299693373	47.7107538836136	36.9325845199472	31.1249575608309	35.156774933729	45.0082072139796	77.7621581691395	51.1675760148368	54.2646963715793	81.8540064282888	62.5052739901088	0.642210178436528	-0.638882564262274	1.65209895240896e-06	0.000209669058120901	down	no
ENSMUSG00000042632	Pla2g6	53357	ENSMUST00000172403;ENSMUST00000166977;ENSMUST00000229011;ENSMUST00000047816;ENSMUST00000174021;ENSMUST00000174375;ENSMUST00000173632;ENSMUST00000173163;ENSMUST00000173412;ENSMUST00000174089;ENSMUST00000173109;ENSMUST00000173601;ENSMUST00000172936	GO:0001934(positive regulation of protein phosphorylation);GO:0003824(catalytic activity);GO:0003847(1-alkyl-2-acetylglycerophosphocholine esterase activity);GO:0004622(lysophospholipase activity);GO:0004623(phospholipase A2 activity);GO:0005515(protein binding);GO:0005516(calmodulin binding);GO:0005615(extracellular space);GO:0005737(cytoplasm);GO:0005739(mitochondrion);GO:0005886(plasma membran…	00564(Glycerophospholipid metabolism);00565(Ether lipid metabolism);00590(Arachidonic acid metabolism);00591(Linoleic acid metabolism);00592(alpha-Linolenic acid metabolism);04014(Ras signaling pathway);04148(Efferocytosis);04270(Vascular smooth muscle contraction);04666(Fc gamma R-mediated phagocytosis);04750(Inflammatory mediator regulation of TRP channels);04750(Inflammatory mediator regulatio…	K16343	EC:3.1.1.4	NA	phospholipase A2, group VI [Source:MGI Symbol;Acc:MGI:1859152]	protein_coding;retained_intron	R-MMU-1482856(PC is hydrolyzed to 1-acyl LPC by PLA2[5]);R-MMU-1482884(PE is hydrolyzed to 1-acyl LPE by PLA2[2]);R-MMU-2029475(Production of AA by iPLA2 upon FCGR activation);R-MMU-8848484(PLA2s hydrolyze phospholipids at the Golgi membrane)	5.16448170739787	5.3186761750092	7.09246864850939	5.47161486216415	6.06165225303644	7.08362005631211	3.68195357269047	4.29080407140228	3.41415141921237	3.14211785535517	5.1655703993375	3.54294080898049	1.55750206862105	0.639234079388825	1.8056668602228e-06	0.000228139988899617	up	no
ENSMUSG00000036046	5031439G07Rik	223739	ENSMUST00000047144;ENSMUST00000124308;ENSMUST00000165743;ENSMUST00000170863	GO:0003674(molecular_function);GO:0005575(cellular_component);GO:0008150(biological_process);GO:0008150(biological_process)	NA	NA	NA	NA	RIKEN cDNA 5031439G07 gene [Source:MGI Symbol;Acc:MGI:2444899]	protein_coding;retained_intron;protein_coding_CDS_not_defined	NA	2.80955822730112	3.17721410547688	3.54052957621824	3.73680224031654	4.05743176957518	3.83876888140358	2.24325137557268	2.65614381434819	2.5973892320908	2.39769250385256	2.7480927593711	2.03843489369013	1.44133902326188	0.527409717644299	1.98573329717747e-06	0.000249780646779474	up	no
ENSMUSG00000025533	Asl	109900	ENSMUST00000161640;ENSMUST00000160129;ENSMUST00000159096;ENSMUST00000159619;ENSMUST00000160557;ENSMUST00000161094;ENSMUST00000162230;ENSMUST00000161884	GO:0000050(urea cycle);GO:0000053(argininosuccinate metabolic process);GO:0001889(liver development);GO:0003824(catalytic activity);GO:0004056(argininosuccinate lyase activity);GO:0005515(protein binding);GO:0005741(mitochondrial outer membrane);GO:0005829(cytosol);GO:0006520(cellular amino acid metabolic process);GO:0006525(arginine metabolic process);GO:0006526(arginine biosynthetic process);GO…	00220(Arginine biosynthesis);00250(Alanine, aspartate and glutamate metabolism);00250(Alanine, aspartate and glutamate metabolism)	K01755	EC:4.3.2.1	NA	argininosuccinate lyase [Source:MGI Symbol;Acc:MGI:88084]	protein_coding;protein_coding_CDS_not_defined;retained_intron	R-MMU-70573(argininosuccinate <=> fumarate + arginine)	115.359685224384	128.536324095218	167.777583300352	111.125837478783	153.918892835024	132.461817384806	167.042666322708	232.155441289588	208.768239388946	153.362387701718	203.85730745208	198.689736928172	0.695246137827492	-0.524404269630539	2.01147041865887e-06	0.000251903440800151	down	no
ENSMUSG00000037526	Atg14	100504663	ENSMUST00000042988;ENSMUST00000228784;ENSMUST00000227971;ENSMUST00000226299	GO:0000045(autophagosome assembly);GO:0000407(phagophore assembly site);GO:0000421(autophagosome membrane);GO:0000423(mitophagy);GO:0001932(regulation of protein phosphorylation);GO:0001933(negative regulation of protein phosphorylation);GO:0001934(positive regulation of protein phosphorylation);GO:0005515(protein binding);GO:0005737(cytoplasm);GO:0005776(autophagosome);GO:0005783(endoplasmic ret…	04140(Autophagy - animal);05010(Alzheimer disease);05014(Amyotrophic lateral sclerosis);05016(Huntington disease);05017(Spinocerebellar ataxia);05022(Pathways of neurodegeneration - multiple diseases);05167(Kaposi sarcoma-associated herpesvirus infection);05167(Kaposi sarcoma-associated herpesvirus infection)	K17889	NA	NA	autophagy related 14 [Source:MGI Symbol;Acc:MGI:1261775]	protein_coding;retained_intron	R-MMU-1632857(ULK1 phosphorylates AMBRA1:BECN1 complex);R-MMU-5672012(Beclin-1 complex phosphorylates PtdIns);R-MMU-5678313(AMBRA1:DYNLL1,DYNLL2 binds BECN1 complex);R-MMU-5678315(BECN1 complex, p-AMBRA1 dissociate from DYNLL1,DYNLL2);R-MMU-5679205(ULK1 phosphorylates Beclin-1);R-MMU-5679266(Beclin-1 complex translocates to the ER);R-MMU-5682385(The phagophore extends from the PIP3-enriched struc…	5.05447191115224	5.10260986811661	4.57790573808422	6.15736155714947	4.97490957889866	5.74028224571957	3.60547590236002	3.16001560620083	3.50121959740861	4.02297060388709	3.93161505090236	3.15683621008792	1.47849865758734	0.564132933554307	2.03434839058654e-06	0.000253651123015764	up	no
ENSMUSG00000037447	Arid5a	214855	ENSMUST00000115032;ENSMUST00000137906;ENSMUST00000124280;ENSMUST00000141121;ENSMUST00000147123;ENSMUST00000126413;ENSMUST00000115031;ENSMUST00000145179;ENSMUST00000192874;ENSMUST00000142319;ENSMUST00000116629;ENSMUST00000150747;ENSMUST00000140218;ENSMUST00000097778	GO:0000122(negative regulation of transcription by RNA polymerase II);GO:0000976(transcription cis-regulatory region binding);GO:0002062(chondrocyte differentiation);GO:0002376(immune system process);GO:0003677(DNA binding);GO:0003682(chromatin binding);GO:0003714(transcription corepressor activity);GO:0003723(RNA binding);GO:0005515(protein binding);GO:0005634(nucleus);GO:0005654(nucleoplasm);GO…	NA	K25857	NA	ARID	AT-rich interaction domain 5A [Source:MGI Symbol;Acc:MGI:2443039]	protein_coding;retained_intron;protein_coding_CDS_not_defined;nonsense_mediated_decay	NA	0.205261257416268	0.245667946889952	0.177002251036683	0.263634427830941	0.467299044736842	0.242674877432217	0.146959255821372	0.0981829893939394	0.134331213716108	0.119246064673046	0.122311031658692	0.0748450678628389	2.30147421768922	1.20255828083239	2.06215787012558e-06	0.000254942141997048	up	yes
ENSMUSG00000034177	Rnf43	207742	ENSMUST00000092800;ENSMUST00000162740;ENSMUST00000150866;ENSMUST00000165679;ENSMUST00000040089;ENSMUST00000134684;ENSMUST00000124625;ENSMUST00000123658	GO:0004842(ubiquitin-protein transferase activity);GO:0005109(frizzled binding);GO:0005515(protein binding);GO:0005634(nucleus);GO:0005635(nuclear envelope);GO:0005783(endoplasmic reticulum);GO:0005789(endoplasmic reticulum membrane);GO:0005886(plasma membrane);GO:0006511(ubiquitin-dependent protein catabolic process);GO:0016020(membrane);GO:0016055(Wnt signaling pathway);GO:0016567(protein ubiqu…	04310(Wnt signaling pathway);04310(Wnt signaling pathway)	K15694	EC:2.3.2.27	NA	ring finger protein 43 [Source:MGI Symbol;Acc:MGI:2442609]	protein_coding;retained_intron;protein_coding_CDS_not_defined	R-MMU-4641205(RSPO:LGR binds ZNRF3);R-MMU-4641246(ZNRF3 autoubiquitinates to promote its internalization);R-MMU-4641249(ZNRF3,RNF43 binds the FZD:LRP5/6 receptor complex);R-MMU-4641253(ZNRF3 ubiquitinates FZD to promote its downregulation)	4.57511624504422	4.69336060917963	3.17717794083562	3.21414610323269	3.97636981716987	3.96550817520586	2.35421909301616	2.89930938151876	1.73345015279048	2.24133887145471	2.42903053125953	2.71776943275389	1.64184250680073	0.715315743708314	2.0626386892965e-06	0.000254942141997048	up	no
ENSMUSG00000000275	Trim25	217069	ENSMUST00000107896;ENSMUST00000000284;ENSMUST00000100627	GO:0002376(immune system process);GO:0002753(cytoplasmic pattern recognition receptor signaling pathway);GO:0003713(transcription coactivator activity);GO:0004842(ubiquitin-protein transferase activity);GO:0005515(protein binding);GO:0005634(nucleus);GO:0005654(nucleoplasm);GO:0005737(cytoplasm);GO:0005829(cytosol);GO:0006511(ubiquitin-dependent protein catabolic process);GO:0006513(protein monou…	04064(NF-kappa B signaling pathway);04622(RIG-I-like receptor signaling pathway);05164(Influenza A);05164(Influenza A)	K10652	EC:2.3.2.27	NA	tripartite motif-containing 25 [Source:MGI Symbol;Acc:MGI:102749]	protein_coding	R-MMU-1169394(ISGylation of IRF3);R-MMU-1169398(ISGylation of host protein filamin B);R-MMU-1169402(ISGylation of E2 conjugating enzymes);R-MMU-1169403(Interaction of E3 ligase with ISG15:E2 complex);R-MMU-1169405(ISGylation of protein phosphatase 1 beta (PP2CB));R-MMU-1169406(ISGylation of host proteins);R-MMU-1678842(Competitive inhibition of translation initiation by ISGylated 4EHP);R-MMU-1678…	11.1788457354884	11.8544456593674	13.003529571081	13.5198248776503	16.578500898853	12.9626435670838	9.32038710340633	8.38151141327772	8.24688277163712	10.0283578420229	7.65770448157803	8.42865656899548	1.51925610138895	0.603365085811496	2.15815656223545e-06	0.000265593397191469	up	no
ENSMUSG00000040253	Gbp7	229900	ENSMUST00000045097;ENSMUST00000171263	GO:0000166(nucleotide binding);GO:0001818(negative regulation of cytokine production);GO:0002218(activation of innate immune response);GO:0002376(immune system process);GO:0003924(GTPase activity);GO:0005515(protein binding);GO:0005525(GTP binding);GO:0016020(membrane);GO:0016787(hydrolase activity);GO:0020005(symbiont-containing vacuole membrane);GO:0030659(cytoplasmic vesicle membrane);GO:00314…	04621(NOD-like receptor signaling pathway);04621(NOD-like receptor signaling pathway)	K20899	NA	NA	guanylate binding protein 7 [Source:MGI Symbol;Acc:MGI:2444421]	protein_coding	NA	1.52079746116851	1.71616981492697	1.22072960527253	1.630329	1.31677860117563	1.50866298236551	1.09082928802993	1.00116132205201	0.892199	1.01231623975775	1.1055799201995	0.82880060723192	1.50288960164001	0.587739036522304	2.37268055836338e-06	0.000290735184970492	up	no
ENSMUSG00000028715	Cyp4a14	13119	ENSMUST00000030487;ENSMUST00000124412	GO:0001822(kidney development);GO:0004497(monooxygenase activity);GO:0005504(fatty acid binding);GO:0005506(iron ion binding);GO:0005615(extracellular space);GO:0005737(cytoplasm);GO:0005783(endoplasmic reticulum);GO:0005789(endoplasmic reticulum membrane);GO:0006631(fatty acid metabolic process);GO:0008391(arachidonic acid monooxygenase activity);GO:0008392(arachidonic acid epoxygenase activity)…	00071(Fatty acid degradation);00590(Arachidonic acid metabolism);00830(Retinol metabolism);03320(PPAR signaling pathway);04270(Vascular smooth muscle contraction);04750(Inflammatory mediator regulation of TRP channels);04750(Inflammatory mediator regulation of TRP channels)	K07425	EC:1.14.14.80	NA	cytochrome P450, family 4, subfamily a, polypeptide 14 [Source:MGI Symbol;Acc:MGI:1096550]	protein_coding;protein_coding_CDS_not_defined	R-MMU-211873(CYP4F2, 4F3 20-hydroxylate LTB4);R-MMU-211924(CYP4B1 12-hydroxylates ARA);R-MMU-211962(CYP4F11 16-hydroxylates 3OH-PALM);R-MMU-215526(CYP4F3 20-hydroxylates LTB4);R-MMU-2161745(20oh-LTB4 is oxidised to 20cho-LTB4 by CYP4F2/4F3);R-MMU-2161792(20cho-LTB4 is oxidised to 20cooh-LTB4 by CYP4F2/4F3);R-MMU-76466(CYP4A11 12-hydroxylates DDCX)	276.232466602845	14.0176071376394	160.352335114571	4.18704389619377	110.838302615148	207.343441108804	3.93866022875817	6.44723114878893	3.16640499692426	1.19675527681661	26.7124222725875	3.17204400269127	17.3181777368956	4.11421522886352	2.4069002643606e-06	0.0002915453234262	up	yes
ENSMUSG00000030161	Gabarapl1	57436	ENSMUST00000032264;ENSMUST00000204956;ENSMUST00000204639;ENSMUST00000204487	GO:0000045(autophagosome assembly);GO:0000421(autophagosome membrane);GO:0005515(protein binding);GO:0005543(phospholipid binding);GO:0005737(cytoplasm);GO:0005739(mitochondrion);GO:0005776(autophagosome);GO:0005783(endoplasmic reticulum);GO:0005794(Golgi apparatus);GO:0005829(cytosol);GO:0005856(cytoskeleton);GO:0005874(microtubule);GO:0006914(autophagy);GO:0006995(cellular response to nitrogen …	04068(FoxO signaling pathway);04136(Autophagy - other);04137(Mitophagy - animal);04140(Autophagy - animal);04621(NOD-like receptor signaling pathway);04727(GABAergic synapse);04727(GABAergic synapse)	K08341	NA	NA	GABA type A receptor associated protein like 1 [Source:MGI Symbol;Acc:MGI:1914980]	protein_coding	R-MMU-5678490(ATG16L1 complex transfers LC3 from ATG3 to PE);R-MMU-5681987(LC3 is cleaved by ATG4);R-MMU-5682011(LC3 binds ATG7 dimer);R-MMU-5682377(LC3 de-lipidation by ATG4);R-MMU-5682388(Autophagosome maturation)	93.3047277734724	102.145310213612	122.277852880775	113.111062784898	151.728754205166	115.461585793343	76.2195340784898	89.6874947039245	77.539311644312	59.4064597148535	88.0111169090909	75.4009328643815	1.49706608546288	0.582137908146636	2.40739505303142e-06	0.0002915453234262	up	no
ENSMUSG00000030088	Aldh1l1	107747	ENSMUST00000130418;ENSMUST00000032175;ENSMUST00000152436;ENSMUST00000137669;ENSMUST00000127199;ENSMUST00000204796	GO:0003824(catalytic activity);GO:0004029(aldehyde dehydrogenase (NAD+) activity);GO:0004030(aldehyde dehydrogenase [NAD(P)+] activity);GO:0005515(protein binding);GO:0005737(cytoplasm);GO:0005739(mitochondrion);GO:0005829(cytosol);GO:0006730(one-carbon metabolic process);GO:0006740(NADPH regeneration);GO:0009058(biosynthetic process);GO:0009258(10-formyltetrahydrofolate catabolic process);GO:001…	00670(One carbon pool by folate);00670(One carbon pool by folate)	K00289	EC:1.5.1.6	NA	aldehyde dehydrogenase 1 family, member L1 [Source:MGI Symbol;Acc:MGI:1340024]	protein_coding;protein_coding_CDS_not_defined;retained_intron;nonsense_mediated_decay	R-MMU-6808496(ALDH1L1 dehydrogenates 10-formyl-THFPG to THFPG)	124.896369720549	174.579727816652	180.43947785341	188.784422449513	206.085308993578	199.983169670505	235.971756235164	286.69430416054	247.985091693534	222.128527533658	249.152678099646	216.262505307795	0.73705408224432	-0.440157612170748	2.41084315074702e-06	0.0002915453234262	down	no
ENSMUSG00000028630	Dyrk2	69181	ENSMUST00000004281;ENSMUST00000218692	GO:0000151(ubiquitin ligase complex);GO:0000166(nucleotide binding);GO:0000287(magnesium ion binding);GO:0004672(protein kinase activity);GO:0004674(protein serine/threonine kinase activity);GO:0004712(protein serine/threonine/tyrosine kinase activity);GO:0004713(protein tyrosine kinase activity);GO:0005524(ATP binding);GO:0005634(nucleus);GO:0005654(nucleoplasm);GO:0005737(cytoplasm);GO:0005829(…	NA	K18669	EC:2.7.12.1	NA	dual-specificity tyrosine phosphorylation regulated kinase 2 [Source:MGI Symbol;Acc:MGI:1330301]	protein_coding;protein_coding_CDS_not_defined	R-MMU-6798372(ATM phosphorylates DYRK2);R-MMU-6798373(MDM2 ubiquitinates DYRK2);R-MMU-6798374(DYRK2 phosphorylates TP53)	4.8170527918733	5.96730396352584	5.49490397136458	5.48383562901936	4.78177500911854	5.42939685794273	3.98706108222684	4.39658927291633	3.76456082850744	3.67476348088306	4.58117600607903	3.1760485843865	1.35597956052324	0.439335432048005	2.42031434953508e-06	0.0002915453234262	up	no
ENSMUSG00000054499	Dedd2	67379	ENSMUST00000206750;ENSMUST00000206498;ENSMUST00000058702;ENSMUST00000205271	GO:0003677(DNA binding);GO:0005515(protein binding);GO:0005634(nucleus);GO:0005654(nucleoplasm);GO:0005730(nucleolus);GO:0006915(apoptotic process);GO:0008625(extrinsic apoptotic signaling pathway via death domain receptors);GO:0030262(apoptotic nuclear changes);GO:0042981(regulation of apoptotic process);GO:2001238(positive regulation of extrinsic apoptotic signaling pathway);GO:2001238(positive…	NA	NA	NA	NA	death effector domain-containing DNA binding protein 2 [Source:MGI Symbol;Acc:MGI:1914629]	protein_coding_CDS_not_defined;retained_intron;protein_coding	NA	2.63917032452767	3.30683054773449	2.60258447517138	3.97116064069554	4.74174656612607	3.30877350660425	1.88751805734827	2.63566915816753	2.1284277630831	1.96043727838154	1.91417892827286	2.03903838304631	1.63707319998572	0.711118831827545	2.55046071935506e-06	0.000305926149070995	up	no
ENSMUSG00000029650	Slc46a3	71706	ENSMUST00000031655;ENSMUST00000138244;ENSMUST00000118527;ENSMUST00000152064	GO:0005375(copper ion transmembrane transporter activity);GO:0005764(lysosome);GO:0005765(lysosomal membrane);GO:0015293(symporter activity);GO:0016020(membrane);GO:0022857(transmembrane transporter activity);GO:0034486(vacuolar transmembrane transport);GO:0035434(copper ion transmembrane transport);GO:0055085(transmembrane transport);GO:1904613(cellular response to 2,3,7,8-tetrachlorodibenzodiox…	NA	K20840	NA	NA	solute carrier family 46, member 3 [Source:MGI Symbol;Acc:MGI:1918956]	protein_coding;retained_intron	NA	19.7907088368592	23.6339519243287	19.454481918633	31.3055026659886	20.0255942379984	22.7232585028478	38.4124621155411	33.2115917078926	33.4074212864117	36.5436847200976	26.2282533454028	33.0999606061839	0.681588842980619	-0.553026374799361	2.56453285278478e-06	0.000306321596382208	down	no
ENSMUSG00000026179	Pnkd	56695	ENSMUST00000087226;ENSMUST00000087225;ENSMUST00000190398;ENSMUST00000113805;ENSMUST00000152492;ENSMUST00000129219;ENSMUST00000138620;ENSMUST00000027370	GO:0004416(hydroxyacylglutathione hydrolase activity);GO:0005515(protein binding);GO:0005634(nucleus);GO:0005737(cytoplasm);GO:0005739(mitochondrion);GO:0016020(membrane);GO:0016787(hydrolase activity);GO:0019243(methylglyoxal catabolic process to D-lactate via S-lactoyl-glutathione);GO:0032225(regulation of synaptic transmission, dopaminergic);GO:0042053(regulation of dopamine metabolic process)…	NA	K23864	NA	NA	paroxysmal nonkinesiogenic dyskinesia [Source:MGI Symbol;Acc:MGI:1930773]	protein_coding;retained_intron	NA	7.85236896961185	6.89163869701226	9.848818444714	7.57724609805924	7.76470542900919	6.24293418501022	9.08075811848826	13.4051444408836	10.5808612331461	10.8565046825843	14.2354234106231	9.33526166138917	0.684175535682351	-0.547561576839375	2.62227593006199e-06	0.000311908201421767	down	no
ENSMUSG00000039270	Megf9	230316	ENSMUST00000107359;ENSMUST00000037881	GO:0005201(extracellular matrix structural constituent);GO:0005604(basement membrane);GO:0007411(axon guidance);GO:0009887(animal organ morphogenesis);GO:0009888(tissue development);GO:0016020(membrane);GO:0016020(membrane)	NA	K24334	NA	NA	multiple EGF-like-domains 9 [Source:MGI Symbol;Acc:MGI:1918264]	protein_coding;nonsense_mediated_decay	NA	2.79167452030148	2.78602098808655	2.32303725407245	2.76752298516898	3.06608998054948	2.6713175720885	3.89150664721614	3.49989767371748	3.58947978884026	3.62094818867007	3.92638342134695	3.01253121565767	0.761610697597001	-0.392874351979751	2.69284157171707e-06	0.000318967084169886	down	no
ENSMUSG00000109473	B930025P03Rik	320014	ENSMUST00000207718;ENSMUST00000208358	GO:0003674(molecular_function);GO:0005575(cellular_component);GO:0008150(biological_process);GO:0008150(biological_process)	NA	NA	NA	NA	RIKEN cDNA B930025P03 gene [Source:MGI Symbol;Acc:MGI:2443166]	lncRNA	NA	0.457039553108808	0.535851654792746	0.45539104630829	0.982113827720207	0.293100724093264	0.282556228950777	0.138007794689119	0.283477196891192	0.0330378724093264	0.0911353756476684	0.138786037888601	0.119918385686529	3.73718618784296	1.90195244104978	2.8821249524475e-06	0.000339971154141815	up	yes
ENSMUSG00000062300	Nectin2	19294	ENSMUST00000108450;ENSMUST00000075447	GO:0001675(acrosome assembly);GO:0002860(positive regulation of natural killer cell mediated cytotoxicity directed against tumor cell target);GO:0002891(positive regulation of immunoglobulin mediated immune response);GO:0005515(protein binding);GO:0005886(plasma membrane);GO:0005911(cell-cell junction);GO:0005915(zonula adherens);GO:0007010(cytoskeleton organization);GO:0007155(cell adhesion);GO:…	03266(Virion - Herpesvirus);04514(Cell adhesion molecules);04520(Adherens junction);05168(Herpes simplex virus 1 infection);05168(Herpes simplex virus 1 infection)	K06531	NA	NA	nectin cell adhesion molecule 2 [Source:MGI Symbol;Acc:MGI:97822]	protein_coding	R-MMU-199112(CRTAM binds to NECL2);R-MMU-199144(Nectin 2 binds CD226);R-MMU-419003(Interaction of Nectins with Afadin);R-MMU-419011(Transhomodimerization of Nectins);R-MMU-420591(Nectin-2:Nectin 3 trans heterodimer interaction);R-MMU-433711(Cis-homodimerization of nectins)	15.4206746637092	14.2215126688609	15.1345915583858	16.8670612564396	14.8400350343446	20.7306937149399	10.2763863408701	12.3952203720664	10.3836443317115	10.2050406081855	11.9031542172295	10.9174023554665	1.47114589941239	0.556940331515168	2.95440747541573e-06	0.000347057420293878	up	no
ENSMUSG00000025429	Pstpip2	19201	ENSMUST00000114741;ENSMUST00000238172	GO:0003779(actin binding);GO:0005515(protein binding);GO:0005737(cytoplasm);GO:0005829(cytosol);GO:0005856(cytoskeleton);GO:0005884(actin filament);GO:0005886(plasma membrane);GO:0007010(cytoskeleton organization);GO:0016020(membrane);GO:0030041(actin filament polymerization);GO:0051015(actin filament binding);GO:0051015(actin filament binding)	NA	K20124	NA	NA	proline-serine-threonine phosphatase-interacting protein 2 [Source:MGI Symbol;Acc:MGI:1335088]	protein_coding	NA	2.04806205299145	2.89554997008547	1.97924456538462	3.55346824700855	1.67205103888889	1.64316035213675	3.81658266111111	4.7772025974359	2.88552479230769	3.68281512905983	3.99775955726496	4.02857138119658	0.594758709078799	-0.74962360263325	3.05391832674673e-06	0.000357270741533976	down	no
ENSMUSG00000027605	Acss2	60525	ENSMUST00000103142;ENSMUST00000029135;ENSMUST00000131054;ENSMUST00000153975;ENSMUST00000149788;ENSMUST00000148870;ENSMUST00000065973;ENSMUST00000151781;ENSMUST00000143169	GO:0000166(nucleotide binding);GO:0003682(chromatin binding);GO:0003713(transcription coactivator activity);GO:0003987(acetate-CoA ligase activity);GO:0005515(protein binding);GO:0005524(ATP binding);GO:0005634(nucleus);GO:0005737(cytoplasm);GO:0005829(cytosol);GO:0006085(acetyl-CoA biosynthetic process);GO:0006629(lipid metabolic process);GO:0007616(long-term memory);GO:0008610(lipid biosyntheti…	00010(Glycolysis / Gluconeogenesis);00620(Pyruvate metabolism);00630(Glyoxylate and dicarboxylate metabolism);00640(Propanoate metabolism);00640(Propanoate metabolism)	K01895	EC:6.2.1.1	NA	acyl-CoA synthetase short-chain family member 2 [Source:MGI Symbol;Acc:MGI:1890410]	protein_coding;retained_intron;protein_coding_CDS_not_defined	R-MMU-5688289(SIRT3 deacetylates ACCS2, GLUD, IDH2, SOD2);R-MMU-71735(acetate + CoA + ATP => acetyl-CoA + AMP + pyrophosphate [cytosolic])	6.38211069251205	8.95336729902588	7.89508961930532	10.2454206898554	7.70281194971957	9.80898412693103	11.0267370779297	16.8297737471219	9.89650941513333	10.0822827723113	14.3347748860573	12.6413704369773	0.681550558260389	-0.553107412991028	3.10412499445885e-06	0.000361656005501951	down	no
ENSMUSG00000040703	Cyp2s1	74134	ENSMUST00000043314;ENSMUST00000152560;ENSMUST00000108395	GO:0004497(monooxygenase activity);GO:0004796(thromboxane-A synthase activity);GO:0005506(iron ion binding);GO:0005737(cytoplasm);GO:0005783(endoplasmic reticulum);GO:0005789(endoplasmic reticulum membrane);GO:0006629(lipid metabolic process);GO:0006631(fatty acid metabolic process);GO:0006690(icosanoid metabolic process);GO:0006693(prostaglandin metabolic process);GO:0006805(xenobiotic metabolic…	00830(Retinol metabolism);00980(Metabolism of xenobiotics by cytochrome P450);00980(Metabolism of xenobiotics by cytochrome P450)	K07420	EC:1.14.14.1	NA	cytochrome P450, family 2, subfamily s, polypeptide 1 [Source:MGI Symbol;Acc:MGI:1921384]	protein_coding;retained_intron	R-MMU-143468(MEOS oxidizes ethanol to acetaldehyde);R-MMU-211874(CYP2S1 4-hydroxylates atRA);R-MMU-211910(CYP2C8 inactivates paclitaxel by 6alpha-hydroxylation);R-MMU-211929(CYP2C19 5-hydroxylates omeprazole);R-MMU-211988(CYP2C9 inactivates tolbutamide by 4methyl-hydroxylation);R-MMU-211991(Cyclophosphamide is 4-hydroxylated by CYP2B6);R-MMU-212004(CYP2C18 initiates bioactivation of phenytoin by …	0.0171576109761037	0.509954338598623	0.0426267699473471	0.020173939854192	0.0589068936816525	0.0358167729850142	0.00862713588497367	0	0	0	0.0125306956257594	0	32.3585300173898	5.01607416542436	3.12854732517864e-06	0.000363013646368075	up	yes
ENSMUSG00000018143	Mafk	17135	ENSMUST00000018287;ENSMUST00000110836;ENSMUST00000151577	GO:0000122(negative regulation of transcription by RNA polymerase II);GO:0000976(transcription cis-regulatory region binding);GO:0000978(RNA polymerase II cis-regulatory region sequence-specific DNA binding);GO:0000981(DNA-binding transcription factor activity, RNA polymerase II-specific);GO:0001227(DNA-binding transcription repressor activity, RNA polymerase II-specific);GO:0003677(DNA binding);…	NA	K09037	NA	TF_bZIP	v-maf musculoaponeurotic fibrosarcoma oncogene family, protein K (avian) [Source:MGI Symbol;Acc:MGI:99951]	protein_coding;protein_coding_CDS_not_defined	R-MMU-1008200(NFE2 binds the beta globin locus control region);R-MMU-1008243(Small MAF family members dimerize with p45-NF-E2);R-MMU-9707523(Hemes bind to BACH1:MAFK);R-MMU-9707690(BACH1 binds MAFK);R-MMU-9708557(FBXL17 binds BACH1:MAFK);R-MMU-9818747(AcK-Nfe2l2 binds to Nfe2l2 gene)	2.67680381158677	3.0195267000769	2.6690862412202	3.36497353499103	3.45912840194822	3.34000718687516	1.93767868956678	2.47785735478083	1.94025870161497	2.32954128377339	2.08574965162779	1.80718490361446	1.47313780153747	0.55889239052042	3.18006502352858e-06	0.000367491416621425	up	no
ENSMUSG00000059208	Hnrnpm	76936	ENSMUST00000234099;ENSMUST00000234297;ENSMUST00000148178;ENSMUST00000139302;ENSMUST00000127598;ENSMUST00000087582;ENSMUST00000234474;ENSMUST00000234893;ENSMUST00000234960;ENSMUST00000114385;ENSMUST00000153608;ENSMUST00000130946;ENSMUST00000235089	GO:0000380(alternative mRNA splicing, via spliceosome);GO:0003676(nucleic acid binding);GO:0003723(RNA binding);GO:0003729(mRNA binding);GO:0005515(protein binding);GO:0005634(nucleus);GO:0005654(nucleoplasm);GO:0005681(spliceosomal complex);GO:0005737(cytoplasm);GO:0006397(mRNA processing);GO:0008380(RNA splicing);GO:0009986(cell surface);GO:0014069(postsynaptic density);GO:0016363(nuclear matri…	03040(Spliceosome);03040(Spliceosome)	K12887	NA	NA	heterogeneous nuclear ribonucleoprotein M [Source:MGI Symbol;Acc:MGI:1926465]	protein_coding_CDS_not_defined;protein_coding;retained_intron	NA	8.29167580618401	9.27685843237808	9.2045874003268	9.68326198655103	9.67245072724987	9.2083030333082	7.0225066763449	6.83036735972851	7.27695785759175	7.1892921214178	8.32835503016591	6.82305399396682	1.27298041954253	0.34821022847246	3.20738583360011e-06	0.000369148034322202	up	no
ENSMUSG00000091264	Smim13	108934	ENSMUST00000165561	GO:0003674(molecular_function);GO:0005575(cellular_component);GO:0008150(biological_process);GO:0016020(membrane)	NA	NA	NA	NA	small integral membrane protein 13 [Source:MGI Symbol;Acc:MGI:2652854]	protein_coding	NA	5.973395	6.263659	5.70121	6.081365	5.770484	6.287111	4.987123	3.964838	3.989197	4.409038	4.583945	3.872066	1.39800568134635	0.483370223684417	3.24830890698242e-06	0.000371741571245047	up	no
ENSMUSG00000033478	Fhip2a	226252	ENSMUST00000249616;ENSMUST00000036407	GO:0003674(molecular_function);GO:0005575(cellular_component);GO:0008150(biological_process);GO:0008150(biological_process)	NA	K26421	NA	NA	FHF complex subunit HOOK interacting protein 2A [Source:MGI Symbol;Acc:MGI:2147545]	protein_coding	NA	6.71855	7.144701	6.355862	6.271352	7.101165	6.414102	4.710194	5.118404	5.019791	5.332727	5.351569	4.979211	1.31115195201242	0.390834892051916	3.25621511849545e-06	0.000371741571245047	up	no
ENSMUSG00000104515	Gm37163		ENSMUST00000195439	NA	NA	NA	NA	NA	predicted gene, 37163 [Source:MGI Symbol;Acc:MGI:5610391]	TEC	NA	0.481414	0.111128	0.327878	0.213567	0.229719	0.137882	0.87937	0.750351	1.239809	0.704648	0.57906	0.610197	0.315232180138912	-1.66551327659985	3.271538064826e-06	0.000371741571245047	down	yes
ENSMUSG00000115867	Gm17753	654469	ENSMUST00000229708;ENSMUST00000245097;ENSMUST00000231015;ENSMUST00000240830	NA	NA	NA	NA	NA	predicted gene, 17753 [Source:MGI Symbol;Acc:MGI:5009838]	lncRNA	NA	1.91295325	2.86935645317338	3.11607170588235	3.34127519349845	2.55861914280186	2.04936620936533	1.49419535526316	2.03730675735294	1.37650121168731	1.00558560913313	1.34973939357585	1.69162139473684	1.76970753015303	0.823510953719478	3.28222648031894e-06	0.000371741571245047	up	no
ENSMUSG00000062526	Mppe1	225651	ENSMUST00000073054;ENSMUST00000237279;ENSMUST00000236244	GO:0003674(molecular_function);GO:0005654(nucleoplasm);GO:0005793(endoplasmic reticulum-Golgi intermediate compartment);GO:0005794(Golgi apparatus);GO:0005801(cis-Golgi network);GO:0006506(GPI anchor biosynthetic process);GO:0006888(endoplasmic reticulum to Golgi vesicle-mediated transport);GO:0008081(phosphoric diester hydrolase activity);GO:0016020(membrane);GO:0016192(vesicle-mediated transpor…	00563(Glycosylphosphatidylinositol (GPI)-anchor biosynthesis);00563(Glycosylphosphatidylinositol (GPI)-anchor biosynthesis)	K23362	EC:3.1.-.-	NA	metallophosphoesterase 1 [Source:MGI Symbol;Acc:MGI:2661311]	protein_coding;retained_intron	NA	3.40844092267184	3.87847351552106	3.25806191574279	4.61818243209534	2.73093603880266	3.508687654102	2.39452170509978	2.39627090243902	1.91564789495565	2.08945202716186	2.93962255127494	2.17950084783814	1.53810693343766	0.621155806926121	3.38373032572989e-06	0.000381717006745433	up	no
ENSMUSG00000027035	Cers6	241447	ENSMUST00000028426;ENSMUST00000183755;ENSMUST00000141498;ENSMUST00000155748;ENSMUST00000175684;ENSMUST00000141983;ENSMUST00000176018	GO:0003677(DNA binding);GO:0005515(protein binding);GO:0005634(nucleus);GO:0005783(endoplasmic reticulum);GO:0005789(endoplasmic reticulum membrane);GO:0006629(lipid metabolic process);GO:0006665(sphingolipid metabolic process);GO:0006954(inflammatory response);GO:0014003(oligodendrocyte development);GO:0016020(membrane);GO:0016740(transferase activity);GO:0030148(sphingolipid biosynthetic proces…	00600(Sphingolipid metabolism);04071(Sphingolipid signaling pathway);04071(Sphingolipid signaling pathway)	K23727	EC:2.3.1.291	NA	ceramide synthase 6 [Source:MGI Symbol;Acc:MGI:2442564]	protein_coding;retained_intron	R-MMU-428185(Ceramide synthases transfer acyl-CoA onto sphingoid)	1.84721843616901	2.34087488416901	0.791312385014085	1.09680111594366	1.44468176946479	2.06504411121127	0.778761627380282	0.655687507042254	0.648739059830986	0.770101940957746	1.04087607098592	0.49110805115493	2.18593687405082	1.12825173915766	3.43391759330682e-06	0.000385686117683888	up	yes
ENSMUSG00000017868	Sgk2	27219	ENSMUST00000018012;ENSMUST00000117123;ENSMUST00000139053	GO:0000166(nucleotide binding);GO:0004672(protein kinase activity);GO:0004674(protein serine/threonine kinase activity);GO:0005524(ATP binding);GO:0005575(cellular_component);GO:0005634(nucleus);GO:0005654(nucleoplasm);GO:0005737(cytoplasm);GO:0006468(protein phosphorylation);GO:0015459(potassium channel regulator activity);GO:0016301(kinase activity);GO:0016310(phosphorylation);GO:0016740(transf…	04068(FoxO signaling pathway);04151(PI3K-Akt signaling pathway);04151(PI3K-Akt signaling pathway)	K13303	EC:2.7.11.1	NA	serum/glucocorticoid regulated kinase 2 [Source:MGI Symbol;Acc:MGI:1351318]	protein_coding;retained_intron	R-MMU-2682349(RAF1:SGK:TSC22D3:WPP ubiquitinates SCNN channels)	7.89945309144197	7.29696093903869	10.4324250228605	7.66334322391559	14.2764340483587	13.0225056512309	3.46684462368113	4.92418900967175	4.02199398212192	4.22759058645955	8.86506718464244	4.20705776318875	2.0392301603201	1.02802461616521	3.45156852347168e-06	0.000385686117683888	up	yes
ENSMUSG00000078492	1700045H11Rik	73348	ENSMUST00000128056	GO:0003674(molecular_function);GO:0005575(cellular_component);GO:0008150(biological_process)	NA	NA	NA	NA	RIKEN cDNA 1700045H11 gene [Source:MGI Symbol;Acc:MGI:1920598]	lncRNA	NA	0.376476	0.639771	0.390749	0.466359	0.482481	0.34152	0.729128	1.706877	1.122037	1.366406	0.854467	1.165356	0.38842896540184	-1.36427730740661	3.45961587200617e-06	0.000385686117683888	down	yes
ENSMUSG00000025220	Oga	76055	ENSMUST00000026243;ENSMUST00000236960;ENSMUST00000235936;ENSMUST00000235508;ENSMUST00000235865;ENSMUST00000235448	GO:0004402(histone acetyltransferase activity);GO:0004563(beta-N-acetylhexosaminidase activity);GO:0005515(protein binding);GO:0005634(nucleus);GO:0005737(cytoplasm);GO:0005829(cytosol);GO:0006044(N-acetylglucosamine metabolic process);GO:0006338(chromatin remodeling);GO:0006612(protein targeting to membrane);GO:0008152(metabolic process);GO:0009100(glycoprotein metabolic process);GO:0010524(posi…	04931(Insulin resistance);04931(Insulin resistance)	K15719	EC:3.2.1.169,2.3.1.48	NA	O-GlcNAcase [Source:MGI Symbol;Acc:MGI:1932139]	protein_coding;protein_coding_CDS_not_defined;retained_intron	NA	6.87831654376164	6.84795938803538	7.43994430365456	7.35152039315642	7.02844844017691	6.25622660544693	5.19599519227188	5.63506589804469	5.43257404073557	5.50727585183892	5.7651362601257	5.4393050377095	1.26768670485637	0.34219824295555	3.50508774598942e-06	0.00038892800467343	up	no
ENSMUSG00000050052	Tdrp	72148	ENSMUST00000062613;ENSMUST00000119182;ENSMUST00000210414;ENSMUST00000193921;ENSMUST00000145695;ENSMUST00000194703	GO:0003674(molecular_function);GO:0005575(cellular_component);GO:0005634(nucleus);GO:0005737(cytoplasm);GO:0005829(cytosol);GO:0007283(spermatogenesis);GO:0008150(biological_process);GO:0043231(intracellular membrane-bounded organelle);GO:0043231(intracellular membrane-bounded organelle)	NA	NA	NA	NA	testis development related protein [Source:MGI Symbol;Acc:MGI:1919398]	protein_coding;retained_intron;protein_coding_CDS_not_defined	NA	2.90868305069223	3.13238745665602	2.87512220340788	3.1801051542066	3.16332479659212	3.2425158971246	2.20121152055378	1.75615399616613	2.15186765750799	1.9827308057508	2.72319151948882	2.00246524707135	1.443492433155	0.529563544928683	3.51605801326409e-06	0.00038892800467343	up	no
ENSMUSG00000066000	Zfp979	112422	ENSMUST00000105720;ENSMUST00000127826	GO:0000978(RNA polymerase II cis-regulatory region sequence-specific DNA binding);GO:0000981(DNA-binding transcription factor activity, RNA polymerase II-specific);GO:0005634(nucleus);GO:0006355(regulation of DNA-templated transcription);GO:0006357(regulation of transcription by RNA polymerase II);GO:0046872(metal ion binding);GO:0046872(metal ion binding)	NA	NA	NA	zf-C2H2	zinc finger protein 979 [Source:MGI Symbol;Acc:MGI:2148252]	protein_coding;protein_coding_CDS_not_defined	NA	0.384840817319387	0.389973290197032	0.443039551447336	0.522617489661883	0.445574869374848	0.393392625152031	0.792237004135247	0.730966610557042	0.563473462904403	0.598735078569691	0.634524201897348	0.967845314522014	0.601578820965711	-0.733174318140408	3.90576752991862e-06	0.000430361082715219	down	no
ENSMUSG00000037679	Inf2	70435	ENSMUST00000222275;ENSMUST00000101029;ENSMUST00000220786	GO:0003779(actin binding);GO:0016043(cellular component organization);GO:0030036(actin cytoskeleton organization);GO:0031267(small GTPase binding);GO:0048471(perinuclear region of cytoplasm);GO:0090140(regulation of mitochondrial fission);GO:0090140(regulation of mitochondrial fission)	04820(Cytoskeleton in muscle cells);04820(Cytoskeleton in muscle cells)	K23958	NA	NA	inverted formin, FH2 and WH2 domain containing [Source:MGI Symbol;Acc:MGI:1917685]	protein_coding	NA	8.05019878197495	10.8815379312256	9.67680230712379	10.3825740513242	12.2147834884007	10.296880085814	7.16917874132622	6.79185458755902	7.00123258591665	7.50825312420447	8.83606647485116	6.64926025415726	1.3991944773502	0.484596500036004	3.95649164079015e-06	0.000434266966657848	up	no
ENSMUSG00000040505	Abcg5	27409	ENSMUST00000066175;ENSMUST00000163375;ENSMUST00000172439;ENSMUST00000171544	GO:0000166(nucleotide binding);GO:0005515(protein binding);GO:0005524(ATP binding);GO:0005886(plasma membrane);GO:0006869(lipid transport);GO:0007584(response to nutrient);GO:0009410(response to xenobiotic stimulus);GO:0010212(response to ionizing radiation);GO:0010949(negative regulation of intestinal phytosterol absorption);GO:0014850(response to muscle activity);GO:0015918(sterol transport);GO…	02010(ABC transporters);04975(Fat digestion and absorption);04976(Bile secretion);04979(Cholesterol metabolism);04979(Cholesterol metabolism)	K05683	NA	NA	ATP binding cassette subfamily G member 5 [Source:MGI Symbol;Acc:MGI:1351659]	protein_coding;retained_intron;protein_coding_CDS_not_defined	R-MMU-265783(ABCG5:ABCG8 transports sterols from cytosol to extracellular region)	26.1182449111357	27.7591114369469	23.8794891714602	27.6626535154867	26.8345612134956	34.5309065276549	19.7626237570059	20.5394278403392	16.6631771220501	15.9385790637906	21.0340000505162	20.5553112013274	1.45672480741093	0.542728360942594	4.14044901647038e-06	0.000452710325539307	up	no
ENSMUSG00000018428	Akap1	11640	ENSMUST00000018572;ENSMUST00000153787;ENSMUST00000153961;ENSMUST00000107904;ENSMUST00000143720;ENSMUST00000107903	GO:0003676(nucleic acid binding);GO:0003723(RNA binding);GO:0005515(protein binding);GO:0005739(mitochondrion);GO:0005741(mitochondrial outer membrane);GO:0005783(endoplasmic reticulum);GO:0005811(lipid droplet);GO:0006915(apoptotic process);GO:0008017(microtubule binding);GO:0010614(negative regulation of cardiac muscle hypertrophy);GO:0016020(membrane);GO:0019901(protein kinase binding);GO:0019…	NA	K16518	NA	NA	A kinase anchor protein 1 [Source:MGI Symbol;Acc:MGI:104729]	protein_coding;nonsense_mediated_decay;retained_intron	R-MMU-992708(Dual-specific AKAPs bind type I and II PKA regulatory subunits);R-NUL-8951809(Slc8a3 (NCX3) exchanges sodium (cytosol) for calcium (mitochondrial intermembrane space))	32.7607955658314	26.6219685617312	27.646147832574	26.9363410719818	25.6212957498861	31.4159330321184	18.6145340758542	20.7809814259681	17.8060559669704	20.4530118507973	23.0875023797267	18.1833126861048	1.43789706938737	0.523960405402174	4.93129613229659e-06	0.000537114507467155	up	no
ENSMUSG00000032788	Pdxk	216134	ENSMUST00000041616;ENSMUST00000218245	GO:0000166(nucleotide binding);GO:0000287(magnesium ion binding);GO:0005524(ATP binding);GO:0005654(nucleoplasm);GO:0005737(cytoplasm);GO:0005829(cytosol);GO:0008270(zinc ion binding);GO:0008478(pyridoxal kinase activity);GO:0008614(pyridoxine metabolic process);GO:0009443(pyridoxal 5'-phosphate salvage);GO:0016301(kinase activity);GO:0016310(phosphorylation);GO:0016740(transferase activity);GO:0…	00750(Vitamin B6 metabolism);00750(Vitamin B6 metabolism)	K00868	EC:2.7.1.35	NA	pyridoxal (pyridoxine, vitamin B6) kinase [Source:MGI Symbol;Acc:MGI:1351869]	protein_coding;retained_intron	R-MMU-6798748(Exocytosis of secretory granule lumen proteins);R-MMU-6798749(Exocytosis of specific granule lumen proteins);R-MMU-964958(2xPDXK:2xZn2+ phosphorylates PXA);R-MMU-964962(2xPDKX:2xZn2+ phosphorylates PDX);R-MMU-964970(2xPDXK:2xZn2+ phosphorylates PXL)	9.98074384269038	14.5489262879377	11.3269157893274	13.8060326848249	12.0139229955531	11.7919940233463	13.609660155642	16.8978611206226	14.3961965291829	14.9678704963869	14.8038431956643	15.0194642117843	0.819093829617733	-0.287899368575998	5.05568122970084e-06	0.000548560709915785	down	no
ENSMUSG00000034855	Cxcl10	15945	ENSMUST00000038816;ENSMUST00000118006;ENSMUST00000201176;ENSMUST00000138169	GO:0002690(positive regulation of leukocyte chemotaxis);GO:0005125(cytokine activity);GO:0005576(extracellular region);GO:0005615(extracellular space);GO:0006935(chemotaxis);GO:0006952(defense response);GO:0006954(inflammatory response);GO:0006955(immune response);GO:0007165(signal transduction);GO:0007186(G protein-coupled receptor signaling pathway);GO:0007189(adenylate cyclase-activating G pro…	04060(Cytokine-cytokine receptor interaction);04061(Viral protein interaction with cytokine and cytokine receptor);04062(Chemokine signaling pathway);04620(Toll-like receptor signaling pathway);04622(RIG-I-like receptor signaling pathway);04623(Cytosolic DNA-sensing pathway);04657(IL-17 signaling pathway);04668(TNF signaling pathway);05160(Hepatitis C);05164(Influenza A);05169(Epstein-Barr virus …	K12671	NA	NA	C-X-C motif chemokine ligand 10 [Source:MGI Symbol;Acc:MGI:1352450]	protein_coding;retained_intron	R-MMU-374248(Receptor CXCR3 binds ligands CXCL9 to 11);R-MMU-380073(Liganded Gi-activating GPCR acts as a GEF for Gi);R-MMU-749454(The Ligand:GPCR:Gi complex dissociates);R-MMU-749456(Liganded Gi-activating GPCRs bind inactive heterotrimeric G-protein Gi)	0.989052794404973	1.08342431749556	0.67842088277087	1.41949027220249	0.919166244671403	0.790089160746004	0.416163230017762	0.46742236634103	0.43215540053286	0.458168207815275	0.704816851243339	0.528846838809947	1.95494635642408	0.967129020636079	5.0830150871998e-06	0.000549429478703102	up	no
ENSMUSG00000030551	Nr2f2	11819	ENSMUST00000032768;ENSMUST00000208081;ENSMUST00000207153;ENSMUST00000089565;ENSMUST00000208474;ENSMUST00000208681	GO:0000122(negative regulation of transcription by RNA polymerase II);GO:0000978(RNA polymerase II cis-regulatory region sequence-specific DNA binding);GO:0001701(in utero embryonic development);GO:0001764(neuron migration);GO:0001893(maternal placenta development);GO:0001937(negative regulation of endothelial cell proliferation);GO:0001945(lymph vessel development);GO:0001972(retinoic acid bindi…	NA	K08548	NA	RXR-like	nuclear receptor subfamily 2, group F, member 2 [Source:MGI Symbol;Acc:MGI:1352452]	protein_coding;retained_intron	NA	1.64111682631884	2.28988159408696	2.00643049495652	2.44161703802899	2.14511199814493	1.74997651026087	1.23771789588406	1.53179777426087	1.32742802318841	0.921550704347826	1.56484842747826	1.55479967281159	1.50822309450311	0.592849846065292	5.5119757513727e-06	0.000593539570681906	up	no
ENSMUSG00000020248	Nfyb	18045	ENSMUST00000130911;ENSMUST00000142523;ENSMUST00000145561;ENSMUST00000143749;ENSMUST00000128397;ENSMUST00000127832;ENSMUST00000129640	GO:0000976(transcription cis-regulatory region binding);GO:0000978(RNA polymerase II cis-regulatory region sequence-specific DNA binding);GO:0000981(DNA-binding transcription factor activity, RNA polymerase II-specific);GO:0001228(DNA-binding transcription activator activity, RNA polymerase II-specific);GO:0003677(DNA binding);GO:0003700(DNA-binding transcription factor activity);GO:0005634(nucle…	04612(Antigen processing and presentation);05152(Tuberculosis);05166(Human T-cell leukemia virus 1 infection);05166(Human T-cell leukemia virus 1 infection)	K08065	NA	NF-YB	nuclear transcription factor-Y beta [Source:MGI Symbol;Acc:MGI:97317]	protein_coding;retained_intron;protein_coding_CDS_not_defined	R-MMU-2426196(Srebp1a/1c Binds the Gpam Promoter)	4.03591912352013	5.01339072592739	3.86375339798737	4.1699841112865	3.82042715055249	3.95626189917127	3.09529143646409	3.00178825295975	3.14617055919495	3.10125590035517	3.43876402545383	2.68853522474349	1.34582060990966	0.428486119872765	5.75112558430318e-06	0.00061513498672076	up	no
ENSMUSG00000002718	Cse1l	110750	ENSMUST00000002790;ENSMUST00000145819;ENSMUST00000135139;ENSMUST00000163917;ENSMUST00000132402;ENSMUST00000169290;ENSMUST00000164974;ENSMUST00000129061;ENSMUST00000166871;ENSMUST00000171410	GO:0005049(nuclear export signal receptor activity);GO:0005515(protein binding);GO:0005634(nucleus);GO:0005635(nuclear envelope);GO:0005654(nucleoplasm);GO:0005737(cytoplasm);GO:0005829(cytosol);GO:0006606(protein import into nucleus);GO:0006611(protein export from nucleus);GO:0006886(intracellular protein transport);GO:0006913(nucleocytoplasmic transport);GO:0015031(protein transport);GO:0031267…	03013(Nucleocytoplasmic transport);05132(Salmonella infection);05132(Salmonella infection)	K18423	NA	NA	chromosome segregation 1 like [Source:MGI Symbol;Acc:MGI:1339951]	protein_coding;retained_intron;nonsense_mediated_decay;protein_coding_CDS_not_defined	NA	3.92397846254504	5.42744038972122	4.75218423060876	5.2465994908022	4.92937104911815	4.27098514204438	5.90129398596624	6.1735679489854	4.99258906277262	5.57946957405651	6.2910580142234	5.39280255262659	0.831631492728058	-0.265983702801813	5.75746656320618e-06	0.00061513498672076	down	no
ENSMUSG00000120996	Gm56817		ENSMUST00000246808	NA	NA	NA	NA	NA	predicted gene, 56817 [Source:MGI Symbol;Acc:MGI:7337547]	lncRNA	NA	1.349471	3.734867	0.573116	2.793516	1.153353	0.386063	0.272493	0.231268	0.202844	0.665437	0.406098	0.061031	5.43200496310566	2.44148479774256	5.77743919566776e-06	0.00061513498672076	up	yes
ENSMUSG00000048218	Amigo2	105827	ENSMUST00000053106;ENSMUST00000229890	GO:0003674(molecular_function);GO:0005515(protein binding);GO:0005634(nucleus);GO:0005886(plasma membrane);GO:0007155(cell adhesion);GO:0007156(homophilic cell adhesion via plasma membrane adhesion molecules);GO:0007157(heterophilic cell-cell adhesion via plasma membrane cell adhesion molecules);GO:0007420(brain development);GO:0016020(membrane);GO:0043069(negative regulation of programmed cell d…	NA	K22529	NA	NA	adhesion molecule with Ig like domain 2 [Source:MGI Symbol;Acc:MGI:2145995]	protein_coding	R-MMU-9013145(RAC1 binds effectors at the plasma membrane);R-MMU-9018808(RAC3 binds effectors at the plasma membrane)	3.36594185140689	2.11940207872273	2.60322521846348	1.46662766613974	2.76877538033513	3.02952660132785	1.48454457856465	1.09565626968068	1.21556730192855	1.10494735377806	1.83820621245653	0.968470583623143	1.99204843852737	0.99425272831643	6.51977673031948e-06	0.000691582883916128	up	no
ENSMUSG00000037523	Mavs	228607	ENSMUST00000110199;ENSMUST00000132694;ENSMUST00000041362;ENSMUST00000130597	GO:0001934(positive regulation of protein phosphorylation);GO:0002218(activation of innate immune response);GO:0002230(positive regulation of defense response to virus by host);GO:0002376(immune system process);GO:0002735(positive regulation of myeloid dendritic cell cytokine production);GO:0002753(cytoplasmic pattern recognition receptor signaling pathway);GO:0005515(protein binding);GO:0005737(…	04621(NOD-like receptor signaling pathway);04622(RIG-I-like receptor signaling pathway);04623(Cytosolic DNA-sensing pathway);05160(Hepatitis C);05161(Hepatitis B);05162(Measles);05164(Influenza A);05168(Herpes simplex virus 1 infection);05169(Epstein-Barr virus infection);05171(Coronavirus disease - COVID-19);05171(Coronavirus disease - COVID-19)	K12648	NA	NA	mitochondrial antiviral signaling protein [Source:MGI Symbol;Acc:MGI:2444773]	protein_coding;protein_coding_CDS_not_defined;nonsense_mediated_decay	R-MMU-936387(Inhibition of Rig-I signaling by Atg5-Atg12 conjugate);R-MMU-936564(NLRX1 inhibits MAVS-DDX58 interaction);R-MMU-9709842(MAVS binds TOMM70);R-MMU-9833777(PKR binds activating host RNA)	26.59653774858	29.4920921279522	28.1889869629297	28.5615083799701	28.5735149587444	26.3636155186846	17.0463101596413	22.0285793590433	19.4185406188341	21.4542183001495	24.7191287309417	22.4682203237668	1.31967010662757	0.400177327299598	6.6076482648956e-06	0.000698298233734022	up	no
ENSMUSG00000059824	Dbp	13170	ENSMUST00000211748;ENSMUST00000211513;ENSMUST00000080885;ENSMUST00000210120	GO:0000977(RNA polymerase II transcription regulatory region sequence-specific DNA binding);GO:0000978(RNA polymerase II cis-regulatory region sequence-specific DNA binding);GO:0000981(DNA-binding transcription factor activity, RNA polymerase II-specific);GO:0001228(DNA-binding transcription activator activity, RNA polymerase II-specific);GO:0003677(DNA binding);GO:0003700(DNA-binding transcripti…	04710(Circadian rhythm);04710(Circadian rhythm)	K09056	NA	TF_bZIP	D site albumin promoter binding protein [Source:MGI Symbol;Acc:MGI:94866]	retained_intron;protein_coding	R-MMU-5663169(p-Bmal1:p-Clock,Npas2 binds Dbp gene);R-MMU-879748(Expression of Dbp)	5.43813064216505	27.2094621637153	8.30663502806549	36.3620561814233	29.9450226050785	20.2508167788172	4.68769776812563	5.72073002104911	4.48333570831941	1.89577029435349	3.624069550284	8.10908997527564	4.47086338260365	2.16055346172677	6.89122523657843e-06	0.000725569448242414	up	yes
ENSMUSG00000074794	Arrdc3	105171	ENSMUST00000159690;ENSMUST00000099356;ENSMUST00000159856;ENSMUST00000159090;ENSMUST00000162904;ENSMUST00000161441	GO:0001659(temperature homeostasis);GO:0005737(cytoplasm);GO:0005764(lysosome);GO:0005768(endosome);GO:0005769(early endosome);GO:0005886(plasma membrane);GO:0015031(protein transport);GO:0016020(membrane);GO:0031649(heat generation);GO:0031651(negative regulation of heat generation);GO:0031699(beta-3 adrenergic receptor binding);GO:0035332(positive regulation of hippo signaling);GO:0043588(skin …	NA	K26229	NA	NA	arrestin domain containing 3 [Source:MGI Symbol;Acc:MGI:2145242]	nonsense_mediated_decay;protein_coding;retained_intron	NA	17.7047116286307	15.5366515928822	24.6935508035429	15.7170866852857	31.7158949420683	10.510757235557	3.15797287950846	3.62060327162464	2.57380653989786	1.97821150622407	7.57690379827641	10.4450330655921	3.94782489614479	1.98105800117579	7.33186457799525e-06	0.000769115299716785	up	yes
ENSMUSG00000025764	Jade1	269424	ENSMUST00000026865;ENSMUST00000191952;ENSMUST00000195200;ENSMUST00000191921;ENSMUST00000195322;ENSMUST00000163764;ENSMUST00000194181;ENSMUST00000168086;ENSMUST00000193080;ENSMUST00000170711;ENSMUST00000192300	GO:0000123(histone acetyltransferase complex);GO:0001558(regulation of cell growth);GO:0003713(transcription coactivator activity);GO:0005634(nucleus);GO:0005654(nucleoplasm);GO:0005694(chromosome);GO:0005737(cytoplasm);GO:0005813(centrosome);GO:0005829(cytosol);GO:0005856(cytoskeleton);GO:0005886(plasma membrane);GO:0006275(regulation of DNA replication);GO:0006338(chromatin remodeling);GO:00063…	NA	K11347	NA	NA	jade family PHD finger 1 [Source:MGI Symbol;Acc:MGI:1925835]	protein_coding;retained_intron;protein_coding_CDS_not_defined	R-MMU-3318413(KAT7-containing ING4/5 complexes acetylate Me3K-histone H3)	2.18270830840791	3.89704047421102	2.53893201260009	2.99752192133773	3.26086850682996	2.18541160421573	1.90802180322657	1.94771051012718	1.59654646832313	1.83037906676872	1.88639445348563	2.03292714495996	1.52316676784634	0.607073907664555	7.41547005579416e-06	0.000775025671860722	up	no
ENSMUSG00000038866	Zcchc2	227449	ENSMUST00000119166;ENSMUST00000118196;ENSMUST00000131830;ENSMUST00000188954;ENSMUST00000186983	GO:0003674(molecular_function);GO:0003676(nucleic acid binding);GO:0005737(cytoplasm);GO:0008150(biological_process);GO:0008270(zinc ion binding);GO:0035091(phosphatidylinositol binding);GO:0046872(metal ion binding);GO:0046872(metal ion binding)	NA	K22700	NA	NA	zinc finger, CCHC domain containing 2 [Source:MGI Symbol;Acc:MGI:2444114]	protein_coding;nonsense_mediated_decay	NA	3.40652129554178	4.50248540744021	3.56776922187777	3.8510826490995	4.19982580056097	4.34411455299675	2.84933566415707	3.0558676637142	2.4082044594036	2.51269965943313	2.89162929716563	3.27009992692648	1.40522889347939	0.490805145813881	7.4564025341456e-06	0.000775680289968265	up	no
ENSMUSG00000038615	Nfe2l1	18023	ENSMUST00000167149;ENSMUST00000107658;ENSMUST00000081775;ENSMUST00000140138;ENSMUST00000134951;ENSMUST00000135836;ENSMUST00000107659;ENSMUST00000167110	GO:0000122(negative regulation of transcription by RNA polymerase II);GO:0000209(protein polyubiquitination);GO:0000978(RNA polymerase II cis-regulatory region sequence-specific DNA binding);GO:0000981(DNA-binding transcription factor activity, RNA polymerase II-specific);GO:0001227(DNA-binding transcription repressor activity, RNA polymerase II-specific);GO:0001228(DNA-binding transcription acti…	NA	K09040	NA	TF_bZIP	nuclear factor, erythroid derived 2,-like 1 [Source:MGI Symbol;Acc:MGI:99421]	protein_coding;protein_coding_CDS_not_defined	NA	21.6703275408932	20.1057634341114	21.237976076089	17.4981992190774	22.9766846473075	21.4510589652637	14.445684430068	14.802317490351	14.6552634376034	15.8996398737364	16.3209108871531	13.4406279375115	1.39497332003795	0.480237529640826	7.47630503205659e-06	0.000775680289968265	up	no
ENSMUSG00000030342	Cd9	12527	ENSMUST00000032492;ENSMUST00000130132;ENSMUST00000140024	GO:0005178(integrin binding);GO:0005515(protein binding);GO:0005576(extracellular region);GO:0005886(plasma membrane);GO:0007155(cell adhesion);GO:0007338(single fertilization);GO:0007342(fusion of sperm to egg plasma membrane involved in single fertilization);GO:0008283(cell population proliferation);GO:0008285(negative regulation of cell population proliferation);GO:0008347(glial cell migration…	04640(Hematopoietic cell lineage);04640(Hematopoietic cell lineage)	K06460	NA	NA	CD9 antigen [Source:MGI Symbol;Acc:MGI:88348]	protein_coding;protein_coding_CDS_not_defined;retained_intron	R-MMU-1297275(CD9:Izumo Binding);R-MMU-481044(Surface deployment of platelet alpha granule membrane components)	3.52469942465753	4.89706265851272	3.00424876908024	3.59528698825832	3.11911121330724	4.1240230851272	2.46397118590998	2.3768706369863	2.72369216046967	1.91636346086106	2.32582054696673	1.63270049706458	1.65665145098317	0.72827010054814	7.54037027392248e-06	0.000779482349625702	up	no
ENSMUSG00000020534	Shmt1	20425	ENSMUST00000174719;ENSMUST00000018744;ENSMUST00000174093;ENSMUST00000124227;ENSMUST00000173698;ENSMUST00000172804;ENSMUST00000135081;ENSMUST00000172659;ENSMUST00000173260;ENSMUST00000174214	GO:0000900(mRNA regulatory element binding translation repressor activity);GO:0004372(glycine hydroxymethyltransferase activity);GO:0005634(nucleus);GO:0005654(nucleoplasm);GO:0005737(cytoplasm);GO:0005739(mitochondrion);GO:0005829(cytosol);GO:0006231(dTMP biosynthetic process);GO:0006544(glycine metabolic process);GO:0006545(glycine biosynthetic process);GO:0006563(L-serine metabolic process);GO…	00260(Glycine, serine and threonine metabolism);00630(Glyoxylate and dicarboxylate metabolism);00670(One carbon pool by folate);00670(One carbon pool by folate)	K00600	EC:2.1.2.1	NA	serine hydroxymethyltransferase 1 (soluble) [Source:MGI Symbol;Acc:MGI:98299]	protein_coding;protein_coding_CDS_not_defined;retained_intron	R-MMU-200651(5,10-methyleneTHF polyglutamate + glycine <=> tetrahydrofolate polyglutamate (THF polyglutamate) + serine);R-MMU-200735(SHMT1 tetramer transfers hydroxymethyl group to THFPG to form 5,10-methylene-THFPG);R-MMU-71249(SHMT1 tetramer cleaves HTMLYS to yield TEABL and Gly)	29.9663912657739	35.1993964372908	40.3765583471543	38.2372813396858	37.2190675856297	32.3524452325521	45.6510417584342	47.3231780754571	41.3404283342776	35.9288148617049	47.7594536634046	47.7939204530003	0.802685022510899	-0.31709411661858	7.59023631207783e-06	0.000781794340144017	down	no
ENSMUSG00000041779	Tram2	170829	ENSMUST00000037998;ENSMUST00000187210	GO:0005515(protein binding);GO:0006616(SRP-dependent cotranslational protein targeting to membrane, translocation);GO:0015031(protein transport);GO:0016020(membrane);GO:0032964(collagen biosynthetic process);GO:0045048(protein insertion into ER membrane);GO:0045048(protein insertion into ER membrane)	NA	K26402	NA	NA	translocating chain-associating membrane protein 2 [Source:MGI Symbol;Acc:MGI:1924817]	protein_coding;protein_coding_CDS_not_defined	NA	3.17606358744933	2.94049881879598	3.37201555802432	2.45656168923585	2.65302339048191	2.79835497612971	1.83993279687735	2.16769546614622	2.28491888485212	1.59287813361357	2.08536177991293	1.61543688335085	1.50148297694482	0.586388118440508	7.96679658051606e-06	0.000817617664949135	up	no
ENSMUSG00000042510	AA986860	212439	ENSMUST00000039323;ENSMUST00000190859;ENSMUST00000186185	GO:0003674(molecular_function);GO:0005737(cytoplasm);GO:0005829(cytosol);GO:0005886(plasma membrane);GO:0008150(biological_process);GO:0008150(biological_process)	NA	NA	NA	NA	expressed sequence AA986860 [Source:MGI Symbol;Acc:MGI:2138143]	protein_coding;retained_intron;protein_coding_CDS_not_defined	NA	0.862281626648352	1.12492689532967	0.667014589835165	0.602713172252747	0.497646375274725	0.298714341208791	1.18839989478022	1.88607579285714	1.24693485824176	1.29405305467033	1.56233828681319	1.11083536181319	0.489018505539313	-1.03203903391305	8.08232798756299e-06	0.00082649071953396	down	yes
ENSMUSG00000037622	Wdtc1	230796	ENSMUST00000105906;ENSMUST00000043305;ENSMUST00000145426;ENSMUST00000140976	GO:0000122(negative regulation of transcription by RNA polymerase II);GO:0001701(in utero embryonic development);GO:0004857(enzyme inhibitor activity);GO:0005515(protein binding);GO:0005634(nucleus);GO:0005737(cytoplasm);GO:0005829(cytosol);GO:0006006(glucose metabolic process);GO:0008361(regulation of cell size);GO:0016567(protein ubiquitination);GO:0032869(cellular response to insulin stimulus)…	NA	K11807	NA	NA	WD and tetratricopeptide repeats 1 [Source:MGI Symbol;Acc:MGI:2685541]	protein_coding;protein_coding_CDS_not_defined	R-MMU-8952638(AcM-UBE2M transfers NEDD8 to CRL4 E3 ubiquitin ligase complex);R-MMU-8952639(NEDD8:AcM-UBE2M binds CRL4 E3 ubiquitin ligase complex);R-MMU-8955245(CAND1 binds CRL4 E3 ubiquitin ligase in the nucleus);R-MMU-8955285(COMMDs displace CAND1 from CRL4 E3 ubiquitin ligase complex);R-MMU-8956045(COP9 signalosome deneddylates nuclear CRL4 E3 ubiquitin ligase complex)	14.690756821875	20.3184920175	17.628801884375	19.22322446875	21.143165810625	18.250629544375	10.783957398125	15.59091991125	13.55104691625	13.2709149666667	15.758723866875	11.721067891875	1.37902474652189	0.463648346165939	8.29403113367658e-06	0.000845099344330315	up	no
ENSMUSG00000042548	Asxl1	228790	ENSMUST00000109790;ENSMUST00000227428;ENSMUST00000144722;ENSMUST00000138571	GO:0000902(cell morphogenesis);GO:0003007(heart morphogenesis);GO:0003677(DNA binding);GO:0003682(chromatin binding);GO:0003713(transcription coactivator activity);GO:0005515(protein binding);GO:0005634(nucleus);GO:0006325(chromatin organization);GO:0006355(regulation of DNA-templated transcription);GO:0009887(animal organ morphogenesis);GO:0010888(negative regulation of lipid storage);GO:0030097…	03083(Polycomb repressive complex);03083(Polycomb repressive complex)	K11471	NA	NA	ASXL transcriptional regulator 1 [Source:MGI Symbol;Acc:MGI:2684063]	protein_coding;protein_coding_CDS_not_defined;retained_intron	R-MMU-5689630(BAP1 binds BAP1-interacting complex);R-MMU-5690790(Histone H2A is dubiquitinated by the PR-DUB complex)	3.27095955386889	3.36764415314347	2.84344082563138	3.20566600953788	3.34050979943579	3.56221602847931	2.4576467954057	2.4870769058302	2.36821140757657	2.41579152283718	2.55612072138635	2.38610092342826	1.33532175295884	0.417187408930739	8.33985403505852e-06	0.000846733466102298	up	no
ENSMUSG00000024927	Rela	19697	ENSMUST00000025867;ENSMUST00000237838;ENSMUST00000237863;ENSMUST00000237361;ENSMUST00000238000;ENSMUST00000238126;ENSMUST00000236300	GO:0000122(negative regulation of transcription by RNA polymerase II);GO:0000785(chromatin);GO:0000976(transcription cis-regulatory region binding);GO:0000977(RNA polymerase II transcription regulatory region sequence-specific DNA binding);GO:0000978(RNA polymerase II cis-regulatory region sequence-specific DNA binding);GO:0000979(RNA polymerase II core promoter sequence-specific DNA binding);GO:…	04010(MAPK signaling pathway);04014(Ras signaling pathway);04024(cAMP signaling pathway);04062(Chemokine signaling pathway);04064(NF-kappa B signaling pathway);04066(HIF-1 signaling pathway);04071(Sphingolipid signaling pathway);04137(Mitophagy - animal);04151(PI3K-Akt signaling pathway);04210(Apoptosis);04211(Longevity regulating pathway);04218(Cellular senescence);04380(Osteoclast differentiati…	K04735	NA	RHD	v-rel reticuloendotheliosis viral oncogene homolog A (avian) [Source:MGI Symbol;Acc:MGI:103290]	protein_coding;nonsense_mediated_decay;retained_intron;protein_coding_CDS_not_defined	R-MMU-1168633(NF-kappaB translocates from the cytosol to the nucleus);R-MMU-1168638(Activated IKK phosphorylates I-kappaB);R-MMU-1168640(Ubiquitinated IkB is degraded);R-MMU-1168642(SCF with beta-TrCP1 or beta-TrCP2 binds NF-kappaB:phospho-IkB);R-MMU-1168643(SCF-beta-TrCP ubiquitinylates IkB);R-MMU-168140(Active IKK Complex phosphorylates NF-kappa-B inhibitor );R-MMU-168166(NF-kappa-B complex is …	13.3728239430339	17.4152954186198	15.1351955439453	15.0242997330729	15.2343249127604	13.6701818616536	9.95759089485677	12.0656030416667	12.3556651647135	11.126592914388	13.3361416354167	11.2589480371094	1.28176072893704	0.358126973818283	8.79176921486816e-06	0.000889439200143317	up	no
ENSMUSG00000007872	Id3	15903	ENSMUST00000008016;ENSMUST00000133946;ENSMUST00000151001	GO:0000122(negative regulation of transcription by RNA polymerase II);GO:0001656(metanephros development);GO:0005515(protein binding);GO:0005634(nucleus);GO:0005737(cytoplasm);GO:0006275(regulation of DNA replication);GO:0007417(central nervous system development);GO:0007507(heart development);GO:0007517(muscle organ development);GO:0007623(circadian rhythm);GO:0010628(positive regulation of gene…	04350(TGF-beta signaling pathway);04550(Signaling pathways regulating pluripotency of stem cells);04550(Signaling pathways regulating pluripotency of stem cells)	K17694	NA	bHLH	inhibitor of DNA binding 3 [Source:MGI Symbol;Acc:MGI:96398]	protein_coding;protein_coding_CDS_not_defined;retained_intron	NA	27.978360012842	25.8674799140145	38.7765792400893	25.7339512752652	30.1276538933557	23.5609372171971	22.2344135170296	19.6770771557789	9.73109153768844	15.6571005667225	14.1033543417085	9.38098832160804	1.89510170669238	0.922275277316278	8.95012804115419e-06	0.00090224907785082	up	no
ENSMUSG00000045294	Insig1	231070	ENSMUST00000059155;ENSMUST00000199728	GO:0005515(protein binding);GO:0005783(endoplasmic reticulum);GO:0005789(endoplasmic reticulum membrane);GO:0006629(lipid metabolic process);GO:0006641(triglyceride metabolic process);GO:0006695(cholesterol biosynthetic process);GO:0006991(response to sterol depletion);GO:0008142(oxysterol binding);GO:0008202(steroid metabolic process);GO:0008203(cholesterol metabolic process);GO:0008289(lipid bi…	NA	K26681	NA	NA	insulin induced gene 1 [Source:MGI Symbol;Acc:MGI:1916289]	protein_coding;retained_intron	NA	56.1478644594245	66.907820852247	36.2326469754284	49.6957724817329	41.5298921131587	33.6546645502748	67.5578483068219	97.6507045657937	57.4733223301002	80.1234403724539	64.3619940497899	94.4357694623343	0.615612577788995	-0.699905386729305	9.03559834062661e-06	0.000907646606457008	down	no
ENSMUSG00000046329	Slc25a23	66972	ENSMUST00000040280;ENSMUST00000170015;ENSMUST00000171128;ENSMUST00000171528;ENSMUST00000165187;ENSMUST00000163442	GO:0000295(adenine nucleotide transmembrane transporter activity);GO:0002082(regulation of oxidative phosphorylation);GO:0003014(renal system process);GO:0005347(ATP transmembrane transporter activity);GO:0005509(calcium ion binding);GO:0005739(mitochondrion);GO:0005743(mitochondrial inner membrane);GO:0006851(mitochondrial calcium ion transmembrane transport);GO:0015297(antiporter activity);GO:0…	NA	K14684	NA	NA	solute carrier family 25 (mitochondrial carrier; phosphate carrier), member 23 [Source:MGI Symbol;Acc:MGI:1914222]	protein_coding;nonsense_mediated_decay;retained_intron	NA	24.0136590185115	35.9755985572346	33.0884708711749	35.9351057457499	32.8662886596147	32.1086229622214	34.2251929580657	41.778541075935	40.8137803483189	42.8924562735172	42.0266707434832	40.8177700340008	0.799770017243471	-0.322342898241649	9.49849760818145e-06	0.000950786232413318	down	no
ENSMUSG00000037411	Serpine1	18787	ENSMUST00000041388;ENSMUST00000199832	GO:0001525(angiogenesis);GO:0002020(protease binding);GO:0004867(serine-type endopeptidase inhibitor activity);GO:0005102(signaling receptor binding);GO:0005576(extracellular region);GO:0005615(extracellular space);GO:0010757(negative regulation of plasminogen activation);GO:0014912(negative regulation of smooth muscle cell migration);GO:0030194(positive regulation of blood coagulation);GO:003033…	04066(HIF-1 signaling pathway);04115(p53 signaling pathway);04218(Cellular senescence);04371(Apelin signaling pathway);04390(Hippo signaling pathway);04610(Complement and coagulation cascades);04933(AGE-RAGE signaling pathway in diabetic complications);05142(Chagas disease);05142(Chagas disease)	K03982	NA	NA	serine (or cysteine) peptidase inhibitor, clade E, member 1 [Source:MGI Symbol;Acc:MGI:97608]	protein_coding;retained_intron	R-MMU-158795(fibrin multimer, crosslinked:tissue plasminogen activator (one-chain) + plasminogen activator inhibitor 1 -> fibrin multimer, crosslinked:tissue plasminogen activator (one-chain):plasminogen activator inhibitor 1);R-MMU-158800(fibrin multimer, crosslinked:tissue plasminogen activator (two-chain) + plasminogen activator inhibitor 1 -> fibrin multimer, crosslinked:tissue plasminogen ac…	2.63265883642931	2.117419499484	0.260396733230134	0.308605874613003	1.66388900748194	1.41678696775026	0.0698816065531476	0.101271048245614	0.0913212373581011	0.0378301542827657	0.176706331527348	0.466360045665635	8.90398586659515	3.15445130267434	9.55754638790535e-06	0.000953340100755695	up	yes
ENSMUSG00000026107	Nabp1	109019	ENSMUST00000189542;ENSMUST00000190103;ENSMUST00000185961;ENSMUST00000188204;ENSMUST00000185534;ENSMUST00000186003;ENSMUST00000027279;ENSMUST00000186684;ENSMUST00000188051;ENSMUST00000188303	GO:0000724(double-strand break repair via homologous recombination);GO:0000781(chromosome, telomeric region);GO:0003677(DNA binding);GO:0003697(single-stranded DNA binding);GO:0003723(RNA binding);GO:0005634(nucleus);GO:0005654(nucleoplasm);GO:0005829(cytosol);GO:0006281(DNA repair);GO:0006974(cellular response to DNA damage stimulus);GO:0010212(response to ionizing radiation);GO:0035861(site of …	NA	NA	NA	NA	nucleic acid binding protein 1 [Source:MGI Symbol;Acc:MGI:1923258]	nonsense_mediated_decay;retained_intron;protein_coding	R-MMU-6814549(Pre-snRNA transcript initiation, Integrator binding, LEC binding);R-MMU-6814555(Integrator complex processes the 3' end of snRNA);R-MMU-6814559(Pre-snRNA is elongated and capped with 7-methylguanosine);R-MMU-6814885(CBCAP complex binds 7-methylguanosine cap of snRNA)	1.05924227853613	1.86895942127559	0.998409369734055	1.49921190609555	1.22211133325488	0.837268275241233	2.25876460943751	1.75188021487409	1.97344819228054	2.0111944650506	1.59836260284773	2.12876468804425	0.63853759906833	-0.647156522113063	9.90989288465747e-06	0.000985029492744904	down	no
ENSMUSG00000026072	Il1r1	16177	ENSMUST00000027241;ENSMUST00000114795;ENSMUST00000195402	GO:0002020(protease binding);GO:0003953(NAD+ nucleosidase activity);GO:0004908(interleukin-1 receptor activity);GO:0004909(interleukin-1, type I, activating receptor activity);GO:0005161(platelet-derived growth factor receptor binding);GO:0005515(protein binding);GO:0005576(extracellular region);GO:0005615(extracellular space);GO:0005886(plasma membrane);GO:0006954(inflammatory response);GO:00071…	04010(MAPK signaling pathway);04060(Cytokine-cytokine receptor interaction);04064(NF-kappa B signaling pathway);04380(Osteoclast differentiation);04640(Hematopoietic cell lineage);04659(Th17 cell differentiation);04750(Inflammatory mediator regulation of TRP channels);05146(Amoebiasis);05163(Human cytomegalovirus infection);05166(Human T-cell leukemia virus 1 infection);05418(Fluid shear stress a…	K04386	NA	NA	interleukin 1 receptor, type I [Source:MGI Symbol;Acc:MGI:96545]	protein_coding;protein_coding_CDS_not_defined	R-MMU-445752(Interleukin-1 receptor type 1: Interleukin 1 binds Interleukin-1 receptor accessory protein, membrane associated isoform);R-MMU-445753(IL1B,Myr82K-Myr83K-IL1A:IL1R1);R-MMU-445757(IL1 receptor antagonist protein binds Interleukin 1 receptors);R-MMU-446634(IRAK4 is activated by autophosphorylation);R-MMU-446648(IL1R1:IL1:IL1RAP:MYD88 homodimer binds IRAK4);R-MMU-446684(IRAK2 is phospho…	27.0543532503536	26.8887749809838	18.0995004486877	22.115242405312	17.3888323759233	19.0226098687726	15.5337634021688	6.65454777604903	10.5749965335534	15.2596554065692	9.05607976661952	6.77016207716486	2.04496380820225	1.03207531055618	1.01308702332048e-05	0.00100348564107856	up	yes
ENSMUSG00000021990	Spata13	219140	ENSMUST00000162939;ENSMUST00000022566;ENSMUST00000160973;ENSMUST00000159135;ENSMUST00000162131;ENSMUST00000159729	GO:0005085(guanyl-nucleotide exchange factor activity);GO:0005515(protein binding);GO:0005654(nucleoplasm);GO:0005737(cytoplasm);GO:0005829(cytosol);GO:0016477(cell migration);GO:0030027(lamellipodium);GO:0030032(lamellipodium assembly);GO:0030175(filopodium);GO:0030334(regulation of cell migration);GO:0032587(ruffle membrane);GO:0035556(intracellular signal transduction);GO:0046847(filopodium as…	04810(Regulation of actin cytoskeleton);04810(Regulation of actin cytoskeleton)	K05769	NA	NA	spermatogenesis associated 13 [Source:MGI Symbol;Acc:MGI:104838]	retained_intron;protein_coding;protein_coding_CDS_not_defined	R-MMU-9013143(RAC1 GEFs activate RAC1);R-MMU-9013159(CDC42 GEFs activate CDC42)	2.56931780707537	3.88946719435289	1.95907012920237	2.95884279433092	2.33101168809053	2.13745260096682	1.5768329741815	1.46534300560316	1.55746661206328	1.64539466677653	2.13224480443858	1.47008832729071	1.60907547760572	0.686232000774552	1.03721805854661e-05	0.00102173806250655	up	no
ENSMUSG00000027009	Itga4	16401	ENSMUST00000099972;ENSMUST00000141094;ENSMUST00000155105;ENSMUST00000126312	GO:0001968(fibronectin binding);GO:0002687(positive regulation of leukocyte migration);GO:0003366(cell-matrix adhesion involved in ameboidal cell migration);GO:0003823(antigen binding);GO:0005886(plasma membrane);GO:0007155(cell adhesion);GO:0007159(leukocyte cell-cell adhesion);GO:0007160(cell-matrix adhesion);GO:0007229(integrin-mediated signaling pathway);GO:0008305(integrin complex);GO:000998…	04151(PI3K-Akt signaling pathway);04510(Focal adhesion);04512(ECM-receptor interaction);04514(Cell adhesion molecules);04640(Hematopoietic cell lineage);04670(Leukocyte transendothelial migration);04672(Intestinal immune network for IgA production);04810(Regulation of actin cytoskeleton);04820(Cytoskeleton in muscle cells);05135(Yersinia infection);05140(Leishmaniasis);05165(Human papillomavirus …	K06483	NA	NA	integrin alpha 4 [Source:MGI Symbol;Acc:MGI:96603]	protein_coding;protein_coding_CDS_not_defined	R-MMU-198941(VCAM1 binds Integrin alpha4beta1);R-MMU-199032(MADCAM1-1 binds Integrin alpha4beta7);R-MMU-202706(Integrin alpha4beta1 binds JAM2:JAM3);R-MMU-216050(Integrins alpha4beta1, alpha8beta1, alphaVbeta1, alphaVbeta3, alphaVbeta6 bind Fibronectin matrix);R-MMU-265429(THBS1 (Thrombospondin-1) binds Integrin alpha3beta1, alpha4beta1);R-MMU-9679740(ITGA4:ITGB1 binds natalizumab)	0.624599580125912	0.379789424667334	0.48352798919731	0.291762048790957	0.389727616182573	0.325252699098584	0.252202135212477	0.169877882386608	0.203265817785091	0.203076459007011	0.266271635999428	0.122150386679067	2.05010560765089	1.0356982295892	1.03870233595185e-05	0.00102173806250655	up	yes
ENSMUSG00000009293	Ube2g2	22213	ENSMUST00000174510;ENSMUST00000172813;ENSMUST00000173360;ENSMUST00000172772;ENSMUST00000174546	GO:0000166(nucleotide binding);GO:0004842(ubiquitin-protein transferase activity);GO:0005515(protein binding);GO:0005524(ATP binding);GO:0005783(endoplasmic reticulum);GO:0005811(lipid droplet);GO:0005829(cytosol);GO:0006511(ubiquitin-dependent protein catabolic process);GO:0016020(membrane);GO:0016567(protein ubiquitination);GO:0016740(transferase activity);GO:0030163(protein catabolic process);…	04120(Ubiquitin mediated proteolysis);04141(Protein processing in endoplasmic reticulum);05012(Parkinson disease);05022(Pathways of neurodegeneration - multiple diseases);05022(Pathways of neurodegeneration - multiple diseases)	K04555	EC:2.3.2.23	NA	ubiquitin-conjugating enzyme E2G 2 [Source:MGI Symbol;Acc:MGI:1343188]	protein_coding;retained_intron;nonsense_mediated_decay	R-MMU-8852127(UBA6 conjugates ubiquitin to cytosolic E2 enzymes);R-MMU-8852129(UBA1 conjugates ubiquitin to cytosolic E2 enzymes);R-MMU-983140(Transfer of Ub from E2 to substrate and release of E2);R-MMU-983152(Transfer of ubiquitin from E1 to E2);R-MMU-983156(Polyubiquitination of substrate);R-MMU-983157(Interaction of E3 with substrate and E2-Ub complex)	10.8857757992596	13.1168698375154	12.0151260654052	10.682901206088	11.2926081299877	11.1296017844508	12.6727142204854	14.5661217437269	14.0749833167421	15.6396215113122	14.5494075405183	13.6985645619087	0.811287987772462	-0.301713967399209	1.09476023418399e-05	0.00107316703232353	down	no
ENSMUSG00000039501	Znfx1	98999	ENSMUST00000048988;ENSMUST00000135967;ENSMUST00000128676;ENSMUST00000155281;ENSMUST00000067584	GO:0002218(activation of innate immune response);GO:0002376(immune system process);GO:0003723(RNA binding);GO:0004386(helicase activity);GO:0005634(nucleus);GO:0005737(cytoplasm);GO:0005739(mitochondrion);GO:0005741(mitochondrial outer membrane);GO:0008270(zinc ion binding);GO:0010494(cytoplasmic stress granule);GO:0016020(membrane);GO:0031048(small non-coding RNA-dependent heterochromatin format…	04622(RIG-I-like receptor signaling pathway);04622(RIG-I-like receptor signaling pathway)	K27391	NA	Others	zinc finger, NFX1-type containing 1 [Source:MGI Symbol;Acc:MGI:2138982]	protein_coding;retained_intron	NA	4.07949459653193	5.0614203663451	4.5033597237758	4.98404909805837	4.70974748784955	4.24164389937721	3.45474396238857	3.90295930418855	3.72524418537062	3.76468243350836	4.12956722371474	3.35287601294419	1.23509291801753	0.304619582150432	1.16378427619304e-05	0.00113690925785621	up	no
ENSMUSG00000042476	Abcb4	18670	ENSMUST00000003717;ENSMUST00000196067;ENSMUST00000197150;ENSMUST00000199954;ENSMUST00000197458	GO:0000139(Golgi membrane);GO:0000166(nucleotide binding);GO:0005524(ATP binding);GO:0005654(nucleoplasm);GO:0005737(cytoplasm);GO:0005829(cytosol);GO:0005886(plasma membrane);GO:0005925(focal adhesion);GO:0006869(lipid transport);GO:0016020(membrane);GO:0016324(apical plasma membrane);GO:0016887(ATP hydrolysis activity);GO:0030136(clathrin-coated vesicle);GO:0031410(cytoplasmic vesicle);GO:00323…	02010(ABC transporters);04976(Bile secretion);04976(Bile secretion)	K05659	EC:7.6.2.2	NA	ATP-binding cassette, sub-family B member 4 [Source:MGI Symbol;Acc:MGI:97569]	protein_coding;retained_intron	R-MMU-5678706(ABCB4 transports PC from plasma membrane to extracellular region)	27.9615378669935	24.4352778303315	26.6249045102846	23.7725240222743	23.7706769604604	27.5651153946499	18.6776110383673	19.9602618434403	19.3035707733134	17.0193004310988	21.4626991968454	17.0838342284983	1.35788682421083	0.441363240294008	1.22099375620271e-05	0.00118871268840173	up	no
ENSMUSG00000041143	Tmco4	77056	ENSMUST00000050949;ENSMUST00000043042;ENSMUST00000124835;ENSMUST00000123636	GO:0003674(molecular_function);GO:0005575(cellular_component);GO:0008150(biological_process);GO:0016020(membrane);GO:0016020(membrane)	NA	NA	NA	NA	transmembrane and coiled-coil domains 4 [Source:MGI Symbol;Acc:MGI:1924306]	protein_coding;protein_coding_CDS_not_defined	NA	3.29117700667408	4.57596608175751	3.78190664516129	5.39643806229143	3.96629351779755	4.47686597886541	2.95600198665184	3.30601714238042	3.00697333648498	3.01562419521691	2.79207748665184	2.63078544827586	1.43942830230858	0.525495930283819	1.22628722128296e-05	0.00118979157428778	up	no
ENSMUSG00000117310	Ptp4a1	19243	ENSMUST00000027232;ENSMUST00000233506;ENSMUST00000076587;ENSMUST00000238874	GO:0004721(phosphoprotein phosphatase activity);GO:0004725(protein tyrosine phosphatase activity);GO:0004727(prenylated protein tyrosine phosphatase activity);GO:0005634(nucleus);GO:0005737(cytoplasm);GO:0005768(endosome);GO:0005769(early endosome);GO:0005783(endoplasmic reticulum);GO:0005819(spindle);GO:0005856(cytoskeleton);GO:0005886(plasma membrane);GO:0006470(protein dephosphorylation);GO:00…	NA	K18041	EC:3.1.3.48	NA	protein tyrosine phosphatase 4a1 [Source:MGI Symbol;Acc:MGI:1277096]	protein_coding	NA	43.4232566576598	39.8684767806996	32.5485479015681	25.2241207360676	41.0005461698432	41.9843122287093	20.7666824535585	18.4811165100121	19.5594674494572	21.2540445428227	25.4140430523522	28.9929945059107	1.66618585674853	0.736549336870422	1.24789833603472e-05	0.00120664128900663	up	no
ENSMUSG00000039632	Odad3	77609	ENSMUST00000044926;ENSMUST00000214420;ENSMUST00000115336	GO:0003341(cilium movement);GO:0003674(molecular_function);GO:0005576(extracellular region);GO:0005737(cytoplasm);GO:0005814(centriole);GO:0005856(cytoskeleton);GO:0005929(cilium);GO:0005930(axoneme);GO:0007283(spermatogenesis);GO:0007368(determination of left/right symmetry);GO:0007420(brain development);GO:0007507(heart development);GO:0030030(cell projection organization);GO:0030317(flagellate…	NA	K23733	NA	NA	outer dynein arm docking complex subunit 3 [Source:MGI Symbol;Acc:MGI:1924859]	protein_coding;retained_intron	NA	0.614699451471758	0.677195974144789	0.949115360779634	0.957585258949881	0.984859869132856	1.40856538902148	1.25577164200477	1.61465867064439	1.88534060620525	1.44787805608592	1.97014059984089	1.9005041690533	0.555078246246564	-0.849236940514531	1.26444072340084e-05	0.00121849223338437	down	no
ENSMUSG00000022218	Tgm1	21816	ENSMUST00000178034;ENSMUST00000168729;ENSMUST00000228123;ENSMUST00000002389;ENSMUST00000227958;ENSMUST00000226907	GO:0003810(protein-glutamine gamma-glutamyltransferase activity);GO:0010838(positive regulation of keratinocyte proliferation);GO:0016020(membrane);GO:0018149(peptide cross-linking);GO:0030216(keratinocyte differentiation);GO:0031424(keratinization);GO:0042802(identical protein binding);GO:0045787(positive regulation of cell cycle);GO:0046872(metal ion binding);GO:0046872(metal ion binding)	NA	K05619	EC:2.3.2.13	NA	transglutaminase 1, K polypeptide [Source:MGI Symbol;Acc:MGI:98730]	protein_coding	R-MMU-6810937(Lamellar bodies bind the early cornified envelope);R-MMU-6814387(CASP14 cleaves filaggrin);R-MMU-6814734(CDSN binds the cornified envelope);R-MMU-6814764(Plasma membrane resorption)	4.15677573055028	7.57248395604048	6.26251554617331	6.13115931056293	8.4806089629981	8.65931894244149	2.54232014326376	2.76375731878558	3.83449471473751	4.08011824952562	5.06727701233397	4.26822088931056	1.82933667022206	0.871320612408608	1.3592345294705e-05	0.00130541618931714	up	no
ENSMUSG00000034412	Tbc1d10a	103724	ENSMUST00000041042;ENSMUST00000180088;ENSMUST00000149465;ENSMUST00000135089;ENSMUST00000151672	GO:0005085(guanyl-nucleotide exchange factor activity);GO:0005096(GTPase activator activity);GO:0005829(cytosol);GO:0005886(plasma membrane);GO:0005902(microvillus);GO:0030165(PDZ domain binding);GO:0042147(retrograde transport, endosome to Golgi);GO:0042995(cell projection);GO:0045862(positive regulation of proteolysis);GO:0045862(positive regulation of proteolysis)	NA	K19944	NA	NA	TBC1 domain family, member 10a [Source:MGI Symbol;Acc:MGI:2144164]	protein_coding;protein_coding_CDS_not_defined	R-MMU-8854173(TBC RabGAPs accelerate GTP hydrolysis by RAB35);R-MMU-8854209(TBC1D10A binds JFC1);R-MMU-8854293(TBC1D10A (EPI64) binds ARF6:GTP)	3.39076868459568	5.59603007647274	3.77868552103915	6.05654693194292	6.6742983413831	4.31793882802781	2.2830423622393	3.24991255470179	2.56063085473838	2.75676828723015	3.33052870362239	3.59517994511526	1.67721440196289	0.746067123534019	1.40072664367425e-05	0.00134073592681386	up	no
ENSMUSG00000021670	Hmgcr	15357	ENSMUST00000022176;ENSMUST00000171537;ENSMUST00000163201;ENSMUST00000170287;ENSMUST00000168855;ENSMUST00000169966;ENSMUST00000169196;ENSMUST00000172440;ENSMUST00000169945;ENSMUST00000168374	GO:0000139(Golgi membrane);GO:0004420(hydroxymethylglutaryl-CoA reductase (NADPH) activity);GO:0005515(protein binding);GO:0005777(peroxisome);GO:0005778(peroxisomal membrane);GO:0005783(endoplasmic reticulum);GO:0005789(endoplasmic reticulum membrane);GO:0006629(lipid metabolic process);GO:0006694(steroid biosynthetic process);GO:0006695(cholesterol biosynthetic process);GO:0006743(ubiquinone me…	00900(Terpenoid backbone biosynthesis);04152(AMPK signaling pathway);04976(Bile secretion);04976(Bile secretion)	K00021	EC:1.1.1.34	NA	3-hydroxy-3-methylglutaryl-Coenzyme A reductase [Source:MGI Symbol;Acc:MGI:96159]	protein_coding;retained_intron;nonsense_mediated_decay	R-MMU-191352(HMGCR dimer reduces bHMG-CoA to MVA);R-MMU-9705584(HMGCR dimer binds statins)	7.78324715780069	12.836107643299	4.30714113869416	9.6592671238488	3.85786574570447	5.05081304027491	19.2892939956014	27.1303279778694	12.1118502258419	18.1344198020619	12.1002519327835	18.4683151646735	0.405601354407316	-1.301865625008	1.42448312474234e-05	0.00135889953926763	down	yes
ENSMUSG00000082141	Gm11212	435786	ENSMUST00000118337	NA	NA	NA	NA	NA	predicted gene 11212 [Source:MGI Symbol;Acc:MGI:3651243]	unprocessed_pseudogene	NA	0.584353	0.309996	0.128292	0.305547	0.255108	0.185133	0	0	0	0.058165	0	0	30.4036619960457	4.92617319570608	1.43300672049649e-05	0.00136245869733358	up	yes
ENSMUSG00000042745	Id1	15901	ENSMUST00000038368;ENSMUST00000109824	GO:0000122(negative regulation of transcription by RNA polymerase II);GO:0001886(endothelial cell morphogenesis);GO:0005515(protein binding);GO:0005634(nucleus);GO:0005654(nucleoplasm);GO:0005737(cytoplasm);GO:0005813(centrosome);GO:0006915(apoptotic process);GO:0007507(heart development);GO:0007623(circadian rhythm);GO:0010628(positive regulation of gene expression);GO:0010629(negative regulatio…	04015(Rap1 signaling pathway);04350(TGF-beta signaling pathway);04390(Hippo signaling pathway);04550(Signaling pathways regulating pluripotency of stem cells);04550(Signaling pathways regulating pluripotency of stem cells)	K04680	NA	bHLH	inhibitor of DNA binding 1, HLH protein [Source:MGI Symbol;Acc:MGI:96396]	protein_coding	R-MMU-3209165(ID1 sequesters ETS2)	4.17837094310345	3.50829758275862	5.18119012241379	2.80479472241379	7.80270973793103	6.86871712068965	1.50901382758621	4.01552952758621	1.11955802413793	1.30858889655172	2.09543171551724	2.12363260344828	2.49299145763299	1.31787793936707	1.44955593700125e-05	0.00137359920590238	up	yes
ENSMUSG00000025173	Wdr45b	66840	ENSMUST00000026173;ENSMUST00000106110;ENSMUST00000137230;ENSMUST00000127373	GO:0000045(autophagosome assembly);GO:0000407(phagophore assembly site);GO:0005515(protein binding);GO:0005764(lysosome);GO:0005829(cytosol);GO:0006914(autophagy);GO:0008289(lipid binding);GO:0009267(cellular response to starvation);GO:0019898(extrinsic component of membrane);GO:0032266(phosphatidylinositol-3-phosphate binding);GO:0034045(phagophore assembly site membrane);GO:0034497(protein loca…	04140(Autophagy - animal);04140(Autophagy - animal)	K22991	NA	NA	WD repeat domain 45B [Source:MGI Symbol;Acc:MGI:1914090]	protein_coding;protein_coding_CDS_not_defined;retained_intron	R-MMU-5676229(WIPIs bind PI3P)	6.73905966352477	8.25722065935993	6.6312268022797	8.98606140245506	7.14877867295046	9.54779289193336	6.04082551512494	5.57525057058308	5.29064594870671	5.41288641933363	5.73745603704516	5.22213445309075	1.42161294724305	0.507528725785848	1.45440576875121e-05	0.00137361618584915	up	no
ENSMUSG00000054889	Dsp	109620	ENSMUST00000124830;ENSMUST00000145151;ENSMUST00000127906	GO:0001533(cornified envelope);GO:0002934(desmosome organization);GO:0003223(ventricular compact myocardium morphogenesis);GO:0005080(protein kinase C binding);GO:0005198(structural molecule activity);GO:0005515(protein binding);GO:0005737(cytoplasm);GO:0005856(cytoskeleton);GO:0005882(intermediate filament);GO:0005886(plasma membrane);GO:0005911(cell-cell junction);GO:0005912(adherens junction);…	04820(Cytoskeleton in muscle cells);05412(Arrhythmogenic right ventricular cardiomyopathy);05412(Arrhythmogenic right ventricular cardiomyopathy)	K10381	NA	NA	desmoplakin [Source:MGI Symbol;Acc:MGI:109611]	protein_coding;protein_coding_CDS_not_defined	R-MMU-201636(Caspase-mediated cleavage of Desmoplakin);R-MMU-6800426(Exocytosis of ficolin-rich granule membrane proteins);R-MMU-6809393(Keratin filaments bind cell-cell adhesion complexes);R-MMU-6810357(Fillagrin and keratin intermediate filaments polymerize forming a network);R-MMU-6810937(Lamellar bodies bind the early cornified envelope);R-MMU-6814387(CASP14 cleaves filaggrin);R-MMU-6814695(P…	3.09939181509473	4.19928158070194	3.06320877668496	4.173964299824	2.89239180908997	3.28721488725541	2.25354145615488	2.70664006584533	1.82411876136246	2.09092873713635	3.04463008261725	1.69808626876488	1.52118785932458	0.605198329906733	1.48074479064686e-05	0.00139386135458639	up	no
ENSMUSG00000041471	Shld2	75698	ENSMUST00000111917;ENSMUST00000227006;ENSMUST00000228626;ENSMUST00000228132;ENSMUST00000227375;ENSMUST00000228704;ENSMUST00000228337	GO:0000785(chromatin);GO:0002208(somatic diversification of immunoglobulins involved in immune response);GO:0003674(molecular_function);GO:0005634(nucleus);GO:0005654(nucleoplasm);GO:0005694(chromosome);GO:0006281(DNA repair);GO:0006974(cellular response to DNA damage stimulus);GO:0010569(regulation of double-strand break repair via homologous recombination);GO:0015629(actin cytoskeleton);GO:0035…	NA	K26129	NA	NA	shieldin complex subunit 2 [Source:MGI Symbol;Acc:MGI:1922948]	protein_coding;protein_coding_CDS_not_defined	NA	9.80852084075432	7.92183392055177	8.04408325737734	5.50348266404749	6.39568946394273	6.05053758232932	9.11930049222979	8.98265207927362	13.2686699504103	11.8986370071591	13.9682983546359	12.8078912587742	0.62422538886233	-0.67986105829528	1.49184845661762e-05	0.00139967880939689	down	no
ENSMUSG00000040596	Pogk	71592	ENSMUST00000131487;ENSMUST00000127596;ENSMUST00000128861;ENSMUST00000135673	GO:0003674(molecular_function);GO:0003676(nucleic acid binding);GO:0003677(DNA binding);GO:0005634(nucleus);GO:0005654(nucleoplasm);GO:0006355(regulation of DNA-templated transcription);GO:0008150(biological_process);GO:0008150(biological_process)	NA	NA	NA	NA	pogo transposable element with KRAB domain [Source:MGI Symbol;Acc:MGI:1918842]	protein_coding	NA	1.01516944095556	1.2434462275193	1.09208128374713	1.0436754877947	0.866250192155226	1.07184956175673	0.891542870227415	0.699038017108283	0.596569777175047	0.707080091487586	0.704569223555185	0.593622665866889	1.51045653778393	0.594984672231565	1.51948081562989e-05	0.00142091449430022	up	no
ENSMUSG00000120337	Gm57111		ENSMUST00000242621	NA	NA	NA	NA	NA	predicted gene, 57111 [Source:MGI Symbol;Acc:MGI:7338135]	lncRNA	NA	0.724475	0.670192	1.339479	2.28512	1.116689	1.864122	4.582539	4.944136	2.411911	1.907701	2.25997	3.940152	0.399077809896027	-1.32525803263295	1.53545171095504e-05	0.00143114167996819	down	yes
ENSMUSG00000026976	Pax8	18510	ENSMUST00000028355;ENSMUST00000152614;ENSMUST00000149860;ENSMUST00000136228	GO:0000976(transcription cis-regulatory region binding);GO:0000978(RNA polymerase II cis-regulatory region sequence-specific DNA binding);GO:0000981(DNA-binding transcription factor activity, RNA polymerase II-specific);GO:0001228(DNA-binding transcription activator activity, RNA polymerase II-specific);GO:0001655(urogenital system development);GO:0001656(metanephros development);GO:0001658(branc…	04918(Thyroid hormone synthesis);05200(Pathways in cancer);05202(Transcriptional misregulation in cancer);05216(Thyroid cancer);05216(Thyroid cancer)	K09293	NA	PAX	paired box 8 [Source:MGI Symbol;Acc:MGI:97492]	protein_coding;retained_intron	R-MMU-9761192(Expression of Pax8 in intermediate mesoderm);R-MMU-9830429(Expression of Lhx1 in the nephric duct);R-MMU-9830477(Expression of Pax2 in the nephric duct)	0	0	0	0	0	0	0.0136417884837486	0	0.0270846394984326	0.0176686883352582	0.0504339635373701	0.0185223032502887	0.00471137403749155	-7.72963641208881	1.55880138537905e-05	0.00144815705175019	down	yes
ENSMUSG00000032064	Dixdc1	330938	ENSMUST00000117093;ENSMUST00000117646;ENSMUST00000124424;ENSMUST00000141919;ENSMUST00000154315;ENSMUST00000121634;ENSMUST00000149717;ENSMUST00000034566;ENSMUST00000120622;ENSMUST00000119449	GO:0001725(stress fiber);GO:0003779(actin binding);GO:0005515(protein binding);GO:0005737(cytoplasm);GO:0005829(cytosol);GO:0005856(cytoskeleton);GO:0005925(focal adhesion);GO:0016055(Wnt signaling pathway);GO:0019904(protein domain specific binding);GO:0021695(cerebellar cortex development);GO:0021795(cerebral cortex cell migration);GO:0021799(cerebral cortex radially oriented cell migration);GO…	NA	NA	NA	NA	DIX domain containing 1 [Source:MGI Symbol;Acc:MGI:2679721]	protein_coding;retained_intron;protein_coding_CDS_not_defined	NA	0.841181201083141	1.05677534149032	0.966318435362551	1.20257147176813	1.17287736937118	0.807156217831712	0.67282545070705	0.836810914151038	0.678776232574466	0.671993971316819	0.785036854277405	0.565624584896199	1.43594927118965	0.522004782938218	1.59224348953724e-05	0.00147440709838972	up	no
ENSMUSG00000074768	Bhmt	12116	ENSMUST00000099309;ENSMUST00000124193	GO:0005634(nucleus);GO:0005737(cytoplasm);GO:0005829(cytosol);GO:0006577(amino-acid betaine metabolic process);GO:0006579(amino-acid betaine catabolic process);GO:0008168(methyltransferase activity);GO:0008172(S-methyltransferase activity);GO:0008270(zinc ion binding);GO:0009086(methionine biosynthetic process);GO:0016740(transferase activity);GO:0032259(methylation);GO:0032991(protein-containing…	00260(Glycine, serine and threonine metabolism);00270(Cysteine and methionine metabolism);00270(Cysteine and methionine metabolism)	K00544	EC:2.1.1.5	NA	betaine-homocysteine methyltransferase [Source:MGI Symbol;Acc:MGI:1339972]	protein_coding;retained_intron	R-MMU-1614654(BHMT tetramer transfers CH3 group from BET to HCYS to form DMGLY)	430.95747633397	218.039458404133	601.998898494269	551.386467352206	462.579240552275	413.661882733588	749.021453974991	803.991073514067	722.721873559569	597.35181161306	856.087384208753	744.706765092567	0.598724866816765	-0.740034904004896	1.5982071512435e-05	0.00147512444466072	down	no
ENSMUSG00000047230	Cldn2	12738	ENSMUST00000054889;ENSMUST00000135224	GO:0005198(structural molecule activity);GO:0005515(protein binding);GO:0005886(plasma membrane);GO:0005911(cell-cell junction);GO:0005923(bicellular tight junction);GO:0016020(membrane);GO:0016338(calcium-independent cell-cell adhesion via plasma membrane cell-adhesion molecules);GO:0042802(identical protein binding);GO:0070161(anchoring junction);GO:0070830(bicellular tight junction assembly);G…	04514(Cell adhesion molecules);04530(Tight junction);04670(Leukocyte transendothelial migration);05160(Hepatitis C);05160(Hepatitis C)	K06087	NA	NA	claudin 2 [Source:MGI Symbol;Acc:MGI:1276110]	protein_coding	NA	31.6985562189474	24.6692404634586	23.2602659353383	21.7494083801504	21.9640392180451	28.7476408366917	14.9567264998496	12.2611877461654	13.5410715007519	16.9801707993985	21.9271953744361	13.469351198797	1.63298440832787	0.707511016168781	1.61568320510189e-05	0.00148642854869374	up	no
ENSMUSG00000048538	Gm9826	545302	ENSMUST00000029124	NA	NA	NA	NA	NA	predicted gene 9826 [Source:MGI Symbol;Acc:MGI:3642725]	processed_pseudogene	NA	33.378551	36.715149	42.93721	35.626507	38.931061	33.33569	47.926018	62.778553	40.862091	45.776363	50.383121	41.117561	0.76485712738758	-0.386737812258037	1.63080279633003e-05	0.00149296135039346	down	no
ENSMUSG00000026029	Casp8	12370	ENSMUST00000190213;ENSMUST00000191201;ENSMUST00000027189;ENSMUST00000165549	GO:0001525(angiogenesis);GO:0001817(regulation of cytokine production);GO:0001841(neural tube formation);GO:0004175(endopeptidase activity);GO:0004197(cysteine-type endopeptidase activity);GO:0005123(death receptor binding);GO:0005164(tumor necrosis factor receptor binding);GO:0005515(protein binding);GO:0005634(nucleus);GO:0005654(nucleoplasm);GO:0005737(cytoplasm);GO:0005739(mitochondrion);GO:0…	04115(p53 signaling pathway);04210(Apoptosis);04215(Apoptosis - multiple species);04217(Necroptosis);04620(Toll-like receptor signaling pathway);04621(NOD-like receptor signaling pathway);04622(RIG-I-like receptor signaling pathway);04623(Cytosolic DNA-sensing pathway);04625(C-type lectin receptor signaling pathway);04657(IL-17 signaling pathway);04668(TNF signaling pathway);04932(Non-alcoholic f…	K04398	EC:3.4.22.61	NA	caspase 8 [Source:MGI Symbol;Acc:MGI:1261423]	protein_coding	R-MMU-139898(Caspase-8 activates BID by cleavage);R-MMU-141156(TRAIL-mediated dimerization of procaspase-8);R-MMU-141159(TNF-mediated dimerization of procaspase-8);R-MMU-201637(Caspase-mediated cleavage of plectin-1);R-MMU-2562541(TLR4-induced ripoptosome assembly);R-MMU-2562564(Caspase-8 processing within TLR4 complex);R-MMU-3371359(FLIP(L) and procaspase-8 form heterodimer in TRAIL signaling);R…	7.9781715485655	9.21973266159696	10.9370206273764	9.56625400518493	9.78565482958866	11.1371898641549	6.96098635188386	6.5531152851711	6.75458790770826	6.55724696681645	8.544901121673	6.61766880228137	1.39619216097801	0.481497516484018	1.63328753332055e-05	0.00149296135039346	up	no
ENSMUSG00000121135	Hmga2-ps1	15365	ENSMUST00000247245	NA	NA	NA	NA	NA	high mobility group AT-hook 2, pseudogene 1 [Source:MGI Symbol;Acc:MGI:106023]	lncRNA	NA	0.351106	0.179432	0.133816	0.478048	0.199846	0.157628	0.032419	0.033706	0.06172	0.0552	0.062559	0.082947	4.56512383161214	2.19065399467384	1.68377694889325e-05	0.00153417984304928	up	yes
ENSMUSG00000069874	Irgm2	54396	ENSMUST00000058704;ENSMUST00000209079;ENSMUST00000108836	GO:0000045(autophagosome assembly);GO:0000139(Golgi membrane);GO:0000166(nucleotide binding);GO:0000421(autophagosome membrane);GO:0001934(positive regulation of protein phosphorylation);GO:0002376(immune system process);GO:0003924(GTPase activity);GO:0003925(G protein activity);GO:0005525(GTP binding);GO:0005737(cytoplasm);GO:0005739(mitochondrion);GO:0005774(vacuolar membrane);GO:0005789(endopl…	04621(NOD-like receptor signaling pathway);05145(Toxoplasmosis);05145(Toxoplasmosis)	K14139	EC:3.6.5.-	NA	immunity-related GTPase family M member 2 [Source:MGI Symbol;Acc:MGI:1926262]	protein_coding	NA	10.6697624268293	13.819396203252	10.0442009894309	12.0593168089431	11.2140808837398	11.3603672837398	9.49898560325203	5.59468156097561	6.8646700902439	7.49054218617886	9.00277205528455	5.40989889918699	1.57694208191116	0.657129673651573	1.70954065753312e-05	0.00155267801317417	up	no
ENSMUSG00000041550	Serpina5	268591	ENSMUST00000021495	GO:0001972(retinoic acid binding);GO:0002020(protease binding);GO:0002080(acrosomal membrane);GO:0004867(serine-type endopeptidase inhibitor activity);GO:0005515(protein binding);GO:0005576(extracellular region);GO:0005615(extracellular space);GO:0007283(spermatogenesis);GO:0009897(external side of plasma membrane);GO:0016020(membrane);GO:0030414(peptidase inhibitor activity);GO:0031091(platelet …	04610(Complement and coagulation cascades)	K03913	NA	NA	serine (or cysteine) peptidase inhibitor, clade A, member 5 [Source:MGI Symbol;Acc:MGI:107817]	protein_coding	R-MMU-140599(factor XIII -> factor XIII cleaved tetramer + 2 factor XIII A activation peptides);R-MMU-140696(factor V -> factor Va + factor V activation peptide);R-MMU-140840(fibrinogen -> fibrin monomer + 2 fibrinopeptide A + 2 fibrinopeptide B);R-MMU-158137(factor VIII:von Willibrand factor multimer -> factor VIIIa + factor VIIIa B A3 acidic polypeptide + von Willibrand factor multimer);R-MMU-1…	0.356659	0.195256	0.244127	0.281532	0.104286	0.380452	0.485386	0.524132	0.532911	1.458878	0.436431	2.240119	0.275158743871147	-1.86166392017572	1.73861683956187e-05	0.00157405730939697	down	yes
ENSMUSG00000032245	Cln6	76524	ENSMUST00000034776;ENSMUST00000138276;ENSMUST00000141821;ENSMUST00000124984	GO:0001573(ganglioside metabolic process);GO:0005730(nucleolus);GO:0005769(early endosome);GO:0005783(endoplasmic reticulum);GO:0005788(endoplasmic reticulum lumen);GO:0007040(lysosome organization);GO:0007042(lysosomal lumen acidification);GO:0007601(visual perception);GO:0008203(cholesterol metabolic process);GO:0009057(macromolecule catabolic process);GO:0016020(membrane);GO:0030203(glycosamin…	NA	K12359	NA	NA	ceroid-lipofuscinosis, neuronal 6 [Source:MGI Symbol;Acc:MGI:2159324]	protein_coding;nonsense_mediated_decay	NA	1.2641816400986	1.692349831553	0.866374866885785	1.52699727608874	1.53426426211997	1.1399417748562	0.437964603944125	0.852031981922761	0.989362870994248	0.664847230895645	0.63026666064092	0.463778201314708	1.98702570972176	0.990610539446228	1.81317933085324e-05	0.0016363511751586	up	no
ENSMUSG00000020580	Rock2	19878	ENSMUST00000020904;ENSMUST00000221463;ENSMUST00000220688;ENSMUST00000220542	GO:0000166(nucleotide binding);GO:0001934(positive regulation of protein phosphorylation);GO:0004672(protein kinase activity);GO:0004674(protein serine/threonine kinase activity);GO:0005524(ATP binding);GO:0005634(nucleus);GO:0005737(cytoplasm);GO:0005813(centrosome);GO:0005829(cytosol);GO:0005856(cytoskeleton);GO:0005886(plasma membrane);GO:0006468(protein phosphorylation);GO:0006939(smooth musc…	04022(cGMP-PKG signaling pathway);04024(cAMP signaling pathway);04062(Chemokine signaling pathway);04071(Sphingolipid signaling pathway);04270(Vascular smooth muscle contraction);04310(Wnt signaling pathway);04360(Axon guidance);04510(Focal adhesion);04520(Adherens junction);04530(Tight junction);04611(Platelet activation);04670(Leukocyte transendothelial migration);04810(Regulation of actin cyto…	K17388	EC:2.7.11.1	NA	Rho-associated coiled-coil containing protein kinase 2 [Source:MGI Symbol;Acc:MGI:107926]	protein_coding;retained_intron	R-MMU-3928576(RHOA:GTP binds ROCK, activating it);R-MMU-3928647(RHOA:GTP:Mg2+ binds ROCK1,ROCK2);R-MMU-419049(ROCK activation by RHO);R-MMU-5218826(Active ROCK1,ROCK2 phosphorylates p-5Y-PTK2 on S732);R-MMU-5228992(ROCK1,ROCK2 are activated);R-MMU-9013009(RHOA binds effectors at the plasma membrane);R-MMU-9013024(RHOB binds effectors at the plasma membrane);R-MMU-9013110(RHOC binds effectors at t…	1.14724148895445	1.43185872360941	1.37839861898251	1.17083969892783	1.30210264316039	1.07152814305246	1.56345471742103	1.86546655789019	1.47852046959776	1.34213314067784	1.54147446959776	1.68031155069439	0.792068784120611	-0.336302373924957	1.95568167574012e-05	0.00175937084423861	down	no
ENSMUSG00000041773	Enc1	13803	ENSMUST00000041623	GO:0000785(chromatin);GO:0003779(actin binding);GO:0005515(protein binding);GO:0005634(nucleus);GO:0005654(nucleoplasm);GO:0005737(cytoplasm);GO:0005856(cytoskeleton);GO:0010499(proteasomal ubiquitin-independent protein catabolic process);GO:0010976(positive regulation of neuron projection development);GO:0016363(nuclear matrix);GO:0016567(protein ubiquitination);GO:0017148(negative regulation of…	NA	K10462	NA	NA	ectodermal-neural cortex 1 [Source:MGI Symbol;Acc:MGI:109610]	protein_coding	NA	1.925216	1.658797	1.216932	0.702926	1.957916	5.246221	0.478719	0.623983	0.346513	0.33964	0.937445	0.537666	3.89342536043574	1.9610399691055	1.97913829231628e-05	0.00177485625785385	up	yes
ENSMUSG00000078817	Nlrp12	378425	ENSMUST00000108653;ENSMUST00000205233	GO:0000166(nucleotide binding);GO:0001818(negative regulation of cytokine production);GO:0005515(protein binding);GO:0005524(ATP binding);GO:0005737(cytoplasm);GO:0009968(negative regulation of signal transduction);GO:0030674(protein-macromolecule adaptor activity);GO:0031953(negative regulation of protein autophosphorylation);GO:0032692(negative regulation of interleukin-1 production);GO:0032715…	04621(NOD-like receptor signaling pathway);04621(NOD-like receptor signaling pathway)	K20865	NA	NA	NLR family, pyrin domain containing 12 [Source:MGI Symbol;Acc:MGI:2676630]	protein_coding;retained_intron	NA	8.7116192768721	6.26610200132538	11.5786707684559	4.61363878383035	8.48839122200133	11.1015741818423	4.35168997905898	4.60284625791915	4.86727764426773	3.74028623591783	5.87840502929092	2.38370921351889	1.96559692104335	0.974967502943479	2.05166496311128e-05	0.00183411105570212	up	no
ENSMUSG00000042675	Ypel3	66090	ENSMUST00000156891;ENSMUST00000206143;ENSMUST00000038614;ENSMUST00000143078;ENSMUST00000106357;ENSMUST00000170882;ENSMUST00000106359;ENSMUST00000150760;ENSMUST00000145762;ENSMUST00000132643	GO:0003674(molecular_function);GO:0005575(cellular_component);GO:0005634(nucleus);GO:0005730(nucleolus);GO:0006915(apoptotic process);GO:0046872(metal ion binding);GO:2000774(positive regulation of cellular senescence);GO:2000774(positive regulation of cellular senescence)	NA	NA	NA	NA	yippee like 3 [Source:MGI Symbol;Acc:MGI:1913340]	protein_coding_CDS_not_defined;protein_coding;retained_intron	NA	14.8329413950216	17.4147054886364	15.4458737094156	14.4194863300866	17.5698083295455	16.0350557824675	11.1312272261905	13.1586141796537	13.0907224664502	10.2660240692641	13.7078860909091	10.4435764583333	1.33315417871182	0.414843637141304	2.06020365451744e-05	0.00183597083042701	up	no
ENSMUSG00000120139	Gm32342	102634858	ENSMUST00000243390;ENSMUST00000242497;ENSMUST00000241565;ENSMUST00000243369	NA	NA	NA	NA	NA	predicted gene, 32342 [Source:MGI Symbol;Acc:MGI:5591501]	lncRNA	NA	0.407942682852807	0.57542450986343	0.277529517450683	0.460358397572079	0.235374566009105	0.378737523520486	0.537336789580172	0.510549479008599	0.99642419221042	0.77175053414264	1.12074034446131	1.15402748861912	0.458740074781862	-1.12425115048549	2.21471411097459e-05	0.00196749664833705	down	yes
ENSMUSG00000002107	Celf2	14007	ENSMUST00000114924;ENSMUST00000142941;ENSMUST00000182523;ENSMUST00000182560;ENSMUST00000100429;ENSMUST00000183984;ENSMUST00000182879;ENSMUST00000183269;ENSMUST00000123142;ENSMUST00000249661;ENSMUST00000126742;ENSMUST00000150624;ENSMUST00000170438;ENSMUST00000182355;ENSMUST00000002176;ENSMUST00000114927;ENSMUST00000183091	GO:0000381(regulation of alternative mRNA splicing, via spliceosome);GO:0003676(nucleic acid binding);GO:0003723(RNA binding);GO:0003730(mRNA 3'-UTR binding);GO:0005634(nucleus);GO:0005654(nucleoplasm);GO:0005737(cytoplasm);GO:0006376(mRNA splice site selection);GO:0006397(mRNA processing);GO:0016441(post-transcriptional gene silencing);GO:0036002(pre-mRNA binding);GO:0043231(intracellular membra…	NA	K13207	NA	NA	CUGBP, Elav-like family member 2 [Source:MGI Symbol;Acc:MGI:1338822]	protein_coding;retained_intron;nonsense_mediated_decay;protein_coding_CDS_not_defined	NA	0.552390216504404	0.48678460180034	0.509045098555092	0.435738190465152	0.501090607324988	0.464818611227013	0.337020203987019	0.309847524068923	0.393538675591099	0.326290440310617	0.359381387845773	0.339594217933859	1.42804214978621	0.514038562273256	2.25787183917718e-05	0.00199958818206009	up	no
ENSMUSG00000003623	Crot	74114	ENSMUST00000003720;ENSMUST00000146115;ENSMUST00000157024	GO:0005739(mitochondrion);GO:0005777(peroxisome);GO:0006091(generation of precursor metabolites and energy);GO:0006629(lipid metabolic process);GO:0006631(fatty acid metabolic process);GO:0006635(fatty acid beta-oxidation);GO:0008458(carnitine O-octanoyltransferase activity);GO:0009410(response to xenobiotic stimulus);GO:0009437(carnitine metabolic process);GO:0015908(fatty acid transport);GO:001…	04146(Peroxisome);04146(Peroxisome)	K05940	EC:2.3.1.137	NA	carnitine O-octanoyltransferase [Source:MGI Symbol;Acc:MGI:1921364]	protein_coding;protein_coding_CDS_not_defined;retained_intron	R-MMU-390281(4,8-dimethylnonanoyl-CoA + carnitine => 4,8-dimethylnonanoylcarnitine + CoASH);R-MMU-9033235(Cargo of PEX5S,L translocates from the cytosol to the peroxisomal matrix);R-MMU-9033236(PEX5S,L:Cargo binds PEX13:PEX14:PEX2:PEX10:PEX12 (Docking and Translocation Module))	48.0057847243402	60.5103284054252	63.8172489992669	67.9423230531525	76.9848017807918	67.9242122782258	52.0590092958211	38.7608495949413	42.6152119871701	41.6009729585777	50.989804204912	33.2769816693548	1.48546276826532	0.570912445824877	2.37523562195566e-05	0.00209699373481228	up	no
ENSMUSG00000111942	Gm5182	382567	ENSMUST00000217708	NA	NA	NA	NA	NA	predicted gene 5182 [Source:MGI Symbol;Acc:MGI:3649174]	processed_pseudogene	NA	0.443512	0.938277	0.514721	0.681547	0.376237	0.396462	0.796736	1.267954	0.830592	0.934737	0.912216	0.924854	0.591265815659504	-0.75812122553746	2.48906666882016e-05	0.00218648894793197	down	no
ENSMUSG00000039656	Rxrb	20182	ENSMUST00000174645;ENSMUST00000174033;ENSMUST00000174299;ENSMUST00000174740;ENSMUST00000044858;ENSMUST00000116612;ENSMUST00000173354;ENSMUST00000173554;ENSMUST00000174578;ENSMUST00000174130	GO:0000976(transcription cis-regulatory region binding);GO:0000977(RNA polymerase II transcription regulatory region sequence-specific DNA binding);GO:0001228(DNA-binding transcription activator activity, RNA polymerase II-specific);GO:0001701(in utero embryonic development);GO:0001893(maternal placenta development);GO:0003677(DNA binding);GO:0003700(DNA-binding transcription factor activity);GO:…	03320(PPAR signaling pathway);04659(Th17 cell differentiation);04919(Thyroid hormone signaling pathway);04920(Adipocytokine signaling pathway);04928(Parathyroid hormone synthesis, secretion and action);05200(Pathways in cancer);05202(Transcriptional misregulation in cancer);05207(Chemical carcinogenesis - receptor activation);05216(Thyroid cancer);05222(Small cell lung cancer);05223(Non-small cel…	K08525	NA	RXR-like	retinoid X receptor beta [Source:MGI Symbol;Acc:MGI:98215]	retained_intron;protein_coding	R-MMU-376419(Formation of NR-MED1 Coactivator Complex);R-MMU-382096(Formation of NR-NCOR Corepressor Complex);R-MMU-5334854(RAR:RXR binds SUMO-CRABP2:atRA);R-MMU-5634103(SUMO-CRABP2 dissociates from atRA:RAR:RXR);R-MMU-9009817(Acitretin binds to RAR:RXR);R-MMU-9024326(Oxysterol binds to the ABCA1 gene:NR1H2,3:RXR:NCOR:GPS2:TBL1:HDAC3 complex);R-MMU-9024334(Co-repressor complex dissociates from th…	7.23110750641832	8.11781159526806	6.69181873697458	8.03864446564309	7.11399523760383	6.61898771406997	5.20832802089101	6.64442580291971	5.42208230807954	5.45637584117795	6.34651181625975	5.49596161565568	1.26721709712967	0.34166370531693	2.49198824795961e-05	0.00218648894793197	up	no
ENSMUSG00000002265	Peg3	18616	ENSMUST00000239104;ENSMUST00000051209;ENSMUST00000155910	GO:0000122(negative regulation of transcription by RNA polymerase II);GO:0000977(RNA polymerase II transcription regulatory region sequence-specific DNA binding);GO:0001227(DNA-binding transcription repressor activity, RNA polymerase II-specific);GO:0005634(nucleus);GO:0005737(cytoplasm);GO:0005776(autophagosome);GO:0006357(regulation of transcription by RNA polymerase II);GO:0006915(apoptotic pr…	NA	K09230	NA	zf-C2H2	paternally expressed 3 [Source:MGI Symbol;Acc:MGI:104748]	protein_coding;retained_intron	NA	0.391508351938895	0.44282978980611	0.379028669065805	0.338771229435958	0.312052973119859	0.402267314776733	0.289956227232667	0.237495352232667	0.148652620740306	0.245088266304348	0.227574092978848	0.155485273061105	1.73774594106739	0.797217175159085	2.50934296208031e-05	0.00219494159156982	up	no
ENSMUSG00000002307	Daxx	13163	ENSMUST00000079421;ENSMUST00000174646;ENSMUST00000173028;ENSMUST00000173626;ENSMUST00000234670;ENSMUST00000174541;ENSMUST00000170075;ENSMUST00000174146;ENSMUST00000172859;ENSMUST00000173279	GO:0000775(chromosome, centromeric region);GO:0001934(positive regulation of protein phosphorylation);GO:0002039(p53 binding);GO:0003713(transcription coactivator activity);GO:0003714(transcription corepressor activity);GO:0005634(nucleus);GO:0005654(nucleoplasm);GO:0005694(chromosome);GO:0005730(nucleolus);GO:0005737(cytoplasm);GO:0006325(chromatin organization);GO:0006334(nucleosome assembly);G…	04010(MAPK signaling pathway);04210(Apoptosis);05012(Parkinson disease);05014(Amyotrophic lateral sclerosis);05022(Pathways of neurodegeneration - multiple diseases);05168(Herpes simplex virus 1 infection);05168(Herpes simplex virus 1 infection)	K02308	NA	NA	Fas death domain-associated protein [Source:MGI Symbol;Acc:MGI:1197015]	protein_coding;retained_intron;protein_coding_CDS_not_defined	R-MMU-3215295(USP7 deubiquitinates MDM2);R-MMU-3222072(DAXX binds Ub-MDM2 and USP7);R-MMU-4085992(SUMOylation of DAXX with SUMO1);R-MMU-9007926(ATRX binds DAXX);R-MMU-9670101(ATRX:DAXX binds to subtelomeric chromosomal regions);R-MMU-9670114(Histone H3.3 deposition at telomere)	2.65658805839416	4.10258459854015	3.14348319803237	3.87444889590606	3.88447292891146	3.98486318121231	2.79209837226277	2.58974161250397	2.45516253951127	2.3473828092669	2.733924205649	2.299236439543	1.42246594104217	0.508394109630059	2.52493289348397e-05	0.00220180344466142	up	no
ENSMUSG00000020455	Trim11	94091	ENSMUST00000093061;ENSMUST00000108809;ENSMUST00000108810	GO:0004842(ubiquitin-protein transferase activity);GO:0005515(protein binding);GO:0005634(nucleus);GO:0005654(nucleoplasm);GO:0005737(cytoplasm);GO:0005829(cytosol);GO:0008134(transcription factor binding);GO:0008270(zinc ion binding);GO:0010468(regulation of gene expression);GO:0016567(protein ubiquitination);GO:0016740(transferase activity);GO:0019904(protein domain specific binding);GO:0030674…	NA	K10650	EC:2.3.2.27	NA	tripartite motif-containing 11 [Source:MGI Symbol;Acc:MGI:2137355]	protein_coding	R-MMU-983140(Transfer of Ub from E2 to substrate and release of E2);R-MMU-983147(Release of E3 from polyubiquitinated substrate);R-MMU-983156(Polyubiquitination of substrate);R-MMU-983157(Interaction of E3 with substrate and E2-Ub complex)	6.23013284189944	5.79128627988827	6.19572509162011	8.36480363463687	6.97925898212291	6.95098826675978	4.53940058407821	5.54846128072626	5.13264287346369	4.79126488631285	4.64340984664805	4.16759283826816	1.40556205565203	0.491147150200004	2.53796351830462e-05	0.00220639837609675	up	no
ENSMUSG00000034853	Acot11	329910	ENSMUST00000102762;ENSMUST00000065253;ENSMUST00000148688;ENSMUST00000144809;ENSMUST00000145061;ENSMUST00000140541	GO:0005737(cytoplasm);GO:0005739(mitochondrion);GO:0005759(mitochondrial matrix);GO:0005829(cytosol);GO:0006629(lipid metabolic process);GO:0006631(fatty acid metabolic process);GO:0006637(acyl-CoA metabolic process);GO:0008289(lipid binding);GO:0009266(response to temperature stimulus);GO:0009409(response to cold);GO:0016290(palmitoyl-CoA hydrolase activity);GO:0016787(hydrolase activity);GO:001…	NA	K12417	EC:3.1.2.-	NA	acyl-CoA thioesterase 11 [Source:MGI Symbol;Acc:MGI:1913736]	protein_coding;protein_coding_CDS_not_defined;nonsense_mediated_decay	R-MMU-5690043(Cytosolic ACOTs hydrolyse MCFA-CoA, LCFA-CoA)	0.974935465819022	0.774417003797886	0.853202514365918	1.80563373910172	1.21829521664465	1.36211719484808	1.50222026321004	2.49635794022457	2.5614788257926	1.80800000214663	1.56753274356011	2.51296826436592	0.561398445708683	-0.832903025286087	2.55691173326421e-05	0.00221609410833033	down	no
ENSMUSG00000013974	Mcemp1	69189	ENSMUST00000014118	GO:0003674(molecular_function);GO:0005575(cellular_component);GO:0008150(biological_process);GO:0016020(membrane);GO:0042802(identical protein binding)	NA	NA	NA	NA	mast cell expressed membrane protein 1 [Source:MGI Symbol;Acc:MGI:1916439]	protein_coding	R-MMU-6798747(Exocytosis of tertiary granule membrane proteins);R-MMU-6799350(Exocytosis of specific granule membrane proteins)	0.230508	0.036054	0.035222	0.229643	0.061579	0	0	0	0	0	0	0	988.343333333333	9.94886848589004	2.56774237841707e-05	0.00221871672746627	up	yes
ENSMUSG00000048087	Ahcyl	11615	ENSMUST00000059524	GO:0002439(chronic inflammatory response to antigenic stimulus);GO:0004013(adenosylhomocysteinase activity);GO:0005507(copper ion binding);GO:0005515(protein binding);GO:0005634(nucleus);GO:0005737(cytoplasm);GO:0005783(endoplasmic reticulum);GO:0005829(cytosol);GO:0006730(one-carbon metabolic process);GO:0007584(response to nutrient);GO:0016787(hydrolase activity);GO:0019510(S-adenosylhomocystei…	00270(Cysteine and methionine metabolism)	K01251	EC:3.13.2.1	NA	adenosylhomocysteinase like [Source:MGI Symbol;Acc:MGI:3643647]	protein_coding	R-MMU-174401(AHCY:NAD+ tetramer hydrolyses AdoHcy)	171.583191	170.658157	212.583832	171.17308	195.353226	187.105911	246.551331	289.08783	218.549149	203.483566	252.988312	209.921417	0.780284211127737	-0.357928387193609	2.58656297993342e-05	0.00222280317138925	down	no
ENSMUSG00000021892	Sh3bp5	24056	ENSMUST00000091903;ENSMUST00000147586;ENSMUST00000140002;ENSMUST00000100730	GO:0004860(protein kinase inhibitor activity);GO:0005085(guanyl-nucleotide exchange factor activity);GO:0005654(nucleoplasm);GO:0005737(cytoplasm);GO:0005739(mitochondrion);GO:0006469(negative regulation of protein kinase activity);GO:0016020(membrane);GO:0016604(nuclear body);GO:0017124(SH3 domain binding);GO:0030659(cytoplasmic vesicle membrane);GO:0031410(cytoplasmic vesicle);GO:0035556(intrac…	NA	K23739	NA	NA	SH3-domain binding protein 5 (BTK-associated) [Source:MGI Symbol;Acc:MGI:1344391]	protein_coding;protein_coding_CDS_not_defined;nonsense_mediated_decay	NA	9.28959913462743	9.67787048090169	9.99664877958672	9.62515026048841	10.4782970676268	9.26814876455855	11.9441658766437	13.427475319975	11.5813471164684	10.6882216956794	12.9176754001252	9.8103323913588	0.828994783676307	-0.270565071077073	2.58810978517603e-05	0.00222280317138925	down	no
ENSMUSG00000051403	Ppp1r37	232947	ENSMUST00000058444;ENSMUST00000209190;ENSMUST00000208678	GO:0004864(protein phosphatase inhibitor activity);GO:0005515(protein binding);GO:0005575(cellular_component);GO:0005575(cellular_component)	NA	K17576	NA	NA	protein phosphatase 1, regulatory subunit 37 [Source:MGI Symbol;Acc:MGI:2687042]	protein_coding;retained_intron	NA	14.962870307056	16.9862041416058	16.6310933652068	18.6472107408759	16.4841402812652	16.578786126764	11.5191272479319	14.6129392068127	13.4506131109489	12.5693434948905	14.6395947226277	13.7771106253041	1.2447795434261	0.315890256535536	2.62339370053589e-05	0.00224632036502513	up	no
ENSMUSG00000033308	Dpyd	99586	ENSMUST00000039177;ENSMUST00000149101;ENSMUST00000150950;ENSMUST00000200178;ENSMUST00000129148;ENSMUST00000126254	GO:0000166(nucleotide binding);GO:0002058(uracil binding);GO:0005506(iron ion binding);GO:0005737(cytoplasm);GO:0005829(cytosol);GO:0006145(purine nucleobase catabolic process);GO:0006208(pyrimidine nucleobase catabolic process);GO:0006210(thymine catabolic process);GO:0006212(uracil catabolic process);GO:0006214(thymidine catabolic process);GO:0006248(CMP catabolic process);GO:0006249(dCMP catab…	00240(Pyrimidine metabolism);00410(beta-Alanine metabolism);00770(Pantothenate and CoA biosynthesis);00983(Drug metabolism - other enzymes);00983(Drug metabolism - other enzymes)	K00207	EC:1.3.1.2	NA	dihydropyrimidine dehydrogenase [Source:MGI Symbol;Acc:MGI:2139667]	protein_coding;retained_intron	R-MMU-73585(uracil + NADPH + H+ => 5,6-dihydrouracil + NADP+);R-MMU-73616(thymine + NADPH + H+ => 5,6-dihydrothymine + NADP+)	29.4881363359973	38.659422837348	38.3162301112112	36.1960824698334	38.987818189104	36.8190596606258	49.1530119966231	48.1294731954075	41.0445450467132	41.9003412433588	47.3880221974336	37.9323686985592	0.822702280176098	-0.281557652844813	2.69090177258757e-05	0.00229720587360719	down	no
ENSMUSG00000029151	Slc30a3	22784	ENSMUST00000031037;ENSMUST00000200906;ENSMUST00000202740	GO:0005385(zinc ion transmembrane transporter activity);GO:0005737(cytoplasm);GO:0005764(lysosome);GO:0005765(lysosomal membrane);GO:0005768(endosome);GO:0005770(late endosome);GO:0005886(plasma membrane);GO:0006811(ion transport);GO:0006812(cation transport);GO:0006829(zinc ion transport);GO:0008021(synaptic vesicle);GO:0008324(cation transmembrane transporter activity);GO:0010008(endosome membr…	NA	K14690	NA	NA	solute carrier family 30 (zinc transporter), member 3 [Source:MGI Symbol;Acc:MGI:1345280]	protein_coding	R-MMU-437092(Znt3 transports zinc into synaptic vesicles)	0.192960612208892	0.379305346859562	0.171137307692308	0.126438377205363	0.170393552928723	0.149072337332392	0.0320758062808751	0.0499981584333098	0.0546582353563867	0.0572881164431898	0.067563007057163	0	4.54657245726438	2.18477934479392	2.71580126112202e-05	0.00230570542521135	up	yes
ENSMUSG00000028982	Slc25a33	70556	ENSMUST00000105686	GO:0000002(mitochondrial genome maintenance);GO:0002082(regulation of oxidative phosphorylation);GO:0005739(mitochondrion);GO:0005743(mitochondrial inner membrane);GO:0006390(mitochondrial transcription);GO:0006864(pyrimidine nucleotide transport);GO:0007005(mitochondrion organization);GO:0008284(positive regulation of cell population proliferation);GO:0015218(pyrimidine nucleotide transmembrane …	NA	K15116	NA	NA	solute carrier family 25, member 33 [Source:MGI Symbol;Acc:MGI:1917806]	protein_coding	NA	8.995945	10.214714	12.909378	9.090423	16.037556	18.399527	7.048135	8.512425	7.360919	6.922484	8.011995	5.791534	1.73314753113421	0.793394466602248	2.71707934939427e-05	0.00230570542521135	up	no
ENSMUSG00000027597	Ahcy	269378	ENSMUST00000054607;ENSMUST00000146367;ENSMUST00000137242	GO:0002439(chronic inflammatory response to antigenic stimulus);GO:0004013(adenosylhomocysteinase activity);GO:0005507(copper ion binding);GO:0005515(protein binding);GO:0005634(nucleus);GO:0005737(cytoplasm);GO:0005783(endoplasmic reticulum);GO:0005829(cytosol);GO:0006730(one-carbon metabolic process);GO:0007584(response to nutrient);GO:0016787(hydrolase activity);GO:0019510(S-adenosylhomocystei…	00270(Cysteine and methionine metabolism);00270(Cysteine and methionine metabolism)	K01251	EC:3.13.2.1	NA	S-adenosylhomocysteine hydrolase [Source:MGI Symbol;Acc:MGI:87968]	protein_coding;retained_intron	R-MMU-174401(AHCY:NAD+ tetramer hydrolyses AdoHcy)	580.489647541533	568.930870068806	722.109374232442	578.279023412121	660.775757357932	621.924814619608	796.809772037433	956.38340177148	741.337571131907	693.678706771836	851.710139603209	703.400077685205	0.786898153127954	-0.345751172605078	2.72705390366171e-05	0.00230728239206235	down	no
ENSMUSG00000033377	Palmd	114301	ENSMUST00000040097;ENSMUST00000119557;ENSMUST00000143611;ENSMUST00000197659	GO:0005737(cytoplasm);GO:0008360(regulation of cell shape);GO:0016020(membrane);GO:0042995(cell projection);GO:0043197(dendritic spine);GO:0043197(dendritic spine)	NA	K16519	NA	NA	palmdelphin [Source:MGI Symbol;Acc:MGI:2148896]	protein_coding;retained_intron	NA	3.2261411039461	3.29258593537742	4.59169651216829	5.18413801361199	4.72637358999038	7.06222148178193	2.25959499683762	2.7185363332875	2.21443831665063	1.99602617626839	3.85218483816857	2.79677777547092	1.77319987478807	0.826355165742004	2.80045857233393e-05	0.00236235716006851	up	no
ENSMUSG00000051439	Cd14	12475	ENSMUST00000061829;ENSMUST00000237042	GO:0001530(lipopolysaccharide binding);GO:0001819(positive regulation of cytokine production);GO:0001875(lipopolysaccharide immune receptor activity);GO:0002237(response to molecule of bacterial origin);GO:0002376(immune system process);GO:0002752(cell surface pattern recognition receptor signaling pathway);GO:0005515(protein binding);GO:0005576(extracellular region);GO:0005615(extracellular spac…	04010(MAPK signaling pathway);04064(NF-kappa B signaling pathway);04145(Phagosome);04620(Toll-like receptor signaling pathway);04640(Hematopoietic cell lineage);04936(Alcoholic liver disease);05132(Salmonella infection);05133(Pertussis);05134(Legionellosis);05146(Amoebiasis);05152(Tuberculosis);05202(Transcriptional misregulation in cancer);05221(Acute myeloid leukemia);05417(Lipid and atheroscle…	K04391	NA	NA	CD14 antigen [Source:MGI Symbol;Acc:MGI:88318]	protein_coding;retained_intron	R-MMU-166038(GPI-bound CD14 binds LPS);R-MMU-166041(Transfer of LPS onto TLR4);R-MMU-166168(TLR4:LY96:LPS:CD14 recruits TRAM (TICAM2));R-MMU-166175(TRAM:TLR4:LY96:LPS:CD14 recruits TRIF (TICAM1));R-MMU-166245(Phosphorylation of IRF-3/IRF7 and their release from the activated TLR complex );R-MMU-166271(IRF3/IRF7 recruitment to p-TBK1/p-IKK epsilon bound to the activated TLR4);R-MMU-168915(K63-link…	4.20962037528868	3.56938915357968	0.601370560046189	1.45034871073903	2.51665667321016	1.67604477309469	0.71415076443418	0.57201279965358	0.934755459006928	0.788563465357968	0.442366568706697	1.12348722748268	3.06500536212621	1.61588959786585	2.81292508189125e-05	0.00236585308366877	up	yes
ENSMUSG00000026213	Stk11ip	71728	ENSMUST00000113553;ENSMUST00000154303;ENSMUST00000129652;ENSMUST00000156838;ENSMUST00000129794;ENSMUST00000140963;ENSMUST00000146575;ENSMUST00000027414;ENSMUST00000150560	GO:0005737(cytoplasm);GO:0008104(protein localization);GO:0019901(protein kinase binding);GO:0043231(intracellular membrane-bounded organelle);GO:0043231(intracellular membrane-bounded organelle)	NA	NA	NA	NA	serine/threonine kinase 11 interacting protein [Source:MGI Symbol;Acc:MGI:1918978]	protein_coding;retained_intron;protein_coding_CDS_not_defined	R-MMU-6798751(Exocytosis of azurophil granule lumen proteins)	1.09053104666551	1.14581565174996	1.07963152063382	1.11816693905624	1.32861408410239	1.25284043809855	0.71887652045969	0.758651953682744	0.813449935921992	0.590100004004876	1.07669716089152	0.737654069127634	1.49413370278886	0.579309253695882	2.87843602468376e-05	0.00241381059910648	up	no
ENSMUSG00000120501	Gm34911	102638319	ENSMUST00000243789;ENSMUST00000246309	NA	NA	NA	NA	NA	predicted gene, 34911 [Source:MGI Symbol;Acc:MGI:5594070]	lncRNA	NA	0.662422127252867	0.0627581829601311	0.609185736209721	0.0998797962861824	0.0878763752048061	0.130260745494265	1.02269435718187	1.37804550901147	2.03764112506827	1.42739565483342	1.64926623047515	2.02392847733479	0.173224439208693	-2.52928560917681	2.89117553734254e-05	0.00241736288751688	down	yes
ENSMUSG00000032501	Trib1	211770	ENSMUST00000067543;ENSMUST00000118228	GO:0004672(protein kinase activity);GO:0004860(protein kinase inhibitor activity);GO:0005524(ATP binding);GO:0005634(nucleus);GO:0005737(cytoplasm);GO:0006468(protein phosphorylation);GO:0007254(JNK cascade);GO:0014912(negative regulation of smooth muscle cell migration);GO:0031434(mitogen-activated protein kinase kinase binding);GO:0031625(ubiquitin protein ligase binding);GO:0031665(negative re…	NA	K08814	NA	NA	tribbles pseudokinase 1 [Source:MGI Symbol;Acc:MGI:2443397]	protein_coding	NA	9.57780558850832	13.1801507237516	7.35888370470551	8.49408205009603	11.1692814982394	12.5359813255442	7.43178755889885	6.79412204721511	6.3930543293854	5.86145416485275	6.42920285675416	7.25685613972471	1.5514476099215	0.633614980023195	2.90231383217739e-05	0.00241955946103046	up	no
ENSMUSG00000006585	Cdt1	67177	ENSMUST00000006760;ENSMUST00000212201;ENSMUST00000212053;ENSMUST00000212821;ENSMUST00000212967	GO:0000076(DNA replication checkpoint signaling);GO:0000278(mitotic cell cycle);GO:0000775(chromosome, centromeric region);GO:0000776(kinetochore);GO:0003677(DNA binding);GO:0003682(chromatin binding);GO:0005515(protein binding);GO:0005634(nucleus);GO:0005654(nucleoplasm);GO:0005694(chromosome);GO:0006260(DNA replication);GO:0007049(cell cycle);GO:0016604(nuclear body);GO:0030174(regulation of DN…	04110(Cell cycle);04110(Cell cycle)	K10727	NA	NA	chromatin licensing and DNA replication factor 1 [Source:MGI Symbol;Acc:MGI:1914427]	protein_coding;retained_intron;protein_coding_CDS_not_defined	R-MMU-68712(The geminin component of geminin:Cdt1 complexes is ubiquitinated, releasing Cdt1);R-MMU-68919(Mcm10 associates with the pre-replicative complex, stabilizing Mcm2-7);R-MMU-68940(Cdt1 is displaced from the pre-replicative complex);R-MMU-68944(Orc1 is phosphorylated by cyclin A/CDK2);R-MMU-69299(CDT1 binds geminin)	0.58628251910828	1.7608235111465	0.68956567388535	1.07517229076433	1.0674008656051	0.570658062101911	0.295266123248408	0.464737183121019	0.429471413375796	0.450468233757962	0.602024129617834	0.347400172292994	2.22058223320358	1.15093799856837	2.93379379178804e-05	0.00243865175184066	up	yes
ENSMUSG00000023143	Nagpa	27426	ENSMUST00000023911;ENSMUST00000144490;ENSMUST00000156450;ENSMUST00000147567	GO:0003944(N-acetylglucosamine-1-phosphodiester alpha-N-acetylglucosaminidase activity);GO:0005794(Golgi apparatus);GO:0006486(protein glycosylation);GO:0016020(membrane);GO:0016787(hydrolase activity);GO:0032580(Golgi cisterna membrane);GO:0033299(secretion of lysosomal enzymes);GO:0033299(secretion of lysosomal enzymes)	04142(Lysosome);04142(Lysosome)	K01125	EC:3.1.4.45	NA	N-acetylglucosamine-1-phosphodiester alpha-N-acetylglucosaminidase [Source:MGI Symbol;Acc:MGI:1351598]	protein_coding;retained_intron;protein_coding_CDS_not_defined	NA	5.89694429409283	6.86333830801688	6.253876207173	6.09056655864979	5.15637150886076	5.77682139029536	4.22476867046413	4.67750948059072	4.80769068059072	4.5857796814346	4.68635089873418	4.32895647510548	1.3195358837938	0.40003058421283	3.04137215147762e-05	0.00252070342630337	up	no
ENSMUSG00000047496	Rnf152	320311	ENSMUST00000172299;ENSMUST00000058688	GO:0000209(protein polyubiquitination);GO:0004842(ubiquitin-protein transferase activity);GO:0005515(protein binding);GO:0005764(lysosome);GO:0005765(lysosomal membrane);GO:0006513(protein monoubiquitination);GO:0006915(apoptotic process);GO:0010508(positive regulation of autophagy);GO:0016020(membrane);GO:0016567(protein ubiquitination);GO:0016740(transferase activity);GO:0031090(organelle membr…	04150(mTOR signaling pathway);04150(mTOR signaling pathway)	K15705	EC:2.3.2.27	NA	ring finger protein 152 [Source:MGI Symbol;Acc:MGI:2443787]	protein_coding	R-MMU-8938815(RNF152 polyubiquitinates RRAGA);R-MMU-8938829(RNF152 binds RRAGA:GDP and Ubiquitin:UBE2D3)	1.32547459634318	2.262352802391	1.6974395241444	2.81572703703704	1.82928727637131	1.73646293858415	1.5387885947023	1.27689143834974	1.20188175761838	0.959979195030474	1.23533907337084	0.966610957337084	1.62500992733421	0.700448531723911	3.05352907886913e-05	0.00252342222831661	up	no
ENSMUSG00000049044	Rapgef4	56508	ENSMUST00000153887;ENSMUST00000090826;ENSMUST00000146970;ENSMUST00000156031;ENSMUST00000028525;ENSMUST00000124004;ENSMUST00000122975	GO:0000166(nucleotide binding);GO:0001750(photoreceptor outer segment);GO:0001917(photoreceptor inner segment);GO:0005085(guanyl-nucleotide exchange factor activity);GO:0005515(protein binding);GO:0005737(cytoplasm);GO:0005829(cytosol);GO:0005886(plasma membrane);GO:0005903(brush border);GO:0006887(exocytosis);GO:0007188(adenylate cyclase-modulating G protein-coupled receptor signaling pathway);G…	04015(Rap1 signaling pathway);04024(cAMP signaling pathway);04072(Phospholipase D signaling pathway);04261(Adrenergic signaling in cardiomyocytes);04670(Leukocyte transendothelial migration);04911(Insulin secretion);04911(Insulin secretion)	K04351	NA	NA	Rap guanine nucleotide exchange factor (GEF) 4 [Source:MGI Symbol;Acc:MGI:1917723]	protein_coding_CDS_not_defined;protein_coding	R-MMU-265682(KCNJ11 tetramer:ABCC8 tetramer binds 4xATP, closing the channel);R-MMU-381608(cAMP activates EPAC2);R-MMU-381727(RAP1A exchanges GDP for GTP);R-MMU-392834(Activation of EPACs by cAMP);R-MMU-939265(Activation of Rap1 by membrane-associated GEFs)	20.8880544843493	24.5612143621387	25.3981075110079	24.4034502042834	27.1123706088064	22.609334505167	14.1502902011382	16.0510908472368	17.7655635617792	16.9044910871649	13.4347677125955	20.7542176266287	1.46347582777053	0.549398916950232	3.06900517573484e-05	0.00252886026480551	up	no
ENSMUSG00000032478	Nme6	54369	ENSMUST00000035053;ENSMUST00000197627;ENSMUST00000198201;ENSMUST00000200468;ENSMUST00000200345;ENSMUST00000200660;ENSMUST00000196762;ENSMUST00000196425;ENSMUST00000200005;ENSMUST00000199181;ENSMUST00000200091;ENSMUST00000199203;ENSMUST00000199758;ENSMUST00000196312;ENSMUST00000196797	GO:0000166(nucleotide binding);GO:0004550(nucleoside diphosphate kinase activity);GO:0005524(ATP binding);GO:0005739(mitochondrion);GO:0005743(mitochondrial inner membrane);GO:0005759(mitochondrial matrix);GO:0006183(GTP biosynthetic process);GO:0006228(UTP biosynthetic process);GO:0006241(CTP biosynthetic process);GO:0009117(nucleotide metabolic process);GO:0016301(kinase activity);GO:0016310(ph…	00230(Purine metabolism);00240(Pyrimidine metabolism);00983(Drug metabolism - other enzymes);00983(Drug metabolism - other enzymes)	K00940	EC:2.7.4.6	NA	NME/NM23 nucleoside diphosphate kinase 6 [Source:MGI Symbol;Acc:MGI:1861676]	protein_coding;protein_coding_CDS_not_defined;retained_intron;nonsense_mediated_decay	NA	2.73260621599617	5.17490449233716	3.46313327873563	3.63408099185824	3.67976686494253	2.30448843055556	5.05177533333333	6.86076139032567	4.53486978113027	5.11127533764368	4.5689107835249	5.35528257183908	0.666679270637074	-0.584935225450584	3.1533315123421e-05	0.00259083549805957	down	no
ENSMUSG00000045005	Fzd5	14367	ENSMUST00000063982;ENSMUST00000116133	GO:0000139(Golgi membrane);GO:0000578(embryonic axis specification);GO:0001525(angiogenesis);GO:0001540(amyloid-beta binding);GO:0001944(vasculature development);GO:0002071(glandular epithelial cell maturation);GO:0002726(positive regulation of T cell cytokine production);GO:0004888(transmembrane signaling receptor activity);GO:0004930(G protein-coupled receptor activity);GO:0005515(protein bindi…	04150(mTOR signaling pathway);04310(Wnt signaling pathway);04390(Hippo signaling pathway);04550(Signaling pathways regulating pluripotency of stem cells);04916(Melanogenesis);04934(Cushing syndrome);05010(Alzheimer disease);05022(Pathways of neurodegeneration - multiple diseases);05165(Human papillomavirus infection);05200(Pathways in cancer);05205(Proteoglycans in cancer);05217(Basal cell carcin…	K02375	NA	NA	frizzled class receptor 5 [Source:MGI Symbol;Acc:MGI:108571]	protein_coding	R-MMU-3965444(WNT:FZD complex promotes G-protein nucleotide exchange);R-MMU-3965447(G-protein subunits dissociate from WNT:FZD complex);R-MMU-4641236(USP8 deubiquitinates FZD to potentiate WNT signaling);R-MMU-4641249(ZNRF3,RNF43 binds the FZD:LRP5/6 receptor complex);R-MMU-4641253(ZNRF3 ubiquitinates FZD to promote its downregulation);R-MMU-5099886(WNT5A binding to FZD promotes PRICKLE1 degradat…	0.776841	0.96452	0.886958	0.729239	0.761622	0.849155	0.512504	0.637418	0.417043	0.632756	0.518783	0.349894	1.61919509789799	0.695276827402171	3.2196751546003e-05	0.00263772119005698	up	no
ENSMUSG00000045314	Sowahb	78088	ENSMUST00000061328	GO:0003674(molecular_function);GO:0005515(protein binding);GO:0005575(cellular_component);GO:0008150(biological_process)	NA	NA	NA	NA	sosondowah ankyrin repeat domain family member B [Source:MGI Symbol;Acc:MGI:1925338]	protein_coding	NA	1.370047	1.366863	1.457326	1.25504	1.159302	1.286626	0.751929	0.998519	0.533827	0.608468	1.172998	0.698884	1.65704625232836	0.728613872368339	3.26033065703019e-05	0.00266335287120846	up	no
ENSMUSG00000031661	Nkd1	93960	ENSMUST00000034086;ENSMUST00000211113;ENSMUST00000169179	GO:0000159(protein phosphatase type 2A complex);GO:0003401(axis elongation);GO:0005509(calcium ion binding);GO:0005515(protein binding);GO:0005737(cytoplasm);GO:0005886(plasma membrane);GO:0007283(spermatogenesis);GO:0016020(membrane);GO:0016055(Wnt signaling pathway);GO:0030154(cell differentiation);GO:0030165(PDZ domain binding);GO:0030178(negative regulation of Wnt signaling pathway);GO:004341…	04310(Wnt signaling pathway);04390(Hippo signaling pathway);04390(Hippo signaling pathway)	K03213	NA	NA	naked cuticle 1 [Source:MGI Symbol;Acc:MGI:2135954]	protein_coding	NA	0.51124856428258	0.735562197674419	0.478715521939447	0.587715744405441	0.881769449100483	0.558161255594559	0.758071742430891	0.992424942738043	1.08815571610355	0.824152658402808	0.992604920359807	1.23801630276437	0.636840532637343	-0.650995933669829	3.33704108113724e-05	0.00271820641417104	down	no
ENSMUSG00000079037	Prnp	19122	ENSMUST00000091288;ENSMUST00000142070	GO:0001540(amyloid-beta binding);GO:0001933(negative regulation of protein phosphorylation);GO:0002020(protease binding);GO:0005507(copper ion binding);GO:0005515(protein binding);GO:0005521(lamin binding);GO:0005539(glycosaminoglycan binding);GO:0005741(mitochondrial outer membrane);GO:0005783(endoplasmic reticulum);GO:0005794(Golgi apparatus);GO:0005829(cytosol);GO:0005886(plasma membrane);GO:0…	04216(Ferroptosis);05020(Prion disease);05022(Pathways of neurodegeneration - multiple diseases);05022(Pathways of neurodegeneration - multiple diseases)	K05634	NA	NA	prion protein [Source:MGI Symbol;Acc:MGI:97769]	protein_coding;protein_coding_CDS_not_defined	R-MMU-420384(NCAM1 binds Major prion protein (PrP));R-MMU-9617595(SGTA binds mislocalized membrane protein)	12.0905656905676	11.2457837383696	10.7182694289373	14.3988994724712	12.2981866935553	13.9936433213828	17.5484511856594	17.4569680691421	14.9444941515152	13.4945496619718	16.9402689112249	17.1268143832693	0.766528181875002	-0.383589260467244	3.3544720796636e-05	0.0027245980651622	down	no
ENSMUSG00000020105	Lrig3	320398	ENSMUST00000074807;ENSMUST00000220332;ENSMUST00000219974;ENSMUST00000218363;ENSMUST00000218580;ENSMUST00000217813;ENSMUST00000218593	GO:0005515(protein binding);GO:0005886(plasma membrane);GO:0016020(membrane);GO:0030659(cytoplasmic vesicle membrane);GO:0031410(cytoplasmic vesicle);GO:0032474(otolith morphogenesis);GO:0032474(otolith morphogenesis)	NA	K24610	NA	NA	leucine-rich repeats and immunoglobulin-like domains 3 [Source:MGI Symbol;Acc:MGI:2443955]	protein_coding;retained_intron;protein_coding_CDS_not_defined	NA	1.37364372948365	1.50709586677848	0.940630279861028	1.17725832598538	1.24767281514317	1.31780510710435	0.940554276626333	1.01124243824128	0.644341376901881	0.598648815622379	0.83231906768899	0.798864372229544	1.56737517638741	0.648350553344738	3.42779829588079e-05	0.00277622364545012	up	no
ENSMUSG00000059495	Arhgef12	69632	ENSMUST00000165665;ENSMUST00000072767;ENSMUST00000217502;ENSMUST00000215898;ENSMUST00000214175;ENSMUST00000213566	GO:0001664(G protein-coupled receptor binding);GO:0005085(guanyl-nucleotide exchange factor activity);GO:0005096(GTPase activator activity);GO:0005515(protein binding);GO:0005737(cytoplasm);GO:0007186(G protein-coupled receptor signaling pathway);GO:0007266(Rho protein signal transduction);GO:0008217(regulation of blood pressure);GO:0016020(membrane);GO:0035556(intracellular signal transduction);…	04270(Vascular smooth muscle contraction);04360(Axon guidance);04611(Platelet activation);04625(C-type lectin receptor signaling pathway);04810(Regulation of actin cytoskeleton);05135(Yersinia infection);05152(Tuberculosis);05163(Human cytomegalovirus infection);05200(Pathways in cancer);05205(Proteoglycans in cancer);05205(Proteoglycans in cancer)	K07532	NA	NA	Rho guanine nucleotide exchange factor 12 [Source:MGI Symbol;Acc:MGI:1916882]	protein_coding;retained_intron;nonsense_mediated_decay	R-MMU-205039(p75NTR indirectly activates RAC and Cdc42 via a guanyl-nucleotide exchange factor);R-MMU-398184(LARG activation by G alpha 12/13);R-MMU-398185(LARG binds plexin B1);R-MMU-416588(Activation of Rho by LARG and PDZ-RhoGEF);R-MMU-416594(LARG and PDZ-RhoGEF binds to Plexin-B1);R-MMU-419166(GEFs activate RhoA,B,C);R-MMU-8980691(RHOA GEFs activate RHOA);R-MMU-9013023(RHOB GEFs activate RHOB…	7.39767450345081	9.38474275726872	8.89411589427313	9.65654585242291	8.65187232290749	8.41869892481645	7.15021338120411	6.8733145784141	6.25222162474302	7.3474665767254	7.4201798712188	6.19089293428781	1.27087556420811	0.345822778030967	3.44696331085427e-05	0.00278381457389106	up	no
ENSMUSG00000052212	Cd177	68891	ENSMUST00000063956	GO:0002020(protease binding);GO:0002376(immune system process);GO:0005178(integrin binding);GO:0005886(plasma membrane);GO:0007155(cell adhesion);GO:0007159(leukocyte cell-cell adhesion);GO:0016020(membrane);GO:0030100(regulation of endocytosis);GO:0030667(secretory granule membrane);GO:0032930(positive regulation of superoxide anion generation);GO:0034394(protein localization to cell surface);GO…	NA	K06552	NA	NA	CD177 antigen [Source:MGI Symbol;Acc:MGI:1916141]	protein_coding	R-MMU-202702(CD177 binds PECAM-1);R-MMU-5607004(Soluble PROCR binds PRTN3:CD177);R-MMU-6798747(Exocytosis of tertiary granule membrane proteins);R-MMU-6799350(Exocytosis of specific granule membrane proteins)	0.0436715091549296	0.0691009246478873	0.0325488873239437	0.0480339774647887	0	0.034092235915493	0	0	0	0	0	0	379.079224178404	8.56635558008405	3.4720009732046e-05	0.0027921465484896	up	yes
ENSMUSG00000024084	Qpct	70536	ENSMUST00000040789;ENSMUST00000233916;ENSMUST00000233899	GO:0005576(extracellular region);GO:0008270(zinc ion binding);GO:0016603(glutaminyl-peptide cyclotransferase activity);GO:0016740(transferase activity);GO:0016746(acyltransferase activity);GO:0016746(acyltransferase activity)	NA	K00683	EC:2.3.2.5	NA	glutaminyl-peptide cyclotransferase (glutaminyl cyclase) [Source:MGI Symbol;Acc:MGI:1917786]	protein_coding;retained_intron	R-MMU-6798745(Exocytosis of tertiary granule lumen proteins);R-MMU-6798749(Exocytosis of specific granule lumen proteins);R-MMU-6800434(Exocytosis of ficolin-rich granule lumen proteins)	3.37902379755809	4.16484543363529	3.46000780622292	3.84726908270973	3.15289017565971	3.80068023316266	2.5111888786924	2.83977729302875	2.5633680945254	2.20319823946436	2.86428928160693	2.95775050059078	1.36796120592828	0.452027317352111	3.47692373070676e-05	0.0027921465484896	up	no
ENSMUSG00000046688	Tifa	211550	ENSMUST00000171621;ENSMUST00000054483;ENSMUST00000166778;ENSMUST00000164447	GO:0002376(immune system process);GO:0002753(cytoplasmic pattern recognition receptor signaling pathway);GO:0005515(protein binding);GO:0005737(cytoplasm);GO:0007249(I-kappaB kinase/NF-kappaB signaling);GO:0033209(tumor necrosis factor-mediated signaling pathway);GO:0043123(positive regulation of I-kappaB kinase/NF-kappaB signaling);GO:0045087(innate immune response);GO:0051260(protein homooligom…	NA	K23826	NA	NA	TRAF-interacting protein with forkhead-associated domain [Source:MGI Symbol;Acc:MGI:2182965]	protein_coding;protein_coding_CDS_not_defined	R-MMU-9645394(Activated TRAF6 synthesizes unanchored polyubiquitin chains upon ALPK1:ADP-heptose stimulation );R-MMU-9645406(ALPK1:ADP-heptose:p-T9-TIFA oligomer:K63pUb-TRAF6 oligomer recruits MAP3K7 (TAK1));R-MMU-9645414(Auto ubiquitination of TRAF6 bound to ALPK1:ADP-heptose:TIFA oligomer);R-MMU-9645442(Auto phosphorylation of TAK1 within the ALPK1:ADP-heptose:p-T9-TIFA:pUb-TRAF6: free K63 pUb:…	5.24065230071897	12.1506226427008	2.69543146702094	11.5294807658643	5.63084553047827	4.45200257768052	2.92140107627384	1.75244316130041	2.64786381619256	2.98604925789309	2.7872997299156	1.36383712003751	2.88397126490979	1.52805679003689	3.49211022460315e-05	0.00279644252014137	up	yes
ENSMUSG00000084822	Myadml2os		ENSMUST00000126642	GO:0003674(molecular_function);GO:0005575(cellular_component);GO:0008150(biological_process)	NA	NA	NA	NA	myeloid-associated differentiation marker-like 2, opposite strand [Source:MGI Symbol;Acc:MGI:3650756]	lncRNA	NA	0.861253	0.668533	0.689733	0.447389	0.746099	0.690071	0.221693	0.313876	0.251431	0.318763	0.171844	0.365807	2.49667947334025	1.32001061826077	3.54361276756931e-05	0.00282971415046237	up	yes
ENSMUSG00000069324	Bhmt1b		ENSMUST00000091776	GO:0005634(nucleus);GO:0005737(cytoplasm);GO:0005829(cytosol);GO:0006577(amino-acid betaine metabolic process);GO:0006579(amino-acid betaine catabolic process);GO:0008168(methyltransferase activity);GO:0008172(S-methyltransferase activity);GO:0008270(zinc ion binding);GO:0009086(methionine biosynthetic process);GO:0016740(transferase activity);GO:0032259(methylation);GO:0032991(protein-containing…	NA	NA	NA	NA	betaine--homocysteine S-methyltransferase 1B [Source:MGI Symbol;Acc:MGI:3643681]	protein_coding	R-MMU-1614654(BHMT tetramer transfers CH3 group from BET to HCYS to form DMGLY)	127.111275	63.770905	174.549637	170.150253	125.514198	116.292061	211.187485	249.914474	199.977448	178.802002	247.949722	193.93718	0.606496761020331	-0.721428154195137	3.55595926417741e-05	0.00283161932666766	down	no
ENSMUSG00000016487	Ppfibp1	67533	ENSMUST00000016631;ENSMUST00000136837;ENSMUST00000204660;ENSMUST00000204028;ENSMUST00000123902;ENSMUST00000111623;ENSMUST00000155415;ENSMUST00000126774;ENSMUST00000149203;ENSMUST00000133825;ENSMUST00000203730	GO:0005515(protein binding);GO:0005886(plasma membrane);GO:0007528(neuromuscular junction development);GO:0048786(presynaptic active zone);GO:0048786(presynaptic active zone)	NA	K27096	NA	NA	PTPRF interacting protein, binding protein 1 (liprin beta 1) [Source:MGI Symbol;Acc:MGI:1914783]	protein_coding;retained_intron;protein_coding_CDS_not_defined	R-MMU-388824(PTPRF, PTPRS, PTPRD bind Liprins)	1.75098041203413	2.04361724912438	1.60629500413112	1.75197780996857	1.38744678976201	1.29368818374495	1.12126053839246	1.2707667662326	1.04753707292321	0.897139293219578	1.4211438921419	1.06056862029636	1.44227122318912	0.528342492980811	3.57407265964729e-05	0.00283809322816908	up	no
ENSMUSG00000027176	Cstf3	228410	ENSMUST00000028599;ENSMUST00000122900;ENSMUST00000124944;ENSMUST00000137961;ENSMUST00000126539;ENSMUST00000131761	GO:0003729(mRNA binding);GO:0005515(protein binding);GO:0005634(nucleus);GO:0005654(nucleoplasm);GO:0005848(mRNA cleavage stimulating factor complex);GO:0006396(RNA processing);GO:0006397(mRNA processing);GO:0031123(RNA 3'-end processing);GO:0031124(mRNA 3'-end processing);GO:0031124(mRNA 3'-end processing)	03015(mRNA surveillance pathway);03015(mRNA surveillance pathway)	K14408	NA	NA	cleavage stimulation factor, 3' pre-RNA, subunit 3 [Source:MGI Symbol;Acc:MGI:1351825]	protein_coding;retained_intron;protein_coding_CDS_not_defined	R-MMU-72180(Cleavage of mRNA at the 3'-end);R-MMU-72231(Formation of the Cleavage and Polyadenylation Complex);R-MMU-77590(Recruitment of CstF to the CPSF Bound Pre-mRNA);R-MMU-77591(Binding of Cleavage factors and Poly(A)Polymerase to the CstF:CPSF:Pre-mRNA Complex);R-MMU-77592(Cleavage of Intronless Pre-mRNA at 3'-end);R-MMU-77593(Cleavage and polyadenylation of Intronless Pre-mRNA);R-MMU-88491…	1.29144964738901	2.12908468498044	1.38431802500425	1.70540729494812	1.61810762374553	1.15929893043035	2.310187692975	1.86053309763565	2.02717818761694	2.27289304082327	2.20235234257527	2.03173948086409	0.73103117837536	-0.451995156660009	3.66222255069995e-05	0.00289999060365733	down	no
ENSMUSG00000022528	Hes1	15205	ENSMUST00000023171;ENSMUST00000161839;ENSMUST00000161676;ENSMUST00000160592	GO:0000122(negative regulation of transcription by RNA polymerase II);GO:0000785(chromatin);GO:0000981(DNA-binding transcription factor activity, RNA polymerase II-specific);GO:0001217(DNA-binding transcription repressor activity);GO:0001222(transcription corepressor binding);GO:0001227(DNA-binding transcription repressor activity, RNA polymerase II-specific);GO:0001701(in utero embryonic develop…	03460(Fanconi anemia pathway);04330(Notch signaling pathway);04950(Maturity onset diabetes of the young);05165(Human papillomavirus infection);05169(Epstein-Barr virus infection);05200(Pathways in cancer);05224(Breast cancer);05224(Breast cancer)	K06054	NA	bHLH	hes family bHLH transcription factor 1 [Source:MGI Symbol;Acc:MGI:104853]	protein_coding;protein_coding_CDS_not_defined;retained_intron	R-MMU-186583(Hnf6-dependent synthesis of Ngn3 protein during morphogenesis);R-MMU-2197575(Notch2 stimulates Hes1 transcription);R-MMU-2976717(Notch2 binds Hes1 promoter);R-MMU-9008180(Runx2 binds Hey1,Hey2,Hes1);R-NUL-2065278(mNICD1 stimulates Hes1 transcription);R-NUL-4396363(mNICD1 Chimeric Enhancer Complex binds Hes1 promoter);R-NUL-9013660(Notch3 coactivator complex binds Hes1 gene promoter);…	3.32698765193913	2.54204777614138	4.12579087334315	3.28926299754541	3.24925079577811	2.32788308492882	1.13873454000982	1.5375249808542	1.29415309081983	1.11621165684831	2.64649670495827	2.1897820137457	1.90077673881698	0.926589086054177	3.69889189885405e-05	0.00292089163612842	up	no
ENSMUSG00000054150	Syne3	212073	ENSMUST00000109927;ENSMUST00000095439;ENSMUST00000067005	GO:0005515(protein binding);GO:0005634(nucleus);GO:0005635(nuclear envelope);GO:0005640(nuclear outer membrane);GO:0005737(cytoplasm);GO:0005783(endoplasmic reticulum);GO:0005791(rough endoplasmic reticulum);GO:0007010(cytoskeleton organization);GO:0007097(nuclear migration);GO:0008360(regulation of cell shape);GO:0016020(membrane);GO:0031965(nuclear membrane);GO:0034993(meiotic nuclear membrane …	04820(Cytoskeleton in muscle cells);04820(Cytoskeleton in muscle cells)	K21761	NA	NA	spectrin repeat containing, nuclear envelope family member 3 [Source:MGI Symbol;Acc:MGI:2442408]	protein_coding	NA	0.641164653028118	0.795310517483778	0.713741229271809	0.551633573900505	0.509748839942322	0.869333664383562	0.296314749819755	0.54128368258832	0.369062558579668	0.405940654109589	0.386135499279019	0.365006926820476	1.72646968330366	0.787825000781814	3.71798570187497e-05	0.00292783649675628	up	no
ENSMUSG00000004043	Stat5a	20850	ENSMUST00000107356;ENSMUST00000138083;ENSMUST00000135272;ENSMUST00000004145;ENSMUST00000154087;ENSMUST00000107357	GO:0000278(mitotic cell cycle);GO:0000978(RNA polymerase II cis-regulatory region sequence-specific DNA binding);GO:0000981(DNA-binding transcription factor activity, RNA polymerase II-specific);GO:0001228(DNA-binding transcription activator activity, RNA polymerase II-specific);GO:0001553(luteinization);GO:0001779(natural killer cell differentiation);GO:0001938(positive regulation of endothelial…	04012(ErbB signaling pathway);04217(Necroptosis);04630(JAK-STAT signaling pathway);04658(Th1 and Th2 cell differentiation);04659(Th17 cell differentiation);04917(Prolactin signaling pathway);04933(AGE-RAGE signaling pathway in diabetic complications);04935(Growth hormone synthesis, secretion and action);05161(Hepatitis B);05162(Measles);05166(Human T-cell leukemia virus 1 infection);05200(Pathway…	K11223	NA	STAT	signal transducer and activator of transcription 5A [Source:MGI Symbol;Acc:MGI:103036]	protein_coding;protein_coding_CDS_not_defined	R-MMU-1168894(p-STAT5A/B dissociates from the Growth Hormone receptor);R-MMU-1168910(Stat5 association with Ghr);R-MMU-1168923(Stat5 tyrosine phosphorylation);R-MMU-1254285(ERBB4s80:STAT5A complex translocates to the nucleus);R-MMU-1254291(ERBB4s80 binds STAT5A);R-MMU-1295540(IL7:p-Y449-IL7R:JAK1:IL2RG:p-JAK3:STAT5A,STAT5B phosphorylates STAT5);R-MMU-1433456(Recruitment of STATs);R-MMU-1470009(Ph…	1.63333982027198	1.42990541034628	2.20152703813262	1.86341311594	1.93745906406841	2.16811687074162	0.932846767138651	1.23579517636338	1.19594391560353	1.2331075729707	1.52999470096733	1.2176634720314	1.52937012732507	0.612937599789642	3.80264375939636e-05	0.00298623085061104	up	no
ENSMUSG00000028194	Ddah1	69219	ENSMUST00000029845;ENSMUST00000127193;ENSMUST00000120310	GO:0000052(citrulline metabolic process);GO:0003073(regulation of systemic arterial blood pressure);GO:0005739(mitochondrion);GO:0006525(arginine metabolic process);GO:0006527(arginine catabolic process);GO:0006809(nitric oxide biosynthetic process);GO:0008270(zinc ion binding);GO:0008285(negative regulation of cell population proliferation);GO:0016403(dimethylargininase activity);GO:0016597(amin…	NA	K01482	EC:3.5.3.18	NA	dimethylarginine dimethylaminohydrolase 1 [Source:MGI Symbol;Acc:MGI:1916469]	protein_coding;protein_coding_CDS_not_defined	R-MMU-5693373(DDAH1 hydrolyses ADMA to DMA and L-Cit)	13.6494244800402	17.4742873110721	16.8491448405724	19.1904794727592	24.0913125739392	19.6043106241526	11.7952914238012	13.5138184182777	12.0192949545569	9.98009054481547	16.7107349153904	11.4126627768014	1.46965633293986	0.555478832116721	3.8209201752024e-05	0.00298969745594497	up	no
ENSMUSG00000110496	Gm45909		ENSMUST00000212413	NA	NA	NA	NA	NA	predicted gene 45909 [Source:MGI Symbol;Acc:MGI:5805024]	TEC	NA	0.87068	1.267978	1.209992	0.891595	1.241659	1.241354	0.662569	0.774226	0.497535	0.529367	0.606516	0.534064	1.86535552067724	0.899450621921247	3.82809157859846e-05	0.00298969745594497	up	no
ENSMUSG00000090038	Gm16573	102635191	ENSMUST00000161382;ENSMUST00000162231;ENSMUST00000246424;ENSMUST00000245961;ENSMUST00000160334	GO:0003674(molecular_function);GO:0005575(cellular_component);GO:0008150(biological_process);GO:0008150(biological_process)	NA	NA	NA	NA	predicted gene 16573 [Source:MGI Symbol;Acc:MGI:4414993]	lncRNA	NA	6.58741807585962	5.30823023714995	9.52892704537398	6.86904091031549	5.68333937468983	4.81052184402694	8.27573832967033	10.3582115487416	10.9010991733428	9.86473641368309	9.82660180255229	8.54802316767104	0.671360853272755	-0.574839678250766	3.88682590580554e-05	0.00302381827715137	down	no
ENSMUSG00000028712	Cyp4a31	666168	ENSMUST00000030480;ENSMUST00000030486;ENSMUST00000141033;ENSMUST00000126645	GO:0001822(kidney development);GO:0004497(monooxygenase activity);GO:0005506(iron ion binding);GO:0005737(cytoplasm);GO:0008391(arachidonic acid monooxygenase activity);GO:0008392(arachidonic acid epoxygenase activity);GO:0016020(membrane);GO:0016324(apical plasma membrane);GO:0016491(oxidoreductase activity);GO:0016705(oxidoreductase activity, acting on paired donors, with incorporation or reduc…	00071(Fatty acid degradation);00590(Arachidonic acid metabolism);00830(Retinol metabolism);03320(PPAR signaling pathway);04270(Vascular smooth muscle contraction);04750(Inflammatory mediator regulation of TRP channels);04750(Inflammatory mediator regulation of TRP channels)	K07425	EC:1.14.14.80	NA	cytochrome P450, family 4, subfamily a, polypeptide 31 [Source:MGI Symbol;Acc:MGI:3028580]	protein_coding	R-MMU-211873(CYP4F2, 4F3 20-hydroxylate LTB4);R-MMU-211924(CYP4B1 12-hydroxylates ARA);R-MMU-211962(CYP4F11 16-hydroxylates 3OH-PALM);R-MMU-215526(CYP4F3 20-hydroxylates LTB4);R-MMU-2161745(20oh-LTB4 is oxidised to 20cho-LTB4 by CYP4F2/4F3);R-MMU-2161792(20cho-LTB4 is oxidised to 20cooh-LTB4 by CYP4F2/4F3);R-MMU-76466(CYP4A11 12-hydroxylates DDCX)	18.2219542399362	4.498629299721	18.5818539011558	1.46871385452371	11.4871284707055	14.3266686484655	1.2540093375847	3.5422683626943	1.23077729414109	0.639511	4.05536693343962	0.924309684336389	5.88901937717532	2.55802742056357	3.89305434584706e-05	0.00302381827715137	up	yes
ENSMUSG00000031835	Mbtps1	56453	ENSMUST00000212244;ENSMUST00000212813;ENSMUST00000098362;ENSMUST00000212082;ENSMUST00000212685;ENSMUST00000212290;ENSMUST00000212601;ENSMUST00000081381	GO:0000139(Golgi membrane);GO:0004222(metalloendopeptidase activity);GO:0004252(serine-type endopeptidase activity);GO:0005783(endoplasmic reticulum);GO:0005789(endoplasmic reticulum membrane);GO:0005794(Golgi apparatus);GO:0005795(Golgi stack);GO:0006508(proteolysis);GO:0006629(lipid metabolic process);GO:0007040(lysosome organization);GO:0007095(mitotic G2 DNA damage checkpoint signaling);GO:00…	04141(Protein processing in endoplasmic reticulum);04141(Protein processing in endoplasmic reticulum)	K08653	EC:3.4.21.112	NA	membrane-bound transcription factor peptidase, site 1 [Source:MGI Symbol;Acc:MGI:1927235]	retained_intron;protein_coding	R-MMU-1655842(S1P hydrolyzes SREBP1A,1C,2);R-MMU-381135(MBTPS1 (S1P) cleaves ATF6 (ATF6-alpha));R-MMU-6784684(Mbtps1,2 cleaves Creb3l3 to Creb3l3(1-?) and Creb3l3(?-461));R-MMU-8874145(MBTPS1 (S1P) cleaves ATF6B (ATF6-beta));R-MMU-8874204(MBTPS1 (S1P) cleaves CREB3);R-MMU-8874206(MBTPS1 (S1P) cleaves CREB3L3);R-MMU-8874231(Mbtps1 (S1P) cleaves Creb3l2 (BBF2H7));R-MMU-8874240(Mbtps1 (S1P) cleaves …	4.52602102021065	5.0716645341114	4.90742220011386	5.20954484429263	4.59473790150868	4.82530802305722	3.87519024319195	4.3566449390834	3.63831618749407	4.011583202486	3.87480225989183	3.57163683072398	1.24890610573878	0.320665017476729	3.97374697000547e-05	0.0030780838927334	up	no
ENSMUSG00000038375	Trp53inp2	68728	ENSMUST00000043237;ENSMUST00000134218;ENSMUST00000174685;ENSMUST00000173406;ENSMUST00000151466	GO:0000045(autophagosome assembly);GO:0001649(osteoblast differentiation);GO:0001894(tissue homeostasis);GO:0005634(nucleus);GO:0005737(cytoplasm);GO:0005776(autophagosome);GO:0005829(cytosol);GO:0006511(ubiquitin-dependent protein catabolic process);GO:0006914(autophagy);GO:0008104(protein localization);GO:0016236(macroautophagy);GO:0016605(PML body);GO:0031410(cytoplasmic vesicle);GO:0043130(ub…	04140(Autophagy - animal);04140(Autophagy - animal)	K21247	NA	NA	transformation related protein 53 inducible nuclear protein 2 [Source:MGI Symbol;Acc:MGI:1915978]	protein_coding;retained_intron	NA	57.5556873366939	61.3205007064866	64.2016403505802	56.4482470875024	44.7421543247099	44.4624281006277	66.4363885687655	72.4576304759369	66.9072261770972	70.3258424137341	72.0425933091117	71.1189984357999	0.784019874784943	-0.351037867982796	4.01806995107975e-05	0.00309631737117715	down	no
ENSMUSG00000028479	Gne	50798	ENSMUST00000172533;ENSMUST00000174522;ENSMUST00000030201;ENSMUST00000173274;ENSMUST00000173976;ENSMUST00000102936;ENSMUST00000173569;ENSMUST00000133709;ENSMUST00000172514;ENSMUST00000173383;ENSMUST00000140724;ENSMUST00000128439	GO:0000166(nucleotide binding);GO:0003824(catalytic activity);GO:0004553(hydrolase activity, hydrolyzing O-glycosyl compounds);GO:0005524(ATP binding);GO:0005737(cytoplasm);GO:0005829(cytosol);GO:0006045(N-acetylglucosamine biosynthetic process);GO:0006047(UDP-N-acetylglucosamine metabolic process);GO:0006054(N-acetylneuraminate metabolic process);GO:0008152(metabolic process);GO:0008761(UDP-N-ac…	00520(Amino sugar and nucleotide sugar metabolism);00520(Amino sugar and nucleotide sugar metabolism)	K12409	EC:3.2.1.183,2.7.1.60	NA	glucosamine (UDP-N-acetyl)-2-epimerase/N-acetylmannosamine kinase [Source:MGI Symbol;Acc:MGI:1354951]	nonsense_mediated_decay;protein_coding;retained_intron;protein_coding_CDS_not_defined	R-MMU-4085021(GNE hydrolyzes/epimerises UDP-GlcNAc to ManNAc and UDP);R-MMU-4085028(GNE phosphorylates ManNAc to ManNAc-6-P)	26.0984291437559	38.4268696200063	36.7858555927965	34.4119880742372	37.9940453183391	31.8664909152249	25.4503367367097	25.5546795525322	27.6247123284052	26.8445614183706	25.6600646299151	23.9128358850267	1.32594262387999	0.407018348576652	4.01906961433928e-05	0.00309631737117715	up	no
[truncated: 30,490 more rows]
