# Supplementary material for: Chronic Intermittent Hypoxia Exacerbates High-Fat Diet-Induced MASLD Through Lipid Metabolic Reprogramming, Impaired Antioxidant Defense, and NF-κB/NLRP3 Activation
Source: Biomolecules. 2026 May 20;16(5):751. doi: 10.3390/biom16050751 (PMC13204061; doi:10.3390/biom16050751)
Supplement: Supplementary file 1 [file biomolecules-16-00751-s001.zip › Table S3. GO enrichment results of DEGs.xlsx]

## Sheet: Sheet1
GO_ID	GO_Term	GO_Category	IDs	S	TS	B	TB	Rich.Factor	P.value	Sig.Sign.P	Q.value	Sig.Sign.Q	S_Up_ID	S_Up_Num	S_Down_ID	S_Down_Num	MapID_Count	ZScore
GO:0048252	lauric acid metabolic process	Biological Process	ENSMUSG00000063929|Cyp4a32, ENSMUSG00000028715|Cyp4a14, ENSMUSG00000028712|Cyp4a31, ENSMUSG00000066072|Cyp4a10	4.0	158.0	8.0	28167.0	0.5	6.55581909361856E-8	****	5.87906634924851E-5	****	ENSMUSG00000063929|Cyp4a32, ENSMUSG00000028715|Cyp4a14, ENSMUSG00000028712|Cyp4a31, ENSMUSG00000066072|Cyp4a10	4.0		0.0	7.0	0.755928946018454
GO:0007623	circadian rhythm	Biological Process	ENSMUSG00000020644|Id2, ENSMUSG00000030256|Bhlhe41, ENSMUSG00000020889|Nr1d1, ENSMUSG00000020038|Cry1, ENSMUSG00000059824|Dbp, ENSMUSG00000042745|Id1, ENSMUSG00000037465|Klf10, ENSMUSG00000020838|Slc6a4	8.0	158.0	97.0	28167.0	0.0825	7.76717855869868E-8	****	5.87906634924851E-5	****	ENSMUSG00000020644|Id2, ENSMUSG00000030256|Bhlhe41, ENSMUSG00000020889|Nr1d1, ENSMUSG00000059824|Dbp, ENSMUSG00000042745|Id1, ENSMUSG00000037465|Klf10, ENSMUSG00000020838|Slc6a4	7.0	ENSMUSG00000020038|Cry1	1.0	89.0	2.96799406401781
GO:0020037	heme binding	Molecular Function	ENSMUSG00000024987|Cyp26a1, ENSMUSG00000068452|Duox2, ENSMUSG00000020889|Nr1d1, ENSMUSG00000063929|Cyp4a32, ENSMUSG00000028240|Cyp7a1, ENSMUSG00000034258|Flvcr2, ENSMUSG00000028715|Cyp4a14, ENSMUSG00000040703|Cyp2s1, ENSMUSG00000028712|Cyp4a31, ENSMUSG00000066072|Cyp4a10	10.0	158.0	187.0	28167.0	0.0535	1.11698537351143E-7	****	5.87906634924851E-5	****	ENSMUSG00000068452|Duox2, ENSMUSG00000020889|Nr1d1, ENSMUSG00000063929|Cyp4a32, ENSMUSG00000034258|Flvcr2, ENSMUSG00000028715|Cyp4a14, ENSMUSG00000040703|Cyp2s1, ENSMUSG00000028712|Cyp4a31, ENSMUSG00000066072|Cyp4a10	8.0	ENSMUSG00000024987|Cyp26a1, ENSMUSG00000028240|Cyp7a1	2.0	164.0	0.624695047554424
GO:0046456	icosanoid biosynthetic process	Biological Process	ENSMUSG00000063929|Cyp4a32, ENSMUSG00000028715|Cyp4a14, ENSMUSG00000028712|Cyp4a31, ENSMUSG00000066072|Cyp4a10	4.0	158.0	10.0	28167.0	0.4	1.94958803506267E-7	****	7.69599876840988E-5	****	ENSMUSG00000063929|Cyp4a32, ENSMUSG00000028715|Cyp4a14, ENSMUSG00000028712|Cyp4a31, ENSMUSG00000066072|Cyp4a10	4.0		0.0	9.0	0.666666666666667
GO:0018685	alkane 1-monooxygenase activity	Molecular Function	ENSMUSG00000063929|Cyp4a32, ENSMUSG00000028715|Cyp4a14, ENSMUSG00000028712|Cyp4a31, ENSMUSG00000066072|Cyp4a10	4.0	158.0	11.0	28167.0	0.3636	3.05024873515657E-7	****	9.63268550562443E-5	****	ENSMUSG00000063929|Cyp4a32, ENSMUSG00000028715|Cyp4a14, ENSMUSG00000028712|Cyp4a31, ENSMUSG00000066072|Cyp4a10	4.0		0.0	10.0	0.948683298050514
GO:0036101	leukotriene B4 catabolic process	Biological Process	ENSMUSG00000063929|Cyp4a32, ENSMUSG00000028715|Cyp4a14, ENSMUSG00000028712|Cyp4a31, ENSMUSG00000066072|Cyp4a10	4.0	158.0	13.0	28167.0	0.3077	6.55124382050566E-7	****	1.47777342751121E-4	***	ENSMUSG00000063929|Cyp4a32, ENSMUSG00000028715|Cyp4a14, ENSMUSG00000028712|Cyp4a31, ENSMUSG00000066072|Cyp4a10	4.0		0.0	12.0	1.44337567297406
GO:0050051	leukotriene-B4 20-monooxygenase activity	Molecular Function	ENSMUSG00000063929|Cyp4a32, ENSMUSG00000028715|Cyp4a14, ENSMUSG00000028712|Cyp4a31, ENSMUSG00000066072|Cyp4a10	4.0	158.0	13.0	28167.0	0.3077	6.55124382050566E-7	****	1.47777342751121E-4	***	ENSMUSG00000063929|Cyp4a32, ENSMUSG00000028715|Cyp4a14, ENSMUSG00000028712|Cyp4a31, ENSMUSG00000066072|Cyp4a10	4.0		0.0	12.0	1.44337567297406
GO:0097398	cellular response to interleukin-17	Biological Process	ENSMUSG00000053113|Socs3, ENSMUSG00000035356|Nfkbiz, ENSMUSG00000029380|Cxcl1, ENSMUSG00000027398|Il1b	4.0	158.0	14.0	28167.0	0.2857	9.13167497551743E-7	****	1.80236434829275E-4	***	ENSMUSG00000053113|Socs3, ENSMUSG00000035356|Nfkbiz, ENSMUSG00000029380|Cxcl1, ENSMUSG00000027398|Il1b	4.0		0.0	13.0	1.66410058867569
GO:0006629	lipid metabolic process	Biological Process	ENSMUSG00000038754|Elovl3, ENSMUSG00000035686|Thrsp, ENSMUSG00000022620|Arsa, ENSMUSG00000027698|Nceh1, ENSMUSG00000026981|Il1rn, ENSMUSG00000028240|Cyp7a1, ENSMUSG00000006517|Mvd, ENSMUSG00000040703|Cyp2s1, ENSMUSG00000027035|Cers6, ENSMUSG00000021670|Hmgcr, ENSMUSG00000035239|Neu3, ENSMUSG00000020917|Acly, ENSMUSG00000028003|Lrat, ENSMUSG00000021226|Acot2, ENSMUSG00000021228|Acot3, ENSMUSG00000…	17.0	158.0	743.0	28167.0	0.0229	1.04114382659755E-6	****	1.8266290024417E-4	***	ENSMUSG00000022620|Arsa, ENSMUSG00000027698|Nceh1, ENSMUSG00000026981|Il1rn, ENSMUSG00000040703|Cyp2s1, ENSMUSG00000027035|Cers6, ENSMUSG00000021226|Acot2, ENSMUSG00000021228|Acot3, ENSMUSG00000066072|Cyp4a10, ENSMUSG00000027346|Gpcpd1	9.0	ENSMUSG00000038754|Elovl3, ENSMUSG00000035686|Thrsp, ENSMUSG00000028240|Cyp7a1, ENSMUSG00000006517|Mvd, ENSMUSG00000021670|Hmgcr, ENSMUSG00000035239|Neu3, ENSMUSG00000020917|Acly, ENSMUSG00000028003|Lrat	8.0	694.0	4.97269199790736
GO:0102033	long-chain fatty acid omega-hydroxylase activity	Molecular Function	ENSMUSG00000063929|Cyp4a32, ENSMUSG00000028715|Cyp4a14, ENSMUSG00000028712|Cyp4a31, ENSMUSG00000066072|Cyp4a10	4.0	158.0	16.0	28167.0	0.25	1.64583365232234E-6	****	2.59877133701697E-4	***	ENSMUSG00000063929|Cyp4a32, ENSMUSG00000028715|Cyp4a14, ENSMUSG00000028712|Cyp4a31, ENSMUSG00000066072|Cyp4a10	4.0		0.0	15.0	1.54919333848297
GO:0008391	arachidonic acid monooxygenase activity	Molecular Function	ENSMUSG00000063929|Cyp4a32, ENSMUSG00000028715|Cyp4a14, ENSMUSG00000028712|Cyp4a31, ENSMUSG00000066072|Cyp4a10	4.0	158.0	20.0	28167.0	0.2	4.30534803444108E-6	****	6.18013140580224E-4	***	ENSMUSG00000063929|Cyp4a32, ENSMUSG00000028715|Cyp4a14, ENSMUSG00000028712|Cyp4a31, ENSMUSG00000066072|Cyp4a10	4.0		0.0	19.0	0.917662935482247
GO:0008392	arachidonic acid epoxygenase activity	Molecular Function	ENSMUSG00000063929|Cyp4a32, ENSMUSG00000028715|Cyp4a14, ENSMUSG00000040703|Cyp2s1, ENSMUSG00000028712|Cyp4a31, ENSMUSG00000066072|Cyp4a10	5.0	158.0	46.0	28167.0	0.1087	5.93349749625223E-6	****	7.80749378881856E-4	***	ENSMUSG00000063929|Cyp4a32, ENSMUSG00000028715|Cyp4a14, ENSMUSG00000040703|Cyp2s1, ENSMUSG00000028712|Cyp4a31, ENSMUSG00000066072|Cyp4a10	5.0		0.0	39.0	1.12089707663561
GO:0016705	oxidoreductase activity, acting on paired donors, with incorporation or reduction of molecular oxygen	Molecular Function	ENSMUSG00000024987|Cyp26a1, ENSMUSG00000063929|Cyp4a32, ENSMUSG00000028240|Cyp7a1, ENSMUSG00000028715|Cyp4a14, ENSMUSG00000040703|Cyp2s1, ENSMUSG00000028712|Cyp4a31, ENSMUSG00000066072|Cyp4a10	7.0	158.0	129.0	28167.0	0.0543	8.61994792336563E-6	****	0.00104699213623033	**	ENSMUSG00000063929|Cyp4a32, ENSMUSG00000028715|Cyp4a14, ENSMUSG00000040703|Cyp2s1, ENSMUSG00000028712|Cyp4a31, ENSMUSG00000066072|Cyp4a10	5.0	ENSMUSG00000024987|Cyp26a1, ENSMUSG00000028240|Cyp7a1	2.0	115.0	0.466252404120157
GO:2000556	positive regulation of T-helper 1 cell cytokine production	Biological Process	ENSMUSG00000037447|Arid5a, ENSMUSG00000026072|Il1r1, ENSMUSG00000027398|Il1b	3.0	158.0	8.0	28167.0	0.375	9.49985046602118E-6	****	0.00107144742041767	**	ENSMUSG00000037447|Arid5a, ENSMUSG00000026072|Il1r1, ENSMUSG00000027398|Il1b	3.0		0.0	8.0	1.41421356237309
GO:0016324	apical plasma membrane	Cellular Component	ENSMUSG00000037390|Muc17, ENSMUSG00000040808|S100g, ENSMUSG00000068452|Duox2, ENSMUSG00000001225|Slc26a3, ENSMUSG00000063929|Cyp4a32, ENSMUSG00000018900|Slc22a5, ENSMUSG00000028715|Cyp4a14, ENSMUSG00000028712|Cyp4a31, ENSMUSG00000034739|Mfrp, ENSMUSG00000063652|Slc22a21, ENSMUSG00000028238|Atp6v0d2, ENSMUSG00000066072|Cyp4a10	12.0	158.0	457.0	28167.0	0.0263	1.12180369682722E-5	****	0.00118088535819345	**	ENSMUSG00000037390|Muc17, ENSMUSG00000040808|S100g, ENSMUSG00000068452|Duox2, ENSMUSG00000001225|Slc26a3, ENSMUSG00000063929|Cyp4a32, ENSMUSG00000018900|Slc22a5, ENSMUSG00000028715|Cyp4a14, ENSMUSG00000028712|Cyp4a31, ENSMUSG00000034739|Mfrp, ENSMUSG00000063652|Slc22a21, ENSMUSG00000066072|Cyp4a10	11.0	ENSMUSG00000028238|Atp6v0d2	1.0	410.0	7.11165309587705
GO:1990837	sequence-specific double-stranded DNA binding	Molecular Function	ENSMUSG00000046179|E2f8, ENSMUSG00000025229|Pitx3, ENSMUSG00000030256|Bhlhe41, ENSMUSG00000020889|Nr1d1, ENSMUSG00000018604|Tbx3, ENSMUSG00000020653|Klf11, ENSMUSG00000042622|Maff, ENSMUSG00000059824|Dbp, ENSMUSG00000026976|Pax8, ENSMUSG00000037465|Klf10, ENSMUSG00000052837|Junb, ENSMUSG00000020037|Rfx4, ENSMUSG00000003545|Fosb	13.0	158.0	543.0	28167.0	0.0239	1.27969079464634E-5	****	0.00124439640944833	**	ENSMUSG00000046179|E2f8, ENSMUSG00000030256|Bhlhe41, ENSMUSG00000020889|Nr1d1, ENSMUSG00000018604|Tbx3, ENSMUSG00000020653|Klf11, ENSMUSG00000042622|Maff, ENSMUSG00000059824|Dbp, ENSMUSG00000037465|Klf10, ENSMUSG00000052837|Junb, ENSMUSG00000020037|Rfx4, ENSMUSG00000003545|Fosb	11.0	ENSMUSG00000025229|Pitx3, ENSMUSG00000026976|Pax8	2.0	403.0	6.72482899872069
GO:0004497	monooxygenase activity	Molecular Function	ENSMUSG00000024987|Cyp26a1, ENSMUSG00000063929|Cyp4a32, ENSMUSG00000028240|Cyp7a1, ENSMUSG00000028715|Cyp4a14, ENSMUSG00000040703|Cyp2s1, ENSMUSG00000028712|Cyp4a31, ENSMUSG00000066072|Cyp4a10	7.0	158.0	138.0	28167.0	0.0507	1.33975547565684E-5	****	0.00124439640944833	**	ENSMUSG00000063929|Cyp4a32, ENSMUSG00000028715|Cyp4a14, ENSMUSG00000040703|Cyp2s1, ENSMUSG00000028712|Cyp4a31, ENSMUSG00000066072|Cyp4a10	5.0	ENSMUSG00000024987|Cyp26a1, ENSMUSG00000028240|Cyp7a1	2.0	117.0	0.369800130816819
GO:0048511	rhythmic process	Biological Process	ENSMUSG00000020644|Id2, ENSMUSG00000030256|Bhlhe41, ENSMUSG00000020889|Nr1d1, ENSMUSG00000020038|Cry1, ENSMUSG00000059824|Dbp, ENSMUSG00000042745|Id1, ENSMUSG00000037465|Klf10	7.0	158.0	144.0	28167.0	0.0486	1.76634259132171E-5	****	0.00154947497316499	**	ENSMUSG00000020644|Id2, ENSMUSG00000030256|Bhlhe41, ENSMUSG00000020889|Nr1d1, ENSMUSG00000059824|Dbp, ENSMUSG00000042745|Id1, ENSMUSG00000037465|Klf10	6.0	ENSMUSG00000020038|Cry1	1.0	137.0	3.50286639663872
GO:0032757	positive regulation of interleukin-8 production	Biological Process	ENSMUSG00000028128|F3, ENSMUSG00000037411|Serpine1, ENSMUSG00000051439|Cd14, ENSMUSG00000027398|Il1b, ENSMUSG00000027995|Tlr2	5.0	158.0	59.0	28167.0	0.0847	2.04352868409239E-5	****	0.00169827989062204	**	ENSMUSG00000028128|F3, ENSMUSG00000037411|Serpine1, ENSMUSG00000051439|Cd14, ENSMUSG00000027398|Il1b, ENSMUSG00000027995|Tlr2	5.0		0.0	56.0	2.93987366103667
GO:0043651	linoleic acid metabolic process	Biological Process	ENSMUSG00000063929|Cyp4a32, ENSMUSG00000028715|Cyp4a14, ENSMUSG00000028712|Cyp4a31, ENSMUSG00000066072|Cyp4a10	4.0	158.0	32.0	28167.0	0.125	3.03223413498848E-5	****	0.00214657103383329	**	ENSMUSG00000063929|Cyp4a32, ENSMUSG00000028715|Cyp4a14, ENSMUSG00000028712|Cyp4a31, ENSMUSG00000066072|Cyp4a10	4.0		0.0	26.0	0.784464540552736
GO:0060731	positive regulation of intestinal epithelial structure maintenance	Biological Process	ENSMUSG00000018900|Slc22a5, ENSMUSG00000063652|Slc22a21	2.0	158.0	2.0	28167.0	1.0	3.12673424814221E-5	****	0.00214657103383329	**	ENSMUSG00000018900|Slc22a5, ENSMUSG00000063652|Slc22a21	2.0		0.0	2.0	1.41421356237309
GO:0070715	sodium-dependent organic cation transport	Biological Process	ENSMUSG00000018900|Slc22a5, ENSMUSG00000063652|Slc22a21	2.0	158.0	2.0	28167.0	1.0	3.12673424814221E-5	****	0.00214657103383329	**	ENSMUSG00000018900|Slc22a5, ENSMUSG00000063652|Slc22a21	2.0		0.0	2.0	1.41421356237309
GO:1900749	(R)-carnitine transport	Biological Process	ENSMUSG00000018900|Slc22a5, ENSMUSG00000063652|Slc22a21	2.0	158.0	2.0	28167.0	1.0	3.12673424814221E-5	****	0.00214657103383329	**	ENSMUSG00000018900|Slc22a5, ENSMUSG00000063652|Slc22a21	2.0		0.0	2.0	1.41421356237309
GO:0032922	circadian regulation of gene expression	Biological Process	ENSMUSG00000020644|Id2, ENSMUSG00000030256|Bhlhe41, ENSMUSG00000020889|Nr1d1, ENSMUSG00000020038|Cry1, ENSMUSG00000042745|Id1	5.0	158.0	66.0	28167.0	0.0758	3.53452800734021E-5	****	0.00232542488482925	**	ENSMUSG00000020644|Id2, ENSMUSG00000030256|Bhlhe41, ENSMUSG00000020889|Nr1d1, ENSMUSG00000042745|Id1	4.0	ENSMUSG00000020038|Cry1	1.0	62.0	3.04800304800457
GO:0001822	kidney development	Biological Process	ENSMUSG00000024987|Cyp26a1, ENSMUSG00000037003|Tns2, ENSMUSG00000063929|Cyp4a32, ENSMUSG00000028715|Cyp4a14, ENSMUSG00000026976|Pax8, ENSMUSG00000028712|Cyp4a31, ENSMUSG00000066072|Cyp4a10	7.0	158.0	165.0	28167.0	0.0424	4.23288505808906E-5	****	0.00267349020268905	**	ENSMUSG00000037003|Tns2, ENSMUSG00000063929|Cyp4a32, ENSMUSG00000028715|Cyp4a14, ENSMUSG00000028712|Cyp4a31, ENSMUSG00000066072|Cyp4a10	5.0	ENSMUSG00000024987|Cyp26a1, ENSMUSG00000026976|Pax8	2.0	152.0	1.2977713690461
GO:0003700	DNA-binding transcription factor activity	Molecular Function	ENSMUSG00000046179|E2f8, ENSMUSG00000025229|Pitx3, ENSMUSG00000020889|Nr1d1, ENSMUSG00000018604|Tbx3, ENSMUSG00000029135|Fosl2, ENSMUSG00000020653|Klf11, ENSMUSG00000042622|Maff, ENSMUSG00000059824|Dbp, ENSMUSG00000026976|Pax8, ENSMUSG00000052837|Junb, ENSMUSG00000020037|Rfx4, ENSMUSG00000003545|Fosb, ENSMUSG00000089756|Zfp966	13.0	158.0	612.0	28167.0	0.0212	4.42293841405574E-5	****	0.00268608452145924	**	ENSMUSG00000046179|E2f8, ENSMUSG00000020889|Nr1d1, ENSMUSG00000018604|Tbx3, ENSMUSG00000029135|Fosl2, ENSMUSG00000020653|Klf11, ENSMUSG00000042622|Maff, ENSMUSG00000059824|Dbp, ENSMUSG00000052837|Junb, ENSMUSG00000020037|Rfx4, ENSMUSG00000003545|Fosb	10.0	ENSMUSG00000025229|Pitx3, ENSMUSG00000026976|Pax8, ENSMUSG00000089756|Zfp966	3.0	507.0	8.57143091950752
GO:0006954	inflammatory response	Biological Process	ENSMUSG00000035356|Nfkbiz, ENSMUSG00000026981|Il1rn, ENSMUSG00000029135|Fosl2, ENSMUSG00000029380|Cxcl1, ENSMUSG00000027035|Cers6, ENSMUSG00000026072|Il1r1, ENSMUSG00000051439|Cd14, ENSMUSG00000037440|Vnn1, ENSMUSG00000027398|Il1b, ENSMUSG00000027995|Tlr2	10.0	158.0	374.0	28167.0	0.0267	5.29995188069521E-5	****	0.0030994903776362	**	ENSMUSG00000035356|Nfkbiz, ENSMUSG00000026981|Il1rn, ENSMUSG00000029135|Fosl2, ENSMUSG00000029380|Cxcl1, ENSMUSG00000027035|Cers6, ENSMUSG00000026072|Il1r1, ENSMUSG00000051439|Cd14, ENSMUSG00000037440|Vnn1, ENSMUSG00000027398|Il1b, ENSMUSG00000027995|Tlr2	10.0		0.0	338.0	6.03760405474668
GO:0001972	retinoic acid binding	Molecular Function	ENSMUSG00000024987|Cyp26a1, ENSMUSG00000041550|Serpina5, ENSMUSG00000028003|Lrat	3.0	158.0	16.0	28167.0	0.1875	9.19129700629668E-5	****	0.00508849961109387	**		0.0	ENSMUSG00000024987|Cyp26a1, ENSMUSG00000041550|Serpina5, ENSMUSG00000028003|Lrat	3.0	14.0	0.534522483824849
GO:0071727	cellular response to triacyl bacterial lipopeptide	Biological Process	ENSMUSG00000051439|Cd14, ENSMUSG00000027995|Tlr2	2.0	158.0	3.0	28167.0	0.6667	9.3455661001724E-5	****	0.00508849961109387	**	ENSMUSG00000051439|Cd14, ENSMUSG00000027995|Tlr2	2.0		0.0	3.0	0.577350269189626
GO:0005506	iron ion binding	Molecular Function	ENSMUSG00000024987|Cyp26a1, ENSMUSG00000063929|Cyp4a32, ENSMUSG00000028240|Cyp7a1, ENSMUSG00000028715|Cyp4a14, ENSMUSG00000040703|Cyp2s1, ENSMUSG00000028712|Cyp4a31, ENSMUSG00000066072|Cyp4a10	7.0	158.0	192.0	28167.0	0.0365	1.0981164067672E-4	***	0.00548452944632961	**	ENSMUSG00000063929|Cyp4a32, ENSMUSG00000028715|Cyp4a14, ENSMUSG00000040703|Cyp2s1, ENSMUSG00000028712|Cyp4a31, ENSMUSG00000066072|Cyp4a10	5.0	ENSMUSG00000024987|Cyp26a1, ENSMUSG00000028240|Cyp7a1	2.0	170.0	0.843661487732107
GO:0032963	collagen metabolic process	Biological Process	ENSMUSG00000037003|Tns2, ENSMUSG00000029135|Fosl2, ENSMUSG00000042745|Id1	3.0	158.0	17.0	28167.0	0.1765	1.11149425131442E-4	***	0.00548452944632961	**	ENSMUSG00000037003|Tns2, ENSMUSG00000029135|Fosl2, ENSMUSG00000042745|Id1	3.0		0.0	17.0	1.21267812518166
GO:0046426	negative regulation of receptor signaling pathway via JAK-STAT	Biological Process	ENSMUSG00000053113|Socs3, ENSMUSG00000053175|Bcl3, ENSMUSG00000020027|Socs2	3.0	158.0	17.0	28167.0	0.1765	1.11149425131442E-4	***	0.00548452944632961	**	ENSMUSG00000053113|Socs3, ENSMUSG00000053175|Bcl3, ENSMUSG00000020027|Socs2	3.0		0.0	16.0	2.5
GO:0032729	positive regulation of type II interferon production	Biological Process	ENSMUSG00000053175|Bcl3, ENSMUSG00000037447|Arid5a, ENSMUSG00000026072|Il1r1, ENSMUSG00000051439|Cd14, ENSMUSG00000027398|Il1b	5.0	158.0	85.0	28167.0	0.0588	1.19088111832775E-4	***	0.00569818571466519	**	ENSMUSG00000053175|Bcl3, ENSMUSG00000037447|Arid5a, ENSMUSG00000026072|Il1r1, ENSMUSG00000051439|Cd14, ENSMUSG00000027398|Il1b	5.0		0.0	82.0	4.30682951691901
GO:0120163	negative regulation of cold-induced thermogenesis	Biological Process	ENSMUSG00000032280|Tle3, ENSMUSG00000020889|Nr1d1, ENSMUSG00000074794|Arrdc3, ENSMUSG00000042745|Id1	4.0	158.0	46.0	28167.0	0.087	1.29452919513867E-4	***	0.00601194587977636	**	ENSMUSG00000032280|Tle3, ENSMUSG00000020889|Nr1d1, ENSMUSG00000074794|Arrdc3, ENSMUSG00000042745|Id1	4.0		0.0	45.0	0.74535599249993
GO:0019369	arachidonic acid metabolic process	Biological Process	ENSMUSG00000063929|Cyp4a32, ENSMUSG00000028715|Cyp4a14, ENSMUSG00000028712|Cyp4a31, ENSMUSG00000066072|Cyp4a10	4.0	158.0	48.0	28167.0	0.0833	1.53019711352446E-4	***	0.00690337497787178	**	ENSMUSG00000063929|Cyp4a32, ENSMUSG00000028715|Cyp4a14, ENSMUSG00000028712|Cyp4a31, ENSMUSG00000066072|Cyp4a10	4.0		0.0	44.0	2.56284642891099
GO:0001660	fever generation	Biological Process	ENSMUSG00000026981|Il1rn, ENSMUSG00000027398|Il1b	2.0	158.0	4.0	28167.0	0.5	1.8622144844935E-4	***	0.00735109167753809	**	ENSMUSG00000026981|Il1rn, ENSMUSG00000027398|Il1b	2.0		0.0	4.0	1.0
GO:0070859	positive regulation of bile acid biosynthetic process	Biological Process	ENSMUSG00000020889|Nr1d1, ENSMUSG00000028240|Cyp7a1	2.0	158.0	4.0	28167.0	0.5	1.8622144844935E-4	***	0.00735109167753809	**	ENSMUSG00000020889|Nr1d1	1.0	ENSMUSG00000028240|Cyp7a1	1.0	4.0	1.0
GO:1901235	(R)-carnitine transmembrane transporter activity	Molecular Function	ENSMUSG00000018900|Slc22a5, ENSMUSG00000063652|Slc22a21	2.0	158.0	4.0	28167.0	0.5	1.8622144844935E-4	***	0.00735109167753809	**	ENSMUSG00000018900|Slc22a5, ENSMUSG00000063652|Slc22a21	2.0		0.0	4.0	1.5
GO:1902270	(R)-carnitine transmembrane transport	Biological Process	ENSMUSG00000018900|Slc22a5, ENSMUSG00000063652|Slc22a21	2.0	158.0	4.0	28167.0	0.5	1.8622144844935E-4	***	0.00735109167753809	**	ENSMUSG00000018900|Slc22a5, ENSMUSG00000063652|Slc22a21	2.0		0.0	4.0	1.5
GO:0071726	cellular response to diacyl bacterial lipopeptide	Biological Process	ENSMUSG00000051439|Cd14, ENSMUSG00000027995|Tlr2	2.0	158.0	4.0	28167.0	0.5	1.8622144844935E-4	***	0.00735109167753809	**	ENSMUSG00000051439|Cd14, ENSMUSG00000027995|Tlr2	2.0		0.0	4.0	0.0
GO:0005978	glycogen biosynthetic process	Biological Process	ENSMUSG00000067279|Ppp1r3c, ENSMUSG00000020889|Nr1d1, ENSMUSG00000050423|Ppp1r3g	3.0	158.0	22.0	28167.0	0.1364	2.46588893635652E-4	***	0.00949667958660232	**	ENSMUSG00000020889|Nr1d1, ENSMUSG00000050423|Ppp1r3g	2.0	ENSMUSG00000067279|Ppp1r3c	1.0	22.0	0.852802865422442
GO:0016020	membrane	Cellular Component	ENSMUSG00000038754|Elovl3, ENSMUSG00000024987|Cyp26a1, ENSMUSG00000070661|Rnf186, ENSMUSG00000047517|Dmbt1, ENSMUSG00000037003|Tns2, ENSMUSG00000067825|Pex26, ENSMUSG00000022885|St6gal1, ENSMUSG00000116207|Nnt, ENSMUSG00000022620|Arsa, ENSMUSG00000078234|Klhdc7a, ENSMUSG00000027698|Nceh1, ENSMUSG00000092232|Gm20521, ENSMUSG00000037390|Muc17, ENSMUSG00000028128|F3, ENSMUSG00000068452|Duox2, ENSMUS…	71.0	158.0	8864.0	28167.0	0.008	2.5527889175121E-4	***	0.00959727071607526	**	ENSMUSG00000070661|Rnf186, ENSMUSG00000047517|Dmbt1, ENSMUSG00000037003|Tns2, ENSMUSG00000067825|Pex26, ENSMUSG00000022885|St6gal1, ENSMUSG00000022620|Arsa, ENSMUSG00000078234|Klhdc7a, ENSMUSG00000027698|Nceh1, ENSMUSG00000037390|Muc17, ENSMUSG00000028128|F3, ENSMUSG00000068452|Duox2, ENSMUSG00000118672|Muc4, ENSMUSG00000001225|Slc26a3, ENSMUSG00000022755|Adgrg7, ENSMUSG00000028494|Plin2, ENSMUSG…	51.0	ENSMUSG00000038754|Elovl3, ENSMUSG00000024987|Cyp26a1, ENSMUSG00000116207|Nnt, ENSMUSG00000092232|Gm20521, ENSMUSG00000079494|Nat8f5, ENSMUSG00000028240|Cyp7a1, ENSMUSG00000022129|Dct, ENSMUSG00000030257|Srgap3, ENSMUSG00000037953|A4gnt, ENSMUSG00000045776|Lrtm1, ENSMUSG00000021670|Hmgcr, ENSMUSG00000041550|Serpina5, ENSMUSG00000035239|Neu3, ENSMUSG00000028003|Lrat, ENSMUSG00000028238|Atp6v0d2, E…	20.0	6673.0	15.3510106881374
GO:0030282	bone mineralization	Biological Process	ENSMUSG00000068452|Duox2, ENSMUSG00000029135|Fosl2, ENSMUSG00000037465|Klf10, ENSMUSG00000050860|Phospho1	4.0	158.0	57.0	28167.0	0.0702	2.98711317862119E-4	***	0.0106144511555332	*	ENSMUSG00000068452|Duox2, ENSMUSG00000029135|Fosl2, ENSMUSG00000037465|Klf10, ENSMUSG00000050860|Phospho1	4.0		0.0	53.0	2.60985071502509
GO:0015199	amino-acid betaine transmembrane transporter activity	Molecular Function	ENSMUSG00000018900|Slc22a5, ENSMUSG00000063652|Slc22a21	2.0	158.0	5.0	28167.0	0.4	3.09224036196662E-4	***	0.0106144511555332	*	ENSMUSG00000018900|Slc22a5, ENSMUSG00000063652|Slc22a21	2.0		0.0	5.0	1.34164078649987
GO:0015226	carnitine transmembrane transporter activity	Molecular Function	ENSMUSG00000018900|Slc22a5, ENSMUSG00000063652|Slc22a21	2.0	158.0	5.0	28167.0	0.4	3.09224036196662E-4	***	0.0106144511555332	*	ENSMUSG00000018900|Slc22a5, ENSMUSG00000063652|Slc22a21	2.0		0.0	4.0	1.0
GO:0015879	carnitine transport	Biological Process	ENSMUSG00000018900|Slc22a5, ENSMUSG00000063652|Slc22a21	2.0	158.0	5.0	28167.0	0.4	3.09224036196662E-4	***	0.0106144511555332	*	ENSMUSG00000018900|Slc22a5, ENSMUSG00000063652|Slc22a21	2.0		0.0	4.0	2.0
GO:0000978	RNA polymerase II cis-regulatory region sequence-specific DNA binding	Molecular Function	ENSMUSG00000046179|E2f8, ENSMUSG00000025229|Pitx3, ENSMUSG00000030256|Bhlhe41, ENSMUSG00000035356|Nfkbiz, ENSMUSG00000020889|Nr1d1, ENSMUSG00000018604|Tbx3, ENSMUSG00000029135|Fosl2, ENSMUSG00000020653|Klf11, ENSMUSG00000042622|Maff, ENSMUSG00000059824|Dbp, ENSMUSG00000026976|Pax8, ENSMUSG00000037465|Klf10, ENSMUSG00000052837|Junb, ENSMUSG00000020037|Rfx4, ENSMUSG00000003545|Fosb, ENSMUSG00000089…	16.0	158.0	1068.0	28167.0	0.015	3.480872926064E-4	***	0.0116942518090533	*	ENSMUSG00000046179|E2f8, ENSMUSG00000030256|Bhlhe41, ENSMUSG00000035356|Nfkbiz, ENSMUSG00000020889|Nr1d1, ENSMUSG00000018604|Tbx3, ENSMUSG00000029135|Fosl2, ENSMUSG00000020653|Klf11, ENSMUSG00000042622|Maff, ENSMUSG00000059824|Dbp, ENSMUSG00000037465|Klf10, ENSMUSG00000052837|Junb, ENSMUSG00000020037|Rfx4, ENSMUSG00000003545|Fosb	13.0	ENSMUSG00000025229|Pitx3, ENSMUSG00000026976|Pax8, ENSMUSG00000089756|Zfp966	3.0	900.0	8.2
GO:0042752	regulation of circadian rhythm	Biological Process	ENSMUSG00000020644|Id2, ENSMUSG00000020889|Nr1d1, ENSMUSG00000020038|Cry1, ENSMUSG00000037465|Klf10	4.0	158.0	62.0	28167.0	0.0645	4.12781777374893E-4	***	0.0135788005515616	*	ENSMUSG00000020644|Id2, ENSMUSG00000020889|Nr1d1, ENSMUSG00000037465|Klf10	3.0	ENSMUSG00000020038|Cry1	1.0	61.0	0.768221279597376
GO:0140459	response to Gram-positive bacterium	Biological Process	ENSMUSG00000035356|Nfkbiz, ENSMUSG00000029135|Fosl2	2.0	158.0	6.0	28167.0	0.3333	4.62125573394445E-4	***	0.0145939256077966	*	ENSMUSG00000035356|Nfkbiz, ENSMUSG00000029135|Fosl2	2.0		0.0	6.0	1.63299316185545
GO:0009609	response to symbiotic bacterium	Biological Process	ENSMUSG00000018900|Slc22a5, ENSMUSG00000063652|Slc22a21	2.0	158.0	6.0	28167.0	0.3333	4.62125573394445E-4	***	0.0145939256077966	*	ENSMUSG00000018900|Slc22a5, ENSMUSG00000063652|Slc22a21	2.0		0.0	6.0	1.22474487139159
GO:0030148	sphingolipid biosynthetic process	Biological Process	ENSMUSG00000038754|Elovl3, ENSMUSG00000075256|Cerkl, ENSMUSG00000027035|Cers6	3.0	158.0	31.0	28167.0	0.0968	6.93600367889161E-4	***	0.021474411390137	*	ENSMUSG00000075256|Cerkl, ENSMUSG00000027035|Cers6	2.0	ENSMUSG00000038754|Elovl3	1.0	30.0	2.55603860169078
GO:0001228	DNA-binding transcription activator activity, RNA polymerase II-specific	Molecular Function	ENSMUSG00000025229|Pitx3, ENSMUSG00000018604|Tbx3, ENSMUSG00000029135|Fosl2, ENSMUSG00000042622|Maff, ENSMUSG00000059824|Dbp, ENSMUSG00000026976|Pax8, ENSMUSG00000037465|Klf10, ENSMUSG00000052837|Junb, ENSMUSG00000020037|Rfx4, ENSMUSG00000003545|Fosb	10.0	158.0	519.0	28167.0	0.0193	7.28558566865228E-4	***	0.0219751702613531	*	ENSMUSG00000018604|Tbx3, ENSMUSG00000029135|Fosl2, ENSMUSG00000042622|Maff, ENSMUSG00000059824|Dbp, ENSMUSG00000037465|Klf10, ENSMUSG00000052837|Junb, ENSMUSG00000020037|Rfx4, ENSMUSG00000003545|Fosb	8.0	ENSMUSG00000025229|Pitx3, ENSMUSG00000026976|Pax8	2.0	431.0	6.88806762728496
GO:0090575	RNA polymerase II transcription regulator complex	Cellular Component	ENSMUSG00000046179|E2f8, ENSMUSG00000029135|Fosl2, ENSMUSG00000042622|Maff, ENSMUSG00000059824|Dbp, ENSMUSG00000052837|Junb	5.0	158.0	126.0	28167.0	0.0397	7.37608628151813E-4	***	0.0219751702613531	*	ENSMUSG00000046179|E2f8, ENSMUSG00000029135|Fosl2, ENSMUSG00000042622|Maff, ENSMUSG00000059824|Dbp, ENSMUSG00000052837|Junb	5.0		0.0	120.0	4.56435464587638
GO:2000352	negative regulation of endothelial cell apoptotic process	Biological Process	ENSMUSG00000037411|Serpine1, ENSMUSG00000042745|Id1, ENSMUSG00000030827|Fgf21	3.0	158.0	32.0	28167.0	0.0938	7.62215336151846E-4	***	0.0222877410330327	*	ENSMUSG00000037411|Serpine1, ENSMUSG00000042745|Id1, ENSMUSG00000030827|Fgf21	3.0		0.0	31.0	3.5921060405355
GO:0045471	response to ethanol	Biological Process	ENSMUSG00000022885|St6gal1, ENSMUSG00000022620|Arsa, ENSMUSG00000028240|Cyp7a1, ENSMUSG00000051439|Cd14, ENSMUSG00000003545|Fosb	5.0	158.0	128.0	28167.0	0.0391	7.91927192124227E-4	***	0.0227355097520755	*	ENSMUSG00000022885|St6gal1, ENSMUSG00000022620|Arsa, ENSMUSG00000051439|Cd14, ENSMUSG00000003545|Fosb	4.0	ENSMUSG00000028240|Cyp7a1	1.0	114.0	1.40487871737254
GO:2001069	glycogen binding	Molecular Function	ENSMUSG00000067279|Ppp1r3c, ENSMUSG00000050423|Ppp1r3g	2.0	158.0	8.0	28167.0	0.25	8.5628805838743E-4	***	0.0237453569897346	*	ENSMUSG00000050423|Ppp1r3g	1.0	ENSMUSG00000067279|Ppp1r3c	1.0	8.0	-1.41421356237309
GO:0005615	extracellular space	Cellular Component	ENSMUSG00000022620|Arsa, ENSMUSG00000053964|Lgals4, ENSMUSG00000028128|F3, ENSMUSG00000040808|S100g, ENSMUSG00000118672|Muc4, ENSMUSG00000026981|Il1rn, ENSMUSG00000047492|Inhbe, ENSMUSG00000045672|Col27a1, ENSMUSG00000029380|Cxcl1, ENSMUSG00000028715|Cyp4a14, ENSMUSG00000037411|Serpine1, ENSMUSG00000026072|Il1r1, ENSMUSG00000041550|Serpina5, ENSMUSG00000051439|Cd14, ENSMUSG00000037440|Vnn1, ENSMU…	21.0	158.0	1758.0	28167.0	0.0119	8.57178814702261E-4	***	0.0237453569897346	*	ENSMUSG00000022620|Arsa, ENSMUSG00000053964|Lgals4, ENSMUSG00000028128|F3, ENSMUSG00000040808|S100g, ENSMUSG00000118672|Muc4, ENSMUSG00000026981|Il1rn, ENSMUSG00000047492|Inhbe, ENSMUSG00000029380|Cxcl1, ENSMUSG00000028715|Cyp4a14, ENSMUSG00000037411|Serpine1, ENSMUSG00000026072|Il1r1, ENSMUSG00000051439|Cd14, ENSMUSG00000037440|Vnn1, ENSMUSG00000037035|Inhbb, ENSMUSG00000030827|Fgf21, ENSMUSG000…	18.0	ENSMUSG00000045672|Col27a1, ENSMUSG00000041550|Serpina5, ENSMUSG00000094797|Igkv6-15	3.0	1304.0	6.50772311355511
GO:0006631	fatty acid metabolic process	Biological Process	ENSMUSG00000038754|Elovl3, ENSMUSG00000028715|Cyp4a14, ENSMUSG00000040703|Cyp2s1, ENSMUSG00000021226|Acot2, ENSMUSG00000021228|Acot3, ENSMUSG00000066072|Cyp4a10	6.0	158.0	197.0	28167.0	0.0305	8.83254955651449E-4	***	0.0240458547409248	*	ENSMUSG00000028715|Cyp4a14, ENSMUSG00000040703|Cyp2s1, ENSMUSG00000021226|Acot2, ENSMUSG00000021228|Acot3, ENSMUSG00000066072|Cyp4a10	5.0	ENSMUSG00000038754|Elovl3	1.0	191.0	3.11137080275741
GO:0005783	endoplasmic reticulum	Cellular Component	ENSMUSG00000038754|Elovl3, ENSMUSG00000024987|Cyp26a1, ENSMUSG00000070661|Rnf186, ENSMUSG00000022620|Arsa, ENSMUSG00000027698|Nceh1, ENSMUSG00000068452|Duox2, ENSMUSG00000020593|Lpin1, ENSMUSG00000079494|Nat8f5, ENSMUSG00000018900|Slc22a5, ENSMUSG00000024036|Slc37a1, ENSMUSG00000028240|Cyp7a1, ENSMUSG00000075256|Cerkl, ENSMUSG00000028715|Cyp4a14, ENSMUSG00000040703|Cyp2s1, ENSMUSG00000027035|Cers…	20.0	158.0	1642.0	28167.0	0.0122	9.04675553763865E-4	***	0.024211571176155	*	ENSMUSG00000070661|Rnf186, ENSMUSG00000022620|Arsa, ENSMUSG00000027698|Nceh1, ENSMUSG00000068452|Duox2, ENSMUSG00000018900|Slc22a5, ENSMUSG00000024036|Slc37a1, ENSMUSG00000075256|Cerkl, ENSMUSG00000028715|Cyp4a14, ENSMUSG00000040703|Cyp2s1, ENSMUSG00000027035|Cers6, ENSMUSG00000063652|Slc22a21, ENSMUSG00000066072|Cyp4a10	12.0	ENSMUSG00000038754|Elovl3, ENSMUSG00000024987|Cyp26a1, ENSMUSG00000020593|Lpin1, ENSMUSG00000079494|Nat8f5, ENSMUSG00000028240|Cyp7a1, ENSMUSG00000021670|Hmgcr, ENSMUSG00000028003|Lrat, ENSMUSG00000021499|Catsper3	8.0	1545.0	8.01394415820785
GO:0031526	brush border membrane	Cellular Component	ENSMUSG00000037390|Muc17, ENSMUSG00000001225|Slc26a3, ENSMUSG00000018900|Slc22a5, ENSMUSG00000063652|Slc22a21	4.0	158.0	78.0	28167.0	0.0513	9.84718037733344E-4	***	0.0257163828732082	*	ENSMUSG00000037390|Muc17, ENSMUSG00000001225|Slc26a3, ENSMUSG00000018900|Slc22a5, ENSMUSG00000063652|Slc22a21	4.0		0.0	75.0	2.19393102292058
GO:0034612	response to tumor necrosis factor	Biological Process	ENSMUSG00000018900|Slc22a5, ENSMUSG00000051439|Cd14, ENSMUSG00000063652|Slc22a21	3.0	158.0	35.0	28167.0	0.0857	9.93476475785751E-4	***	0.0257163828732082	*	ENSMUSG00000018900|Slc22a5, ENSMUSG00000051439|Cd14, ENSMUSG00000063652|Slc22a21	3.0		0.0	35.0	2.19740106229414
GO:0071222	cellular response to lipopolysaccharide	Biological Process	ENSMUSG00000035356|Nfkbiz, ENSMUSG00000020889|Nr1d1, ENSMUSG00000029380|Cxcl1, ENSMUSG00000037447|Arid5a, ENSMUSG00000037411|Serpine1, ENSMUSG00000051439|Cd14, ENSMUSG00000027398|Il1b	7.0	158.0	278.0	28167.0	0.0252	0.00101687678357309	**	0.0258975555042243	*	ENSMUSG00000035356|Nfkbiz, ENSMUSG00000020889|Nr1d1, ENSMUSG00000029380|Cxcl1, ENSMUSG00000037447|Arid5a, ENSMUSG00000037411|Serpine1, ENSMUSG00000051439|Cd14, ENSMUSG00000027398|Il1b	7.0		0.0	205.0	5.16838418869488
GO:0014050	negative regulation of glutamate secretion	Biological Process	ENSMUSG00000026981|Il1rn, ENSMUSG00000027398|Il1b	2.0	158.0	9.0	28167.0	0.2222	0.00109688720899062	**	0.0269514261667644	*	ENSMUSG00000026981|Il1rn, ENSMUSG00000027398|Il1b	2.0		0.0	7.0	1.13389341902768
GO:0071223	cellular response to lipoteichoic acid	Biological Process	ENSMUSG00000051439|Cd14, ENSMUSG00000027995|Tlr2	2.0	158.0	9.0	28167.0	0.2222	0.00109688720899062	**	0.0269514261667644	*	ENSMUSG00000051439|Cd14, ENSMUSG00000027995|Tlr2	2.0		0.0	9.0	1.66666666666667
GO:0005777	peroxisome	Cellular Component	ENSMUSG00000067825|Pex26, ENSMUSG00000006517|Mvd, ENSMUSG00000021670|Hmgcr, ENSMUSG00000063652|Slc22a21, ENSMUSG00000021228|Acot3	5.0	158.0	138.0	28167.0	0.0362	0.0011094633950853	**	0.0269514261667644	*	ENSMUSG00000067825|Pex26, ENSMUSG00000063652|Slc22a21, ENSMUSG00000021228|Acot3	3.0	ENSMUSG00000006517|Mvd, ENSMUSG00000021670|Hmgcr	2.0	137.0	2.81938027046531
GO:0022857	transmembrane transporter activity	Molecular Function	ENSMUSG00000018900|Slc22a5, ENSMUSG00000024036|Slc37a1, ENSMUSG00000013275|Slc41a1, ENSMUSG00000034258|Flvcr2, ENSMUSG00000022003|Slc25a30, ENSMUSG00000063652|Slc22a21	6.0	158.0	207.0	28167.0	0.029	0.00113998272237749	**	0.027273223009607	*	ENSMUSG00000018900|Slc22a5, ENSMUSG00000024036|Slc37a1, ENSMUSG00000013275|Slc41a1, ENSMUSG00000034258|Flvcr2, ENSMUSG00000022003|Slc25a30, ENSMUSG00000063652|Slc22a21	6.0		0.0	185.0	2.94085848837523
GO:0050729	positive regulation of inflammatory response	Biological Process	ENSMUSG00000035356|Nfkbiz, ENSMUSG00000037411|Serpine1, ENSMUSG00000027398|Il1b, ENSMUSG00000027995|Tlr2	4.0	158.0	82.0	28167.0	0.0488	0.00118670955898055	**	0.0279673790094072	*	ENSMUSG00000035356|Nfkbiz, ENSMUSG00000037411|Serpine1, ENSMUSG00000027398|Il1b, ENSMUSG00000027995|Tlr2	4.0		0.0	80.0	3.46590536512467
GO:0060613	fat pad development	Biological Process	ENSMUSG00000029135|Fosl2, ENSMUSG00000074794|Arrdc3	2.0	158.0	10.0	28167.0	0.2	0.0013660616742257	**	0.0317207556412114	*	ENSMUSG00000029135|Fosl2, ENSMUSG00000074794|Arrdc3	2.0		0.0	9.0	3.0
GO:0046627	negative regulation of insulin receptor signaling pathway	Biological Process	ENSMUSG00000037003|Tns2, ENSMUSG00000053113|Socs3, ENSMUSG00000027398|Il1b	3.0	158.0	41.0	28167.0	0.0732	0.00157877961053664	**	0.0350219544426091	*	ENSMUSG00000037003|Tns2, ENSMUSG00000053113|Socs3, ENSMUSG00000027398|Il1b	3.0		0.0	40.0	2.5298221281347
GO:0008083	growth factor activity	Molecular Function	ENSMUSG00000074063|Osgin1, ENSMUSG00000047492|Inhbe, ENSMUSG00000029380|Cxcl1, ENSMUSG00000037035|Inhbb, ENSMUSG00000030827|Fgf21	5.0	158.0	150.0	28167.0	0.0333	0.00160492998081043	**	0.0350219544426091	*	ENSMUSG00000074063|Osgin1, ENSMUSG00000047492|Inhbe, ENSMUSG00000029380|Cxcl1, ENSMUSG00000037035|Inhbb, ENSMUSG00000030827|Fgf21	5.0		0.0	126.0	1.7817416127495
GO:0005979	regulation of glycogen biosynthetic process	Biological Process	ENSMUSG00000067279|Ppp1r3c, ENSMUSG00000050423|Ppp1r3g	2.0	158.0	11.0	28167.0	0.1818	0.00166348738644438	**	0.0350219544426091	*	ENSMUSG00000050423|Ppp1r3g	1.0	ENSMUSG00000067279|Ppp1r3c	1.0	11.0	0.301511344577764
GO:0002544	chronic inflammatory response	Biological Process	ENSMUSG00000035356|Nfkbiz, ENSMUSG00000037440|Vnn1	2.0	158.0	11.0	28167.0	0.1818	0.00166348738644438	**	0.0350219544426091	*	ENSMUSG00000035356|Nfkbiz, ENSMUSG00000037440|Vnn1	2.0		0.0	9.0	1.66666666666667
GO:0004468	lysine N-acetyltransferase activity, acting on acetyl phosphate as donor	Molecular Function	ENSMUSG00000079494|Nat8f5, ENSMUSG00000089694|Nat8f7	2.0	158.0	11.0	28167.0	0.1818	0.00166348738644438	**	0.0350219544426091	*		0.0	ENSMUSG00000079494|Nat8f5, ENSMUSG00000089694|Nat8f7	2.0	11.0	-0.904534033733291
GO:0015697	quaternary ammonium group transport	Biological Process	ENSMUSG00000018900|Slc22a5, ENSMUSG00000063652|Slc22a21	2.0	158.0	11.0	28167.0	0.1818	0.00166348738644438	**	0.0350219544426091	*	ENSMUSG00000018900|Slc22a5, ENSMUSG00000063652|Slc22a21	2.0		0.0	10.0	0.632455532033676
GO:0003953	NAD+ nucleosidase activity	Molecular Function	ENSMUSG00000026072|Il1r1, ENSMUSG00000029082|Bst1	2.0	158.0	11.0	28167.0	0.1818	0.00166348738644438	**	0.0350219544426091	*	ENSMUSG00000026072|Il1r1, ENSMUSG00000029082|Bst1	2.0		0.0	10.0	0.632455532033676
GO:0016491	oxidoreductase activity	Molecular Function	ENSMUSG00000024987|Cyp26a1, ENSMUSG00000116207|Nnt, ENSMUSG00000068452|Duox2, ENSMUSG00000063929|Cyp4a32, ENSMUSG00000028240|Cyp7a1, ENSMUSG00000022129|Dct, ENSMUSG00000028715|Cyp4a14, ENSMUSG00000040703|Cyp2s1, ENSMUSG00000021670|Hmgcr, ENSMUSG00000028712|Cyp4a31, ENSMUSG00000066072|Cyp4a10	11.0	158.0	683.0	28167.0	0.0161	0.00169840836685796	**	0.0352866685693253	*	ENSMUSG00000068452|Duox2, ENSMUSG00000063929|Cyp4a32, ENSMUSG00000028715|Cyp4a14, ENSMUSG00000040703|Cyp2s1, ENSMUSG00000028712|Cyp4a31, ENSMUSG00000066072|Cyp4a10	6.0	ENSMUSG00000024987|Cyp26a1, ENSMUSG00000116207|Nnt, ENSMUSG00000028240|Cyp7a1, ENSMUSG00000022129|Dct, ENSMUSG00000021670|Hmgcr	5.0	639.0	-0.0791187772129236
GO:0071310	cellular response to organic substance	Biological Process	ENSMUSG00000035356|Nfkbiz, ENSMUSG00000020838|Slc6a4, ENSMUSG00000027398|Il1b	3.0	158.0	43.0	28167.0	0.0698	0.00181283036247304	**	0.0371747940564276	*	ENSMUSG00000035356|Nfkbiz, ENSMUSG00000020838|Slc6a4, ENSMUSG00000027398|Il1b	3.0		0.0	41.0	1.87408514266327
GO:0006357	regulation of transcription by RNA polymerase II	Biological Process	ENSMUSG00000020644|Id2, ENSMUSG00000031431|Tsc22d3, ENSMUSG00000046179|E2f8, ENSMUSG00000025229|Pitx3, ENSMUSG00000030256|Bhlhe41, ENSMUSG00000018604|Tbx3, ENSMUSG00000029135|Fosl2, ENSMUSG00000020653|Klf11, ENSMUSG00000042622|Maff, ENSMUSG00000037447|Arid5a, ENSMUSG00000059824|Dbp, ENSMUSG00000026976|Pax8, ENSMUSG00000037465|Klf10, ENSMUSG00000052837|Junb, ENSMUSG00000020037|Rfx4, ENSMUSG0000000…	17.0	158.0	1380.0	28167.0	0.0123	0.00197511444812888	**	0.0382973543497775	*	ENSMUSG00000020644|Id2, ENSMUSG00000046179|E2f8, ENSMUSG00000030256|Bhlhe41, ENSMUSG00000018604|Tbx3, ENSMUSG00000029135|Fosl2, ENSMUSG00000020653|Klf11, ENSMUSG00000042622|Maff, ENSMUSG00000037447|Arid5a, ENSMUSG00000059824|Dbp, ENSMUSG00000037465|Klf10, ENSMUSG00000052837|Junb, ENSMUSG00000020037|Rfx4, ENSMUSG00000003545|Fosb	13.0	ENSMUSG00000031431|Tsc22d3, ENSMUSG00000025229|Pitx3, ENSMUSG00000026976|Pax8, ENSMUSG00000089756|Zfp966	4.0	1187.0	9.8105044883064
GO:0016709	oxidoreductase activity, acting on paired donors, with incorporation or reduction of molecular oxygen, NAD(P)H as one donor, and incorporation of one atom of oxygen	Molecular Function	ENSMUSG00000024987|Cyp26a1, ENSMUSG00000028240|Cyp7a1	2.0	158.0	12.0	28167.0	0.1667	0.00198884297446596	**	0.0382973543497775	*		0.0	ENSMUSG00000024987|Cyp26a1, ENSMUSG00000028240|Cyp7a1	2.0	12.0	0.0
GO:0000164	protein phosphatase type 1 complex	Cellular Component	ENSMUSG00000067279|Ppp1r3c, ENSMUSG00000050423|Ppp1r3g	2.0	158.0	12.0	28167.0	0.1667	0.00198884297446596	**	0.0382973543497775	*	ENSMUSG00000050423|Ppp1r3g	1.0	ENSMUSG00000067279|Ppp1r3c	1.0	12.0	-0.577350269189626
GO:0015101	organic cation transmembrane transporter activity	Molecular Function	ENSMUSG00000018900|Slc22a5, ENSMUSG00000063652|Slc22a21	2.0	158.0	12.0	28167.0	0.1667	0.00198884297446596	**	0.0382973543497775	*	ENSMUSG00000018900|Slc22a5, ENSMUSG00000063652|Slc22a21	2.0		0.0	10.0	1.26491106406735
GO:0015651	quaternary ammonium group transmembrane transporter activity	Molecular Function	ENSMUSG00000018900|Slc22a5, ENSMUSG00000063652|Slc22a21	2.0	158.0	12.0	28167.0	0.1667	0.00198884297446596	**	0.0382973543497775	*	ENSMUSG00000018900|Slc22a5, ENSMUSG00000063652|Slc22a21	2.0		0.0	10.0	0.632455532033676
GO:0002020	protease binding	Molecular Function	ENSMUSG00000028128|F3, ENSMUSG00000037411|Serpine1, ENSMUSG00000026072|Il1r1, ENSMUSG00000041550|Serpina5, ENSMUSG00000052212|Cd177	5.0	158.0	158.0	28167.0	0.0316	0.0020149918810471	**	0.038333399761125	*	ENSMUSG00000028128|F3, ENSMUSG00000037411|Serpine1, ENSMUSG00000026072|Il1r1, ENSMUSG00000052212|Cd177	4.0	ENSMUSG00000041550|Serpina5	1.0	128.0	4.3310290347676
GO:0005789	endoplasmic reticulum membrane	Cellular Component	ENSMUSG00000038754|Elovl3, ENSMUSG00000024987|Cyp26a1, ENSMUSG00000070661|Rnf186, ENSMUSG00000079494|Nat8f5, ENSMUSG00000024036|Slc37a1, ENSMUSG00000028240|Cyp7a1, ENSMUSG00000034258|Flvcr2, ENSMUSG00000028715|Cyp4a14, ENSMUSG00000040703|Cyp2s1, ENSMUSG00000027035|Cers6, ENSMUSG00000021670|Hmgcr, ENSMUSG00000028003|Lrat, ENSMUSG00000089694|Nat8f7, ENSMUSG00000066072|Cyp4a10	14.0	158.0	1042.0	28167.0	0.0134	0.00227578119610613	**	0.0425282263511408	*	ENSMUSG00000070661|Rnf186, ENSMUSG00000024036|Slc37a1, ENSMUSG00000034258|Flvcr2, ENSMUSG00000028715|Cyp4a14, ENSMUSG00000040703|Cyp2s1, ENSMUSG00000027035|Cers6, ENSMUSG00000066072|Cyp4a10	7.0	ENSMUSG00000038754|Elovl3, ENSMUSG00000024987|Cyp26a1, ENSMUSG00000079494|Nat8f5, ENSMUSG00000028240|Cyp7a1, ENSMUSG00000021670|Hmgcr, ENSMUSG00000028003|Lrat, ENSMUSG00000089694|Nat8f7	7.0	962.0	5.6099851579067
GO:0045944	positive regulation of transcription by RNA polymerase II	Biological Process	ENSMUSG00000046179|E2f8, ENSMUSG00000025229|Pitx3, ENSMUSG00000035356|Nfkbiz, ENSMUSG00000020889|Nr1d1, ENSMUSG00000018604|Tbx3, ENSMUSG00000053175|Bcl3, ENSMUSG00000029135|Fosl2, ENSMUSG00000042622|Maff, ENSMUSG00000037447|Arid5a, ENSMUSG00000059824|Dbp, ENSMUSG00000026976|Pax8, ENSMUSG00000037465|Klf10, ENSMUSG00000052837|Junb, ENSMUSG00000020037|Rfx4, ENSMUSG00000003545|Fosb, ENSMUSG0000002739…	16.0	158.0	1279.0	28167.0	0.0125	0.00229980086537018	**	0.0425282263511408	*	ENSMUSG00000046179|E2f8, ENSMUSG00000035356|Nfkbiz, ENSMUSG00000020889|Nr1d1, ENSMUSG00000018604|Tbx3, ENSMUSG00000053175|Bcl3, ENSMUSG00000029135|Fosl2, ENSMUSG00000042622|Maff, ENSMUSG00000037447|Arid5a, ENSMUSG00000059824|Dbp, ENSMUSG00000037465|Klf10, ENSMUSG00000052837|Junb, ENSMUSG00000020037|Rfx4, ENSMUSG00000003545|Fosb, ENSMUSG00000027398|Il1b	14.0	ENSMUSG00000025229|Pitx3, ENSMUSG00000026976|Pax8	2.0	1135.0	10.1217696211837
GO:0071705	nitrogen compound transport	Biological Process	ENSMUSG00000018900|Slc22a5, ENSMUSG00000063652|Slc22a21	2.0	158.0	13.0	28167.0	0.1538	0.00234180974383744	**	0.0425282263511408	*	ENSMUSG00000018900|Slc22a5, ENSMUSG00000063652|Slc22a21	2.0		0.0	12.0	1.73205080756888
GO:0045787	positive regulation of cell cycle	Biological Process	ENSMUSG00000020644|Id2, ENSMUSG00000018604|Tbx3, ENSMUSG00000020838|Slc6a4	3.0	158.0	47.0	28167.0	0.0638	0.00234322716437571	**	0.0425282263511408	*	ENSMUSG00000020644|Id2, ENSMUSG00000018604|Tbx3, ENSMUSG00000020838|Slc6a4	3.0		0.0	44.0	3.76889180722205
GO:0048711	positive regulation of astrocyte differentiation	Biological Process	ENSMUSG00000020644|Id2, ENSMUSG00000027398|Il1b	2.0	158.0	14.0	28167.0	0.1429	0.00272207165722812	**	0.0470186338314176	*	ENSMUSG00000020644|Id2, ENSMUSG00000027398|Il1b	2.0		0.0	14.0	1.60356745147455
GO:0019725	cellular homeostasis	Biological Process	ENSMUSG00000037003|Tns2, ENSMUSG00000037390|Muc17	2.0	158.0	14.0	28167.0	0.1429	0.00272207165722812	**	0.0470186338314176	*	ENSMUSG00000037003|Tns2, ENSMUSG00000037390|Muc17	2.0		0.0	13.0	3.05085107923876
GO:0005149	interleukin-1 receptor binding	Molecular Function	ENSMUSG00000026981|Il1rn, ENSMUSG00000027398|Il1b	2.0	158.0	14.0	28167.0	0.1429	0.00272207165722812	**	0.0470186338314176	*	ENSMUSG00000026981|Il1rn, ENSMUSG00000027398|Il1b	2.0		0.0	11.0	1.80906806746658
GO:0001886	endothelial cell morphogenesis	Biological Process	ENSMUSG00000045672|Col27a1, ENSMUSG00000042745|Id1	2.0	158.0	14.0	28167.0	0.1429	0.00272207165722812	**	0.0470186338314176	*	ENSMUSG00000042745|Id1	1.0	ENSMUSG00000045672|Col27a1	1.0	12.0	1.15470053837925
GO:0015297	antiporter activity	Molecular Function	ENSMUSG00000001225|Slc26a3, ENSMUSG00000024036|Slc37a1, ENSMUSG00000029151|Slc30a3, ENSMUSG00000020838|Slc6a4	4.0	158.0	103.0	28167.0	0.0388	0.0027395277469857	**	0.0470186338314176	*	ENSMUSG00000001225|Slc26a3, ENSMUSG00000024036|Slc37a1, ENSMUSG00000029151|Slc30a3, ENSMUSG00000020838|Slc6a4	4.0		0.0	96.0	1.53093108923949
GO:0000981	DNA-binding transcription factor activity, RNA polymerase II-specific	Molecular Function	ENSMUSG00000046179|E2f8, ENSMUSG00000025229|Pitx3, ENSMUSG00000030256|Bhlhe41, ENSMUSG00000018604|Tbx3, ENSMUSG00000029135|Fosl2, ENSMUSG00000020653|Klf11, ENSMUSG00000042622|Maff, ENSMUSG00000059824|Dbp, ENSMUSG00000026976|Pax8, ENSMUSG00000037465|Klf10, ENSMUSG00000052837|Junb, ENSMUSG00000020037|Rfx4, ENSMUSG00000003545|Fosb	13.0	158.0	952.0	28167.0	0.0137	0.00283247861897346	**	0.0480912230038611	*	ENSMUSG00000046179|E2f8, ENSMUSG00000030256|Bhlhe41, ENSMUSG00000018604|Tbx3, ENSMUSG00000029135|Fosl2, ENSMUSG00000020653|Klf11, ENSMUSG00000042622|Maff, ENSMUSG00000059824|Dbp, ENSMUSG00000037465|Klf10, ENSMUSG00000052837|Junb, ENSMUSG00000020037|Rfx4, ENSMUSG00000003545|Fosb	11.0	ENSMUSG00000025229|Pitx3, ENSMUSG00000026976|Pax8	2.0	748.0	7.34928786247766
GO:0016747	acyltransferase activity, transferring groups other than amino-acyl groups	Molecular Function	ENSMUSG00000079494|Nat8f5, ENSMUSG00000089694|Nat8f7, ENSMUSG00000093575|Gm20695	3.0	158.0	51.0	28167.0	0.0588	0.00296060576396586	**	0.0489350513423589	*		0.0	ENSMUSG00000079494|Nat8f5, ENSMUSG00000089694|Nat8f7, ENSMUSG00000093575|Gm20695	3.0	46.0	0.147441956154897
GO:0046935	1-phosphatidylinositol-3-kinase regulator activity	Molecular Function	ENSMUSG00000053113|Socs3, ENSMUSG00000020027|Socs2	2.0	158.0	15.0	28167.0	0.1333	0.00312931531495768	**	0.0489350513423589	*	ENSMUSG00000053113|Socs3, ENSMUSG00000020027|Socs2	2.0		0.0	14.0	1.60356745147455
GO:0008299	isoprenoid biosynthetic process	Biological Process	ENSMUSG00000006517|Mvd, ENSMUSG00000021670|Hmgcr	2.0	158.0	15.0	28167.0	0.1333	0.00312931531495768	**	0.0489350513423589	*		0.0	ENSMUSG00000006517|Mvd, ENSMUSG00000021670|Hmgcr	2.0	15.0	-1.29099444873581
GO:0102991	myristoyl-CoA hydrolase activity	Molecular Function	ENSMUSG00000021226|Acot2, ENSMUSG00000021228|Acot3	2.0	158.0	15.0	28167.0	0.1333	0.00312931531495768	**	0.0489350513423589	*	ENSMUSG00000021226|Acot2, ENSMUSG00000021228|Acot3	2.0		0.0	15.0	0.0
GO:0070888	E-box binding	Molecular Function	ENSMUSG00000030256|Bhlhe41, ENSMUSG00000020889|Nr1d1, ENSMUSG00000020038|Cry1	3.0	158.0	54.0	28167.0	0.0556	0.00348333974422245	**	0.0489350513423589	*	ENSMUSG00000030256|Bhlhe41, ENSMUSG00000020889|Nr1d1	2.0	ENSMUSG00000020038|Cry1	1.0	40.0	-0.158113883008419
GO:1901653	cellular response to peptide	Biological Process	ENSMUSG00000020653|Klf11, ENSMUSG00000038894|Irs2	2.0	158.0	16.0	28167.0	0.125	0.00356322993565693	**	0.0489350513423589	*	ENSMUSG00000020653|Klf11, ENSMUSG00000038894|Irs2	2.0		0.0	15.0	2.32379000772445
GO:0042770	signal transduction in response to DNA damage	Biological Process	ENSMUSG00000020038|Cry1, ENSMUSG00000036390|Gadd45a	2.0	158.0	16.0	28167.0	0.125	0.00356322993565693	**	0.0489350513423589	*	ENSMUSG00000036390|Gadd45a	1.0	ENSMUSG00000020038|Cry1	1.0	15.0	0.774596669241483
GO:0045725	positive regulation of glycogen biosynthetic process	Biological Process	ENSMUSG00000050423|Ppp1r3g, ENSMUSG00000038894|Irs2	2.0	158.0	16.0	28167.0	0.125	0.00356322993565693	**	0.0489350513423589	*	ENSMUSG00000050423|Ppp1r3g, ENSMUSG00000038894|Irs2	2.0		0.0	13.0	0.277350098112615
GO:0050135	NAD(P)+ nucleosidase activity	Molecular Function	ENSMUSG00000026072|Il1r1, ENSMUSG00000029082|Bst1	2.0	158.0	16.0	28167.0	0.125	0.00356322993565693	**	0.0489350513423589	*	ENSMUSG00000026072|Il1r1, ENSMUSG00000029082|Bst1	2.0		0.0	15.0	0.774596669241483
GO:0061809	NAD+ nucleotidase, cyclic ADP-ribose generating	Molecular Function	ENSMUSG00000026072|Il1r1, ENSMUSG00000029082|Bst1	2.0	158.0	16.0	28167.0	0.125	0.00356322993565693	**	0.0489350513423589	*	ENSMUSG00000026072|Il1r1, ENSMUSG00000029082|Bst1	2.0		0.0	15.0	0.774596669241483
GO:0002753	cytoplasmic pattern recognition receptor signaling pathway	Biological Process	ENSMUSG00000046688|Tifa, ENSMUSG00000028028|Alpk1	2.0	158.0	16.0	28167.0	0.125	0.00356322993565693	**	0.0489350513423589	*	ENSMUSG00000046688|Tifa, ENSMUSG00000028028|Alpk1	2.0		0.0	16.0	2.5
GO:0032496	response to lipopolysaccharide	Biological Process	ENSMUSG00000035356|Nfkbiz, ENSMUSG00000029135|Fosl2, ENSMUSG00000051439|Cd14, ENSMUSG00000027398|Il1b, ENSMUSG00000027995|Tlr2	5.0	158.0	185.0	28167.0	0.027	0.00396924798274116	**	0.0489350513423589	*	ENSMUSG00000035356|Nfkbiz, ENSMUSG00000029135|Fosl2, ENSMUSG00000051439|Cd14, ENSMUSG00000027398|Il1b, ENSMUSG00000027995|Tlr2	5.0		0.0	179.0	3.36345791738371
GO:0008324	monoatomic cation transmembrane transporter activity	Molecular Function	ENSMUSG00000013275|Slc41a1, ENSMUSG00000029151|Slc30a3	2.0	158.0	17.0	28167.0	0.1176	0.00402350733706032	**	0.0489350513423589	*	ENSMUSG00000013275|Slc41a1, ENSMUSG00000029151|Slc30a3	2.0		0.0	16.0	3.0
GO:0016790	thiolester hydrolase activity	Molecular Function	ENSMUSG00000021226|Acot2, ENSMUSG00000021228|Acot3	2.0	158.0	17.0	28167.0	0.1176	0.00402350733706032	**	0.0489350513423589	*	ENSMUSG00000021226|Acot2, ENSMUSG00000021228|Acot3	2.0		0.0	17.0	1.21267812518166
GO:0005778	peroxisomal membrane	Cellular Component	ENSMUSG00000067825|Pex26, ENSMUSG00000021670|Hmgcr, ENSMUSG00000063652|Slc22a21	3.0	158.0	57.0	28167.0	0.0526	0.00405911382992829	**	0.0489350513423589	*	ENSMUSG00000067825|Pex26, ENSMUSG00000063652|Slc22a21	2.0	ENSMUSG00000021670|Hmgcr	1.0	57.0	1.98679853559757
GO:0009968	negative regulation of signal transduction	Biological Process	ENSMUSG00000053113|Socs3, ENSMUSG00000020027|Socs2, ENSMUSG00000020108|Ddit4	3.0	158.0	57.0	28167.0	0.0526	0.00405911382992829	**	0.0489350513423589	*	ENSMUSG00000053113|Socs3, ENSMUSG00000020027|Socs2	2.0	ENSMUSG00000020108|Ddit4	1.0	55.0	3.10131936733091
GO:0005925	focal adhesion	Cellular Component	ENSMUSG00000037003|Tns2, ENSMUSG00000020653|Klf11, ENSMUSG00000020838|Slc6a4, ENSMUSG00000032243|Itga11, ENSMUSG00000021750|Fam107a	5.0	158.0	188.0	28167.0	0.0266	0.00424842773753917	**	0.0489350513423589	*	ENSMUSG00000037003|Tns2, ENSMUSG00000020653|Klf11, ENSMUSG00000020838|Slc6a4	3.0	ENSMUSG00000032243|Itga11, ENSMUSG00000021750|Fam107a	2.0	184.0	2.06418738616856
GO:0060749	mammary gland alveolus development	Biological Process	ENSMUSG00000020644|Id2, ENSMUSG00000020027|Socs2	2.0	158.0	18.0	28167.0	0.1111	0.0045098419169295	**	0.0489350513423589	*	ENSMUSG00000020644|Id2, ENSMUSG00000020027|Socs2	2.0		0.0	17.0	1.21267812518166
GO:0045892	negative regulation of DNA-templated transcription	Biological Process	ENSMUSG00000020644|Id2, ENSMUSG00000032280|Tle3, ENSMUSG00000030256|Bhlhe41, ENSMUSG00000020889|Nr1d1, ENSMUSG00000018604|Tbx3, ENSMUSG00000053175|Bcl3, ENSMUSG00000020653|Klf11, ENSMUSG00000020038|Cry1, ENSMUSG00000042745|Id1, ENSMUSG00000037465|Klf10	10.0	158.0	674.0	28167.0	0.0148	0.0048672863996215	**	0.0489350513423589	*	ENSMUSG00000020644|Id2, ENSMUSG00000032280|Tle3, ENSMUSG00000030256|Bhlhe41, ENSMUSG00000020889|Nr1d1, ENSMUSG00000018604|Tbx3, ENSMUSG00000053175|Bcl3, ENSMUSG00000020653|Klf11, ENSMUSG00000042745|Id1, ENSMUSG00000037465|Klf10	9.0	ENSMUSG00000020038|Cry1	1.0	553.0	9.5254489246014
GO:0008080	N-acetyltransferase activity	Molecular Function	ENSMUSG00000079494|Nat8f5, ENSMUSG00000089694|Nat8f7	2.0	158.0	19.0	28167.0	0.1053	0.00502193063410678	**	0.0489350513423589	*		0.0	ENSMUSG00000079494|Nat8f5, ENSMUSG00000089694|Nat8f7	2.0	19.0	-1.60591013709393
GO:0052689	carboxylic ester hydrolase activity	Molecular Function	ENSMUSG00000027698|Nceh1, ENSMUSG00000021226|Acot2, ENSMUSG00000021228|Acot3	3.0	158.0	63.0	28167.0	0.0476	0.00537583765097387	**	0.0489350513423589	*	ENSMUSG00000027698|Nceh1, ENSMUSG00000021226|Acot2, ENSMUSG00000021228|Acot3	3.0		0.0	54.0	2.72165526975909
GO:0005942	phosphatidylinositol 3-kinase complex	Cellular Component	ENSMUSG00000053113|Socs3, ENSMUSG00000020027|Socs2	2.0	158.0	20.0	28167.0	0.1	0.00555947298969808	**	0.0489350513423589	*	ENSMUSG00000053113|Socs3, ENSMUSG00000020027|Socs2	2.0		0.0	19.0	2.06474160483506
GO:2000737	negative regulation of stem cell differentiation	Biological Process	ENSMUSG00000045817|Zfp36l2, ENSMUSG00000018604|Tbx3	2.0	158.0	20.0	28167.0	0.1	0.00555947298969808	**	0.0489350513423589	*	ENSMUSG00000045817|Zfp36l2, ENSMUSG00000018604|Tbx3	2.0		0.0	19.0	2.75298880644674
GO:0045190	isotype switching	Biological Process	ENSMUSG00000035356|Nfkbiz, ENSMUSG00000029591|Ung	2.0	158.0	20.0	28167.0	0.1	0.00555947298969808	**	0.0489350513423589	*	ENSMUSG00000035356|Nfkbiz, ENSMUSG00000029591|Ung	2.0		0.0	20.0	0.447213595499958
GO:1904797	negative regulation of core promoter binding	Biological Process	ENSMUSG00000020644|Id2	1.0	158.0	1.0	28167.0	1.0	0.00560940107217667	**	0.0489350513423589	*	ENSMUSG00000020644|Id2	1.0		0.0	1.0	1.0
GO:0001760	aminocarboxymuconate-semialdehyde decarboxylase activity	Molecular Function	ENSMUSG00000026348|Acmsd	1.0	158.0	1.0	28167.0	1.0	0.00560940107217667	**	0.0489350513423589	*		0.0	ENSMUSG00000026348|Acmsd	1.0	1.0	-1.0
GO:0019748	secondary metabolic process	Biological Process	ENSMUSG00000026348|Acmsd	1.0	158.0	1.0	28167.0	1.0	0.00560940107217667	**	0.0489350513423589	*		0.0	ENSMUSG00000026348|Acmsd	1.0	1.0	-1.0
GO:1904985	negative regulation of quinolinate biosynthetic process	Biological Process	ENSMUSG00000026348|Acmsd	1.0	158.0	1.0	28167.0	1.0	0.00560940107217667	**	0.0489350513423589	*		0.0	ENSMUSG00000026348|Acmsd	1.0	1.0	-1.0
GO:0004098	cerebroside-sulfatase activity	Molecular Function	ENSMUSG00000022620|Arsa	1.0	158.0	1.0	28167.0	1.0	0.00560940107217667	**	0.0489350513423589	*	ENSMUSG00000022620|Arsa	1.0		0.0	1.0	1.0
GO:0047378	acetylalkylglycerol acetylhydrolase activity	Molecular Function	ENSMUSG00000027698|Nceh1	1.0	158.0	1.0	28167.0	1.0	0.00560940107217667	**	0.0489350513423589	*	ENSMUSG00000027698|Nceh1	1.0		0.0	1.0	1.0
GO:0033301	cell cycle comprising mitosis without cytokinesis	Biological Process	ENSMUSG00000046179|E2f8	1.0	158.0	1.0	28167.0	1.0	0.00560940107217667	**	0.0489350513423589	*	ENSMUSG00000046179|E2f8	1.0		0.0	1.0	1.0
GO:1904313	response to methamphetamine hydrochloride	Biological Process	ENSMUSG00000025229|Pitx3	1.0	158.0	1.0	28167.0	1.0	0.00560940107217667	**	0.0489350513423589	*		0.0	ENSMUSG00000025229|Pitx3	1.0	1.0	-1.0
GO:0002541	activation of plasma proteins involved in acute inflammatory response	Biological Process	ENSMUSG00000028128|F3	1.0	158.0	1.0	28167.0	1.0	0.00560940107217667	**	0.0489350513423589	*	ENSMUSG00000028128|F3	1.0		0.0	1.0	1.0
GO:0002285	lymphocyte activation involved in immune response	Biological Process	ENSMUSG00000035356|Nfkbiz	1.0	158.0	1.0	28167.0	1.0	0.00560940107217667	**	0.0489350513423589	*	ENSMUSG00000035356|Nfkbiz	1.0		0.0	1.0	1.0
GO:0072718	response to cisplatin	Biological Process	ENSMUSG00000035356|Nfkbiz	1.0	158.0	1.0	28167.0	1.0	0.00560940107217667	**	0.0489350513423589	*	ENSMUSG00000035356|Nfkbiz	1.0		0.0	1.0	1.0
GO:0048855	adenohypophysis morphogenesis	Biological Process	ENSMUSG00000068452|Duox2	1.0	158.0	1.0	28167.0	1.0	0.00560940107217667	**	0.0489350513423589	*	ENSMUSG00000068452|Duox2	1.0		0.0	1.0	1.0
GO:0005151	interleukin-1, type II receptor binding	Molecular Function	ENSMUSG00000026981|Il1rn	1.0	158.0	1.0	28167.0	1.0	0.00560940107217667	**	0.0489350513423589	*	ENSMUSG00000026981|Il1rn	1.0		0.0	1.0	1.0
GO:0005152	interleukin-1 receptor antagonist activity	Molecular Function	ENSMUSG00000026981|Il1rn	1.0	158.0	1.0	28167.0	1.0	0.00560940107217667	**	0.0489350513423589	*	ENSMUSG00000026981|Il1rn	1.0		0.0	1.0	1.0
GO:0045352	interleukin-1 type I receptor antagonist activity	Molecular Function	ENSMUSG00000026981|Il1rn	1.0	158.0	1.0	28167.0	1.0	0.00560940107217667	**	0.0489350513423589	*	ENSMUSG00000026981|Il1rn	1.0		0.0	1.0	1.0
GO:0045353	interleukin-1 type II receptor antagonist activity	Molecular Function	ENSMUSG00000026981|Il1rn	1.0	158.0	1.0	28167.0	1.0	0.00560940107217667	**	0.0489350513423589	*	ENSMUSG00000026981|Il1rn	1.0		0.0	1.0	1.0
GO:0042749	regulation of circadian sleep/wake cycle	Biological Process	ENSMUSG00000020889|Nr1d1	1.0	158.0	1.0	28167.0	1.0	0.00560940107217667	**	0.0489350513423589	*	ENSMUSG00000020889|Nr1d1	1.0		0.0	1.0	1.0
GO:2000489	regulation of hepatic stellate cell activation	Biological Process	ENSMUSG00000020889|Nr1d1	1.0	158.0	1.0	28167.0	1.0	0.00560940107217667	**	0.0489350513423589	*	ENSMUSG00000020889|Nr1d1	1.0		0.0	1.0	1.0
GO:2000137	negative regulation of cell proliferation involved in heart morphogenesis	Biological Process	ENSMUSG00000018604|Tbx3	1.0	158.0	1.0	28167.0	1.0	0.00560940107217667	**	0.0489350513423589	*	ENSMUSG00000018604|Tbx3	1.0		0.0	1.0	1.0
GO:0032996	Bcl3-Bcl10 complex	Cellular Component	ENSMUSG00000053175|Bcl3	1.0	158.0	1.0	28167.0	1.0	0.00560940107217667	**	0.0489350513423589	*	ENSMUSG00000053175|Bcl3	1.0		0.0	1.0	1.0
GO:0098760	response to interleukin-7	Biological Process	ENSMUSG00000029135|Fosl2	1.0	158.0	1.0	28167.0	1.0	0.00560940107217667	**	0.0489350513423589	*	ENSMUSG00000029135|Fosl2	1.0		0.0	1.0	1.0
GO:1904606	fat cell apoptotic process	Biological Process	ENSMUSG00000029135|Fosl2	1.0	158.0	1.0	28167.0	1.0	0.00560940107217667	**	0.0489350513423589	*	ENSMUSG00000029135|Fosl2	1.0		0.0	1.0	1.0
GO:1904760	regulation of myofibroblast differentiation	Biological Process	ENSMUSG00000029135|Fosl2	1.0	158.0	1.0	28167.0	1.0	0.00560940107217667	**	0.0489350513423589	*	ENSMUSG00000029135|Fosl2	1.0		0.0	1.0	1.0
GO:0004163	diphosphomevalonate decarboxylase activity	Molecular Function	ENSMUSG00000006517|Mvd	1.0	158.0	1.0	28167.0	1.0	0.00560940107217667	**	0.0489350513423589	*		0.0	ENSMUSG00000006517|Mvd	1.0	1.0	-1.0
GO:0097510	base-excision repair, AP site formation via deaminated base removal	Biological Process	ENSMUSG00000029591|Ung	1.0	158.0	1.0	28167.0	1.0	0.00560940107217667	**	0.0489350513423589	*	ENSMUSG00000029591|Ung	1.0		0.0	1.0	1.0
GO:0050459	ethanolamine-phosphate phospho-lyase activity	Molecular Function	ENSMUSG00000019232|Etnppl	1.0	158.0	1.0	28167.0	1.0	0.00560940107217667	**	0.0489350513423589	*		0.0	ENSMUSG00000019232|Etnppl	1.0	1.0	-1.0
GO:1903621	protein localization to photoreceptor connecting cilium	Biological Process	ENSMUSG00000021007|Spata7	1.0	158.0	1.0	28167.0	1.0	0.00560940107217667	**	0.0489350513423589	*	ENSMUSG00000021007|Spata7	1.0		0.0	1.0	1.0
GO:0031651	negative regulation of heat generation	Biological Process	ENSMUSG00000074794|Arrdc3	1.0	158.0	1.0	28167.0	1.0	0.00560940107217667	**	0.0489350513423589	*	ENSMUSG00000074794|Arrdc3	1.0		0.0	1.0	1.0
GO:0035491	positive regulation of leukotriene production involved in inflammatory response	Biological Process	ENSMUSG00000037411|Serpine1	1.0	158.0	1.0	28167.0	1.0	0.00560940107217667	**	0.0489350513423589	*	ENSMUSG00000037411|Serpine1	1.0		0.0	1.0	1.0
GO:0010286	heat acclimation	Biological Process	ENSMUSG00000026072|Il1r1	1.0	158.0	1.0	28167.0	1.0	0.00560940107217667	**	0.0489350513423589	*	ENSMUSG00000026072|Il1r1	1.0		0.0	1.0	1.0
GO:2000661	positive regulation of interleukin-1-mediated signaling pathway	Biological Process	ENSMUSG00000026072|Il1r1	1.0	158.0	1.0	28167.0	1.0	0.00560940107217667	**	0.0489350513423589	*	ENSMUSG00000026072|Il1r1	1.0		0.0	1.0	1.0
GO:1990771	clathrin-dependent extracellular exosome endocytosis	Biological Process	ENSMUSG00000027009|Itga4	1.0	158.0	1.0	28167.0	1.0	0.00560940107217667	**	0.0489350513423589	*	ENSMUSG00000027009|Itga4	1.0		0.0	1.0	1.0
GO:0004420	hydroxymethylglutaryl-CoA reductase (NADPH) activity	Molecular Function	ENSMUSG00000021670|Hmgcr	1.0	158.0	1.0	28167.0	1.0	0.00560940107217667	**	0.0489350513423589	*		0.0	ENSMUSG00000021670|Hmgcr	1.0	1.0	-1.0
GO:0039003	pronephric field specification	Biological Process	ENSMUSG00000026976|Pax8	1.0	158.0	1.0	28167.0	1.0	0.00560940107217667	**	0.0489350513423589	*		0.0	ENSMUSG00000026976|Pax8	1.0	1.0	-1.0
GO:0072305	negative regulation of mesenchymal cell apoptotic process involved in metanephric nephron morphogenesis	Biological Process	ENSMUSG00000026976|Pax8	1.0	158.0	1.0	28167.0	1.0	0.00560940107217667	**	0.0489350513423589	*		0.0	ENSMUSG00000026976|Pax8	1.0	1.0	-1.0
GO:1900215	negative regulation of apoptotic process involved in metanephric collecting duct development	Biological Process	ENSMUSG00000026976|Pax8	1.0	158.0	1.0	28167.0	1.0	0.00560940107217667	**	0.0489350513423589	*		0.0	ENSMUSG00000026976|Pax8	1.0	1.0	-1.0
GO:1900218	negative regulation of apoptotic process involved in metanephric nephron tubule development	Biological Process	ENSMUSG00000026976|Pax8	1.0	158.0	1.0	28167.0	1.0	0.00560940107217667	**	0.0489350513423589	*		0.0	ENSMUSG00000026976|Pax8	1.0	1.0	-1.0
GO:2000594	positive regulation of metanephric DCT cell differentiation	Biological Process	ENSMUSG00000026976|Pax8	1.0	158.0	1.0	28167.0	1.0	0.00560940107217667	**	0.0489350513423589	*		0.0	ENSMUSG00000026976|Pax8	1.0	1.0	-1.0
GO:2000612	regulation of thyroid-stimulating hormone secretion	Biological Process	ENSMUSG00000026976|Pax8	1.0	158.0	1.0	28167.0	1.0	0.00560940107217667	**	0.0489350513423589	*		0.0	ENSMUSG00000026976|Pax8	1.0	1.0	-1.0
GO:0036024	protein C inhibitor-TMPRSS7 complex	Cellular Component	ENSMUSG00000041550|Serpina5	1.0	158.0	1.0	28167.0	1.0	0.00560940107217667	**	0.0489350513423589	*		0.0	ENSMUSG00000041550|Serpina5	1.0	1.0	-1.0
GO:0036025	protein C inhibitor-TMPRSS11E complex	Cellular Component	ENSMUSG00000041550|Serpina5	1.0	158.0	1.0	28167.0	1.0	0.00560940107217667	**	0.0489350513423589	*		0.0	ENSMUSG00000041550|Serpina5	1.0	1.0	-1.0
GO:0036026	protein C inhibitor-PLAT complex	Cellular Component	ENSMUSG00000041550|Serpina5	1.0	158.0	1.0	28167.0	1.0	0.00560940107217667	**	0.0489350513423589	*		0.0	ENSMUSG00000041550|Serpina5	1.0	1.0	-1.0
GO:0036027	protein C inhibitor-PLAU complex	Cellular Component	ENSMUSG00000041550|Serpina5	1.0	158.0	1.0	28167.0	1.0	0.00560940107217667	**	0.0489350513423589	*		0.0	ENSMUSG00000041550|Serpina5	1.0	1.0	-1.0
GO:0036028	protein C inhibitor-thrombin complex	Cellular Component	ENSMUSG00000041550|Serpina5	1.0	158.0	1.0	28167.0	1.0	0.00560940107217667	**	0.0489350513423589	*		0.0	ENSMUSG00000041550|Serpina5	1.0	1.0	-1.0
GO:0036029	protein C inhibitor-KLK3 complex	Cellular Component	ENSMUSG00000041550|Serpina5	1.0	158.0	1.0	28167.0	1.0	0.00560940107217667	**	0.0489350513423589	*		0.0	ENSMUSG00000041550|Serpina5	1.0	1.0	-1.0
GO:0036030	protein C inhibitor-plasma kallikrein complex	Cellular Component	ENSMUSG00000041550|Serpina5	1.0	158.0	1.0	28167.0	1.0	0.00560940107217667	**	0.0489350513423589	*		0.0	ENSMUSG00000041550|Serpina5	1.0	1.0	-1.0
GO:0061107	seminal vesicle development	Biological Process	ENSMUSG00000041550|Serpina5	1.0	158.0	1.0	28167.0	1.0	0.00560940107217667	**	0.0489350513423589	*		0.0	ENSMUSG00000041550|Serpina5	1.0	1.0	-1.0
GO:0097181	protein C inhibitor-coagulation factor V complex	Cellular Component	ENSMUSG00000041550|Serpina5	1.0	158.0	1.0	28167.0	1.0	0.00560940107217667	**	0.0489350513423589	*		0.0	ENSMUSG00000041550|Serpina5	1.0	1.0	-1.0
GO:0097182	protein C inhibitor-coagulation factor Xa complex	Cellular Component	ENSMUSG00000041550|Serpina5	1.0	158.0	1.0	28167.0	1.0	0.00560940107217667	**	0.0489350513423589	*		0.0	ENSMUSG00000041550|Serpina5	1.0	1.0	-1.0
GO:0097183	protein C inhibitor-coagulation factor XI complex	Cellular Component	ENSMUSG00000041550|Serpina5	1.0	158.0	1.0	28167.0	1.0	0.00560940107217667	**	0.0489350513423589	*		0.0	ENSMUSG00000041550|Serpina5	1.0	1.0	-1.0
GO:0032119	sequestering of zinc ion	Biological Process	ENSMUSG00000029151|Slc30a3	1.0	158.0	1.0	28167.0	1.0	0.00560940107217667	**	0.0489350513423589	*	ENSMUSG00000029151|Slc30a3	1.0		0.0	1.0	1.0
GO:0051050	positive regulation of transport	Biological Process	ENSMUSG00000029151|Slc30a3	1.0	158.0	1.0	28167.0	1.0	0.00560940107217667	**	0.0489350513423589	*	ENSMUSG00000029151|Slc30a3	1.0		0.0	1.0	1.0
GO:2000105	positive regulation of DNA-templated DNA replication	Biological Process	ENSMUSG00000006585|Cdt1	1.0	158.0	1.0	28167.0	1.0	0.00560940107217667	**	0.0489350513423589	*	ENSMUSG00000006585|Cdt1	1.0		0.0	1.0	1.0
GO:0003878	ATP citrate synthase activity	Molecular Function	ENSMUSG00000020917|Acly	1.0	158.0	1.0	28167.0	1.0	0.00560940107217667	**	0.0489350513423589	*		0.0	ENSMUSG00000020917|Acly	1.0	1.0	-1.0
GO:0006653	1,2-diacyl-sn-glycero-3-phosphocholine metabolic process	Biological Process	ENSMUSG00000028003|Lrat	1.0	158.0	1.0	28167.0	1.0	0.00560940107217667	**	0.0489350513423589	*		0.0	ENSMUSG00000028003|Lrat	1.0	1.0	-1.0
GO:0032370	positive regulation of lipid transport	Biological Process	ENSMUSG00000028003|Lrat	1.0	158.0	1.0	28167.0	1.0	0.00560940107217667	**	0.0489350513423589	*		0.0	ENSMUSG00000028003|Lrat	1.0	1.0	-1.0
GO:0047173	phosphatidylcholine-retinol O-acyltransferase activity	Molecular Function	ENSMUSG00000028003|Lrat	1.0	158.0	1.0	28167.0	1.0	0.00560940107217667	**	0.0489350513423589	*		0.0	ENSMUSG00000028003|Lrat	1.0	1.0	-1.0
GO:0102279	lecithin:11-cis retinol acyltransferase activity	Molecular Function	ENSMUSG00000028003|Lrat	1.0	158.0	1.0	28167.0	1.0	0.00560940107217667	**	0.0489350513423589	*		0.0	ENSMUSG00000028003|Lrat	1.0	1.0	-1.0
GO:0032686	negative regulation of hepatocyte growth factor production	Biological Process	ENSMUSG00000037035|Inhbb	1.0	158.0	1.0	28167.0	1.0	0.00560940107217667	**	0.0489350513423589	*	ENSMUSG00000037035|Inhbb	1.0		0.0	1.0	1.0
GO:0019811	cocaine binding	Molecular Function	ENSMUSG00000020838|Slc6a4	1.0	158.0	1.0	28167.0	1.0	0.00560940107217667	**	0.0489350513423589	*	ENSMUSG00000020838|Slc6a4	1.0		0.0	1.0	1.0
GO:0090067	regulation of thalamus size	Biological Process	ENSMUSG00000020838|Slc6a4	1.0	158.0	1.0	28167.0	1.0	0.00560940107217667	**	0.0489350513423589	*	ENSMUSG00000020838|Slc6a4	1.0		0.0	1.0	1.0
GO:0052731	phosphocholine phosphatase activity	Molecular Function	ENSMUSG00000050860|Phospho1	1.0	158.0	1.0	28167.0	1.0	0.00560940107217667	**	0.0489350513423589	*	ENSMUSG00000050860|Phospho1	1.0		0.0	1.0	1.0
GO:0061811	ADP-ribosyl cyclase activity	Molecular Function	ENSMUSG00000029082|Bst1	1.0	158.0	1.0	28167.0	1.0	0.00560940107217667	**	0.0489350513423589	*	ENSMUSG00000029082|Bst1	1.0		0.0	1.0	1.0
GO:0061812	cyclic ADP-ribose hydrolase	Molecular Function	ENSMUSG00000029082|Bst1	1.0	158.0	1.0	28167.0	1.0	0.00560940107217667	**	0.0489350513423589	*	ENSMUSG00000029082|Bst1	1.0		0.0	1.0	1.0
GO:0043565	sequence-specific DNA binding	Molecular Function	ENSMUSG00000020889|Nr1d1, ENSMUSG00000018604|Tbx3, ENSMUSG00000029135|Fosl2, ENSMUSG00000042622|Maff, ENSMUSG00000037447|Arid5a, ENSMUSG00000026976|Pax8, ENSMUSG00000052837|Junb, ENSMUSG00000003545|Fosb	8.0	158.0	479.0	28167.0	0.0167	0.00579136421074127	**	0.050244857630552	ns	ENSMUSG00000020889|Nr1d1, ENSMUSG00000018604|Tbx3, ENSMUSG00000029135|Fosl2, ENSMUSG00000042622|Maff, ENSMUSG00000037447|Arid5a, ENSMUSG00000052837|Junb, ENSMUSG00000003545|Fosb	7.0	ENSMUSG00000026976|Pax8	1.0	395.0	7.39637269977143
GO:0033189	response to vitamin A	Biological Process	ENSMUSG00000024987|Cyp26a1, ENSMUSG00000028003|Lrat	2.0	158.0	21.0	28167.0	0.0952	0.00612217100838402	**	0.0528246340013026	ns		0.0	ENSMUSG00000024987|Cyp26a1, ENSMUSG00000028003|Lrat	2.0	21.0	0.0
GO:0055085	transmembrane transport	Biological Process	ENSMUSG00000001225|Slc26a3, ENSMUSG00000018900|Slc22a5, ENSMUSG00000024036|Slc37a1, ENSMUSG00000034258|Flvcr2, ENSMUSG00000029151|Slc30a3, ENSMUSG00000022003|Slc25a30, ENSMUSG00000063652|Slc22a21, ENSMUSG00000020838|Slc6a4, ENSMUSG00000021499|Catsper3	9.0	158.0	589.0	28167.0	0.0153	0.0061793207747856	**	0.053027975561883	ns	ENSMUSG00000001225|Slc26a3, ENSMUSG00000018900|Slc22a5, ENSMUSG00000024036|Slc37a1, ENSMUSG00000034258|Flvcr2, ENSMUSG00000029151|Slc30a3, ENSMUSG00000022003|Slc25a30, ENSMUSG00000063652|Slc22a21, ENSMUSG00000020838|Slc6a4	8.0	ENSMUSG00000021499|Catsper3	1.0	505.0	4.98393458628783
GO:0035264	multicellular organism growth	Biological Process	ENSMUSG00000037003|Tns2, ENSMUSG00000068452|Duox2, ENSMUSG00000029135|Fosl2, ENSMUSG00000021198|Unc79	4.0	158.0	131.0	28167.0	0.0305	0.00643591672126303	**	0.0549314189344558	ns	ENSMUSG00000037003|Tns2, ENSMUSG00000068452|Duox2, ENSMUSG00000029135|Fosl2, ENSMUSG00000021198|Unc79	4.0		0.0	118.0	3.95847085696279
GO:0001666	response to hypoxia	Biological Process	ENSMUSG00000029135|Fosl2, ENSMUSG00000020108|Ddit4, ENSMUSG00000020838|Slc6a4, ENSMUSG00000021226|Acot2, ENSMUSG00000027995|Tlr2	5.0	158.0	209.0	28167.0	0.0239	0.00660771606895287	**	0.0557613812534586	ns	ENSMUSG00000029135|Fosl2, ENSMUSG00000020838|Slc6a4, ENSMUSG00000021226|Acot2, ENSMUSG00000027995|Tlr2	4.0	ENSMUSG00000020108|Ddit4	1.0	194.0	2.08207865999144
GO:0070498	interleukin-1-mediated signaling pathway	Biological Process	ENSMUSG00000026072|Il1r1, ENSMUSG00000027398|Il1b	2.0	158.0	22.0	28167.0	0.0909	0.00670972921985886	**	0.0557613812534586	ns	ENSMUSG00000026072|Il1r1, ENSMUSG00000027398|Il1b	2.0		0.0	21.0	2.8368325730679
GO:0000038	very long-chain fatty acid metabolic process	Biological Process	ENSMUSG00000021226|Acot2, ENSMUSG00000021228|Acot3	2.0	158.0	22.0	28167.0	0.0909	0.00670972921985886	**	0.0557613812534586	ns	ENSMUSG00000021226|Acot2, ENSMUSG00000021228|Acot3	2.0		0.0	22.0	2.1320071635561
GO:0016290	palmitoyl-CoA hydrolase activity	Molecular Function	ENSMUSG00000021226|Acot2, ENSMUSG00000021228|Acot3	2.0	158.0	22.0	28167.0	0.0909	0.00670972921985886	**	0.0557613812534586	ns	ENSMUSG00000021226|Acot2, ENSMUSG00000021228|Acot3	2.0		0.0	22.0	0.21320071635561
GO:0047617	acyl-CoA hydrolase activity	Molecular Function	ENSMUSG00000021226|Acot2, ENSMUSG00000021228|Acot3	2.0	158.0	22.0	28167.0	0.0909	0.00670972921985886	**	0.0557613812534586	ns	ENSMUSG00000021226|Acot2, ENSMUSG00000021228|Acot3	2.0		0.0	21.0	1.52752523165195
GO:0045087	innate immune response	Biological Process	ENSMUSG00000029135|Fosl2, ENSMUSG00000037447|Arid5a, ENSMUSG00000051439|Cd14, ENSMUSG00000052212|Cd177, ENSMUSG00000046688|Tifa, ENSMUSG00000037440|Vnn1, ENSMUSG00000028028|Alpk1, ENSMUSG00000027995|Tlr2	8.0	158.0	495.0	28167.0	0.0162	0.00700583015173854	**	0.0579173079036396	ns	ENSMUSG00000029135|Fosl2, ENSMUSG00000037447|Arid5a, ENSMUSG00000051439|Cd14, ENSMUSG00000052212|Cd177, ENSMUSG00000046688|Tifa, ENSMUSG00000037440|Vnn1, ENSMUSG00000028028|Alpk1, ENSMUSG00000027995|Tlr2	8.0		0.0	432.0	5.8697277367612
GO:0005515	protein binding	Molecular Function	ENSMUSG00000020644|Id2, ENSMUSG00000031431|Tsc22d3, ENSMUSG00000037003|Tns2, ENSMUSG00000035686|Thrsp, ENSMUSG00000067279|Ppp1r3c, ENSMUSG00000078234|Klhdc7a, ENSMUSG00000053113|Socs3, ENSMUSG00000032280|Tle3, ENSMUSG00000025229|Pitx3, ENSMUSG00000030256|Bhlhe41, ENSMUSG00000037390|Muc17, ENSMUSG00000053964|Lgals4, ENSMUSG00000028128|F3, ENSMUSG00000035356|Nfkbiz, ENSMUSG00000001225|Slc26a3, ENSM…	53.0	158.0	6931.0	28167.0	0.0076	0.00707373971814602	**	0.0581741407028779	ns	ENSMUSG00000020644|Id2, ENSMUSG00000037003|Tns2, ENSMUSG00000078234|Klhdc7a, ENSMUSG00000053113|Socs3, ENSMUSG00000032280|Tle3, ENSMUSG00000030256|Bhlhe41, ENSMUSG00000037390|Muc17, ENSMUSG00000053964|Lgals4, ENSMUSG00000028128|F3, ENSMUSG00000035356|Nfkbiz, ENSMUSG00000001225|Slc26a3, ENSMUSG00000028494|Plin2, ENSMUSG00000020889|Nr1d1, ENSMUSG00000018604|Tbx3, ENSMUSG00000035357|Pdzrn3, ENSMUSG0…	39.0	ENSMUSG00000031431|Tsc22d3, ENSMUSG00000035686|Thrsp, ENSMUSG00000067279|Ppp1r3c, ENSMUSG00000025229|Pitx3, ENSMUSG00000020038|Cry1, ENSMUSG00000030257|Srgap3, ENSMUSG00000045776|Lrtm1, ENSMUSG00000021670|Hmgcr, ENSMUSG00000026976|Pax8, ENSMUSG00000041550|Serpina5, ENSMUSG00000020917|Acly, ENSMUSG00000037139|Myom3, ENSMUSG00000021750|Fam107a, ENSMUSG00000021499|Catsper3	14.0	6285.0	17.9116544949433
GO:0003677	DNA binding	Molecular Function	ENSMUSG00000046179|E2f8, ENSMUSG00000025229|Pitx3, ENSMUSG00000030256|Bhlhe41, ENSMUSG00000035356|Nfkbiz, ENSMUSG00000020889|Nr1d1, ENSMUSG00000018604|Tbx3, ENSMUSG00000029135|Fosl2, ENSMUSG00000020653|Klf11, ENSMUSG00000020038|Cry1, ENSMUSG00000042622|Maff, ENSMUSG00000037447|Arid5a, ENSMUSG00000027035|Cers6, ENSMUSG00000059824|Dbp, ENSMUSG00000026976|Pax8, ENSMUSG00000006585|Cdt1, ENSMUSG000000…	19.0	158.0	1852.0	28167.0	0.0103	0.0079372287054115	**	0.0635435879573957	ns	ENSMUSG00000046179|E2f8, ENSMUSG00000030256|Bhlhe41, ENSMUSG00000035356|Nfkbiz, ENSMUSG00000020889|Nr1d1, ENSMUSG00000018604|Tbx3, ENSMUSG00000029135|Fosl2, ENSMUSG00000020653|Klf11, ENSMUSG00000042622|Maff, ENSMUSG00000037447|Arid5a, ENSMUSG00000027035|Cers6, ENSMUSG00000059824|Dbp, ENSMUSG00000006585|Cdt1, ENSMUSG00000037465|Klf10, ENSMUSG00000052837|Junb, ENSMUSG00000020037|Rfx4, ENSMUSG000000…	16.0	ENSMUSG00000025229|Pitx3, ENSMUSG00000020038|Cry1, ENSMUSG00000026976|Pax8	3.0	1575.0	10.9609697172676
GO:0043153	entrainment of circadian clock by photoperiod	Biological Process	ENSMUSG00000020644|Id2, ENSMUSG00000020038|Cry1	2.0	158.0	24.0	28167.0	0.0833	0.00795825675453908	**	0.0635435879573957	ns	ENSMUSG00000020644|Id2	1.0	ENSMUSG00000020038|Cry1	1.0	23.0	0.834057656228299
GO:0016831	carboxy-lyase activity	Molecular Function	ENSMUSG00000026348|Acmsd, ENSMUSG00000006517|Mvd	2.0	158.0	24.0	28167.0	0.0833	0.00795825675453908	**	0.0635435879573957	ns		0.0	ENSMUSG00000026348|Acmsd, ENSMUSG00000006517|Mvd	2.0	23.0	-1.25108648434245
GO:0032930	positive regulation of superoxide anion generation	Biological Process	ENSMUSG00000029380|Cxcl1, ENSMUSG00000052212|Cd177	2.0	158.0	24.0	28167.0	0.0833	0.00795825675453908	**	0.0635435879573957	ns	ENSMUSG00000029380|Cxcl1, ENSMUSG00000052212|Cd177	2.0		0.0	24.0	1.42886901662352
GO:0009410	response to xenobiotic stimulus	Biological Process	ENSMUSG00000035356|Nfkbiz, ENSMUSG00000028494|Plin2, ENSMUSG00000029135|Fosl2, ENSMUSG00000042417|Ccno, ENSMUSG00000003545|Fosb, ENSMUSG00000020838|Slc6a4	6.0	158.0	311.0	28167.0	0.0193	0.0083767803779175	**	0.0635435879573957	ns	ENSMUSG00000035356|Nfkbiz, ENSMUSG00000028494|Plin2, ENSMUSG00000029135|Fosl2, ENSMUSG00000042417|Ccno, ENSMUSG00000003545|Fosb, ENSMUSG00000020838|Slc6a4	6.0		0.0	278.0	3.35865680586278
GO:0071397	cellular response to cholesterol	Biological Process	ENSMUSG00000028240|Cyp7a1, ENSMUSG00000037035|Inhbb	2.0	158.0	25.0	28167.0	0.08	0.00861864749691937	**	0.0635435879573957	ns	ENSMUSG00000037035|Inhbb	1.0	ENSMUSG00000028240|Cyp7a1	1.0	24.0	0.408248290463863
GO:0032874	positive regulation of stress-activated MAPK cascade	Biological Process	ENSMUSG00000021670|Hmgcr, ENSMUSG00000027398|Il1b	2.0	158.0	25.0	28167.0	0.08	0.00861864749691937	**	0.0635435879573957	ns	ENSMUSG00000027398|Il1b	1.0	ENSMUSG00000021670|Hmgcr	1.0	25.0	2.6
GO:0098552	side of membrane	Cellular Component	ENSMUSG00000027954|Efna1, ENSMUSG00000051439|Cd14, ENSMUSG00000037440|Vnn1, ENSMUSG00000034634|Ly6d	4.0	158.0	145.0	28167.0	0.0276	0.00913883256382333	**	0.0635435879573957	ns	ENSMUSG00000027954|Efna1, ENSMUSG00000051439|Cd14, ENSMUSG00000037440|Vnn1, ENSMUSG00000034634|Ly6d	4.0		0.0	119.0	2.01673669346206
GO:0008305	integrin complex	Cellular Component	ENSMUSG00000027009|Itga4, ENSMUSG00000032243|Itga11	2.0	158.0	26.0	28167.0	0.0769	0.00930274123419576	**	0.0635435879573957	ns	ENSMUSG00000027009|Itga4	1.0	ENSMUSG00000032243|Itga11	1.0	26.0	2.74562589193458
GO:0042573	retinoic acid metabolic process	Biological Process	ENSMUSG00000024987|Cyp26a1, ENSMUSG00000040703|Cyp2s1	2.0	158.0	27.0	28167.0	0.0741	0.0100102547471195	*	0.0635435879573957	ns	ENSMUSG00000040703|Cyp2s1	1.0	ENSMUSG00000024987|Cyp26a1	1.0	26.0	-0.392232270276368
GO:0002224	toll-like receptor signaling pathway	Biological Process	ENSMUSG00000035356|Nfkbiz, ENSMUSG00000027995|Tlr2	2.0	158.0	27.0	28167.0	0.0741	0.0100102547471195	*	0.0635435879573957	ns	ENSMUSG00000035356|Nfkbiz, ENSMUSG00000027995|Tlr2	2.0		0.0	26.0	2.94174202707276
GO:0002437	inflammatory response to antigenic stimulus	Biological Process	ENSMUSG00000026981|Il1rn, ENSMUSG00000029135|Fosl2	2.0	158.0	27.0	28167.0	0.0741	0.0100102547471195	*	0.0635435879573957	ns	ENSMUSG00000026981|Il1rn, ENSMUSG00000029135|Fosl2	2.0		0.0	22.0	2.34520787991171
GO:0050730	regulation of peptidyl-tyrosine phosphorylation	Biological Process	ENSMUSG00000027954|Efna1, ENSMUSG00000029082|Bst1	2.0	158.0	27.0	28167.0	0.0741	0.0100102547471195	*	0.0635435879573957	ns	ENSMUSG00000027954|Efna1, ENSMUSG00000029082|Bst1	2.0		0.0	26.0	1.56892908110547
GO:0001819	positive regulation of cytokine production	Biological Process	ENSMUSG00000051439|Cd14, ENSMUSG00000027398|Il1b, ENSMUSG00000027995|Tlr2	3.0	158.0	80.0	28167.0	0.0375	0.0103799432234892	*	0.0635435879573957	ns	ENSMUSG00000051439|Cd14, ENSMUSG00000027398|Il1b, ENSMUSG00000027995|Tlr2	3.0		0.0	73.0	2.45786409111874
GO:0062183	all-trans retinoic acid 18-hydroxylase activity	Molecular Function	ENSMUSG00000024987|Cyp26a1	1.0	158.0	2.0	28167.0	0.5	0.0111875348018721	*	0.0635435879573957	ns		0.0	ENSMUSG00000024987|Cyp26a1	1.0	2.0	-1.41421356237309
GO:0003835	beta-galactoside alpha-2,6-sialyltransferase activity	Molecular Function	ENSMUSG00000022885|St6gal1	1.0	158.0	2.0	28167.0	0.5	0.0111875348018721	*	0.0635435879573957	ns	ENSMUSG00000022885|St6gal1	1.0		0.0	2.0	1.41421356237309
GO:0050196	[phosphorylase] phosphatase activity	Molecular Function	ENSMUSG00000067279|Ppp1r3c	1.0	158.0	2.0	28167.0	0.5	0.0111875348018721	*	0.0635435879573957	ns		0.0	ENSMUSG00000067279|Ppp1r3c	1.0	2.0	-1.41421356237309
GO:0031232	extrinsic component of external side of plasma membrane	Cellular Component	ENSMUSG00000022620|Arsa	1.0	158.0	2.0	28167.0	0.5	0.0111875348018721	*	0.0635435879573957	ns	ENSMUSG00000022620|Arsa	1.0		0.0	2.0	1.41421356237309
GO:0032877	positive regulation of DNA endoreduplication	Biological Process	ENSMUSG00000046179|E2f8	1.0	158.0	2.0	28167.0	0.5	0.0111875348018721	*	0.0635435879573957	ns	ENSMUSG00000046179|E2f8	1.0		0.0	2.0	0.0
GO:0014014	negative regulation of gliogenesis	Biological Process	ENSMUSG00000025229|Pitx3	1.0	158.0	2.0	28167.0	0.5	0.0111875348018721	*	0.0635435879573957	ns		0.0	ENSMUSG00000025229|Pitx3	1.0	1.0	-1.0
GO:1904935	positive regulation of cell proliferation in midbrain	Biological Process	ENSMUSG00000025229|Pitx3	1.0	158.0	2.0	28167.0	0.5	0.0111875348018721	*	0.0635435879573957	ns		0.0	ENSMUSG00000025229|Pitx3	1.0	2.0	0.0
GO:1990792	cellular response to glial cell derived neurotrophic factor	Biological Process	ENSMUSG00000025229|Pitx3	1.0	158.0	2.0	28167.0	0.5	0.0111875348018721	*	0.0635435879573957	ns		0.0	ENSMUSG00000025229|Pitx3	1.0	2.0	0.0
GO:0002780	antibacterial peptide biosynthetic process	Biological Process	ENSMUSG00000053964|Lgals4	1.0	158.0	2.0	28167.0	0.5	0.0111875348018721	*	0.0635435879573957	ns	ENSMUSG00000053964|Lgals4	1.0		0.0	2.0	1.41421356237309
GO:0010641	positive regulation of platelet-derived growth factor receptor signaling pathway	Biological Process	ENSMUSG00000028128|F3	1.0	158.0	2.0	28167.0	0.5	0.0111875348018721	*	0.0635435879573957	ns	ENSMUSG00000028128|F3	1.0		0.0	2.0	1.41421356237309
GO:1905286	serine-type peptidase complex	Cellular Component	ENSMUSG00000028128|F3	1.0	158.0	2.0	28167.0	0.5	0.0111875348018721	*	0.0635435879573957	ns	ENSMUSG00000028128|F3	1.0		0.0	2.0	1.41421356237309
GO:0032980	keratinocyte activation	Biological Process	ENSMUSG00000035356|Nfkbiz	1.0	158.0	2.0	28167.0	0.5	0.0111875348018721	*	0.0635435879573957	ns	ENSMUSG00000035356|Nfkbiz	1.0		0.0	1.0	1.0
GO:1990117	B cell receptor apoptotic signaling pathway	Biological Process	ENSMUSG00000035356|Nfkbiz	1.0	158.0	2.0	28167.0	0.5	0.0111875348018721	*	0.0635435879573957	ns	ENSMUSG00000035356|Nfkbiz	1.0		0.0	2.0	0.0
GO:0005150	interleukin-1, type I receptor binding	Molecular Function	ENSMUSG00000026981|Il1rn	1.0	158.0	2.0	28167.0	0.5	0.0111875348018721	*	0.0635435879573957	ns	ENSMUSG00000026981|Il1rn	1.0		0.0	2.0	1.41421356237309
GO:0021761	limbic system development	Biological Process	ENSMUSG00000018604|Tbx3	1.0	158.0	2.0	28167.0	0.5	0.0111875348018721	*	0.0635435879573957	ns	ENSMUSG00000018604|Tbx3	1.0		0.0	1.0	1.0
GO:0046884	follicle-stimulating hormone secretion	Biological Process	ENSMUSG00000018604|Tbx3	1.0	158.0	2.0	28167.0	0.5	0.0111875348018721	*	0.0635435879573957	ns	ENSMUSG00000018604|Tbx3	1.0		0.0	2.0	1.41421356237309
GO:0048332	mesoderm morphogenesis	Biological Process	ENSMUSG00000018604|Tbx3	1.0	158.0	2.0	28167.0	0.5	0.0111875348018721	*	0.0635435879573957	ns	ENSMUSG00000018604|Tbx3	1.0		0.0	2.0	1.41421356237309
GO:0072105	ureteric peristalsis	Biological Process	ENSMUSG00000018604|Tbx3	1.0	158.0	2.0	28167.0	0.5	0.0111875348018721	*	0.0635435879573957	ns	ENSMUSG00000018604|Tbx3	1.0		0.0	2.0	0.0
GO:0002268	follicular dendritic cell differentiation	Biological Process	ENSMUSG00000053175|Bcl3	1.0	158.0	2.0	28167.0	0.5	0.0111875348018721	*	0.0635435879573957	ns	ENSMUSG00000053175|Bcl3	1.0		0.0	2.0	1.41421356237309
GO:0033257	Bcl3/NF-kappaB2 complex	Cellular Component	ENSMUSG00000053175|Bcl3	1.0	158.0	2.0	28167.0	0.5	0.0111875348018721	*	0.0635435879573957	ns	ENSMUSG00000053175|Bcl3	1.0		0.0	2.0	1.41421356237309
GO:0035962	response to interleukin-13	Biological Process	ENSMUSG00000029135|Fosl2	1.0	158.0	2.0	28167.0	0.5	0.0111875348018721	*	0.0635435879573957	ns	ENSMUSG00000029135|Fosl2	1.0		0.0	2.0	1.41421356237309
GO:0060427	lung connective tissue development	Biological Process	ENSMUSG00000029135|Fosl2	1.0	158.0	2.0	28167.0	0.5	0.0111875348018721	*	0.0635435879573957	ns	ENSMUSG00000029135|Fosl2	1.0		0.0	1.0	1.0
GO:0061144	alveolar secondary septum development	Biological Process	ENSMUSG00000029135|Fosl2	1.0	158.0	2.0	28167.0	0.5	0.0111875348018721	*	0.0635435879573957	ns	ENSMUSG00000029135|Fosl2	1.0		0.0	2.0	1.41421356237309
GO:1904975	response to bleomycin	Biological Process	ENSMUSG00000029135|Fosl2	1.0	158.0	2.0	28167.0	0.5	0.0111875348018721	*	0.0635435879573957	ns	ENSMUSG00000029135|Fosl2	1.0		0.0	2.0	0.0
GO:1990823	response to leukemia inhibitory factor	Biological Process	ENSMUSG00000029135|Fosl2	1.0	158.0	2.0	28167.0	0.5	0.0111875348018721	*	0.0635435879573957	ns	ENSMUSG00000029135|Fosl2	1.0		0.0	2.0	1.41421356237309
GO:0003431	growth plate cartilage chondrocyte development	Biological Process	ENSMUSG00000045672|Col27a1	1.0	158.0	2.0	28167.0	0.5	0.0111875348018721	*	0.0635435879573957	ns		0.0	ENSMUSG00000045672|Col27a1	1.0	2.0	0.0
GO:0005583	fibrillar collagen trimer	Cellular Component	ENSMUSG00000045672|Col27a1	1.0	158.0	2.0	28167.0	0.5	0.0111875348018721	*	0.0635435879573957	ns		0.0	ENSMUSG00000045672|Col27a1	1.0	2.0	-1.41421356237309
GO:0008123	cholesterol 7-alpha-monooxygenase activity	Molecular Function	ENSMUSG00000028240|Cyp7a1	1.0	158.0	2.0	28167.0	0.5	0.0111875348018721	*	0.0635435879573957	ns		0.0	ENSMUSG00000028240|Cyp7a1	1.0	2.0	-1.41421356237309
GO:0061768	magnesium:sodium antiporter activity	Molecular Function	ENSMUSG00000013275|Slc41a1	1.0	158.0	2.0	28167.0	0.5	0.0111875348018721	*	0.0635435879573957	ns	ENSMUSG00000013275|Slc41a1	1.0		0.0	2.0	1.41421356237309
GO:2000850	negative regulation of glucocorticoid secretion	Biological Process	ENSMUSG00000020038|Cry1	1.0	158.0	2.0	28167.0	0.5	0.0111875348018721	*	0.0635435879573957	ns		0.0	ENSMUSG00000020038|Cry1	1.0	2.0	0.0
GO:0004167	dopachrome isomerase activity	Molecular Function	ENSMUSG00000022129|Dct	1.0	158.0	2.0	28167.0	0.5	0.0111875348018721	*	0.0635435879573957	ns		0.0	ENSMUSG00000022129|Dct	1.0	2.0	0.0
GO:0021847	ventricular zone neuroblast division	Biological Process	ENSMUSG00000022129|Dct	1.0	158.0	2.0	28167.0	0.5	0.0111875348018721	*	0.0635435879573957	ns		0.0	ENSMUSG00000022129|Dct	1.0	2.0	0.0
GO:0003199	endocardial cushion to mesenchymal transition involved in heart valve formation	Biological Process	ENSMUSG00000027954|Efna1	1.0	158.0	2.0	28167.0	0.5	0.0111875348018721	*	0.0635435879573957	ns	ENSMUSG00000027954|Efna1	1.0		0.0	2.0	1.41421356237309
GO:0004796	thromboxane-A synthase activity	Molecular Function	ENSMUSG00000040703|Cyp2s1	1.0	158.0	2.0	28167.0	0.5	0.0111875348018721	*	0.0635435879573957	ns	ENSMUSG00000040703|Cyp2s1	1.0		0.0	2.0	1.41421356237309
GO:1900143	positive regulation of oligodendrocyte apoptotic process	Biological Process	ENSMUSG00000027035|Cers6	1.0	158.0	2.0	28167.0	0.5	0.0111875348018721	*	0.0635435879573957	ns	ENSMUSG00000027035|Cers6	1.0		0.0	2.0	0.0
GO:0031699	beta-3 adrenergic receptor binding	Molecular Function	ENSMUSG00000074794|Arrdc3	1.0	158.0	2.0	28167.0	0.5	0.0111875348018721	*	0.0635435879573957	ns	ENSMUSG00000074794|Arrdc3	1.0		0.0	2.0	1.41421356237309
GO:2000098	negative regulation of smooth muscle cell-matrix adhesion	Biological Process	ENSMUSG00000037411|Serpine1	1.0	158.0	2.0	28167.0	0.5	0.0111875348018721	*	0.0635435879573957	ns	ENSMUSG00000037411|Serpine1	1.0		0.0	2.0	1.41421356237309
GO:0004909	interleukin-1, type I, activating receptor activity	Molecular Function	ENSMUSG00000026072|Il1r1	1.0	158.0	2.0	28167.0	0.5	0.0111875348018721	*	0.0635435879573957	ns	ENSMUSG00000026072|Il1r1	1.0		0.0	2.0	0.0
GO:0003366	cell-matrix adhesion involved in ameboidal cell migration	Biological Process	ENSMUSG00000027009|Itga4	1.0	158.0	2.0	28167.0	0.5	0.0111875348018721	*	0.0635435879573957	ns	ENSMUSG00000027009|Itga4	1.0		0.0	2.0	1.41421356237309
GO:0034669	integrin alpha4-beta7 complex	Cellular Component	ENSMUSG00000027009|Itga4	1.0	158.0	2.0	28167.0	0.5	0.0111875348018721	*	0.0635435879573957	ns	ENSMUSG00000027009|Itga4	1.0		0.0	2.0	1.41421356237309
GO:0098657	import into cell	Biological Process	ENSMUSG00000027009|Itga4	1.0	158.0	2.0	28167.0	0.5	0.0111875348018721	*	0.0635435879573957	ns	ENSMUSG00000027009|Itga4	1.0		0.0	2.0	0.0
GO:0140039	cell-cell adhesion in response to extracellular stimulus	Biological Process	ENSMUSG00000027009|Itga4	1.0	158.0	2.0	28167.0	0.5	0.0111875348018721	*	0.0635435879573957	ns	ENSMUSG00000027009|Itga4	1.0		0.0	2.0	0.0
GO:1901342	regulation of vasculature development	Biological Process	ENSMUSG00000042745|Id1	1.0	158.0	2.0	28167.0	0.5	0.0111875348018721	*	0.0635435879573957	ns	ENSMUSG00000042745|Id1	1.0		0.0	2.0	1.41421356237309
GO:0072073	kidney epithelium development	Biological Process	ENSMUSG00000026976|Pax8	1.0	158.0	2.0	28167.0	0.5	0.0111875348018721	*	0.0635435879573957	ns		0.0	ENSMUSG00000026976|Pax8	1.0	2.0	-1.41421356237309
GO:0072278	metanephric comma-shaped body morphogenesis	Biological Process	ENSMUSG00000026976|Pax8	1.0	158.0	2.0	28167.0	0.5	0.0111875348018721	*	0.0635435879573957	ns		0.0	ENSMUSG00000026976|Pax8	1.0	2.0	0.0
GO:1900212	negative regulation of mesenchymal cell apoptotic process involved in metanephros development	Biological Process	ENSMUSG00000026976|Pax8	1.0	158.0	2.0	28167.0	0.5	0.0111875348018721	*	0.0635435879573957	ns		0.0	ENSMUSG00000026976|Pax8	1.0	2.0	0.0
GO:0099180	zinc ion import into synaptic vesicle	Biological Process	ENSMUSG00000029151|Slc30a3	1.0	158.0	2.0	28167.0	0.5	0.0111875348018721	*	0.0635435879573957	ns	ENSMUSG00000029151|Slc30a3	1.0		0.0	2.0	0.0
GO:0071163	DNA replication preinitiation complex assembly	Biological Process	ENSMUSG00000006585|Cdt1	1.0	158.0	2.0	28167.0	0.5	0.0111875348018721	*	0.0635435879573957	ns	ENSMUSG00000006585|Cdt1	1.0		0.0	2.0	1.41421356237309
GO:0072708	response to sorbitol	Biological Process	ENSMUSG00000006585|Cdt1	1.0	158.0	2.0	28167.0	0.5	0.0111875348018721	*	0.0635435879573957	ns	ENSMUSG00000006585|Cdt1	1.0		0.0	2.0	1.41421356237309
GO:2000104	negative regulation of DNA-templated DNA replication	Biological Process	ENSMUSG00000006585|Cdt1	1.0	158.0	2.0	28167.0	0.5	0.0111875348018721	*	0.0635435879573957	ns	ENSMUSG00000006585|Cdt1	1.0		0.0	2.0	1.41421356237309
GO:0015939	pantothenate metabolic process	Biological Process	ENSMUSG00000037440|Vnn1	1.0	158.0	2.0	28167.0	0.5	0.0111875348018721	*	0.0635435879573957	ns	ENSMUSG00000037440|Vnn1	1.0		0.0	2.0	1.41421356237309
GO:0017159	pantetheine hydrolase activity	Molecular Function	ENSMUSG00000037440|Vnn1	1.0	158.0	2.0	28167.0	0.5	0.0111875348018721	*	0.0635435879573957	ns	ENSMUSG00000037440|Vnn1	1.0		0.0	2.0	1.41421356237309
GO:0016997	alpha-sialidase activity	Molecular Function	ENSMUSG00000035239|Neu3	1.0	158.0	2.0	28167.0	0.5	0.0111875348018721	*	0.0635435879573957	ns		0.0	ENSMUSG00000035239|Neu3	1.0	2.0	0.0
GO:0021914	negative regulation of smoothened signaling pathway involved in ventral spinal cord patterning	Biological Process	ENSMUSG00000020037|Rfx4	1.0	158.0	2.0	28167.0	0.5	0.0111875348018721	*	0.0635435879573957	ns	ENSMUSG00000020037|Rfx4	1.0		0.0	2.0	0.0
GO:0060279	positive regulation of ovulation	Biological Process	ENSMUSG00000037035|Inhbb	1.0	158.0	2.0	28167.0	0.5	0.0111875348018721	*	0.0635435879573957	ns	ENSMUSG00000037035|Inhbb	1.0		0.0	2.0	1.41421356237309
GO:0033181	plasma membrane proton-transporting V-type ATPase complex	Cellular Component	ENSMUSG00000028238|Atp6v0d2	1.0	158.0	2.0	28167.0	0.5	0.0111875348018721	*	0.0635435879573957	ns		0.0	ENSMUSG00000028238|Atp6v0d2	1.0	2.0	0.0
GO:0014064	positive regulation of serotonin secretion	Biological Process	ENSMUSG00000020838|Slc6a4	1.0	158.0	2.0	28167.0	0.5	0.0111875348018721	*	0.0635435879573957	ns	ENSMUSG00000020838|Slc6a4	1.0		0.0	2.0	1.41421356237309
GO:0021941	negative regulation of cerebellar granule cell precursor proliferation	Biological Process	ENSMUSG00000020838|Slc6a4	1.0	158.0	2.0	28167.0	0.5	0.0111875348018721	*	0.0635435879573957	ns	ENSMUSG00000020838|Slc6a4	1.0		0.0	2.0	0.0
GO:0052732	phosphoethanolamine phosphatase activity	Molecular Function	ENSMUSG00000050860|Phospho1	1.0	158.0	2.0	28167.0	0.5	0.0111875348018721	*	0.0635435879573957	ns	ENSMUSG00000050860|Phospho1	1.0		0.0	2.0	1.41421356237309
GO:0065010	extracellular membrane-bounded organelle	Cellular Component	ENSMUSG00000050860|Phospho1	1.0	158.0	2.0	28167.0	0.5	0.0111875348018721	*	0.0635435879573957	ns	ENSMUSG00000050860|Phospho1	1.0		0.0	2.0	1.41421356237309
GO:0034681	integrin alpha11-beta1 complex	Cellular Component	ENSMUSG00000032243|Itga11	1.0	158.0	2.0	28167.0	0.5	0.0111875348018721	*	0.0635435879573957	ns		0.0	ENSMUSG00000032243|Itga11	1.0	2.0	0.0
GO:0050999	regulation of nitric-oxide synthase activity	Biological Process	ENSMUSG00000027398|Il1b	1.0	158.0	2.0	28167.0	0.5	0.0111875348018721	*	0.0635435879573957	ns	ENSMUSG00000027398|Il1b	1.0		0.0	2.0	1.41421356237309
GO:1902680	positive regulation of RNA biosynthetic process	Biological Process	ENSMUSG00000027398|Il1b	1.0	158.0	2.0	28167.0	0.5	0.0111875348018721	*	0.0635435879573957	ns	ENSMUSG00000027398|Il1b	1.0		0.0	2.0	0.0
GO:1903597	negative regulation of gap junction assembly	Biological Process	ENSMUSG00000027398|Il1b	1.0	158.0	2.0	28167.0	0.5	0.0111875348018721	*	0.0635435879573957	ns	ENSMUSG00000027398|Il1b	1.0		0.0	2.0	0.0
GO:0035354	Toll-like receptor 1-Toll-like receptor 2 protein complex	Cellular Component	ENSMUSG00000027995|Tlr2	1.0	158.0	2.0	28167.0	0.5	0.0111875348018721	*	0.0635435879573957	ns	ENSMUSG00000027995|Tlr2	1.0		0.0	2.0	0.0
GO:0035355	Toll-like receptor 2-Toll-like receptor 6 protein complex	Cellular Component	ENSMUSG00000027995|Tlr2	1.0	158.0	2.0	28167.0	0.5	0.0111875348018721	*	0.0635435879573957	ns	ENSMUSG00000027995|Tlr2	1.0		0.0	2.0	0.0
GO:0038124	toll-like receptor TLR6:TLR2 signaling pathway	Biological Process	ENSMUSG00000027995|Tlr2	1.0	158.0	2.0	28167.0	0.5	0.0111875348018721	*	0.0635435879573957	ns	ENSMUSG00000027995|Tlr2	1.0		0.0	2.0	0.0
GO:0042495	detection of triacyl bacterial lipopeptide	Biological Process	ENSMUSG00000027995|Tlr2	1.0	158.0	2.0	28167.0	0.5	0.0111875348018721	*	0.0635435879573957	ns	ENSMUSG00000027995|Tlr2	1.0		0.0	2.0	0.0
GO:0042496	detection of diacyl bacterial lipopeptide	Biological Process	ENSMUSG00000027995|Tlr2	1.0	158.0	2.0	28167.0	0.5	0.0111875348018721	*	0.0635435879573957	ns	ENSMUSG00000027995|Tlr2	1.0		0.0	2.0	0.0
GO:0042497	triacyl lipopeptide binding	Molecular Function	ENSMUSG00000027995|Tlr2	1.0	158.0	2.0	28167.0	0.5	0.0111875348018721	*	0.0635435879573957	ns	ENSMUSG00000027995|Tlr2	1.0		0.0	2.0	0.0
GO:1903974	positive regulation of cellular response to macrophage colony-stimulating factor stimulus	Biological Process	ENSMUSG00000027995|Tlr2	1.0	158.0	2.0	28167.0	0.5	0.0111875348018721	*	0.0635435879573957	ns	ENSMUSG00000027995|Tlr2	1.0		0.0	2.0	1.41421356237309
GO:0047389	glycerophosphocholine phosphodiesterase activity	Molecular Function	ENSMUSG00000027346|Gpcpd1	1.0	158.0	2.0	28167.0	0.5	0.0111875348018721	*	0.0635435879573957	ns	ENSMUSG00000027346|Gpcpd1	1.0		0.0	2.0	1.41421356237309
GO:0014003	oligodendrocyte development	Biological Process	ENSMUSG00000020644|Id2, ENSMUSG00000027035|Cers6	2.0	158.0	29.0	28167.0	0.069	0.0114944201866192	*	0.0643606009740134	ns	ENSMUSG00000020644|Id2, ENSMUSG00000027035|Cers6	2.0		0.0	27.0	1.92450089729875
GO:0140416	transcription regulator inhibitor activity	Molecular Function	ENSMUSG00000020644|Id2, ENSMUSG00000042745|Id1	2.0	158.0	29.0	28167.0	0.069	0.0114944201866192	*	0.0643606009740134	ns	ENSMUSG00000020644|Id2, ENSMUSG00000042745|Id1	2.0		0.0	28.0	3.02371578407382
GO:0048240	sperm capacitation	Biological Process	ENSMUSG00000001225|Slc26a3, ENSMUSG00000021499|Catsper3	2.0	158.0	29.0	28167.0	0.069	0.0114944201866192	*	0.0643606009740134	ns	ENSMUSG00000001225|Slc26a3	1.0	ENSMUSG00000021499|Catsper3	1.0	23.0	-1.45960089839952
GO:0007159	leukocyte cell-cell adhesion	Biological Process	ENSMUSG00000027009|Itga4, ENSMUSG00000052212|Cd177	2.0	158.0	29.0	28167.0	0.069	0.0114944201866192	*	0.0643606009740134	ns	ENSMUSG00000027009|Itga4, ENSMUSG00000052212|Cd177	2.0		0.0	27.0	2.88675134594813
GO:0005125	cytokine activity	Molecular Function	ENSMUSG00000026981|Il1rn, ENSMUSG00000047492|Inhbe, ENSMUSG00000029380|Cxcl1, ENSMUSG00000037035|Inhbb, ENSMUSG00000027398|Il1b	5.0	158.0	241.0	28167.0	0.0207	0.0117690859623102	*	0.0654747402948022	ns	ENSMUSG00000026981|Il1rn, ENSMUSG00000047492|Inhbe, ENSMUSG00000029380|Cxcl1, ENSMUSG00000037035|Inhbb, ENSMUSG00000027398|Il1b	5.0		0.0	188.0	2.91729982995789
GO:0005829	cytosol	Cellular Component	ENSMUSG00000020644|Id2, ENSMUSG00000026348|Acmsd, ENSMUSG00000035686|Thrsp, ENSMUSG00000067279|Ppp1r3c, ENSMUSG00000053113|Socs3, ENSMUSG00000045817|Zfp36l2, ENSMUSG00000046179|E2f8, ENSMUSG00000068452|Duox2, ENSMUSG00000026981|Il1rn, ENSMUSG00000028494|Plin2, ENSMUSG00000020593|Lpin1, ENSMUSG00000018900|Slc22a5, ENSMUSG00000053175|Bcl3, ENSMUSG00000020653|Klf11, ENSMUSG00000020038|Cry1, ENSMUSG0…	34.0	158.0	4108.0	28167.0	0.0083	0.0117763307433336	*	0.0654747402948022	ns	ENSMUSG00000020644|Id2, ENSMUSG00000053113|Socs3, ENSMUSG00000045817|Zfp36l2, ENSMUSG00000046179|E2f8, ENSMUSG00000068452|Duox2, ENSMUSG00000026981|Il1rn, ENSMUSG00000028494|Plin2, ENSMUSG00000018900|Slc22a5, ENSMUSG00000053175|Bcl3, ENSMUSG00000020653|Klf11, ENSMUSG00000052302|Tbc1d30, ENSMUSG00000024427|Spry4, ENSMUSG00000021007|Spata7, ENSMUSG00000038894|Irs2, ENSMUSG00000075256|Cerkl, ENSMUSG…	24.0	ENSMUSG00000026348|Acmsd, ENSMUSG00000035686|Thrsp, ENSMUSG00000067279|Ppp1r3c, ENSMUSG00000020593|Lpin1, ENSMUSG00000020038|Cry1, ENSMUSG00000022129|Dct, ENSMUSG00000006517|Mvd, ENSMUSG00000020108|Ddit4, ENSMUSG00000042510|AA986860, ENSMUSG00000020917|Acly	10.0	3769.0	11.2555048293086
GO:0003690	double-stranded DNA binding	Molecular Function	ENSMUSG00000029135|Fosl2, ENSMUSG00000020038|Cry1, ENSMUSG00000052837|Junb, ENSMUSG00000003545|Fosb	4.0	158.0	157.0	28167.0	0.0255	0.0119709735478094	*	0.0663233937964599	ns	ENSMUSG00000029135|Fosl2, ENSMUSG00000052837|Junb, ENSMUSG00000003545|Fosb	3.0	ENSMUSG00000020038|Cry1	1.0	146.0	5.54495945363587
GO:1900745	positive regulation of p38MAPK cascade	Biological Process	ENSMUSG00000036390|Gadd45a, ENSMUSG00000027398|Il1b	2.0	158.0	30.0	28167.0	0.0667	0.0122705175854506	*	0.0675092239283156	ns	ENSMUSG00000036390|Gadd45a, ENSMUSG00000027398|Il1b	2.0		0.0	30.0	1.82574185835055
GO:0006637	acyl-CoA metabolic process	Biological Process	ENSMUSG00000021226|Acot2, ENSMUSG00000021228|Acot3	2.0	158.0	30.0	28167.0	0.0667	0.0122705175854506	*	0.0675092239283156	ns	ENSMUSG00000021226|Acot2, ENSMUSG00000021228|Acot3	2.0		0.0	30.0	1.82574185835055
GO:0019221	cytokine-mediated signaling pathway	Biological Process	ENSMUSG00000035356|Nfkbiz, ENSMUSG00000068452|Duox2, ENSMUSG00000026072|Il1r1, ENSMUSG00000027398|Il1b	4.0	158.0	161.0	28167.0	0.0248	0.0130267615282047	*	0.0707726575857658	ns	ENSMUSG00000035356|Nfkbiz, ENSMUSG00000068452|Duox2, ENSMUSG00000026072|Il1r1, ENSMUSG00000027398|Il1b	4.0		0.0	142.0	5.37076069309881
GO:0071542	dopaminergic neuron differentiation	Biological Process	ENSMUSG00000020644|Id2, ENSMUSG00000025229|Pitx3	2.0	158.0	31.0	28167.0	0.0645	0.0130689256694204	*	0.0707726575857658	ns	ENSMUSG00000020644|Id2	1.0	ENSMUSG00000025229|Pitx3	1.0	22.0	0.426401432711221
GO:0040014	regulation of multicellular organism growth	Biological Process	ENSMUSG00000029135|Fosl2, ENSMUSG00000020027|Socs2	2.0	158.0	31.0	28167.0	0.0645	0.0130689256694204	*	0.0707726575857658	ns	ENSMUSG00000029135|Fosl2, ENSMUSG00000020027|Socs2	2.0		0.0	29.0	2.22834405812462
GO:0016126	sterol biosynthetic process	Biological Process	ENSMUSG00000006517|Mvd, ENSMUSG00000021670|Hmgcr	2.0	158.0	31.0	28167.0	0.0645	0.0130689256694204	*	0.0707726575857658	ns		0.0	ENSMUSG00000006517|Mvd, ENSMUSG00000021670|Hmgcr	2.0	31.0	-3.41250073850872
GO:0006355	regulation of DNA-templated transcription	Biological Process	ENSMUSG00000032280|Tle3, ENSMUSG00000046179|E2f8, ENSMUSG00000025229|Pitx3, ENSMUSG00000030256|Bhlhe41, ENSMUSG00000020889|Nr1d1, ENSMUSG00000018604|Tbx3, ENSMUSG00000029135|Fosl2, ENSMUSG00000042622|Maff, ENSMUSG00000059824|Dbp, ENSMUSG00000026976|Pax8, ENSMUSG00000037465|Klf10, ENSMUSG00000052837|Junb, ENSMUSG00000020037|Rfx4, ENSMUSG00000003545|Fosb, ENSMUSG00000089756|Zfp966	15.0	158.0	1409.0	28167.0	0.0106	0.0130877872166204	*	0.0707726575857658	ns	ENSMUSG00000032280|Tle3, ENSMUSG00000046179|E2f8, ENSMUSG00000030256|Bhlhe41, ENSMUSG00000020889|Nr1d1, ENSMUSG00000018604|Tbx3, ENSMUSG00000029135|Fosl2, ENSMUSG00000042622|Maff, ENSMUSG00000059824|Dbp, ENSMUSG00000037465|Klf10, ENSMUSG00000052837|Junb, ENSMUSG00000020037|Rfx4, ENSMUSG00000003545|Fosb	12.0	ENSMUSG00000025229|Pitx3, ENSMUSG00000026976|Pax8, ENSMUSG00000089756|Zfp966	3.0	1147.0	9.00571357920176
GO:0000122	negative regulation of transcription by RNA polymerase II	Biological Process	ENSMUSG00000020644|Id2, ENSMUSG00000046179|E2f8, ENSMUSG00000030256|Bhlhe41, ENSMUSG00000020889|Nr1d1, ENSMUSG00000018604|Tbx3, ENSMUSG00000020653|Klf11, ENSMUSG00000020038|Cry1, ENSMUSG00000036390|Gadd45a, ENSMUSG00000027954|Efna1, ENSMUSG00000037447|Arid5a, ENSMUSG00000042745|Id1, ENSMUSG00000027398|Il1b	12.0	158.0	1029.0	28167.0	0.0117	0.0134342403404527	*	0.0723981757596412	ns	ENSMUSG00000020644|Id2, ENSMUSG00000046179|E2f8, ENSMUSG00000030256|Bhlhe41, ENSMUSG00000020889|Nr1d1, ENSMUSG00000018604|Tbx3, ENSMUSG00000020653|Klf11, ENSMUSG00000036390|Gadd45a, ENSMUSG00000027954|Efna1, ENSMUSG00000037447|Arid5a, ENSMUSG00000042745|Id1, ENSMUSG00000027398|Il1b	11.0	ENSMUSG00000020038|Cry1	1.0	918.0	8.64728854199629
GO:0030154	cell differentiation	Biological Process	ENSMUSG00000020644|Id2, ENSMUSG00000047517|Dmbt1, ENSMUSG00000074063|Osgin1, ENSMUSG00000053113|Socs3, ENSMUSG00000032280|Tle3, ENSMUSG00000020889|Nr1d1, ENSMUSG00000042745|Id1, ENSMUSG00000026976|Pax8, ENSMUSG00000052837|Junb, ENSMUSG00000030827|Fgf21, ENSMUSG00000021499|Catsper3	11.0	158.0	908.0	28167.0	0.0121	0.0136583213557177	*	0.073355406192783	ns	ENSMUSG00000020644|Id2, ENSMUSG00000047517|Dmbt1, ENSMUSG00000074063|Osgin1, ENSMUSG00000053113|Socs3, ENSMUSG00000032280|Tle3, ENSMUSG00000020889|Nr1d1, ENSMUSG00000042745|Id1, ENSMUSG00000052837|Junb, ENSMUSG00000030827|Fgf21	9.0	ENSMUSG00000026976|Pax8, ENSMUSG00000021499|Catsper3	2.0	734.0	6.75465325530889
GO:0007160	cell-matrix adhesion	Biological Process	ENSMUSG00000118672|Muc4, ENSMUSG00000027009|Itga4, ENSMUSG00000032243|Itga11	3.0	158.0	89.0	28167.0	0.0337	0.0138340461341187	*	0.0738428283044788	ns	ENSMUSG00000118672|Muc4, ENSMUSG00000027009|Itga4	2.0	ENSMUSG00000032243|Itga11	1.0	88.0	2.1320071635561
GO:0019915	lipid storage	Biological Process	ENSMUSG00000028494|Plin2, ENSMUSG00000020038|Cry1	2.0	158.0	32.0	28167.0	0.0625	0.0138893730249716	*	0.0738428283044788	ns	ENSMUSG00000028494|Plin2	1.0	ENSMUSG00000020038|Cry1	1.0	32.0	1.41421356237309
GO:0001676	long-chain fatty acid metabolic process	Biological Process	ENSMUSG00000021226|Acot2, ENSMUSG00000021228|Acot3	2.0	158.0	32.0	28167.0	0.0625	0.0138893730249716	*	0.0738428283044788	ns	ENSMUSG00000021226|Acot2, ENSMUSG00000021228|Acot3	2.0		0.0	30.0	2.55603860169078
GO:0071385	cellular response to glucocorticoid stimulus	Biological Process	ENSMUSG00000045817|Zfp36l2, ENSMUSG00000021750|Fam107a	2.0	158.0	33.0	28167.0	0.0606	0.0147315905475741	*	0.0754968369539215	ns	ENSMUSG00000045817|Zfp36l2	1.0	ENSMUSG00000021750|Fam107a	1.0	28.0	1.51185789203691
GO:0045740	positive regulation of DNA replication	Biological Process	ENSMUSG00000020593|Lpin1, ENSMUSG00000006585|Cdt1	2.0	158.0	33.0	28167.0	0.0606	0.0147315905475741	*	0.0754968369539215	ns	ENSMUSG00000006585|Cdt1	1.0	ENSMUSG00000020593|Lpin1	1.0	32.0	0.0
GO:0042771	intrinsic apoptotic signaling pathway in response to DNA damage by p53 class mediator	Biological Process	ENSMUSG00000053175|Bcl3, ENSMUSG00000020108|Ddit4	2.0	158.0	33.0	28167.0	0.0606	0.0147315905475741	*	0.0754968369539215	ns	ENSMUSG00000053175|Bcl3	1.0	ENSMUSG00000020108|Ddit4	1.0	32.0	2.47487373415292
GO:0016829	lyase activity	Molecular Function	ENSMUSG00000026348|Acmsd, ENSMUSG00000006517|Mvd, ENSMUSG00000019232|Etnppl, ENSMUSG00000040703|Cyp2s1	4.0	158.0	169.0	28167.0	0.0237	0.0153123268178244	*	0.0754968369539215	ns	ENSMUSG00000040703|Cyp2s1	1.0	ENSMUSG00000026348|Acmsd, ENSMUSG00000006517|Mvd, ENSMUSG00000019232|Etnppl	3.0	165.0	0.233549683248457
GO:0071277	cellular response to calcium ion	Biological Process	ENSMUSG00000052837|Junb, ENSMUSG00000037035|Inhbb, ENSMUSG00000003545|Fosb	3.0	158.0	93.0	28167.0	0.0323	0.0155542267159829	*	0.0754968369539215	ns	ENSMUSG00000052837|Junb, ENSMUSG00000037035|Inhbb, ENSMUSG00000003545|Fosb	3.0		0.0	84.0	1.85485206700594
GO:0008610	lipid biosynthetic process	Biological Process	ENSMUSG00000038754|Elovl3, ENSMUSG00000020917|Acly	2.0	158.0	34.0	28167.0	0.0588	0.0155953114246303	*	0.0754968369539215	ns		0.0	ENSMUSG00000038754|Elovl3, ENSMUSG00000020917|Acly	2.0	34.0	-1.54348726628258
GO:0050768	negative regulation of neurogenesis	Biological Process	ENSMUSG00000025229|Pitx3, ENSMUSG00000027398|Il1b	2.0	158.0	34.0	28167.0	0.0588	0.0155953114246303	*	0.0754968369539215	ns	ENSMUSG00000027398|Il1b	1.0	ENSMUSG00000025229|Pitx3	1.0	31.0	1.79605302026775
GO:0030878	thyroid gland development	Biological Process	ENSMUSG00000068452|Duox2, ENSMUSG00000026976|Pax8	2.0	158.0	34.0	28167.0	0.0588	0.0155953114246303	*	0.0754968369539215	ns	ENSMUSG00000068452|Duox2	1.0	ENSMUSG00000026976|Pax8	1.0	29.0	1.67125804359347
GO:0034341	response to type II interferon	Biological Process	ENSMUSG00000018900|Slc22a5, ENSMUSG00000063652|Slc22a21	2.0	158.0	34.0	28167.0	0.0588	0.0155953114246303	*	0.0754968369539215	ns	ENSMUSG00000018900|Slc22a5, ENSMUSG00000063652|Slc22a21	2.0		0.0	33.0	4.00378608698105
GO:0045765	regulation of angiogenesis	Biological Process	ENSMUSG00000027954|Efna1, ENSMUSG00000042745|Id1	2.0	158.0	34.0	28167.0	0.0588	0.0155953114246303	*	0.0754968369539215	ns	ENSMUSG00000027954|Efna1, ENSMUSG00000042745|Id1	2.0		0.0	34.0	2.05798302171011
GO:0070555	response to interleukin-1	Biological Process	ENSMUSG00000026072|Il1r1, ENSMUSG00000027398|Il1b	2.0	158.0	34.0	28167.0	0.0588	0.0155953114246303	*	0.0754968369539215	ns	ENSMUSG00000026072|Il1r1, ENSMUSG00000027398|Il1b	2.0		0.0	34.0	1.71498585142509
GO:0005737	cytoplasm	Cellular Component	ENSMUSG00000020644|Id2, ENSMUSG00000026348|Acmsd, ENSMUSG00000031431|Tsc22d3, ENSMUSG00000037003|Tns2, ENSMUSG00000035686|Thrsp, ENSMUSG00000002910|Arrdc2, ENSMUSG00000045817|Zfp36l2, ENSMUSG00000040808|S100g, ENSMUSG00000026981|Il1rn, ENSMUSG00000028494|Plin2, ENSMUSG00000020889|Nr1d1, ENSMUSG00000063929|Cyp4a32, ENSMUSG00000035357|Pdzrn3, ENSMUSG00000018900|Slc22a5, ENSMUSG00000053175|Bcl3, ENS…	52.0	158.0	7060.0	28167.0	0.0074	0.0161257943044061	*	0.0754968369539215	ns	ENSMUSG00000020644|Id2, ENSMUSG00000037003|Tns2, ENSMUSG00000045817|Zfp36l2, ENSMUSG00000040808|S100g, ENSMUSG00000026981|Il1rn, ENSMUSG00000028494|Plin2, ENSMUSG00000020889|Nr1d1, ENSMUSG00000063929|Cyp4a32, ENSMUSG00000035357|Pdzrn3, ENSMUSG00000018900|Slc22a5, ENSMUSG00000053175|Bcl3, ENSMUSG00000030643|Rab30, ENSMUSG00000036390|Gadd45a, ENSMUSG00000050423|Ppp1r3g, ENSMUSG00000024427|Spry4, EN…	37.0	ENSMUSG00000026348|Acmsd, ENSMUSG00000031431|Tsc22d3, ENSMUSG00000035686|Thrsp, ENSMUSG00000002910|Arrdc2, ENSMUSG00000020038|Cry1, ENSMUSG00000022129|Dct, ENSMUSG00000006517|Mvd, ENSMUSG00000020108|Ddit4, ENSMUSG00000042510|AA986860, ENSMUSG00000035239|Neu3, ENSMUSG00000020917|Acly, ENSMUSG00000028003|Lrat, ENSMUSG00000037139|Myom3, ENSMUSG00000018648|Dusp14, ENSMUSG00000021750|Fam107a	15.0	6404.0	14.8203693580004
GO:0000307	cyclin-dependent protein kinase holoenzyme complex	Cellular Component	ENSMUSG00000042417|Ccno, ENSMUSG00000092300|Cdk3	2.0	158.0	35.0	28167.0	0.0571	0.0164802711184997	*	0.0754968369539215	ns	ENSMUSG00000042417|Ccno, ENSMUSG00000092300|Cdk3	2.0		0.0	34.0	1.37198868114007
GO:0003166	bundle of His development	Biological Process	ENSMUSG00000020644|Id2	1.0	158.0	3.0	28167.0	0.3333	0.0167345743723069	*	0.0754968369539215	ns	ENSMUSG00000020644|Id2	1.0		0.0	1.0	1.0
GO:0045578	negative regulation of B cell differentiation	Biological Process	ENSMUSG00000020644|Id2	1.0	158.0	3.0	28167.0	0.3333	0.0167345743723069	*	0.0754968369539215	ns	ENSMUSG00000020644|Id2	1.0		0.0	3.0	0.577350269189626
GO:0061031	endodermal digestive tract morphogenesis	Biological Process	ENSMUSG00000020644|Id2	1.0	158.0	3.0	28167.0	0.3333	0.0167345743723069	*	0.0754968369539215	ns	ENSMUSG00000020644|Id2	1.0		0.0	3.0	1.15470053837925
GO:0046874	quinolinate metabolic process	Biological Process	ENSMUSG00000026348|Acmsd	1.0	158.0	3.0	28167.0	0.3333	0.0167345743723069	*	0.0754968369539215	ns		0.0	ENSMUSG00000026348|Acmsd	1.0	3.0	-1.73205080756888
GO:0010866	regulation of triglyceride biosynthetic process	Biological Process	ENSMUSG00000035686|Thrsp	1.0	158.0	3.0	28167.0	0.3333	0.0167345743723069	*	0.0754968369539215	ns		0.0	ENSMUSG00000035686|Thrsp	1.0	3.0	0.577350269189626
GO:0050922	negative regulation of chemotaxis	Biological Process	ENSMUSG00000022885|St6gal1	1.0	158.0	3.0	28167.0	0.3333	0.0167345743723069	*	0.0754968369539215	ns	ENSMUSG00000022885|St6gal1	1.0		0.0	3.0	1.73205080756888
GO:0005176	ErbB-2 class receptor binding	Molecular Function	ENSMUSG00000118672|Muc4	1.0	158.0	3.0	28167.0	0.3333	0.0167345743723069	*	0.0754968369539215	ns	ENSMUSG00000118672|Muc4	1.0		0.0	3.0	0.577350269189626
GO:0061889	negative regulation of astrocyte activation	Biological Process	ENSMUSG00000020889|Nr1d1	1.0	158.0	3.0	28167.0	0.3333	0.0167345743723069	*	0.0754968369539215	ns	ENSMUSG00000020889|Nr1d1	1.0		0.0	3.0	-0.577350269189626
GO:0003167	atrioventricular bundle cell differentiation	Biological Process	ENSMUSG00000018604|Tbx3	1.0	158.0	3.0	28167.0	0.3333	0.0167345743723069	*	0.0754968369539215	ns	ENSMUSG00000018604|Tbx3	1.0		0.0	2.0	1.41421356237309
GO:0010159	specification of animal organ position	Biological Process	ENSMUSG00000018604|Tbx3	1.0	158.0	3.0	28167.0	0.3333	0.0167345743723069	*	0.0754968369539215	ns	ENSMUSG00000018604|Tbx3	1.0		0.0	3.0	1.73205080756888
GO:0060596	mammary placode formation	Biological Process	ENSMUSG00000018604|Tbx3	1.0	158.0	3.0	28167.0	0.3333	0.0167345743723069	*	0.0754968369539215	ns	ENSMUSG00000018604|Tbx3	1.0		0.0	3.0	-0.577350269189626
GO:1905072	cardiac jelly development	Biological Process	ENSMUSG00000018604|Tbx3	1.0	158.0	3.0	28167.0	0.3333	0.0167345743723069	*	0.0754968369539215	ns	ENSMUSG00000018604|Tbx3	1.0		0.0	3.0	-0.577350269189626
GO:0061513	glucose 6-phosphate:inorganic phosphate antiporter activity	Molecular Function	ENSMUSG00000024036|Slc37a1	1.0	158.0	3.0	28167.0	0.3333	0.0167345743723069	*	0.0754968369539215	ns	ENSMUSG00000024036|Slc37a1	1.0		0.0	3.0	-0.577350269189626
GO:0070965	positive regulation of neutrophil mediated killing of fungus	Biological Process	ENSMUSG00000029380|Cxcl1	1.0	158.0	3.0	28167.0	0.3333	0.0167345743723069	*	0.0754968369539215	ns	ENSMUSG00000029380|Cxcl1	1.0		0.0	3.0	0.577350269189626
GO:0033782	24-hydroxycholesterol 7alpha-hydroxylase activity	Molecular Function	ENSMUSG00000028240|Cyp7a1	1.0	158.0	3.0	28167.0	0.3333	0.0167345743723069	*	0.0754968369539215	ns		0.0	ENSMUSG00000028240|Cyp7a1	1.0	3.0	-0.577350269189626
GO:0033140	negative regulation of peptidyl-serine phosphorylation of STAT protein	Biological Process	ENSMUSG00000036390|Gadd45a	1.0	158.0	3.0	28167.0	0.3333	0.0167345743723069	*	0.0754968369539215	ns	ENSMUSG00000036390|Gadd45a	1.0		0.0	3.0	1.73205080756888
GO:0019287	isopentenyl diphosphate biosynthetic process, mevalonate pathway	Biological Process	ENSMUSG00000006517|Mvd	1.0	158.0	3.0	28167.0	0.3333	0.0167345743723069	*	0.0754968369539215	ns		0.0	ENSMUSG00000006517|Mvd	1.0	3.0	-1.73205080756888
GO:1903051	negative regulation of proteolysis involved in protein catabolic process	Biological Process	ENSMUSG00000027954|Efna1	1.0	158.0	3.0	28167.0	0.3333	0.0167345743723069	*	0.0754968369539215	ns	ENSMUSG00000027954|Efna1	1.0		0.0	3.0	0.577350269189626
GO:0004844	uracil DNA N-glycosylase activity	Molecular Function	ENSMUSG00000029591|Ung	1.0	158.0	3.0	28167.0	0.3333	0.0167345743723069	*	0.0754968369539215	ns	ENSMUSG00000029591|Ung	1.0		0.0	3.0	0.577350269189626
GO:0033673	negative regulation of kinase activity	Biological Process	ENSMUSG00000038894|Irs2	1.0	158.0	3.0	28167.0	0.3333	0.0167345743723069	*	0.0754968369539215	ns	ENSMUSG00000038894|Irs2	1.0		0.0	2.0	1.41421356237309
GO:0036134	12-hydroxyheptadecatrienoic acid synthase activity	Molecular Function	ENSMUSG00000040703|Cyp2s1	1.0	158.0	3.0	28167.0	0.3333	0.0167345743723069	*	0.0754968369539215	ns	ENSMUSG00000040703|Cyp2s1	1.0		0.0	3.0	0.577350269189626
GO:0006743	ubiquinone metabolic process	Biological Process	ENSMUSG00000021670|Hmgcr	1.0	158.0	3.0	28167.0	0.3333	0.0167345743723069	*	0.0754968369539215	ns		0.0	ENSMUSG00000021670|Hmgcr	1.0	3.0	-0.577350269189626
GO:0120225	coenzyme A binding	Molecular Function	ENSMUSG00000021670|Hmgcr	1.0	158.0	3.0	28167.0	0.3333	0.0167345743723069	*	0.0754968369539215	ns		0.0	ENSMUSG00000021670|Hmgcr	1.0	3.0	-0.577350269189626
GO:0072108	positive regulation of mesenchymal to epithelial transition involved in metanephros morphogenesis	Biological Process	ENSMUSG00000026976|Pax8	1.0	158.0	3.0	28167.0	0.3333	0.0167345743723069	*	0.0754968369539215	ns		0.0	ENSMUSG00000026976|Pax8	1.0	2.0	0.0
GO:0072221	metanephric distal convoluted tubule development	Biological Process	ENSMUSG00000026976|Pax8	1.0	158.0	3.0	28167.0	0.3333	0.0167345743723069	*	0.0754968369539215	ns		0.0	ENSMUSG00000026976|Pax8	1.0	3.0	-0.577350269189626
GO:0072289	metanephric nephron tubule formation	Biological Process	ENSMUSG00000026976|Pax8	1.0	158.0	3.0	28167.0	0.3333	0.0167345743723069	*	0.0754968369539215	ns		0.0	ENSMUSG00000026976|Pax8	1.0	3.0	-1.73205080756888
GO:0031094	platelet dense tubular network	Cellular Component	ENSMUSG00000041550|Serpina5	1.0	158.0	3.0	28167.0	0.3333	0.0167345743723069	*	0.0754968369539215	ns		0.0	ENSMUSG00000041550|Serpina5	1.0	3.0	-0.577350269189626
GO:0010312	detoxification of zinc ion	Biological Process	ENSMUSG00000029151|Slc30a3	1.0	158.0	3.0	28167.0	0.3333	0.0167345743723069	*	0.0754968369539215	ns	ENSMUSG00000029151|Slc30a3	1.0		0.0	3.0	1.73205080756888
GO:0070821	tertiary granule membrane	Cellular Component	ENSMUSG00000052212|Cd177	1.0	158.0	3.0	28167.0	0.3333	0.0167345743723069	*	0.0754968369539215	ns	ENSMUSG00000052212|Cd177	1.0		0.0	3.0	1.73205080756888
GO:1901700	response to oxygen-containing compound	Biological Process	ENSMUSG00000052837|Junb	1.0	158.0	3.0	28167.0	0.3333	0.0167345743723069	*	0.0754968369539215	ns	ENSMUSG00000052837|Junb	1.0		0.0	3.0	1.73205080756888
GO:0046912	acyltransferase activity, acyl groups converted into alkyl on transfer	Molecular Function	ENSMUSG00000020917|Acly	1.0	158.0	3.0	28167.0	0.3333	0.0167345743723069	*	0.0754968369539215	ns		0.0	ENSMUSG00000020917|Acly	1.0	3.0	-0.577350269189626
GO:0006776	vitamin A metabolic process	Biological Process	ENSMUSG00000028003|Lrat	1.0	158.0	3.0	28167.0	0.3333	0.0167345743723069	*	0.0754968369539215	ns		0.0	ENSMUSG00000028003|Lrat	1.0	3.0	-1.73205080756888
GO:1904017	cellular response to Thyroglobulin triiodothyronine	Biological Process	ENSMUSG00000037035|Inhbb	1.0	158.0	3.0	28167.0	0.3333	0.0167345743723069	*	0.0754968369539215	ns	ENSMUSG00000037035|Inhbb	1.0		0.0	3.0	0.577350269189626
GO:0005335	serotonin:sodium:chloride symporter activity	Molecular Function	ENSMUSG00000020838|Slc6a4	1.0	158.0	3.0	28167.0	0.3333	0.0167345743723069	*	0.0754968369539215	ns	ENSMUSG00000020838|Slc6a4	1.0		0.0	3.0	1.73205080756888
GO:0099154	serotonergic synapse	Cellular Component	ENSMUSG00000020838|Slc6a4	1.0	158.0	3.0	28167.0	0.3333	0.0167345743723069	*	0.0754968369539215	ns	ENSMUSG00000020838|Slc6a4	1.0		0.0	2.0	0.707106781186547
GO:0032788	saturated monocarboxylic acid metabolic process	Biological Process	ENSMUSG00000021228|Acot3	1.0	158.0	3.0	28167.0	0.3333	0.0167345743723069	*	0.0754968369539215	ns	ENSMUSG00000021228|Acot3	1.0		0.0	3.0	1.73205080756888
GO:0032789	unsaturated monocarboxylic acid metabolic process	Biological Process	ENSMUSG00000021228|Acot3	1.0	158.0	3.0	28167.0	0.3333	0.0167345743723069	*	0.0754968369539215	ns	ENSMUSG00000021228|Acot3	1.0		0.0	3.0	1.73205080756888
GO:0032493	response to bacterial lipoprotein	Biological Process	ENSMUSG00000027995|Tlr2	1.0	158.0	3.0	28167.0	0.3333	0.0167345743723069	*	0.0754968369539215	ns	ENSMUSG00000027995|Tlr2	1.0		0.0	3.0	-0.577350269189626
GO:0045023	G0 to G1 transition	Biological Process	ENSMUSG00000092300|Cdk3	1.0	158.0	3.0	28167.0	0.3333	0.0167345743723069	*	0.0754968369539215	ns	ENSMUSG00000092300|Cdk3	1.0		0.0	3.0	1.73205080756888
GO:2001070	starch binding	Molecular Function	ENSMUSG00000027346|Gpcpd1	1.0	158.0	3.0	28167.0	0.3333	0.0167345743723069	*	0.0754968369539215	ns	ENSMUSG00000027346|Gpcpd1	1.0		0.0	3.0	-0.577350269189626
GO:0048468	cell development	Biological Process	ENSMUSG00000020644|Id2, ENSMUSG00000022129|Dct	2.0	158.0	36.0	28167.0	0.0556	0.0173862073496381	*	0.0779909699007913	ns	ENSMUSG00000020644|Id2	1.0	ENSMUSG00000022129|Dct	1.0	27.0	1.34715062810913
GO:0008157	protein phosphatase 1 binding	Molecular Function	ENSMUSG00000067279|Ppp1r3c, ENSMUSG00000050423|Ppp1r3g	2.0	158.0	36.0	28167.0	0.0556	0.0173862073496381	*	0.0779909699007913	ns	ENSMUSG00000050423|Ppp1r3g	1.0	ENSMUSG00000067279|Ppp1r3c	1.0	35.0	1.01418510567422
GO:0046872	metal ion binding	Molecular Function	ENSMUSG00000024987|Cyp26a1, ENSMUSG00000026348|Acmsd, ENSMUSG00000070661|Rnf186, ENSMUSG00000037003|Tns2, ENSMUSG00000022620|Arsa, ENSMUSG00000045817|Zfp36l2, ENSMUSG00000040808|S100g, ENSMUSG00000068452|Duox2, ENSMUSG00000020889|Nr1d1, ENSMUSG00000048911|Rnf24, ENSMUSG00000063929|Cyp4a32, ENSMUSG00000035357|Pdzrn3, ENSMUSG00000020653|Klf11, ENSMUSG00000045672|Col27a1, ENSMUSG00000028240|Cyp7a1, …	31.0	158.0	3766.0	28167.0	0.0082	0.0174877720461583	*	0.0782243401158187	ns	ENSMUSG00000070661|Rnf186, ENSMUSG00000037003|Tns2, ENSMUSG00000022620|Arsa, ENSMUSG00000045817|Zfp36l2, ENSMUSG00000040808|S100g, ENSMUSG00000068452|Duox2, ENSMUSG00000020889|Nr1d1, ENSMUSG00000048911|Rnf24, ENSMUSG00000063929|Cyp4a32, ENSMUSG00000035357|Pdzrn3, ENSMUSG00000020653|Klf11, ENSMUSG00000017639|Rab11fip4, ENSMUSG00000028715|Cyp4a14, ENSMUSG00000040703|Cyp2s1, ENSMUSG00000029151|Slc30…	22.0	ENSMUSG00000024987|Cyp26a1, ENSMUSG00000026348|Acmsd, ENSMUSG00000045672|Col27a1, ENSMUSG00000028240|Cyp7a1, ENSMUSG00000022129|Dct, ENSMUSG00000020917|Acly, ENSMUSG00000032243|Itga11, ENSMUSG00000039533|Mmd2, ENSMUSG00000089756|Zfp966	9.0	3440.0	11.2017570258025
GO:0001656	metanephros development	Biological Process	ENSMUSG00000020644|Id2, ENSMUSG00000026976|Pax8	2.0	158.0	37.0	28167.0	0.0541	0.0183128600798539	*	0.0809972158713985	ns	ENSMUSG00000020644|Id2	1.0	ENSMUSG00000026976|Pax8	1.0	29.0	1.29986736723936
GO:0070372	regulation of ERK1 and ERK2 cascade	Biological Process	ENSMUSG00000021670|Hmgcr, ENSMUSG00000027398|Il1b	2.0	158.0	37.0	28167.0	0.0541	0.0183128600798539	*	0.0809972158713985	ns	ENSMUSG00000027398|Il1b	1.0	ENSMUSG00000021670|Hmgcr	1.0	34.0	1.54348726628258
GO:0001530	lipopolysaccharide binding	Molecular Function	ENSMUSG00000051439|Cd14, ENSMUSG00000027995|Tlr2	2.0	158.0	37.0	28167.0	0.0541	0.0183128600798539	*	0.0809972158713985	ns	ENSMUSG00000051439|Cd14, ENSMUSG00000027995|Tlr2	2.0		0.0	31.0	1.25723711418742
GO:0032570	response to progesterone	Biological Process	ENSMUSG00000003545|Fosb, ENSMUSG00000027995|Tlr2	2.0	158.0	37.0	28167.0	0.0541	0.0183128600798539	*	0.0809972158713985	ns	ENSMUSG00000003545|Fosb, ENSMUSG00000027995|Tlr2	2.0		0.0	33.0	1.39262124764558
GO:0008284	positive regulation of cell population proliferation	Biological Process	ENSMUSG00000020644|Id2, ENSMUSG00000018604|Tbx3, ENSMUSG00000006517|Mvd, ENSMUSG00000038894|Irs2, ENSMUSG00000021670|Hmgcr, ENSMUSG00000030827|Fgf21, ENSMUSG00000029082|Bst1, ENSMUSG00000027398|Il1b	8.0	158.0	589.0	28167.0	0.0136	0.0183806645028834	*	0.0810700258381366	ns	ENSMUSG00000020644|Id2, ENSMUSG00000018604|Tbx3, ENSMUSG00000038894|Irs2, ENSMUSG00000030827|Fgf21, ENSMUSG00000029082|Bst1, ENSMUSG00000027398|Il1b	6.0	ENSMUSG00000006517|Mvd, ENSMUSG00000021670|Hmgcr	2.0	439.0	5.25001355893682
GO:0006805	xenobiotic metabolic process	Biological Process	ENSMUSG00000024987|Cyp26a1, ENSMUSG00000027698|Nceh1, ENSMUSG00000040703|Cyp2s1	3.0	158.0	100.0	28167.0	0.03	0.0188421188177117	*	0.0826436267032409	ns	ENSMUSG00000027698|Nceh1, ENSMUSG00000040703|Cyp2s1	2.0	ENSMUSG00000024987|Cyp26a1	1.0	88.0	-1.27920429813366
GO:0032869	cellular response to insulin stimulus	Biological Process	ENSMUSG00000020593|Lpin1, ENSMUSG00000038894|Irs2, ENSMUSG00000037035|Inhbb	3.0	158.0	100.0	28167.0	0.03	0.0188421188177117	*	0.0826436267032409	ns	ENSMUSG00000038894|Irs2, ENSMUSG00000037035|Inhbb	2.0	ENSMUSG00000020593|Lpin1	1.0	95.0	0.512989176042577
GO:0019216	regulation of lipid metabolic process	Biological Process	ENSMUSG00000020644|Id2, ENSMUSG00000020889|Nr1d1	2.0	158.0	38.0	28167.0	0.0526	0.0192599714956783	*	0.0842423683979946	ns	ENSMUSG00000020644|Id2, ENSMUSG00000020889|Nr1d1	2.0		0.0	35.0	1.69030850945703
GO:0005667	transcription regulator complex	Cellular Component	ENSMUSG00000032280|Tle3, ENSMUSG00000046179|E2f8, ENSMUSG00000037447|Arid5a, ENSMUSG00000026976|Pax8, ENSMUSG00000052837|Junb	5.0	158.0	275.0	28167.0	0.0182	0.0197049262763296	*	0.0848643543223756	ns	ENSMUSG00000032280|Tle3, ENSMUSG00000046179|E2f8, ENSMUSG00000037447|Arid5a, ENSMUSG00000052837|Junb	4.0	ENSMUSG00000026976|Pax8	1.0	236.0	5.72831208315625
GO:0032355	response to estradiol	Biological Process	ENSMUSG00000029135|Fosl2, ENSMUSG00000020027|Socs2, ENSMUSG00000020838|Slc6a4	3.0	158.0	102.0	28167.0	0.0294	0.0198467499015249	*	0.0848643543223756	ns	ENSMUSG00000029135|Fosl2, ENSMUSG00000020027|Socs2, ENSMUSG00000020838|Slc6a4	3.0		0.0	87.0	1.07211253483779
GO:0006695	cholesterol biosynthetic process	Biological Process	ENSMUSG00000006517|Mvd, ENSMUSG00000021670|Hmgcr	2.0	158.0	39.0	28167.0	0.0513	0.0202272859918504	*	0.0848643543223756	ns		0.0	ENSMUSG00000006517|Mvd, ENSMUSG00000021670|Hmgcr	2.0	39.0	-2.72217861468648
GO:0000976	transcription cis-regulatory region binding	Molecular Function	ENSMUSG00000020889|Nr1d1, ENSMUSG00000029135|Fosl2, ENSMUSG00000020653|Klf11, ENSMUSG00000037447|Arid5a, ENSMUSG00000026976|Pax8	5.0	158.0	282.0	28167.0	0.0177	0.0216875352154173	*	0.0848643543223756	ns	ENSMUSG00000020889|Nr1d1, ENSMUSG00000029135|Fosl2, ENSMUSG00000020653|Klf11, ENSMUSG00000037447|Arid5a	4.0	ENSMUSG00000026976|Pax8	1.0	253.0	8.04729105231272
GO:0034653	retinoic acid catabolic process	Biological Process	ENSMUSG00000024987|Cyp26a1	1.0	158.0	4.0	28167.0	0.25	0.0222506920135931	*	0.0848643543223756	ns		0.0	ENSMUSG00000024987|Cyp26a1	1.0	3.0	-1.73205080756888
GO:0001966	thigmotaxis	Biological Process	ENSMUSG00000020644|Id2	1.0	158.0	4.0	28167.0	0.25	0.0222506920135931	*	0.0848643543223756	ns	ENSMUSG00000020644|Id2	1.0		0.0	3.0	1.73205080756888
GO:0009649	entrainment of circadian clock	Biological Process	ENSMUSG00000020644|Id2	1.0	158.0	4.0	28167.0	0.25	0.0222506920135931	*	0.0848643543223756	ns	ENSMUSG00000020644|Id2	1.0		0.0	3.0	1.15470053837925
GO:0061030	epithelial cell differentiation involved in mammary gland alveolus development	Biological Process	ENSMUSG00000020644|Id2	1.0	158.0	4.0	28167.0	0.25	0.0222506920135931	*	0.0848643543223756	ns	ENSMUSG00000020644|Id2	1.0		0.0	3.0	1.73205080756888
GO:1904339	negative regulation of dopaminergic neuron differentiation	Biological Process	ENSMUSG00000020644|Id2	1.0	158.0	4.0	28167.0	0.25	0.0222506920135931	*	0.0848643543223756	ns	ENSMUSG00000020644|Id2	1.0		0.0	3.0	0.577350269189626
GO:0070236	negative regulation of activation-induced cell death of T cells	Biological Process	ENSMUSG00000031431|Tsc22d3	1.0	158.0	4.0	28167.0	0.25	0.0222506920135931	*	0.0848643543223756	ns		0.0	ENSMUSG00000031431|Tsc22d3	1.0	3.0	-1.73205080756888
GO:1901991	negative regulation of mitotic cell cycle phase transition	Biological Process	ENSMUSG00000045817|Zfp36l2	1.0	158.0	4.0	28167.0	0.25	0.0222506920135931	*	0.0848643543223756	ns	ENSMUSG00000045817|Zfp36l2	1.0		0.0	4.0	2.0
GO:0070897	transcription preinitiation complex assembly	Biological Process	ENSMUSG00000035356|Nfkbiz	1.0	158.0	4.0	28167.0	0.25	0.0222506920135931	*	0.0848643543223756	ns	ENSMUSG00000035356|Nfkbiz	1.0		0.0	4.0	1.0
GO:0051454	intracellular pH elevation	Biological Process	ENSMUSG00000001225|Slc26a3	1.0	158.0	4.0	28167.0	0.25	0.0222506920135931	*	0.0848643543223756	ns	ENSMUSG00000001225|Slc26a3	1.0		0.0	4.0	1.5
GO:2000660	negative regulation of interleukin-1-mediated signaling pathway	Biological Process	ENSMUSG00000026981|Il1rn	1.0	158.0	4.0	28167.0	0.25	0.0222506920135931	*	0.0848643543223756	ns	ENSMUSG00000026981|Il1rn	1.0		0.0	4.0	1.0
GO:0060086	circadian temperature homeostasis	Biological Process	ENSMUSG00000020889|Nr1d1	1.0	158.0	4.0	28167.0	0.25	0.0222506920135931	*	0.0848643543223756	ns	ENSMUSG00000020889|Nr1d1	1.0		0.0	4.0	0.0
GO:0032275	luteinizing hormone secretion	Biological Process	ENSMUSG00000018604|Tbx3	1.0	158.0	4.0	28167.0	0.25	0.0222506920135931	*	0.0848643543223756	ns	ENSMUSG00000018604|Tbx3	1.0		0.0	3.0	0.577350269189626
GO:0060923	cardiac muscle cell fate commitment	Biological Process	ENSMUSG00000018604|Tbx3	1.0	158.0	4.0	28167.0	0.25	0.0222506920135931	*	0.0848643543223756	ns	ENSMUSG00000018604|Tbx3	1.0		0.0	3.0	1.73205080756888
GO:0061017	hepatoblast differentiation	Biological Process	ENSMUSG00000018604|Tbx3	1.0	158.0	4.0	28167.0	0.25	0.0222506920135931	*	0.0848643543223756	ns	ENSMUSG00000018604|Tbx3	1.0		0.0	4.0	1.0
GO:0019730	antimicrobial humoral response	Biological Process	ENSMUSG00000053175|Bcl3	1.0	158.0	4.0	28167.0	0.25	0.0222506920135931	*	0.0848643543223756	ns	ENSMUSG00000053175|Bcl3	1.0		0.0	2.0	0.0
GO:0036446	myofibroblast differentiation	Biological Process	ENSMUSG00000029135|Fosl2	1.0	158.0	4.0	28167.0	0.25	0.0222506920135931	*	0.0848643543223756	ns	ENSMUSG00000029135|Fosl2	1.0		0.0	3.0	0.577350269189626
GO:0006583	melanin biosynthetic process from tyrosine	Biological Process	ENSMUSG00000022129|Dct	1.0	158.0	4.0	28167.0	0.25	0.0222506920135931	*	0.0848643543223756	ns		0.0	ENSMUSG00000022129|Dct	1.0	2.0	-1.41421356237309
GO:0009637	response to blue light	Biological Process	ENSMUSG00000022129|Dct	1.0	158.0	4.0	28167.0	0.25	0.0222506920135931	*	0.0848643543223756	ns		0.0	ENSMUSG00000022129|Dct	1.0	4.0	0.5
GO:0045604	regulation of epidermal cell differentiation	Biological Process	ENSMUSG00000042622|Maff	1.0	158.0	4.0	28167.0	0.25	0.0222506920135931	*	0.0848643543223756	ns	ENSMUSG00000042622|Maff	1.0		0.0	4.0	2.0
GO:0120206	photoreceptor distal connecting cilium	Cellular Component	ENSMUSG00000021007|Spata7	1.0	158.0	4.0	28167.0	0.25	0.0222506920135931	*	0.0848643543223756	ns	ENSMUSG00000021007|Spata7	1.0		0.0	4.0	-1.0
GO:0010748	negative regulation of long-chain fatty acid import across plasma membrane	Biological Process	ENSMUSG00000038894|Irs2	1.0	158.0	4.0	28167.0	0.25	0.0222506920135931	*	0.0848643543223756	ns	ENSMUSG00000038894|Irs2	1.0		0.0	4.0	2.0
GO:0001727	lipid kinase activity	Molecular Function	ENSMUSG00000075256|Cerkl	1.0	158.0	4.0	28167.0	0.25	0.0222506920135931	*	0.0848643543223756	ns	ENSMUSG00000075256|Cerkl	1.0		0.0	4.0	1.0
GO:0071878	negative regulation of adenylate cyclase-activating adrenergic receptor signaling pathway	Biological Process	ENSMUSG00000074794|Arrdc3	1.0	158.0	4.0	28167.0	0.25	0.0222506920135931	*	0.0848643543223756	ns	ENSMUSG00000074794|Arrdc3	1.0		0.0	4.0	1.0
GO:0090327	negative regulation of locomotion involved in locomotory behavior	Biological Process	ENSMUSG00000074794|Arrdc3	1.0	158.0	4.0	28167.0	0.25	0.0222506920135931	*	0.0848643543223756	ns	ENSMUSG00000074794|Arrdc3	1.0		0.0	3.0	0.577350269189626
GO:0061044	negative regulation of vascular wound healing	Biological Process	ENSMUSG00000037411|Serpine1	1.0	158.0	4.0	28167.0	0.25	0.0222506920135931	*	0.0848643543223756	ns	ENSMUSG00000037411|Serpine1	1.0		0.0	4.0	2.0
GO:0097187	dentinogenesis	Biological Process	ENSMUSG00000037411|Serpine1	1.0	158.0	4.0	28167.0	0.25	0.0222506920135931	*	0.0848643543223756	ns	ENSMUSG00000037411|Serpine1	1.0		0.0	4.0	1.0
GO:0010664	negative regulation of striated muscle cell apoptotic process	Biological Process	ENSMUSG00000021670|Hmgcr	1.0	158.0	4.0	28167.0	0.25	0.0222506920135931	*	0.0848643543223756	ns		0.0	ENSMUSG00000021670|Hmgcr	1.0	4.0	-1.0
GO:0015936	coenzyme A metabolic process	Biological Process	ENSMUSG00000021670|Hmgcr	1.0	158.0	4.0	28167.0	0.25	0.0222506920135931	*	0.0848643543223756	ns		0.0	ENSMUSG00000021670|Hmgcr	1.0	4.0	1.0
GO:0072050	S-shaped body morphogenesis	Biological Process	ENSMUSG00000026976|Pax8	1.0	158.0	4.0	28167.0	0.25	0.0222506920135931	*	0.0848643543223756	ns		0.0	ENSMUSG00000026976|Pax8	1.0	4.0	0.5
GO:0072284	metanephric S-shaped body morphogenesis	Biological Process	ENSMUSG00000026976|Pax8	1.0	158.0	4.0	28167.0	0.25	0.0222506920135931	*	0.0848643543223756	ns		0.0	ENSMUSG00000026976|Pax8	1.0	4.0	1.0
GO:0032190	acrosin binding	Molecular Function	ENSMUSG00000041550|Serpina5	1.0	158.0	4.0	28167.0	0.25	0.0222506920135931	*	0.0848643543223756	ns		0.0	ENSMUSG00000041550|Serpina5	1.0	1.0	-1.0
GO:0010499	proteasomal ubiquitin-independent protein catabolic process	Biological Process	ENSMUSG00000041773|Enc1	1.0	158.0	4.0	28167.0	0.25	0.0222506920135931	*	0.0848643543223756	ns	ENSMUSG00000041773|Enc1	1.0		0.0	4.0	1.0
GO:0097457	hippocampal mossy fiber	Cellular Component	ENSMUSG00000029151|Slc30a3	1.0	158.0	4.0	28167.0	0.25	0.0222506920135931	*	0.0848643543223756	ns	ENSMUSG00000029151|Slc30a3	1.0		0.0	4.0	0.0
GO:0004308	exo-alpha-sialidase activity	Molecular Function	ENSMUSG00000035239|Neu3	1.0	158.0	4.0	28167.0	0.25	0.0222506920135931	*	0.0848643543223756	ns		0.0	ENSMUSG00000035239|Neu3	1.0	3.0	-0.577350269189626
GO:0052794	exo-alpha-(2->3)-sialidase activity	Molecular Function	ENSMUSG00000035239|Neu3	1.0	158.0	4.0	28167.0	0.25	0.0222506920135931	*	0.0848643543223756	ns		0.0	ENSMUSG00000035239|Neu3	1.0	3.0	-0.577350269189626
GO:0052795	exo-alpha-(2->6)-sialidase activity	Molecular Function	ENSMUSG00000035239|Neu3	1.0	158.0	4.0	28167.0	0.25	0.0222506920135931	*	0.0848643543223756	ns		0.0	ENSMUSG00000035239|Neu3	1.0	3.0	-0.577350269189626
GO:0052796	exo-alpha-(2->8)-sialidase activity	Molecular Function	ENSMUSG00000035239|Neu3	1.0	158.0	4.0	28167.0	0.25	0.0222506920135931	*	0.0848643543223756	ns		0.0	ENSMUSG00000035239|Neu3	1.0	3.0	-0.577350269189626
GO:0140102	catalytic activity, acting on a rRNA	Molecular Function	ENSMUSG00000000204|Slfn4	1.0	158.0	4.0	28167.0	0.25	0.0222506920135931	*	0.0848643543223756	ns	ENSMUSG00000000204|Slfn4	1.0		0.0	4.0	2.0
GO:0046882	negative regulation of follicle-stimulating hormone secretion	Biological Process	ENSMUSG00000037035|Inhbb	1.0	158.0	4.0	28167.0	0.25	0.0222506920135931	*	0.0848643543223756	ns	ENSMUSG00000037035|Inhbb	1.0		0.0	4.0	1.5
GO:0032227	negative regulation of synaptic transmission, dopaminergic	Biological Process	ENSMUSG00000020838|Slc6a4	1.0	158.0	4.0	28167.0	0.25	0.0222506920135931	*	0.0848643543223756	ns	ENSMUSG00000020838|Slc6a4	1.0		0.0	3.0	1.73205080756888
GO:0098810	neurotransmitter reuptake	Biological Process	ENSMUSG00000020838|Slc6a4	1.0	158.0	4.0	28167.0	0.25	0.0222506920135931	*	0.0848643543223756	ns	ENSMUSG00000020838|Slc6a4	1.0		0.0	3.0	1.15470053837925
GO:0038064	collagen receptor activity	Molecular Function	ENSMUSG00000032243|Itga11	1.0	158.0	4.0	28167.0	0.25	0.0222506920135931	*	0.0848643543223756	ns		0.0	ENSMUSG00000032243|Itga11	1.0	4.0	1.0
GO:0090022	regulation of neutrophil chemotaxis	Biological Process	ENSMUSG00000029082|Bst1	1.0	158.0	4.0	28167.0	0.25	0.0222506920135931	*	0.0848643543223756	ns	ENSMUSG00000029082|Bst1	1.0		0.0	4.0	0.0
GO:0030730	sequestering of triglyceride	Biological Process	ENSMUSG00000027398|Il1b	1.0	158.0	4.0	28167.0	0.25	0.0222506920135931	*	0.0848643543223756	ns	ENSMUSG00000027398|Il1b	1.0		0.0	4.0	2.0
GO:0045917	positive regulation of complement activation	Biological Process	ENSMUSG00000027398|Il1b	1.0	158.0	4.0	28167.0	0.25	0.0222506920135931	*	0.0848643543223756	ns	ENSMUSG00000027398|Il1b	1.0		0.0	4.0	1.0
GO:0070164	negative regulation of adiponectin secretion	Biological Process	ENSMUSG00000027398|Il1b	1.0	158.0	4.0	28167.0	0.25	0.0222506920135931	*	0.0848643543223756	ns	ENSMUSG00000027398|Il1b	1.0		0.0	4.0	1.0
GO:2000173	negative regulation of branching morphogenesis of a nerve	Biological Process	ENSMUSG00000027398|Il1b	1.0	158.0	4.0	28167.0	0.25	0.0222506920135931	*	0.0848643543223756	ns	ENSMUSG00000027398|Il1b	1.0		0.0	4.0	1.0
GO:0071723	lipopeptide binding	Molecular Function	ENSMUSG00000027995|Tlr2	1.0	158.0	4.0	28167.0	0.25	0.0222506920135931	*	0.0848643543223756	ns	ENSMUSG00000027995|Tlr2	1.0		0.0	4.0	0.0
GO:1904466	positive regulation of matrix metallopeptidase secretion	Biological Process	ENSMUSG00000027995|Tlr2	1.0	158.0	4.0	28167.0	0.25	0.0222506920135931	*	0.0848643543223756	ns	ENSMUSG00000027995|Tlr2	1.0		0.0	4.0	2.0
GO:0050767	regulation of neurogenesis	Biological Process	ENSMUSG00000030256|Bhlhe41, ENSMUSG00000027398|Il1b	2.0	158.0	42.0	28167.0	0.0476	0.0232479246893102	*	0.0882415218375498	ns	ENSMUSG00000030256|Bhlhe41, ENSMUSG00000027398|Il1b	2.0		0.0	37.0	2.301585822275
GO:0048873	homeostasis of number of cells within a tissue	Biological Process	ENSMUSG00000035356|Nfkbiz, ENSMUSG00000029135|Fosl2	2.0	158.0	42.0	28167.0	0.0476	0.0232479246893102	*	0.0882415218375498	ns	ENSMUSG00000035356|Nfkbiz, ENSMUSG00000029135|Fosl2	2.0		0.0	41.0	0.156173761888606
GO:0010033	response to organic substance	Biological Process	ENSMUSG00000035356|Nfkbiz, ENSMUSG00000052837|Junb, ENSMUSG00000020838|Slc6a4	3.0	158.0	109.0	28167.0	0.0275	0.0235920372857625	*	0.0891192030483707	ns	ENSMUSG00000035356|Nfkbiz, ENSMUSG00000052837|Junb, ENSMUSG00000020838|Slc6a4	3.0		0.0	101.0	2.58709669454597
GO:0032755	positive regulation of interleukin-6 production	Biological Process	ENSMUSG00000037447|Arid5a, ENSMUSG00000027398|Il1b, ENSMUSG00000027995|Tlr2	3.0	158.0	109.0	28167.0	0.0275	0.0235920372857625	*	0.0891192030483707	ns	ENSMUSG00000037447|Arid5a, ENSMUSG00000027398|Il1b, ENSMUSG00000027995|Tlr2	3.0		0.0	102.0	4.05960492620436
GO:0007259	receptor signaling pathway via JAK-STAT	Biological Process	ENSMUSG00000053113|Socs3, ENSMUSG00000020027|Socs2	2.0	158.0	43.0	28167.0	0.0465	0.0242935390467169	*	0.0904705145159573	ns	ENSMUSG00000053113|Socs3, ENSMUSG00000020027|Socs2	2.0		0.0	37.0	3.78117670802322
GO:0048536	spleen development	Biological Process	ENSMUSG00000035356|Nfkbiz, ENSMUSG00000053175|Bcl3	2.0	158.0	43.0	28167.0	0.0465	0.0242935390467169	*	0.0904705145159573	ns	ENSMUSG00000035356|Nfkbiz, ENSMUSG00000053175|Bcl3	2.0		0.0	39.0	2.24179415327122
GO:0071345	cellular response to cytokine stimulus	Biological Process	ENSMUSG00000035356|Nfkbiz, ENSMUSG00000027009|Itga4	2.0	158.0	43.0	28167.0	0.0465	0.0242935390467169	*	0.0904705145159573	ns	ENSMUSG00000035356|Nfkbiz, ENSMUSG00000027009|Itga4	2.0		0.0	39.0	2.56205046088139
GO:0032733	positive regulation of interleukin-10 production	Biological Process	ENSMUSG00000053175|Bcl3, ENSMUSG00000027995|Tlr2	2.0	158.0	43.0	28167.0	0.0465	0.0242935390467169	*	0.0904705145159573	ns	ENSMUSG00000053175|Bcl3, ENSMUSG00000027995|Tlr2	2.0		0.0	41.0	2.96730147588352
GO:0032870	cellular response to hormone stimulus	Biological Process	ENSMUSG00000020027|Socs2, ENSMUSG00000003545|Fosb	2.0	158.0	43.0	28167.0	0.0465	0.0242935390467169	*	0.0904705145159573	ns	ENSMUSG00000020027|Socs2, ENSMUSG00000003545|Fosb	2.0		0.0	39.0	1.76140969185596
GO:0046326	positive regulation of glucose import	Biological Process	ENSMUSG00000038894|Irs2, ENSMUSG00000030827|Fgf21	2.0	158.0	43.0	28167.0	0.0465	0.0242935390467169	*	0.0904705145159573	ns	ENSMUSG00000038894|Irs2, ENSMUSG00000030827|Fgf21	2.0		0.0	37.0	1.47959088574822
GO:0019903	protein phosphatase binding	Molecular Function	ENSMUSG00000067279|Ppp1r3c, ENSMUSG00000050423|Ppp1r3g, ENSMUSG00000038894|Irs2	3.0	158.0	111.0	28167.0	0.027	0.0247275996739059	*	0.091870305611994	ns	ENSMUSG00000050423|Ppp1r3g, ENSMUSG00000038894|Irs2	2.0	ENSMUSG00000067279|Ppp1r3c	1.0	107.0	2.32016757370959
GO:0003714	transcription corepressor activity	Molecular Function	ENSMUSG00000032280|Tle3, ENSMUSG00000030256|Bhlhe41, ENSMUSG00000053175|Bcl3, ENSMUSG00000037447|Arid5a	4.0	158.0	197.0	28167.0	0.0203	0.0252293573307745	*	0.0925903534324331	ns	ENSMUSG00000032280|Tle3, ENSMUSG00000030256|Bhlhe41, ENSMUSG00000053175|Bcl3, ENSMUSG00000037447|Arid5a	4.0		0.0	184.0	5.1604684654214
GO:0008203	cholesterol metabolic process	Biological Process	ENSMUSG00000028240|Cyp7a1, ENSMUSG00000006517|Mvd, ENSMUSG00000021670|Hmgcr	3.0	158.0	112.0	28167.0	0.0268	0.0253062871847081	*	0.0925903534324331	ns		0.0	ENSMUSG00000028240|Cyp7a1, ENSMUSG00000006517|Mvd, ENSMUSG00000021670|Hmgcr	3.0	106.0	0.0971285862357264
GO:0007613	memory	Biological Process	ENSMUSG00000026981|Il1rn, ENSMUSG00000020838|Slc6a4, ENSMUSG00000027398|Il1b	3.0	158.0	113.0	28167.0	0.0265	0.0258922409877103	*	0.0925903534324331	ns	ENSMUSG00000026981|Il1rn, ENSMUSG00000020838|Slc6a4, ENSMUSG00000027398|Il1b	3.0		0.0	101.0	2.28858553748297
GO:0090398	cellular senescence	Biological Process	ENSMUSG00000020644|Id2, ENSMUSG00000018604|Tbx3	2.0	158.0	45.0	28167.0	0.0444	0.0264413978860695	*	0.0925903534324331	ns	ENSMUSG00000020644|Id2, ENSMUSG00000018604|Tbx3	2.0		0.0	44.0	1.50755672288882
GO:0007249	canonical NF-kappaB signal transduction	Biological Process	ENSMUSG00000053175|Bcl3, ENSMUSG00000046688|Tifa	2.0	158.0	46.0	28167.0	0.0435	0.0275431590706827	*	0.0925903534324331	ns	ENSMUSG00000053175|Bcl3, ENSMUSG00000046688|Tifa	2.0		0.0	44.0	3.01511344577764
GO:0030165	PDZ domain binding	Molecular Function	ENSMUSG00000037390|Muc17, ENSMUSG00000018900|Slc22a5, ENSMUSG00000063652|Slc22a21	3.0	158.0	116.0	28167.0	0.0259	0.0276936533999214	*	0.0925903534324331	ns	ENSMUSG00000037390|Muc17, ENSMUSG00000018900|Slc22a5, ENSMUSG00000063652|Slc22a21	3.0		0.0	105.0	2.04939015319192
GO:0048871	multicellular organismal-level homeostasis	Biological Process	ENSMUSG00000037003|Tns2	1.0	158.0	5.0	28167.0	0.2	0.0277360590079423	*	0.0925903534324331	ns	ENSMUSG00000037003|Tns2	1.0		0.0	5.0	0.447213595499958
GO:0022615	protein to membrane docking	Biological Process	ENSMUSG00000067825|Pex26	1.0	158.0	5.0	28167.0	0.2	0.0277360590079423	*	0.0925903534324331	ns	ENSMUSG00000067825|Pex26	1.0		0.0	5.0	0.447213595499958
GO:0032946	positive regulation of mononuclear cell proliferation	Biological Process	ENSMUSG00000022885|St6gal1	1.0	158.0	5.0	28167.0	0.2	0.0277360590079423	*	0.0925903534324331	ns	ENSMUSG00000022885|St6gal1	1.0		0.0	5.0	0.894427190999916
GO:1900024	regulation of substrate adhesion-dependent cell spreading	Biological Process	ENSMUSG00000022885|St6gal1	1.0	158.0	5.0	28167.0	0.2	0.0277360590079423	*	0.0925903534324331	ns	ENSMUSG00000022885|St6gal1	1.0		0.0	5.0	0.447213595499958
GO:0005981	regulation of glycogen catabolic process	Biological Process	ENSMUSG00000067279|Ppp1r3c	1.0	158.0	5.0	28167.0	0.2	0.0277360590079423	*	0.0925903534324331	ns		0.0	ENSMUSG00000067279|Ppp1r3c	1.0	5.0	-0.447213595499958
GO:0051597	response to methylmercury	Biological Process	ENSMUSG00000022620|Arsa	1.0	158.0	5.0	28167.0	0.2	0.0277360590079423	*	0.0925903534324331	ns	ENSMUSG00000022620|Arsa	1.0		0.0	5.0	1.34164078649987
GO:0030292	protein tyrosine kinase inhibitor activity	Molecular Function	ENSMUSG00000053113|Socs3	1.0	158.0	5.0	28167.0	0.2	0.0277360590079423	*	0.0925903534324331	ns	ENSMUSG00000053113|Socs3	1.0		0.0	5.0	1.34164078649987
GO:2000321	positive regulation of T-helper 17 cell differentiation	Biological Process	ENSMUSG00000035356|Nfkbiz	1.0	158.0	5.0	28167.0	0.2	0.0277360590079423	*	0.0925903534324331	ns	ENSMUSG00000035356|Nfkbiz	1.0		0.0	4.0	2.0
GO:0045837	negative regulation of membrane potential	Biological Process	ENSMUSG00000026981|Il1rn	1.0	158.0	5.0	28167.0	0.2	0.0277360590079423	*	0.0925903534324331	ns	ENSMUSG00000026981|Il1rn	1.0		0.0	5.0	0.894427190999916
GO:0008595	anterior/posterior axis specification, embryo	Biological Process	ENSMUSG00000018604|Tbx3	1.0	158.0	5.0	28167.0	0.2	0.0277360590079423	*	0.0925903534324331	ns	ENSMUSG00000018604|Tbx3	1.0		0.0	5.0	2.23606797749979
GO:1905222	atrioventricular canal morphogenesis	Biological Process	ENSMUSG00000018604|Tbx3	1.0	158.0	5.0	28167.0	0.2	0.0277360590079423	*	0.0925903534324331	ns	ENSMUSG00000018604|Tbx3	1.0		0.0	5.0	-1.34164078649987
GO:0047198	cysteine-S-conjugate N-acetyltransferase activity	Molecular Function	ENSMUSG00000079494|Nat8f5	1.0	158.0	5.0	28167.0	0.2	0.0277360590079423	*	0.0925903534324331	ns		0.0	ENSMUSG00000079494|Nat8f5	1.0	5.0	-0.447213595499958
GO:0015760	glucose-6-phosphate transport	Biological Process	ENSMUSG00000024036|Slc37a1	1.0	158.0	5.0	28167.0	0.2	0.0277360590079423	*	0.0925903534324331	ns	ENSMUSG00000024036|Slc37a1	1.0		0.0	5.0	-0.447213595499958
GO:0010961	intracellular magnesium ion homeostasis	Biological Process	ENSMUSG00000013275|Slc41a1	1.0	158.0	5.0	28167.0	0.2	0.0277360590079423	*	0.0925903534324331	ns	ENSMUSG00000013275|Slc41a1	1.0		0.0	4.0	1.0
GO:0005131	growth hormone receptor binding	Molecular Function	ENSMUSG00000020027|Socs2	1.0	158.0	5.0	28167.0	0.2	0.0277360590079423	*	0.0925903534324331	ns	ENSMUSG00000020027|Socs2	1.0		0.0	4.0	1.0
GO:0014028	notochord formation	Biological Process	ENSMUSG00000027954|Efna1	1.0	158.0	5.0	28167.0	0.2	0.0277360590079423	*	0.0925903534324331	ns	ENSMUSG00000027954|Efna1	1.0		0.0	3.0	1.73205080756888
GO:0043535	regulation of blood vessel endothelial cell migration	Biological Process	ENSMUSG00000027954|Efna1	1.0	158.0	5.0	28167.0	0.2	0.0277360590079423	*	0.0925903534324331	ns	ENSMUSG00000027954|Efna1	1.0		0.0	5.0	2.23606797749979
GO:0016447	somatic recombination of immunoglobulin gene segments	Biological Process	ENSMUSG00000029591|Ung	1.0	158.0	5.0	28167.0	0.2	0.0277360590079423	*	0.0925903534324331	ns	ENSMUSG00000029591|Ung	1.0		0.0	5.0	-0.447213595499958
GO:1903251	multi-ciliated epithelial cell differentiation	Biological Process	ENSMUSG00000042417|Ccno	1.0	158.0	5.0	28167.0	0.2	0.0277360590079423	*	0.0925903534324331	ns	ENSMUSG00000042417|Ccno	1.0		0.0	4.0	1.0
GO:1904692	positive regulation of type B pancreatic cell proliferation	Biological Process	ENSMUSG00000038894|Irs2	1.0	158.0	5.0	28167.0	0.2	0.0277360590079423	*	0.0925903534324331	ns	ENSMUSG00000038894|Irs2	1.0		0.0	5.0	0.894427190999916
GO:0046625	sphingolipid binding	Molecular Function	ENSMUSG00000075256|Cerkl	1.0	158.0	5.0	28167.0	0.2	0.0277360590079423	*	0.0925903534324331	ns	ENSMUSG00000075256|Cerkl	1.0		0.0	4.0	0.0
GO:0103002	16-hydroxypalmitate dehydrogenase activity	Molecular Function	ENSMUSG00000028715|Cyp4a14	1.0	158.0	5.0	28167.0	0.2	0.0277360590079423	*	0.0925903534324331	ns	ENSMUSG00000028715|Cyp4a14	1.0		0.0	4.0	-0.5
GO:0019960	C-X3-C chemokine binding	Molecular Function	ENSMUSG00000027009|Itga4	1.0	158.0	5.0	28167.0	0.2	0.0277360590079423	*	0.0925903534324331	ns	ENSMUSG00000027009|Itga4	1.0		0.0	5.0	2.23606797749979
GO:0050904	diapedesis	Biological Process	ENSMUSG00000027009|Itga4	1.0	158.0	5.0	28167.0	0.2	0.0277360590079423	*	0.0925903534324331	ns	ENSMUSG00000027009|Itga4	1.0		0.0	4.0	0.0
GO:1903039	positive regulation of leukocyte cell-cell adhesion	Biological Process	ENSMUSG00000027009|Itga4	1.0	158.0	5.0	28167.0	0.2	0.0277360590079423	*	0.0925903534324331	ns	ENSMUSG00000027009|Itga4	1.0		0.0	5.0	0.447213595499958
GO:0003337	mesenchymal to epithelial transition involved in metanephros morphogenesis	Biological Process	ENSMUSG00000026976|Pax8	1.0	158.0	5.0	28167.0	0.2	0.0277360590079423	*	0.0925903534324331	ns		0.0	ENSMUSG00000026976|Pax8	1.0	3.0	0.577350269189626
GO:0072207	metanephric epithelium development	Biological Process	ENSMUSG00000026976|Pax8	1.0	158.0	5.0	28167.0	0.2	0.0277360590079423	*	0.0925903534324331	ns		0.0	ENSMUSG00000026976|Pax8	1.0	4.0	0.5
GO:0072307	regulation of metanephric nephron tubule epithelial cell differentiation	Biological Process	ENSMUSG00000026976|Pax8	1.0	158.0	5.0	28167.0	0.2	0.0277360590079423	*	0.0925903534324331	ns		0.0	ENSMUSG00000026976|Pax8	1.0	5.0	0.447213595499958
GO:2000611	positive regulation of thyroid hormone generation	Biological Process	ENSMUSG00000026976|Pax8	1.0	158.0	5.0	28167.0	0.2	0.0277360590079423	*	0.0925903534324331	ns		0.0	ENSMUSG00000026976|Pax8	1.0	5.0	-0.447213595499958
GO:0001875	lipopolysaccharide immune receptor activity	Molecular Function	ENSMUSG00000051439|Cd14	1.0	158.0	5.0	28167.0	0.2	0.0277360590079423	*	0.0925903534324331	ns	ENSMUSG00000051439|Cd14	1.0		0.0	5.0	1.34164078649987
GO:0070891	lipoteichoic acid binding	Molecular Function	ENSMUSG00000051439|Cd14	1.0	158.0	5.0	28167.0	0.2	0.0277360590079423	*	0.0925903534324331	ns	ENSMUSG00000051439|Cd14	1.0		0.0	5.0	-0.447213595499958
GO:0033262	regulation of nuclear cell cycle DNA replication	Biological Process	ENSMUSG00000006585|Cdt1	1.0	158.0	5.0	28167.0	0.2	0.0277360590079423	*	0.0925903534324331	ns	ENSMUSG00000006585|Cdt1	1.0		0.0	5.0	2.23606797749979
GO:2001044	regulation of integrin-mediated signaling pathway	Biological Process	ENSMUSG00000052212|Cd177	1.0	158.0	5.0	28167.0	0.2	0.0277360590079423	*	0.0925903534324331	ns	ENSMUSG00000052212|Cd177	1.0		0.0	3.0	0.577350269189626
GO:1902177	positive regulation of oxidative stress-induced intrinsic apoptotic signaling pathway	Biological Process	ENSMUSG00000037440|Vnn1	1.0	158.0	5.0	28167.0	0.2	0.0277360590079423	*	0.0925903534324331	ns	ENSMUSG00000037440|Vnn1	1.0		0.0	5.0	0.0
GO:1900186	negative regulation of clathrin-dependent endocytosis	Biological Process	ENSMUSG00000035239|Neu3	1.0	158.0	5.0	28167.0	0.2	0.0277360590079423	*	0.0925903534324331	ns		0.0	ENSMUSG00000035239|Neu3	1.0	5.0	0.447213595499958
GO:0035976	transcription factor AP-1 complex	Cellular Component	ENSMUSG00000052837|Junb	1.0	158.0	5.0	28167.0	0.2	0.0277360590079423	*	0.0925903534324331	ns	ENSMUSG00000052837|Junb	1.0		0.0	5.0	2.23606797749979
GO:0034698	response to gonadotropin	Biological Process	ENSMUSG00000037035|Inhbb	1.0	158.0	5.0	28167.0	0.2	0.0277360590079423	*	0.0925903534324331	ns	ENSMUSG00000037035|Inhbb	1.0		0.0	5.0	1.34164078649987
GO:0046881	positive regulation of follicle-stimulating hormone secretion	Biological Process	ENSMUSG00000037035|Inhbb	1.0	158.0	5.0	28167.0	0.2	0.0277360590079423	*	0.0925903534324331	ns	ENSMUSG00000037035|Inhbb	1.0		0.0	5.0	1.34164078649987
GO:0090080	positive regulation of MAPKKK cascade by fibroblast growth factor receptor signaling pathway	Biological Process	ENSMUSG00000030827|Fgf21	1.0	158.0	5.0	28167.0	0.2	0.0277360590079423	*	0.0925903534324331	ns	ENSMUSG00000030827|Fgf21	1.0		0.0	4.0	2.0
GO:0098639	collagen binding involved in cell-matrix adhesion	Molecular Function	ENSMUSG00000032243|Itga11	1.0	158.0	5.0	28167.0	0.2	0.0277360590079423	*	0.0925903534324331	ns		0.0	ENSMUSG00000032243|Itga11	1.0	5.0	1.34164078649987
GO:0045833	negative regulation of lipid metabolic process	Biological Process	ENSMUSG00000027398|Il1b	1.0	158.0	5.0	28167.0	0.2	0.0277360590079423	*	0.0925903534324331	ns	ENSMUSG00000027398|Il1b	1.0		0.0	5.0	-0.447213595499958
GO:0070487	monocyte aggregation	Biological Process	ENSMUSG00000027398|Il1b	1.0	158.0	5.0	28167.0	0.2	0.0277360590079423	*	0.0925903534324331	ns	ENSMUSG00000027398|Il1b	1.0		0.0	5.0	1.34164078649987
GO:0071889	14-3-3 protein binding	Molecular Function	ENSMUSG00000038894|Irs2, ENSMUSG00000020108|Ddit4	2.0	158.0	47.0	28167.0	0.0426	0.0286631560442963	*	0.0954833826876454	ns	ENSMUSG00000038894|Irs2	1.0	ENSMUSG00000020108|Ddit4	1.0	43.0	3.04997140665209
GO:0051591	response to cAMP	Biological Process	ENSMUSG00000068452|Duox2, ENSMUSG00000003545|Fosb	2.0	158.0	48.0	28167.0	0.0417	0.0298011523508058	*	0.0986499361885166	ns	ENSMUSG00000068452|Duox2, ENSMUSG00000003545|Fosb	2.0		0.0	43.0	1.21998856266084
GO:0030316	osteoclast differentiation	Biological Process	ENSMUSG00000029135|Fosl2, ENSMUSG00000052837|Junb	2.0	158.0	48.0	28167.0	0.0417	0.0298011523508058	*	0.0986499361885166	ns	ENSMUSG00000029135|Fosl2, ENSMUSG00000052837|Junb	2.0		0.0	46.0	1.17953564923918
GO:0034446	substrate adhesion-dependent cell spreading	Biological Process	ENSMUSG00000027954|Efna1, ENSMUSG00000027009|Itga4	2.0	158.0	48.0	28167.0	0.0417	0.0298011523508058	*	0.0986499361885166	ns	ENSMUSG00000027954|Efna1, ENSMUSG00000027009|Itga4	2.0		0.0	47.0	1.89624488947263
GO:0033116	endoplasmic reticulum-Golgi intermediate compartment membrane	Cellular Component	ENSMUSG00000079494|Nat8f5, ENSMUSG00000089694|Nat8f7	2.0	158.0	49.0	28167.0	0.0408	0.0309569135832794	*	0.100399129027147	ns		0.0	ENSMUSG00000079494|Nat8f5, ENSMUSG00000089694|Nat8f7	2.0	46.0	1.47441956154897
GO:0019900	kinase binding	Molecular Function	ENSMUSG00000037003|Tns2, ENSMUSG00000020038|Cry1, ENSMUSG00000036390|Gadd45a	3.0	158.0	122.0	28167.0	0.0246	0.0314918690475472	*	0.100399129027147	ns	ENSMUSG00000037003|Tns2, ENSMUSG00000036390|Gadd45a	2.0	ENSMUSG00000020038|Cry1	1.0	119.0	1.10003819643385
GO:0046854	phosphatidylinositol phosphate biosynthetic process	Biological Process	ENSMUSG00000053113|Socs3, ENSMUSG00000020027|Socs2	2.0	158.0	50.0	28167.0	0.04	0.0321302073686503	*	0.100399129027147	ns	ENSMUSG00000053113|Socs3, ENSMUSG00000020027|Socs2	2.0		0.0	48.0	2.88675134594813
GO:0002521	leukocyte differentiation	Biological Process	ENSMUSG00000020644|Id2	1.0	158.0	6.0	28167.0	0.1667	0.0331908456948518	*	0.100399129027147	ns	ENSMUSG00000020644|Id2	1.0		0.0	6.0	0.816496580927726
GO:0046890	regulation of lipid biosynthetic process	Biological Process	ENSMUSG00000035686|Thrsp	1.0	158.0	6.0	28167.0	0.1667	0.0331908456948518	*	0.100399129027147	ns		0.0	ENSMUSG00000035686|Thrsp	1.0	6.0	0.0
GO:0045046	protein import into peroxisome membrane	Biological Process	ENSMUSG00000067825|Pex26	1.0	158.0	6.0	28167.0	0.1667	0.0331908456948518	*	0.100399129027147	ns	ENSMUSG00000067825|Pex26	1.0		0.0	6.0	2.44948974278318
GO:0006054	N-acetylneuraminate metabolic process	Biological Process	ENSMUSG00000022885|St6gal1	1.0	158.0	6.0	28167.0	0.1667	0.0331908456948518	*	0.100399129027147	ns	ENSMUSG00000022885|St6gal1	1.0		0.0	6.0	1.63299316185545
GO:2000110	negative regulation of macrophage apoptotic process	Biological Process	ENSMUSG00000022885|St6gal1	1.0	158.0	6.0	28167.0	0.1667	0.0331908456948518	*	0.100399129027147	ns	ENSMUSG00000022885|St6gal1	1.0		0.0	5.0	0.447213595499958
GO:0004065	arylsulfatase activity	Molecular Function	ENSMUSG00000022620|Arsa	1.0	158.0	6.0	28167.0	0.1667	0.0331908456948518	*	0.100399129027147	ns	ENSMUSG00000022620|Arsa	1.0		0.0	6.0	0.816496580927726
GO:0017171	serine hydrolase activity	Molecular Function	ENSMUSG00000027698|Nceh1	1.0	158.0	6.0	28167.0	0.1667	0.0331908456948518	*	0.100399129027147	ns	ENSMUSG00000027698|Nceh1	1.0		0.0	6.0	2.44948974278318
GO:0046485	ether lipid metabolic process	Biological Process	ENSMUSG00000027698|Nceh1	1.0	158.0	6.0	28167.0	0.1667	0.0331908456948518	*	0.100399129027147	ns	ENSMUSG00000027698|Nceh1	1.0		0.0	6.0	0.0
GO:0060718	chorionic trophoblast cell differentiation	Biological Process	ENSMUSG00000046179|E2f8	1.0	158.0	6.0	28167.0	0.1667	0.0331908456948518	*	0.100399129027147	ns	ENSMUSG00000046179|E2f8	1.0		0.0	5.0	-0.447213595499958
GO:0043426	MRF binding	Molecular Function	ENSMUSG00000030256|Bhlhe41	1.0	158.0	6.0	28167.0	0.1667	0.0331908456948518	*	0.100399129027147	ns	ENSMUSG00000030256|Bhlhe41	1.0		0.0	6.0	2.44948974278318
GO:0016936	galactoside binding	Molecular Function	ENSMUSG00000053964|Lgals4	1.0	158.0	6.0	28167.0	0.1667	0.0331908456948518	*	0.100399129027147	ns	ENSMUSG00000053964|Lgals4	1.0		0.0	6.0	1.63299316185545
GO:0005499	vitamin D binding	Molecular Function	ENSMUSG00000040808|S100g	1.0	158.0	6.0	28167.0	0.1667	0.0331908456948518	*	0.100399129027147	ns	ENSMUSG00000040808|S100g	1.0		0.0	6.0	0.816496580927726
GO:0002317	plasma cell differentiation	Biological Process	ENSMUSG00000035356|Nfkbiz	1.0	158.0	6.0	28167.0	0.1667	0.0331908456948518	*	0.100399129027147	ns	ENSMUSG00000035356|Nfkbiz	1.0		0.0	6.0	0.0
GO:0070974	POU domain binding	Molecular Function	ENSMUSG00000035356|Nfkbiz	1.0	158.0	6.0	28167.0	0.1667	0.0331908456948518	*	0.100399129027147	ns	ENSMUSG00000035356|Nfkbiz	1.0		0.0	5.0	0.447213595499958
GO:0072539	T-helper 17 cell differentiation	Biological Process	ENSMUSG00000035356|Nfkbiz	1.0	158.0	6.0	28167.0	0.1667	0.0331908456948518	*	0.100399129027147	ns	ENSMUSG00000035356|Nfkbiz	1.0		0.0	5.0	-0.447213595499958
GO:0001405	PAM complex, Tim23 associated import motor	Cellular Component	ENSMUSG00000024580|Grpel2	1.0	158.0	6.0	28167.0	0.1667	0.0331908456948518	*	0.100399129027147	ns	ENSMUSG00000024580|Grpel2	1.0		0.0	6.0	-1.63299316185545
GO:1903979	negative regulation of microglial cell activation	Biological Process	ENSMUSG00000020889|Nr1d1	1.0	158.0	6.0	28167.0	0.1667	0.0331908456948518	*	0.100399129027147	ns	ENSMUSG00000020889|Nr1d1	1.0		0.0	6.0	0.816496580927726
GO:0048752	semicircular canal morphogenesis	Biological Process	ENSMUSG00000018604|Tbx3	1.0	158.0	6.0	28167.0	0.1667	0.0331908456948518	*	0.100399129027147	ns	ENSMUSG00000018604|Tbx3	1.0		0.0	4.0	1.0
GO:0060931	sinoatrial node cell development	Biological Process	ENSMUSG00000018604|Tbx3	1.0	158.0	6.0	28167.0	0.1667	0.0331908456948518	*	0.100399129027147	ns	ENSMUSG00000018604|Tbx3	1.0		0.0	4.0	1.0
GO:0150104	transport across blood-brain barrier	Biological Process	ENSMUSG00000018900|Slc22a5	1.0	158.0	6.0	28167.0	0.1667	0.0331908456948518	*	0.100399129027147	ns	ENSMUSG00000018900|Slc22a5	1.0		0.0	6.0	2.44948974278318
GO:0002455	humoral immune response mediated by circulating immunoglobulin	Biological Process	ENSMUSG00000053175|Bcl3	1.0	158.0	6.0	28167.0	0.1667	0.0331908456948518	*	0.100399129027147	ns	ENSMUSG00000053175|Bcl3	1.0		0.0	5.0	2.23606797749979
GO:2000323	negative regulation of glucocorticoid receptor signaling pathway	Biological Process	ENSMUSG00000020038|Cry1	1.0	158.0	6.0	28167.0	0.1667	0.0331908456948518	*	0.100399129027147	ns		0.0	ENSMUSG00000020038|Cry1	1.0	6.0	-1.63299316185545
GO:1901331	positive regulation of odontoblast differentiation	Biological Process	ENSMUSG00000037411|Serpine1	1.0	158.0	6.0	28167.0	0.1667	0.0331908456948518	*	0.100399129027147	ns	ENSMUSG00000037411|Serpine1	1.0		0.0	6.0	0.816496580927726
GO:0004908	interleukin-1 receptor activity	Molecular Function	ENSMUSG00000026072|Il1r1	1.0	158.0	6.0	28167.0	0.1667	0.0331908456948518	*	0.100399129027147	ns	ENSMUSG00000026072|Il1r1	1.0		0.0	6.0	0.816496580927726
GO:0019966	interleukin-1 binding	Molecular Function	ENSMUSG00000026072|Il1r1	1.0	158.0	6.0	28167.0	0.1667	0.0331908456948518	*	0.100399129027147	ns	ENSMUSG00000026072|Il1r1	1.0		0.0	5.0	2.23606797749979
GO:0033631	cell-cell adhesion mediated by integrin	Biological Process	ENSMUSG00000027009|Itga4	1.0	158.0	6.0	28167.0	0.1667	0.0331908456948518	*	0.100399129027147	ns	ENSMUSG00000027009|Itga4	1.0		0.0	6.0	0.816496580927726
GO:0032934	sterol binding	Molecular Function	ENSMUSG00000021670|Hmgcr	1.0	158.0	6.0	28167.0	0.1667	0.0331908456948518	*	0.100399129027147	ns		0.0	ENSMUSG00000021670|Hmgcr	1.0	6.0	0.816496580927726
GO:0048793	pronephros development	Biological Process	ENSMUSG00000026976|Pax8	1.0	158.0	6.0	28167.0	0.1667	0.0331908456948518	*	0.100399129027147	ns		0.0	ENSMUSG00000026976|Pax8	1.0	6.0	0.0
GO:0002752	cell surface pattern recognition receptor signaling pathway	Biological Process	ENSMUSG00000051439|Cd14	1.0	158.0	6.0	28167.0	0.1667	0.0331908456948518	*	0.100399129027147	ns	ENSMUSG00000051439|Cd14	1.0		0.0	5.0	0.447213595499958
GO:0046696	lipopolysaccharide receptor complex	Cellular Component	ENSMUSG00000051439|Cd14	1.0	158.0	6.0	28167.0	0.1667	0.0331908456948518	*	0.100399129027147	ns	ENSMUSG00000051439|Cd14	1.0		0.0	6.0	0.816496580927726
GO:0071219	cellular response to molecule of bacterial origin	Biological Process	ENSMUSG00000051439|Cd14	1.0	158.0	6.0	28167.0	0.1667	0.0331908456948518	*	0.100399129027147	ns	ENSMUSG00000051439|Cd14	1.0		0.0	6.0	1.63299316185545
GO:0030174	regulation of DNA-templated DNA replication initiation	Biological Process	ENSMUSG00000006585|Cdt1	1.0	158.0	6.0	28167.0	0.1667	0.0331908456948518	*	0.100399129027147	ns	ENSMUSG00000006585|Cdt1	1.0		0.0	5.0	1.34164078649987
GO:0043315	positive regulation of neutrophil degranulation	Biological Process	ENSMUSG00000052212|Cd177	1.0	158.0	6.0	28167.0	0.1667	0.0331908456948518	*	0.100399129027147	ns	ENSMUSG00000052212|Cd177	1.0		0.0	4.0	1.0
GO:0072672	neutrophil extravasation	Biological Process	ENSMUSG00000052212|Cd177	1.0	158.0	6.0	28167.0	0.1667	0.0331908456948518	*	0.100399129027147	ns	ENSMUSG00000052212|Cd177	1.0		0.0	6.0	0.816496580927726
GO:0002158	osteoclast proliferation	Biological Process	ENSMUSG00000052837|Junb	1.0	158.0	6.0	28167.0	0.1667	0.0331908456948518	*	0.100399129027147	ns	ENSMUSG00000052837|Junb	1.0		0.0	6.0	0.0
GO:0006101	citrate metabolic process	Biological Process	ENSMUSG00000020917|Acly	1.0	158.0	6.0	28167.0	0.1667	0.0331908456948518	*	0.100399129027147	ns		0.0	ENSMUSG00000020917|Acly	1.0	6.0	0.0
GO:0038065	collagen-activated signaling pathway	Biological Process	ENSMUSG00000032243|Itga11	1.0	158.0	6.0	28167.0	0.1667	0.0331908456948518	*	0.100399129027147	ns		0.0	ENSMUSG00000032243|Itga11	1.0	6.0	0.816496580927726
GO:0010829	negative regulation of glucose transmembrane transport	Biological Process	ENSMUSG00000027398|Il1b	1.0	158.0	6.0	28167.0	0.1667	0.0331908456948518	*	0.100399129027147	ns	ENSMUSG00000027398|Il1b	1.0		0.0	6.0	1.63299316185545
GO:0031622	positive regulation of fever generation	Biological Process	ENSMUSG00000027398|Il1b	1.0	158.0	6.0	28167.0	0.1667	0.0331908456948518	*	0.100399129027147	ns	ENSMUSG00000027398|Il1b	1.0		0.0	6.0	1.22474487139159
GO:0034134	toll-like receptor 2 signaling pathway	Biological Process	ENSMUSG00000027995|Tlr2	1.0	158.0	6.0	28167.0	0.1667	0.0331908456948518	*	0.100399129027147	ns	ENSMUSG00000027995|Tlr2	1.0		0.0	6.0	1.63299316185545
GO:0046209	nitric oxide metabolic process	Biological Process	ENSMUSG00000027995|Tlr2	1.0	158.0	6.0	28167.0	0.1667	0.0331908456948518	*	0.100399129027147	ns	ENSMUSG00000027995|Tlr2	1.0		0.0	6.0	0.0
GO:0008889	glycerophosphodiester phosphodiesterase activity	Molecular Function	ENSMUSG00000027346|Gpcpd1	1.0	158.0	6.0	28167.0	0.1667	0.0331908456948518	*	0.100399129027147	ns	ENSMUSG00000027346|Gpcpd1	1.0		0.0	5.0	0.894427190999916
GO:0042220	response to cocaine	Biological Process	ENSMUSG00000025229|Pitx3, ENSMUSG00000003545|Fosb	2.0	158.0	51.0	28167.0	0.0392	0.033320803352515	*	0.10040753529317	ns	ENSMUSG00000003545|Fosb	1.0	ENSMUSG00000025229|Pitx3	1.0	40.0	-0.474341649025257
GO:0006665	sphingolipid metabolic process	Biological Process	ENSMUSG00000075256|Cerkl, ENSMUSG00000027035|Cers6	2.0	158.0	51.0	28167.0	0.0392	0.033320803352515	*	0.10040753529317	ns	ENSMUSG00000075256|Cerkl, ENSMUSG00000027035|Cers6	2.0		0.0	46.0	2.94883912309794
GO:0042803	protein homodimerization activity	Molecular Function	ENSMUSG00000035686|Thrsp, ENSMUSG00000022885|St6gal1, ENSMUSG00000030256|Bhlhe41, ENSMUSG00000024580|Grpel2, ENSMUSG00000036390|Gadd45a, ENSMUSG00000006517|Mvd, ENSMUSG00000017639|Rab11fip4, ENSMUSG00000037139|Myom3, ENSMUSG00000037035|Inhbb	9.0	158.0	788.0	28167.0	0.0114	0.0340634444507674	*	0.102449864357642	ns	ENSMUSG00000022885|St6gal1, ENSMUSG00000030256|Bhlhe41, ENSMUSG00000024580|Grpel2, ENSMUSG00000036390|Gadd45a, ENSMUSG00000017639|Rab11fip4, ENSMUSG00000037035|Inhbb	6.0	ENSMUSG00000035686|Thrsp, ENSMUSG00000006517|Mvd, ENSMUSG00000037139|Myom3	3.0	711.0	5.70044536469185
GO:0042981	regulation of apoptotic process	Biological Process	ENSMUSG00000074063|Osgin1, ENSMUSG00000092232|Gm20521, ENSMUSG00000053175|Bcl3, ENSMUSG00000026976|Pax8	4.0	158.0	217.0	28167.0	0.0184	0.0342279617068505	*	0.10255398773267	ns	ENSMUSG00000074063|Osgin1, ENSMUSG00000053175|Bcl3	2.0	ENSMUSG00000092232|Gm20521, ENSMUSG00000026976|Pax8	2.0	203.0	4.84285060377082
GO:0060271	cilium assembly	Biological Process	ENSMUSG00000042417|Ccno, ENSMUSG00000020037|Rfx4, ENSMUSG00000020776|Fbf1, ENSMUSG00000028028|Alpk1	4.0	158.0	217.0	28167.0	0.0184	0.0342279617068505	*	0.10255398773267	ns	ENSMUSG00000042417|Ccno, ENSMUSG00000020037|Rfx4, ENSMUSG00000020776|Fbf1, ENSMUSG00000028028|Alpk1	4.0		0.0	207.0	4.03127867177011
GO:0032722	positive regulation of chemokine production	Biological Process	ENSMUSG00000027398|Il1b, ENSMUSG00000027995|Tlr2	2.0	158.0	52.0	28167.0	0.0385	0.0345284731840356	*	0.103258445374228	ns	ENSMUSG00000027398|Il1b, ENSMUSG00000027995|Tlr2	2.0		0.0	48.0	2.59807621135332
GO:0004867	serine-type endopeptidase inhibitor activity	Molecular Function	ENSMUSG00000037411|Serpine1, ENSMUSG00000041550|Serpina5, ENSMUSG00000031271|Serpina7	3.0	158.0	129.0	28167.0	0.0233	0.036250141339088	*	0.107347596322207	ns	ENSMUSG00000037411|Serpine1, ENSMUSG00000031271|Serpina7	2.0	ENSMUSG00000041550|Serpina5	1.0	91.0	1.88691270609945
GO:0030217	T cell differentiation	Biological Process	ENSMUSG00000035356|Nfkbiz, ENSMUSG00000029135|Fosl2	2.0	158.0	54.0	28167.0	0.037	0.0369941309146672	*	0.107347596322207	ns	ENSMUSG00000035356|Nfkbiz, ENSMUSG00000029135|Fosl2	2.0		0.0	52.0	2.77350098112615
GO:0043588	skin development	Biological Process	ENSMUSG00000035356|Nfkbiz, ENSMUSG00000074794|Arrdc3	2.0	158.0	55.0	28167.0	0.0364	0.0382516719955103	*	0.107347596322207	ns	ENSMUSG00000035356|Nfkbiz, ENSMUSG00000074794|Arrdc3	2.0		0.0	48.0	3.60843918243516
GO:0009922	fatty acid elongase activity	Molecular Function	ENSMUSG00000038754|Elovl3	1.0	158.0	7.0	28167.0	0.1429	0.0386152214762594	*	0.107347596322207	ns		0.0	ENSMUSG00000038754|Elovl3	1.0	7.0	1.13389341902768
GO:0034625	fatty acid elongation, monounsaturated fatty acid	Biological Process	ENSMUSG00000038754|Elovl3	1.0	158.0	7.0	28167.0	0.1429	0.0386152214762594	*	0.107347596322207	ns		0.0	ENSMUSG00000038754|Elovl3	1.0	7.0	1.13389341902768
GO:0034626	fatty acid elongation, polyunsaturated fatty acid	Biological Process	ENSMUSG00000038754|Elovl3	1.0	158.0	7.0	28167.0	0.1429	0.0386152214762594	*	0.107347596322207	ns		0.0	ENSMUSG00000038754|Elovl3	1.0	7.0	1.13389341902768
GO:0042587	glycogen granule	Cellular Component	ENSMUSG00000067279|Ppp1r3c	1.0	158.0	7.0	28167.0	0.1429	0.0386152214762594	*	0.107347596322207	ns		0.0	ENSMUSG00000067279|Ppp1r3c	1.0	7.0	-1.13389341902768
GO:0032466	negative regulation of cytokinesis	Biological Process	ENSMUSG00000046179|E2f8	1.0	158.0	7.0	28167.0	0.1429	0.0386152214762594	*	0.107347596322207	ns	ENSMUSG00000046179|E2f8	1.0		0.0	7.0	1.13389341902768
GO:0090594	inflammatory response to wounding	Biological Process	ENSMUSG00000035356|Nfkbiz	1.0	158.0	7.0	28167.0	0.1429	0.0386152214762594	*	0.107347596322207	ns	ENSMUSG00000035356|Nfkbiz	1.0		0.0	7.0	1.13389341902768
GO:0098773	skin epidermis development	Biological Process	ENSMUSG00000035356|Nfkbiz	1.0	158.0	7.0	28167.0	0.1429	0.0386152214762594	*	0.107347596322207	ns	ENSMUSG00000035356|Nfkbiz	1.0		0.0	7.0	1.88982236504614
GO:1905691	lipid droplet disassembly	Biological Process	ENSMUSG00000028494|Plin2	1.0	158.0	7.0	28167.0	0.1429	0.0386152214762594	*	0.107347596322207	ns	ENSMUSG00000028494|Plin2	1.0		0.0	7.0	0.377964473009227
GO:0030540	female genitalia development	Biological Process	ENSMUSG00000018604|Tbx3	1.0	158.0	7.0	28167.0	0.1429	0.0386152214762594	*	0.107347596322207	ns	ENSMUSG00000018604|Tbx3	1.0		0.0	6.0	1.22474487139159
GO:0042088	T-helper 1 type immune response	Biological Process	ENSMUSG00000053175|Bcl3	1.0	158.0	7.0	28167.0	0.1429	0.0386152214762594	*	0.107347596322207	ns	ENSMUSG00000053175|Bcl3	1.0		0.0	7.0	1.13389341902768
GO:0030223	neutrophil differentiation	Biological Process	ENSMUSG00000029135|Fosl2	1.0	158.0	7.0	28167.0	0.1429	0.0386152214762594	*	0.107347596322207	ns	ENSMUSG00000029135|Fosl2	1.0		0.0	6.0	0.816496580927726
GO:1901142	insulin metabolic process	Biological Process	ENSMUSG00000029135|Fosl2	1.0	158.0	7.0	28167.0	0.1429	0.0386152214762594	*	0.107347596322207	ns	ENSMUSG00000029135|Fosl2	1.0		0.0	7.0	1.88982236504614
GO:0022890	inorganic cation transmembrane transporter activity	Molecular Function	ENSMUSG00000013275|Slc41a1	1.0	158.0	7.0	28167.0	0.1429	0.0386152214762594	*	0.107347596322207	ns	ENSMUSG00000013275|Slc41a1	1.0		0.0	7.0	1.13389341902768
GO:0042754	negative regulation of circadian rhythm	Biological Process	ENSMUSG00000020038|Cry1	1.0	158.0	7.0	28167.0	0.1429	0.0386152214762594	*	0.107347596322207	ns		0.0	ENSMUSG00000020038|Cry1	1.0	7.0	1.88982236504614
GO:0015232	heme transmembrane transporter activity	Molecular Function	ENSMUSG00000034258|Flvcr2	1.0	158.0	7.0	28167.0	0.1429	0.0386152214762594	*	0.107347596322207	ns	ENSMUSG00000034258|Flvcr2	1.0		0.0	7.0	1.13389341902768
GO:0015886	heme transport	Biological Process	ENSMUSG00000034258|Flvcr2	1.0	158.0	7.0	28167.0	0.1429	0.0386152214762594	*	0.107347596322207	ns	ENSMUSG00000034258|Flvcr2	1.0		0.0	7.0	1.88982236504614
GO:0120200	rod photoreceptor outer segment	Cellular Component	ENSMUSG00000021007|Spata7	1.0	158.0	7.0	28167.0	0.1429	0.0386152214762594	*	0.107347596322207	ns	ENSMUSG00000021007|Spata7	1.0		0.0	6.0	0.0
GO:1903546	protein localization to photoreceptor outer segment	Biological Process	ENSMUSG00000021007|Spata7	1.0	158.0	7.0	28167.0	0.1429	0.0386152214762594	*	0.107347596322207	ns	ENSMUSG00000021007|Spata7	1.0		0.0	6.0	0.0
GO:0106256	hydroperoxy icosatetraenoate dehydratase activity	Molecular Function	ENSMUSG00000040703|Cyp2s1	1.0	158.0	7.0	28167.0	0.1429	0.0386152214762594	*	0.107347596322207	ns	ENSMUSG00000040703|Cyp2s1	1.0		0.0	7.0	1.13389341902768
GO:0050291	sphingosine N-acyltransferase activity	Molecular Function	ENSMUSG00000027035|Cers6	1.0	158.0	7.0	28167.0	0.1429	0.0386152214762594	*	0.107347596322207	ns	ENSMUSG00000027035|Cers6	1.0		0.0	7.0	1.88982236504614
GO:2000391	positive regulation of neutrophil extravasation	Biological Process	ENSMUSG00000026072|Il1r1	1.0	158.0	7.0	28167.0	0.1429	0.0386152214762594	*	0.107347596322207	ns	ENSMUSG00000026072|Il1r1	1.0		0.0	7.0	1.13389341902768
GO:0071599	otic vesicle development	Biological Process	ENSMUSG00000026976|Pax8	1.0	158.0	7.0	28167.0	0.1429	0.0386152214762594	*	0.107347596322207	ns		0.0	ENSMUSG00000026976|Pax8	1.0	4.0	-2.0
GO:0072164	mesonephric tubule development	Biological Process	ENSMUSG00000026976|Pax8	1.0	158.0	7.0	28167.0	0.1429	0.0386152214762594	*	0.107347596322207	ns		0.0	ENSMUSG00000026976|Pax8	1.0	7.0	1.13389341902768
GO:0015938	coenzyme A catabolic process	Biological Process	ENSMUSG00000037440|Vnn1	1.0	158.0	7.0	28167.0	0.1429	0.0386152214762594	*	0.107347596322207	ns	ENSMUSG00000037440|Vnn1	1.0		0.0	7.0	0.377964473009227
GO:0006689	ganglioside catabolic process	Biological Process	ENSMUSG00000035239|Neu3	1.0	158.0	7.0	28167.0	0.1429	0.0386152214762594	*	0.107347596322207	ns		0.0	ENSMUSG00000035239|Neu3	1.0	6.0	-0.816496580927726
GO:0006085	acetyl-CoA biosynthetic process	Biological Process	ENSMUSG00000020917|Acly	1.0	158.0	7.0	28167.0	0.1429	0.0386152214762594	*	0.107347596322207	ns		0.0	ENSMUSG00000020917|Acly	1.0	7.0	0.377964473009227
GO:0017085	response to insecticide	Biological Process	ENSMUSG00000037035|Inhbb	1.0	158.0	7.0	28167.0	0.1429	0.0386152214762594	*	0.107347596322207	ns	ENSMUSG00000037035|Inhbb	1.0		0.0	6.0	1.63299316185545
GO:0042713	sperm ejaculation	Biological Process	ENSMUSG00000020838|Slc6a4	1.0	158.0	7.0	28167.0	0.1429	0.0386152214762594	*	0.107347596322207	ns	ENSMUSG00000020838|Slc6a4	1.0		0.0	5.0	1.34164078649987
GO:0071321	cellular response to cGMP	Biological Process	ENSMUSG00000020838|Slc6a4	1.0	158.0	7.0	28167.0	0.1429	0.0386152214762594	*	0.107347596322207	ns	ENSMUSG00000020838|Slc6a4	1.0		0.0	6.0	0.0
GO:0042760	very long-chain fatty acid catabolic process	Biological Process	ENSMUSG00000021226|Acot2	1.0	158.0	7.0	28167.0	0.1429	0.0386152214762594	*	0.107347596322207	ns	ENSMUSG00000021226|Acot2	1.0		0.0	7.0	1.13389341902768
GO:0035630	bone mineralization involved in bone maturation	Biological Process	ENSMUSG00000050860|Phospho1	1.0	158.0	7.0	28167.0	0.1429	0.0386152214762594	*	0.107347596322207	ns	ENSMUSG00000050860|Phospho1	1.0		0.0	7.0	1.13389341902768
GO:0010573	vascular endothelial growth factor production	Biological Process	ENSMUSG00000027398|Il1b	1.0	158.0	7.0	28167.0	0.1429	0.0386152214762594	*	0.107347596322207	ns	ENSMUSG00000027398|Il1b	1.0		0.0	7.0	-0.377964473009227
GO:0030213	hyaluronan biosynthetic process	Biological Process	ENSMUSG00000027398|Il1b	1.0	158.0	7.0	28167.0	0.1429	0.0386152214762594	*	0.107347596322207	ns	ENSMUSG00000027398|Il1b	1.0		0.0	6.0	0.816496580927726
GO:0033092	positive regulation of immature T cell proliferation in thymus	Biological Process	ENSMUSG00000027398|Il1b	1.0	158.0	7.0	28167.0	0.1429	0.0386152214762594	*	0.107347596322207	ns	ENSMUSG00000027398|Il1b	1.0		0.0	7.0	0.377964473009227
GO:0045687	positive regulation of glial cell differentiation	Biological Process	ENSMUSG00000027398|Il1b	1.0	158.0	7.0	28167.0	0.1429	0.0386152214762594	*	0.107347596322207	ns	ENSMUSG00000027398|Il1b	1.0		0.0	7.0	2.64575131106459
GO:0032289	central nervous system myelin formation	Biological Process	ENSMUSG00000027995|Tlr2	1.0	158.0	7.0	28167.0	0.1429	0.0386152214762594	*	0.107347596322207	ns	ENSMUSG00000027995|Tlr2	1.0		0.0	6.0	0.816496580927726
GO:0035325	Toll-like receptor binding	Molecular Function	ENSMUSG00000027995|Tlr2	1.0	158.0	7.0	28167.0	0.1429	0.0386152214762594	*	0.107347596322207	ns	ENSMUSG00000027995|Tlr2	1.0		0.0	7.0	1.88982236504614
GO:0032526	response to retinoic acid	Biological Process	ENSMUSG00000024987|Cyp26a1, ENSMUSG00000028003|Lrat	2.0	158.0	56.0	28167.0	0.0357	0.0395253932580018	*	0.109492273604184	ns		0.0	ENSMUSG00000024987|Cyp26a1, ENSMUSG00000028003|Lrat	2.0	51.0	1.82036410923641
GO:0031648	protein destabilization	Biological Process	ENSMUSG00000020889|Nr1d1, ENSMUSG00000042745|Id1	2.0	158.0	56.0	28167.0	0.0357	0.0395253932580018	*	0.109492273604184	ns	ENSMUSG00000020889|Nr1d1, ENSMUSG00000042745|Id1	2.0		0.0	55.0	1.75291964240443
GO:0010628	positive regulation of gene expression	Biological Process	ENSMUSG00000020644|Id2, ENSMUSG00000028128|F3, ENSMUSG00000042745|Id1, ENSMUSG00000030827|Fgf21, ENSMUSG00000020838|Slc6a4, ENSMUSG00000027398|Il1b, ENSMUSG00000027995|Tlr2	7.0	158.0	563.0	28167.0	0.0124	0.0399859041328219	*	0.11057398008008	ns	ENSMUSG00000020644|Id2, ENSMUSG00000028128|F3, ENSMUSG00000042745|Id1, ENSMUSG00000030827|Fgf21, ENSMUSG00000020838|Slc6a4, ENSMUSG00000027398|Il1b, ENSMUSG00000027995|Tlr2	7.0		0.0	491.0	6.27298218545069
GO:0007601	visual perception	Biological Process	ENSMUSG00000021007|Spata7, ENSMUSG00000028003|Lrat, ENSMUSG00000034739|Mfrp	3.0	158.0	135.0	28167.0	0.0222	0.0406058645296177	*	0.112092063098368	ns	ENSMUSG00000021007|Spata7, ENSMUSG00000034739|Mfrp	2.0	ENSMUSG00000028003|Lrat	1.0	92.0	1.25108648434245
GO:2000045	regulation of G1/S transition of mitotic cell cycle	Biological Process	ENSMUSG00000020644|Id2, ENSMUSG00000020653|Klf11	2.0	158.0	57.0	28167.0	0.0351	0.0408150761462953	*	0.11227701260453	ns	ENSMUSG00000020644|Id2, ENSMUSG00000020653|Klf11	2.0		0.0	57.0	0.132453235706504
GO:0071320	cellular response to cAMP	Biological Process	ENSMUSG00000001225|Slc26a3, ENSMUSG00000037035|Inhbb	2.0	158.0	57.0	28167.0	0.0351	0.0408150761462953	*	0.11227701260453	ns	ENSMUSG00000001225|Slc26a3, ENSMUSG00000037035|Inhbb	2.0		0.0	52.0	0.970725343394151
GO:0008202	steroid metabolic process	Biological Process	ENSMUSG00000028240|Cyp7a1, ENSMUSG00000006517|Mvd, ENSMUSG00000021670|Hmgcr	3.0	158.0	136.0	28167.0	0.0221	0.0413564455676533	*	0.113568395741434	ns		0.0	ENSMUSG00000028240|Cyp7a1, ENSMUSG00000006517|Mvd, ENSMUSG00000021670|Hmgcr	3.0	127.0	-0.177471301883223
GO:0045597	positive regulation of cell differentiation	Biological Process	ENSMUSG00000053113|Socs3, ENSMUSG00000052837|Junb	2.0	158.0	58.0	28167.0	0.0345	0.0421205040196903	*	0.115050945800357	ns	ENSMUSG00000053113|Socs3, ENSMUSG00000052837|Junb	2.0		0.0	48.0	1.01036297108185
GO:0035176	social behavior	Biological Process	ENSMUSG00000020838|Slc6a4, ENSMUSG00000027398|Il1b	2.0	158.0	58.0	28167.0	0.0345	0.0421205040196903	*	0.115050945800357	ns	ENSMUSG00000020838|Slc6a4, ENSMUSG00000027398|Il1b	2.0		0.0	47.0	1.31278492348105
GO:0006366	transcription by RNA polymerase II	Biological Process	ENSMUSG00000035356|Nfkbiz, ENSMUSG00000029135|Fosl2, ENSMUSG00000052837|Junb, ENSMUSG00000003545|Fosb	4.0	158.0	233.0	28167.0	0.0172	0.0426110398503328	*	0.115050945800357	ns	ENSMUSG00000035356|Nfkbiz, ENSMUSG00000029135|Fosl2, ENSMUSG00000052837|Junb, ENSMUSG00000003545|Fosb	4.0		0.0	203.0	4.84285060377082
GO:0042826	histone deacetylase binding	Molecular Function	ENSMUSG00000030256|Bhlhe41, ENSMUSG00000053175|Bcl3, ENSMUSG00000020038|Cry1	3.0	158.0	139.0	28167.0	0.0216	0.0436500569369212	*	0.115050945800357	ns	ENSMUSG00000030256|Bhlhe41, ENSMUSG00000053175|Bcl3	2.0	ENSMUSG00000020038|Cry1	1.0	123.0	4.23784728293693
GO:0019367	fatty acid elongation, saturated fatty acid	Biological Process	ENSMUSG00000038754|Elovl3	1.0	158.0	8.0	28167.0	0.125	0.0440093548216691	*	0.115050945800357	ns		0.0	ENSMUSG00000038754|Elovl3	1.0	8.0	1.41421356237309
GO:0043353	enucleate erythrocyte differentiation	Biological Process	ENSMUSG00000020644|Id2	1.0	158.0	8.0	28167.0	0.125	0.0440093548216691	*	0.115050945800357	ns	ENSMUSG00000020644|Id2	1.0		0.0	7.0	1.13389341902768
GO:0048541	Peyer's patch development	Biological Process	ENSMUSG00000020644|Id2	1.0	158.0	8.0	28167.0	0.125	0.0440093548216691	*	0.115050945800357	ns	ENSMUSG00000020644|Id2	1.0		0.0	8.0	2.12132034355964
GO:0150079	negative regulation of neuroinflammatory response	Biological Process	ENSMUSG00000020889|Nr1d1	1.0	158.0	8.0	28167.0	0.125	0.0440093548216691	*	0.115050945800357	ns	ENSMUSG00000020889|Nr1d1	1.0		0.0	6.0	0.0
GO:0048608	reproductive structure development	Biological Process	ENSMUSG00000018900|Slc22a5	1.0	158.0	8.0	28167.0	0.125	0.0440093548216691	*	0.115050945800357	ns	ENSMUSG00000018900|Slc22a5	1.0		0.0	8.0	0.707106781186547
GO:0001865	NK T cell differentiation	Biological Process	ENSMUSG00000029135|Fosl2	1.0	158.0	8.0	28167.0	0.125	0.0440093548216691	*	0.115050945800357	ns	ENSMUSG00000029135|Fosl2	1.0		0.0	8.0	2.12132034355964
GO:0006707	cholesterol catabolic process	Biological Process	ENSMUSG00000028240|Cyp7a1	1.0	158.0	8.0	28167.0	0.125	0.0440093548216691	*	0.115050945800357	ns		0.0	ENSMUSG00000028240|Cyp7a1	1.0	8.0	0.707106781186547
GO:0071286	cellular response to magnesium ion	Biological Process	ENSMUSG00000013275|Slc41a1	1.0	158.0	8.0	28167.0	0.125	0.0440093548216691	*	0.115050945800357	ns	ENSMUSG00000013275|Slc41a1	1.0		0.0	6.0	1.63299316185545
GO:0060396	growth hormone receptor signaling pathway	Biological Process	ENSMUSG00000020027|Socs2	1.0	158.0	8.0	28167.0	0.125	0.0440093548216691	*	0.115050945800357	ns	ENSMUSG00000020027|Socs2	1.0		0.0	7.0	0.377964473009227
GO:0061002	negative regulation of dendritic spine morphogenesis	Biological Process	ENSMUSG00000027954|Efna1	1.0	158.0	8.0	28167.0	0.125	0.0440093548216691	*	0.115050945800357	ns	ENSMUSG00000027954|Efna1	1.0		0.0	7.0	1.88982236504614
GO:0032984	protein-containing complex disassembly	Biological Process	ENSMUSG00000020108|Ddit4	1.0	158.0	8.0	28167.0	0.125	0.0440093548216691	*	0.115050945800357	ns		0.0	ENSMUSG00000020108|Ddit4	1.0	8.0	1.41421356237309
GO:0050544	arachidonic acid binding	Molecular Function	ENSMUSG00000028715|Cyp4a14	1.0	158.0	8.0	28167.0	0.125	0.0440093548216691	*	0.115050945800357	ns	ENSMUSG00000028715|Cyp4a14	1.0		0.0	8.0	0.0
GO:0010757	negative regulation of plasminogen activation	Biological Process	ENSMUSG00000037411|Serpine1	1.0	158.0	8.0	28167.0	0.125	0.0440093548216691	*	0.115050945800357	ns	ENSMUSG00000037411|Serpine1	1.0		0.0	8.0	1.41421356237309
GO:0033629	negative regulation of cell adhesion mediated by integrin	Biological Process	ENSMUSG00000037411|Serpine1	1.0	158.0	8.0	28167.0	0.125	0.0440093548216691	*	0.115050945800357	ns	ENSMUSG00000037411|Serpine1	1.0		0.0	8.0	-0.707106781186547
GO:0045602	negative regulation of endothelial cell differentiation	Biological Process	ENSMUSG00000042745|Id1	1.0	158.0	8.0	28167.0	0.125	0.0440093548216691	*	0.115050945800357	ns	ENSMUSG00000042745|Id1	1.0		0.0	8.0	0.707106781186547
GO:0071371	cellular response to gonadotropin stimulus	Biological Process	ENSMUSG00000026976|Pax8	1.0	158.0	8.0	28167.0	0.125	0.0440093548216691	*	0.115050945800357	ns		0.0	ENSMUSG00000026976|Pax8	1.0	6.0	0.816496580927726
GO:0000076	DNA replication checkpoint signaling	Biological Process	ENSMUSG00000006585|Cdt1	1.0	158.0	8.0	28167.0	0.125	0.0440093548216691	*	0.115050945800357	ns	ENSMUSG00000006585|Cdt1	1.0		0.0	8.0	1.41421356237309
GO:0044613	nuclear pore central transport channel	Cellular Component	ENSMUSG00000072944|Nup62cl	1.0	158.0	8.0	28167.0	0.125	0.0440093548216691	*	0.115050945800357	ns	ENSMUSG00000072944|Nup62cl	1.0		0.0	8.0	2.12132034355964
GO:0006837	serotonin transport	Biological Process	ENSMUSG00000020838|Slc6a4	1.0	158.0	8.0	28167.0	0.125	0.0440093548216691	*	0.115050945800357	ns	ENSMUSG00000020838|Slc6a4	1.0		0.0	7.0	1.88982236504614
GO:0008504	monoamine transmembrane transporter activity	Molecular Function	ENSMUSG00000020838|Slc6a4	1.0	158.0	8.0	28167.0	0.125	0.0440093548216691	*	0.115050945800357	ns	ENSMUSG00000020838|Slc6a4	1.0		0.0	5.0	1.34164078649987
GO:0015844	monoamine transport	Biological Process	ENSMUSG00000020838|Slc6a4	1.0	158.0	8.0	28167.0	0.125	0.0440093548216691	*	0.115050945800357	ns	ENSMUSG00000020838|Slc6a4	1.0		0.0	6.0	1.63299316185545
GO:0045069	regulation of viral genome replication	Biological Process	ENSMUSG00000085501|Gm11772	1.0	158.0	8.0	28167.0	0.125	0.0440093548216691	*	0.115050945800357	ns	ENSMUSG00000085501|Gm11772	1.0		0.0	7.0	1.13389341902768
GO:0043297	apical junction assembly	Biological Process	ENSMUSG00000020776|Fbf1	1.0	158.0	8.0	28167.0	0.125	0.0440093548216691	*	0.115050945800357	ns	ENSMUSG00000020776|Fbf1	1.0		0.0	8.0	2.12132034355964
GO:0006929	substrate-dependent cell migration	Biological Process	ENSMUSG00000032243|Itga11	1.0	158.0	8.0	28167.0	0.125	0.0440093548216691	*	0.115050945800357	ns		0.0	ENSMUSG00000032243|Itga11	1.0	7.0	-0.377964473009227
GO:0050691	regulation of defense response to virus by host	Biological Process	ENSMUSG00000027398|Il1b	1.0	158.0	8.0	28167.0	0.125	0.0440093548216691	*	0.115050945800357	ns	ENSMUSG00000027398|Il1b	1.0		0.0	7.0	1.88982236504614
GO:0030879	mammary gland development	Biological Process	ENSMUSG00000018604|Tbx3, ENSMUSG00000038894|Irs2	2.0	158.0	60.0	28167.0	0.0333	0.0447777376485147	*	0.116866194623148	ns	ENSMUSG00000018604|Tbx3, ENSMUSG00000038894|Irs2	2.0		0.0	32.0	0.530330085889911
GO:0005178	integrin binding	Molecular Function	ENSMUSG00000052212|Cd177, ENSMUSG00000020838|Slc6a4, ENSMUSG00000027398|Il1b	3.0	158.0	141.0	28167.0	0.0213	0.0452138321486974	*	0.117809638552464	ns	ENSMUSG00000052212|Cd177, ENSMUSG00000020838|Slc6a4, ENSMUSG00000027398|Il1b	3.0		0.0	136.0	3.9444674582777
GO:0009887	animal organ morphogenesis	Biological Process	ENSMUSG00000018604|Tbx3, ENSMUSG00000026976|Pax8, ENSMUSG00000030827|Fgf21	3.0	158.0	142.0	28167.0	0.0211	0.046006070868721	*	0.119676418289473	ns	ENSMUSG00000018604|Tbx3, ENSMUSG00000030827|Fgf21	2.0	ENSMUSG00000026976|Pax8	1.0	117.0	3.14330111194296
GO:0002062	chondrocyte differentiation	Biological Process	ENSMUSG00000029135|Fosl2, ENSMUSG00000037447|Arid5a	2.0	158.0	61.0	28167.0	0.0328	0.0461291195693257	*	0.119799144407838	ns	ENSMUSG00000029135|Fosl2, ENSMUSG00000037447|Arid5a	2.0		0.0	54.0	2.72165526975909
GO:0043231	intracellular membrane-bounded organelle	Cellular Component	ENSMUSG00000027698|Nceh1, ENSMUSG00000063929|Cyp4a32, ENSMUSG00000053175|Bcl3, ENSMUSG00000028240|Cyp7a1, ENSMUSG00000030643|Rab30, ENSMUSG00000022129|Dct, ENSMUSG00000028715|Cyp4a14, ENSMUSG00000040703|Cyp2s1, ENSMUSG00000028712|Cyp4a31, ENSMUSG00000003545|Fosb, ENSMUSG00000066072|Cyp4a10	11.0	158.0	1101.0	28167.0	0.01	0.046345411103224	*	0.120163225175683	ns	ENSMUSG00000027698|Nceh1, ENSMUSG00000063929|Cyp4a32, ENSMUSG00000053175|Bcl3, ENSMUSG00000030643|Rab30, ENSMUSG00000028715|Cyp4a14, ENSMUSG00000040703|Cyp2s1, ENSMUSG00000028712|Cyp4a31, ENSMUSG00000003545|Fosb, ENSMUSG00000066072|Cyp4a10	9.0	ENSMUSG00000028240|Cyp7a1, ENSMUSG00000022129|Dct	2.0	1019.0	7.01715268437835
GO:0004721	phosphoprotein phosphatase activity	Molecular Function	ENSMUSG00000037003|Tns2, ENSMUSG00000067279|Ppp1r3c, ENSMUSG00000018648|Dusp14	3.0	158.0	145.0	28167.0	0.0207	0.0484239428677899	*	0.122004099465521	ns	ENSMUSG00000037003|Tns2	1.0	ENSMUSG00000067279|Ppp1r3c, ENSMUSG00000018648|Dusp14	2.0	140.0	3.54964786985977
GO:0042472	inner ear morphogenesis	Biological Process	ENSMUSG00000018604|Tbx3, ENSMUSG00000026976|Pax8	2.0	158.0	63.0	28167.0	0.0317	0.048876367995002	*	0.122004099465521	ns	ENSMUSG00000018604|Tbx3	1.0	ENSMUSG00000026976|Pax8	1.0	42.0	0.462910049886276
GO:0005768	endosome	Cellular Component	ENSMUSG00000022620|Arsa, ENSMUSG00000017639|Rab11fip4, ENSMUSG00000074794|Arrdc3, ENSMUSG00000029151|Slc30a3, ENSMUSG00000035239|Neu3, ENSMUSG00000028003|Lrat, ENSMUSG00000028238|Atp6v0d2, ENSMUSG00000020838|Slc6a4	8.0	158.0	716.0	28167.0	0.0112	0.0493093306182681	*	0.122004099465521	ns	ENSMUSG00000022620|Arsa, ENSMUSG00000017639|Rab11fip4, ENSMUSG00000074794|Arrdc3, ENSMUSG00000029151|Slc30a3, ENSMUSG00000020838|Slc6a4	5.0	ENSMUSG00000035239|Neu3, ENSMUSG00000028003|Lrat, ENSMUSG00000028238|Atp6v0d2	3.0	694.0	8.76864008791297
GO:0003149	membranous septum morphogenesis	Biological Process	ENSMUSG00000020644|Id2	1.0	158.0	9.0	28167.0	0.1111	0.0493734132732541	*	0.122004099465521	ns	ENSMUSG00000020644|Id2	1.0		0.0	9.0	1.66666666666667
GO:0006569	tryptophan catabolic process	Biological Process	ENSMUSG00000026348|Acmsd	1.0	158.0	9.0	28167.0	0.1111	0.0493734132732541	*	0.122004099465521	ns		0.0	ENSMUSG00000026348|Acmsd	1.0	9.0	-0.666666666666667
GO:0035519	protein K29-linked ubiquitination	Biological Process	ENSMUSG00000070661|Rnf186	1.0	158.0	9.0	28167.0	0.1111	0.0493734132732541	*	0.122004099465521	ns	ENSMUSG00000070661|Rnf186	1.0		0.0	9.0	-0.333333333333333
GO:0000138	Golgi trans cisterna	Cellular Component	ENSMUSG00000022885|St6gal1	1.0	158.0	9.0	28167.0	0.1111	0.0493734132732541	*	0.122004099465521	ns	ENSMUSG00000022885|St6gal1	1.0		0.0	9.0	1.66666666666667
GO:0097503	sialylation	Biological Process	ENSMUSG00000022885|St6gal1	1.0	158.0	9.0	28167.0	0.1111	0.0493734132732541	*	0.122004099465521	ns	ENSMUSG00000022885|St6gal1	1.0		0.0	9.0	0.333333333333333
GO:0051593	response to folic acid	Biological Process	ENSMUSG00000035356|Nfkbiz	1.0	158.0	9.0	28167.0	0.1111	0.0493734132732541	*	0.122004099465521	ns	ENSMUSG00000035356|Nfkbiz	1.0		0.0	9.0	1.0
GO:0016175	superoxide-generating NAD(P)H oxidase activity	Molecular Function	ENSMUSG00000068452|Duox2	1.0	158.0	9.0	28167.0	0.1111	0.0493734132732541	*	0.122004099465521	ns	ENSMUSG00000068452|Duox2	1.0		0.0	8.0	1.06066017177982
GO:0008271	secondary active sulfate transmembrane transporter activity	Molecular Function	ENSMUSG00000001225|Slc26a3	1.0	158.0	9.0	28167.0	0.1111	0.0493734132732541	*	0.122004099465521	ns	ENSMUSG00000001225|Slc26a3	1.0		0.0	9.0	2.33333333333333
GO:0019531	oxalate transmembrane transporter activity	Molecular Function	ENSMUSG00000001225|Slc26a3	1.0	158.0	9.0	28167.0	0.1111	0.0493734132732541	*	0.122004099465521	ns	ENSMUSG00000001225|Slc26a3	1.0		0.0	9.0	1.0
GO:0010890	positive regulation of sequestering of triglyceride	Biological Process	ENSMUSG00000028494|Plin2	1.0	158.0	9.0	28167.0	0.1111	0.0493734132732541	*	0.122004099465521	ns	ENSMUSG00000028494|Plin2	1.0		0.0	9.0	0.333333333333333
GO:0061469	regulation of type B pancreatic cell proliferation	Biological Process	ENSMUSG00000020889|Nr1d1	1.0	158.0	9.0	28167.0	0.1111	0.0493734132732541	*	0.122004099465521	ns	ENSMUSG00000020889|Nr1d1	1.0		0.0	9.0	1.66666666666667
GO:0009437	carnitine metabolic process	Biological Process	ENSMUSG00000018900|Slc22a5	1.0	158.0	9.0	28167.0	0.1111	0.0493734132732541	*	0.122004099465521	ns	ENSMUSG00000018900|Slc22a5	1.0		0.0	9.0	3.0
GO:0019104	DNA N-glycosylase activity	Molecular Function	ENSMUSG00000029591|Ung	1.0	158.0	9.0	28167.0	0.1111	0.0493734132732541	*	0.122004099465521	ns	ENSMUSG00000029591|Ung	1.0		0.0	9.0	-0.333333333333333
GO:2000318	positive regulation of T-helper 17 type immune response	Biological Process	ENSMUSG00000037447|Arid5a	1.0	158.0	9.0	28167.0	0.1111	0.0493734132732541	*	0.122004099465521	ns	ENSMUSG00000037447|Arid5a	1.0		0.0	8.0	2.12132034355964
GO:0016836	hydro-lyase activity	Molecular Function	ENSMUSG00000040703|Cyp2s1	1.0	158.0	9.0	28167.0	0.1111	0.0493734132732541	*	0.122004099465521	ns	ENSMUSG00000040703|Cyp2s1	1.0		0.0	9.0	0.333333333333333
GO:0035332	positive regulation of hippo signaling	Biological Process	ENSMUSG00000074794|Arrdc3	1.0	158.0	9.0	28167.0	0.1111	0.0493734132732541	*	0.122004099465521	ns	ENSMUSG00000074794|Arrdc3	1.0		0.0	9.0	1.0
GO:0051918	negative regulation of fibrinolysis	Biological Process	ENSMUSG00000037411|Serpine1	1.0	158.0	9.0	28167.0	0.1111	0.0493734132732541	*	0.122004099465521	ns	ENSMUSG00000037411|Serpine1	1.0		0.0	9.0	2.33333333333333
GO:0097180	serine protease inhibitor complex	Cellular Component	ENSMUSG00000037411|Serpine1	1.0	158.0	9.0	28167.0	0.1111	0.0493734132732541	*	0.122004099465521	ns	ENSMUSG00000037411|Serpine1	1.0		0.0	7.0	1.51185789203691
GO:0060385	axonogenesis involved in innervation	Biological Process	ENSMUSG00000027009|Itga4	1.0	158.0	9.0	28167.0	0.1111	0.0493734132732541	*	0.122004099465521	ns	ENSMUSG00000027009|Itga4	1.0		0.0	9.0	1.0
GO:1900222	negative regulation of amyloid-beta clearance	Biological Process	ENSMUSG00000021670|Hmgcr	1.0	158.0	9.0	28167.0	0.1111	0.0493734132732541	*	0.122004099465521	ns		0.0	ENSMUSG00000021670|Hmgcr	1.0	9.0	1.0
GO:0034235	GPI anchor binding	Molecular Function	ENSMUSG00000037440|Vnn1	1.0	158.0	9.0	28167.0	0.1111	0.0493734132732541	*	0.122004099465521	ns	ENSMUSG00000037440|Vnn1	1.0		0.0	9.0	2.33333333333333
GO:0015695	organic cation transport	Biological Process	ENSMUSG00000063652|Slc22a21	1.0	158.0	9.0	28167.0	0.1111	0.0493734132732541	*	0.122004099465521	ns	ENSMUSG00000063652|Slc22a21	1.0		0.0	7.0	0.377964473009227
GO:0051610	serotonin uptake	Biological Process	ENSMUSG00000020838|Slc6a4	1.0	158.0	9.0	28167.0	0.1111	0.0493734132732541	*	0.122004099465521	ns	ENSMUSG00000020838|Slc6a4	1.0		0.0	7.0	1.88982236504614
GO:0097539	ciliary transition fiber	Cellular Component	ENSMUSG00000020776|Fbf1	1.0	158.0	9.0	28167.0	0.1111	0.0493734132732541	*	0.122004099465521	ns	ENSMUSG00000020776|Fbf1	1.0		0.0	9.0	1.66666666666667
GO:0009743	response to carbohydrate	Biological Process	ENSMUSG00000027398|Il1b	1.0	158.0	9.0	28167.0	0.1111	0.0493734132732541	*	0.122004099465521	ns	ENSMUSG00000027398|Il1b	1.0		0.0	8.0	0.0
GO:0031394	positive regulation of prostaglandin biosynthetic process	Biological Process	ENSMUSG00000027398|Il1b	1.0	158.0	9.0	28167.0	0.1111	0.0493734132732541	*	0.122004099465521	ns	ENSMUSG00000027398|Il1b	1.0		0.0	8.0	-0.707106781186547
GO:1903140	regulation of establishment of endothelial barrier	Biological Process	ENSMUSG00000027398|Il1b	1.0	158.0	9.0	28167.0	0.1111	0.0493734132732541	*	0.122004099465521	ns	ENSMUSG00000027398|Il1b	1.0		0.0	9.0	1.0
GO:0006812	monoatomic cation transport	Biological Process	ENSMUSG00000013275|Slc41a1, ENSMUSG00000029151|Slc30a3	2.0	158.0	64.0	28167.0	0.0312	0.0502718217727387	ns	0.124030010279929	ns	ENSMUSG00000013275|Slc41a1, ENSMUSG00000029151|Slc30a3	2.0		0.0	54.0	1.22474487139159
GO:0045668	negative regulation of osteoblast differentiation	Biological Process	ENSMUSG00000020644|Id2, ENSMUSG00000042745|Id1	2.0	158.0	65.0	28167.0	0.0308	0.051681556479077	ns	0.127034180425012	ns	ENSMUSG00000020644|Id2, ENSMUSG00000042745|Id1	2.0		0.0	54.0	3.2659863237109
GO:0051384	response to glucocorticoid	Biological Process	ENSMUSG00000026981|Il1rn, ENSMUSG00000029135|Fosl2	2.0	158.0	65.0	28167.0	0.0308	0.051681556479077	ns	0.127034180425012	ns	ENSMUSG00000026981|Il1rn, ENSMUSG00000029135|Fosl2	2.0		0.0	62.0	0.889000889001333
GO:0042593	glucose homeostasis	Biological Process	ENSMUSG00000029135|Fosl2, ENSMUSG00000020038|Cry1, ENSMUSG00000050423|Ppp1r3g	3.0	158.0	150.0	28167.0	0.02	0.0525896033788567	ns	0.127034180425012	ns	ENSMUSG00000029135|Fosl2, ENSMUSG00000050423|Ppp1r3g	2.0	ENSMUSG00000020038|Cry1	1.0	135.0	0.86066296582387
GO:1901224	positive regulation of non-canonical NF-kappaB signal transduction	Biological Process	ENSMUSG00000027398|Il1b, ENSMUSG00000027995|Tlr2	2.0	158.0	66.0	28167.0	0.0303	0.0531053702849874	ns	0.127034180425012	ns	ENSMUSG00000027398|Il1b, ENSMUSG00000027995|Tlr2	2.0		0.0	64.0	4.5
GO:0035019	somatic stem cell population maintenance	Biological Process	ENSMUSG00000045817|Zfp36l2, ENSMUSG00000037465|Klf10	2.0	158.0	67.0	28167.0	0.0299	0.0545430631506707	ns	0.127034180425012	ns	ENSMUSG00000045817|Zfp36l2, ENSMUSG00000037465|Klf10	2.0		0.0	56.0	5.34522483824849
GO:0006694	steroid biosynthetic process	Biological Process	ENSMUSG00000006517|Mvd, ENSMUSG00000021670|Hmgcr	2.0	158.0	67.0	28167.0	0.0299	0.0545430631506707	ns	0.127034180425012	ns		0.0	ENSMUSG00000006517|Mvd, ENSMUSG00000021670|Hmgcr	2.0	64.0	-3.5
GO:0035338	long-chain fatty-acyl-CoA biosynthetic process	Biological Process	ENSMUSG00000038754|Elovl3	1.0	158.0	10.0	28167.0	0.1	0.0547075634509234	ns	0.127034180425012	ns		0.0	ENSMUSG00000038754|Elovl3	1.0	10.0	0.632455532033676
GO:0051148	negative regulation of muscle cell differentiation	Biological Process	ENSMUSG00000020644|Id2	1.0	158.0	10.0	28167.0	0.1	0.0547075634509234	ns	0.127034180425012	ns	ENSMUSG00000020644|Id2	1.0		0.0	10.0	1.26491106406735
GO:0060670	branching involved in labyrinthine layer morphogenesis	Biological Process	ENSMUSG00000053113|Socs3	1.0	158.0	10.0	28167.0	0.1	0.0547075634509234	ns	0.127034180425012	ns	ENSMUSG00000053113|Socs3	1.0		0.0	9.0	1.0
GO:0010944	negative regulation of transcription by competitive promoter binding	Biological Process	ENSMUSG00000030256|Bhlhe41	1.0	158.0	10.0	28167.0	0.1	0.0547075634509234	ns	0.127034180425012	ns	ENSMUSG00000030256|Bhlhe41	1.0		0.0	10.0	0.632455532033676
GO:0050665	hydrogen peroxide biosynthetic process	Biological Process	ENSMUSG00000068452|Duox2	1.0	158.0	10.0	28167.0	0.1	0.0547075634509234	ns	0.127034180425012	ns	ENSMUSG00000068452|Duox2	1.0		0.0	10.0	1.26491106406735
GO:0019532	oxalate transport	Biological Process	ENSMUSG00000001225|Slc26a3	1.0	158.0	10.0	28167.0	0.1	0.0547075634509234	ns	0.127034180425012	ns	ENSMUSG00000001225|Slc26a3	1.0		0.0	10.0	1.26491106406735
GO:0031642	negative regulation of myelination	Biological Process	ENSMUSG00000020593|Lpin1	1.0	158.0	10.0	28167.0	0.1	0.0547075634509234	ns	0.127034180425012	ns		0.0	ENSMUSG00000020593|Lpin1	1.0	10.0	0.632455532033676
GO:0003272	endocardial cushion formation	Biological Process	ENSMUSG00000018604|Tbx3	1.0	158.0	10.0	28167.0	0.1	0.0547075634509234	ns	0.127034180425012	ns	ENSMUSG00000018604|Tbx3	1.0		0.0	10.0	0.0
GO:0036302	atrioventricular canal development	Biological Process	ENSMUSG00000018604|Tbx3	1.0	158.0	10.0	28167.0	0.1	0.0547075634509234	ns	0.127034180425012	ns	ENSMUSG00000018604|Tbx3	1.0		0.0	8.0	0.707106781186547
GO:0002315	marginal zone B cell differentiation	Biological Process	ENSMUSG00000053175|Bcl3	1.0	158.0	10.0	28167.0	0.1	0.0547075634509234	ns	0.127034180425012	ns	ENSMUSG00000053175|Bcl3	1.0		0.0	10.0	1.26491106406735
GO:0002467	germinal center formation	Biological Process	ENSMUSG00000053175|Bcl3	1.0	158.0	10.0	28167.0	0.1	0.0547075634509234	ns	0.127034180425012	ns	ENSMUSG00000053175|Bcl3	1.0		0.0	10.0	1.26491106406735
GO:0010225	response to UV-C	Biological Process	ENSMUSG00000053175|Bcl3	1.0	158.0	10.0	28167.0	0.1	0.0547075634509234	ns	0.127034180425012	ns	ENSMUSG00000053175|Bcl3	1.0		0.0	10.0	0.0
GO:1901222	regulation of non-canonical NF-kappaB signal transduction	Biological Process	ENSMUSG00000053175|Bcl3	1.0	158.0	10.0	28167.0	0.1	0.0547075634509234	ns	0.127034180425012	ns	ENSMUSG00000053175|Bcl3	1.0		0.0	10.0	0.632455532033676
GO:0032964	collagen biosynthetic process	Biological Process	ENSMUSG00000029135|Fosl2	1.0	158.0	10.0	28167.0	0.1	0.0547075634509234	ns	0.127034180425012	ns	ENSMUSG00000029135|Fosl2	1.0		0.0	10.0	-1.26491106406735
GO:0038183	bile acid signaling pathway	Biological Process	ENSMUSG00000028240|Cyp7a1	1.0	158.0	10.0	28167.0	0.1	0.0547075634509234	ns	0.127034180425012	ns		0.0	ENSMUSG00000028240|Cyp7a1	1.0	10.0	0.0
GO:0009881	photoreceptor activity	Molecular Function	ENSMUSG00000020038|Cry1	1.0	158.0	10.0	28167.0	0.1	0.0547075634509234	ns	0.127034180425012	ns		0.0	ENSMUSG00000020038|Cry1	1.0	8.0	0.0
GO:0003183	mitral valve morphogenesis	Biological Process	ENSMUSG00000027954|Efna1	1.0	158.0	10.0	28167.0	0.1	0.0547075634509234	ns	0.127034180425012	ns	ENSMUSG00000027954|Efna1	1.0		0.0	10.0	1.89736659610103
GO:0070244	negative regulation of thymocyte apoptotic process	Biological Process	ENSMUSG00000027954|Efna1	1.0	158.0	10.0	28167.0	0.1	0.0547075634509234	ns	0.127034180425012	ns	ENSMUSG00000027954|Efna1	1.0		0.0	10.0	0.948683298050514
GO:0016799	hydrolase activity, hydrolyzing N-glycosyl compounds	Molecular Function	ENSMUSG00000029591|Ung	1.0	158.0	10.0	28167.0	0.1	0.0547075634509234	ns	0.127034180425012	ns	ENSMUSG00000029591|Ung	1.0		0.0	10.0	0.0
GO:0048495	Roundabout binding	Molecular Function	ENSMUSG00000045776|Lrtm1	1.0	158.0	10.0	28167.0	0.1	0.0547075634509234	ns	0.127034180425012	ns		0.0	ENSMUSG00000045776|Lrtm1	1.0	10.0	0.948683298050514
GO:1901985	positive regulation of protein acetylation	Biological Process	ENSMUSG00000037447|Arid5a	1.0	158.0	10.0	28167.0	0.1	0.0547075634509234	ns	0.127034180425012	ns	ENSMUSG00000037447|Arid5a	1.0		0.0	9.0	1.0
GO:0032933	SREBP signaling pathway	Biological Process	ENSMUSG00000021670|Hmgcr	1.0	158.0	10.0	28167.0	0.1	0.0547075634509234	ns	0.127034180425012	ns		0.0	ENSMUSG00000021670|Hmgcr	1.0	10.0	0.0
GO:0048643	positive regulation of skeletal muscle tissue development	Biological Process	ENSMUSG00000021670|Hmgcr	1.0	158.0	10.0	28167.0	0.1	0.0547075634509234	ns	0.127034180425012	ns		0.0	ENSMUSG00000021670|Hmgcr	1.0	9.0	0.333333333333333
GO:0072577	endothelial cell apoptotic process	Biological Process	ENSMUSG00000042745|Id1	1.0	158.0	10.0	28167.0	0.1	0.0547075634509234	ns	0.127034180425012	ns	ENSMUSG00000042745|Id1	1.0		0.0	10.0	2.5298221281347
GO:0002237	response to molecule of bacterial origin	Biological Process	ENSMUSG00000051439|Cd14	1.0	158.0	10.0	28167.0	0.1	0.0547075634509234	ns	0.127034180425012	ns	ENSMUSG00000051439|Cd14	1.0		0.0	10.0	1.26491106406735
GO:0031666	positive regulation of lipopolysaccharide-mediated signaling pathway	Biological Process	ENSMUSG00000051439|Cd14	1.0	158.0	10.0	28167.0	0.1	0.0547075634509234	ns	0.127034180425012	ns	ENSMUSG00000051439|Cd14	1.0		0.0	10.0	1.89736659610103
GO:0045217	cell-cell junction maintenance	Biological Process	ENSMUSG00000052212|Cd177	1.0	158.0	10.0	28167.0	0.1	0.0547075634509234	ns	0.127034180425012	ns	ENSMUSG00000052212|Cd177	1.0		0.0	8.0	-0.707106781186547
GO:0002526	acute inflammatory response	Biological Process	ENSMUSG00000037440|Vnn1	1.0	158.0	10.0	28167.0	0.1	0.0547075634509234	ns	0.127034180425012	ns	ENSMUSG00000037440|Vnn1	1.0		0.0	8.0	1.41421356237309
GO:0009313	oligosaccharide catabolic process	Biological Process	ENSMUSG00000035239|Neu3	1.0	158.0	10.0	28167.0	0.1	0.0547075634509234	ns	0.127034180425012	ns		0.0	ENSMUSG00000035239|Neu3	1.0	9.0	-0.333333333333333
GO:0060136	embryonic process involved in female pregnancy	Biological Process	ENSMUSG00000052837|Junb	1.0	158.0	10.0	28167.0	0.1	0.0547075634509234	ns	0.127034180425012	ns	ENSMUSG00000052837|Junb	1.0		0.0	10.0	1.89736659610103
GO:0006084	acetyl-CoA metabolic process	Biological Process	ENSMUSG00000020917|Acly	1.0	158.0	10.0	28167.0	0.1	0.0547075634509234	ns	0.127034180425012	ns		0.0	ENSMUSG00000020917|Acly	1.0	10.0	0.0
GO:0044320	cellular response to leptin stimulus	Biological Process	ENSMUSG00000037035|Inhbb	1.0	158.0	10.0	28167.0	0.1	0.0547075634509234	ns	0.127034180425012	ns	ENSMUSG00000037035|Inhbb	1.0		0.0	9.0	1.66666666666667
GO:0033179	proton-transporting V-type ATPase, V0 domain	Cellular Component	ENSMUSG00000028238|Atp6v0d2	1.0	158.0	10.0	28167.0	0.1	0.0547075634509234	ns	0.127034180425012	ns		0.0	ENSMUSG00000028238|Atp6v0d2	1.0	10.0	0.632455532033676
GO:0050996	positive regulation of lipid catabolic process	Biological Process	ENSMUSG00000027398|Il1b	1.0	158.0	10.0	28167.0	0.1	0.0547075634509234	ns	0.127034180425012	ns	ENSMUSG00000027398|Il1b	1.0		0.0	10.0	1.89736659610103
GO:0042100	B cell proliferation	Biological Process	ENSMUSG00000035356|Nfkbiz, ENSMUSG00000029135|Fosl2	2.0	158.0	68.0	28167.0	0.0294	0.0559944368120478	ns	0.129831447468757	ns	ENSMUSG00000035356|Nfkbiz, ENSMUSG00000029135|Fosl2	2.0		0.0	50.0	2.26274169979695
GO:0008285	negative regulation of cell population proliferation	Biological Process	ENSMUSG00000037003|Tns2, ENSMUSG00000020653|Klf11, ENSMUSG00000038060|Dlec1, ENSMUSG00000027398|Il1b, ENSMUSG00000027995|Tlr2	5.0	158.0	368.0	28167.0	0.0136	0.0568939918892733	ns	0.131597020228628	ns	ENSMUSG00000037003|Tns2, ENSMUSG00000020653|Klf11, ENSMUSG00000038060|Dlec1, ENSMUSG00000027398|Il1b, ENSMUSG00000027995|Tlr2	5.0		0.0	339.0	4.72519138536405
GO:0045766	positive regulation of angiogenesis	Biological Process	ENSMUSG00000028128|F3, ENSMUSG00000037411|Serpine1, ENSMUSG00000027398|Il1b	3.0	158.0	155.0	28167.0	0.0194	0.0569225869639981	ns	0.131597020228628	ns	ENSMUSG00000028128|F3, ENSMUSG00000037411|Serpine1, ENSMUSG00000027398|Il1b	3.0		0.0	152.0	4.7855319233575
GO:0070585	protein localization to mitochondrion	Biological Process	ENSMUSG00000070661|Rnf186	1.0	158.0	11.0	28167.0	0.0909	0.0600119710573713	ns	0.133463242675478	ns	ENSMUSG00000070661|Rnf186	1.0		0.0	11.0	1.50755672288882
GO:0008484	sulfuric ester hydrolase activity	Molecular Function	ENSMUSG00000022620|Arsa	1.0	158.0	11.0	28167.0	0.0909	0.0600119710573713	ns	0.133463242675478	ns	ENSMUSG00000022620|Arsa	1.0		0.0	10.0	1.89736659610103
GO:0045577	regulation of B cell differentiation	Biological Process	ENSMUSG00000045817|Zfp36l2	1.0	158.0	11.0	28167.0	0.0909	0.0600119710573713	ns	0.133463242675478	ns	ENSMUSG00000045817|Zfp36l2	1.0		0.0	10.0	1.89736659610103
GO:0048103	somatic stem cell division	Biological Process	ENSMUSG00000045817|Zfp36l2	1.0	158.0	11.0	28167.0	0.0909	0.0600119710573713	ns	0.133463242675478	ns	ENSMUSG00000045817|Zfp36l2	1.0		0.0	10.0	1.58113883008419
GO:0045063	T-helper 1 cell differentiation	Biological Process	ENSMUSG00000035356|Nfkbiz	1.0	158.0	11.0	28167.0	0.0909	0.0600119710573713	ns	0.133463242675478	ns	ENSMUSG00000035356|Nfkbiz	1.0		0.0	11.0	3.3166247903554
GO:0034115	negative regulation of heterotypic cell-cell adhesion	Biological Process	ENSMUSG00000026981|Il1rn	1.0	158.0	11.0	28167.0	0.0909	0.0600119710573713	ns	0.133463242675478	ns	ENSMUSG00000026981|Il1rn	1.0		0.0	11.0	1.50755672288882
GO:0034144	negative regulation of toll-like receptor 4 signaling pathway	Biological Process	ENSMUSG00000020889|Nr1d1	1.0	158.0	11.0	28167.0	0.0909	0.0600119710573713	ns	0.133463242675478	ns	ENSMUSG00000020889|Nr1d1	1.0		0.0	10.0	0.632455532033676
GO:0044321	response to leptin	Biological Process	ENSMUSG00000020889|Nr1d1	1.0	158.0	11.0	28167.0	0.0909	0.0600119710573713	ns	0.133463242675478	ns	ENSMUSG00000020889|Nr1d1	1.0		0.0	11.0	2.11057941204435
GO:0035136	forelimb morphogenesis	Biological Process	ENSMUSG00000018604|Tbx3	1.0	158.0	11.0	28167.0	0.0909	0.0600119710573713	ns	0.133463242675478	ns	ENSMUSG00000018604|Tbx3	1.0		0.0	6.0	-0.816496580927726
GO:0045064	T-helper 2 cell differentiation	Biological Process	ENSMUSG00000053175|Bcl3	1.0	158.0	11.0	28167.0	0.0909	0.0600119710573713	ns	0.133463242675478	ns	ENSMUSG00000053175|Bcl3	1.0		0.0	11.0	1.50755672288882
GO:0003334	keratinocyte development	Biological Process	ENSMUSG00000029135|Fosl2	1.0	158.0	11.0	28167.0	0.0909	0.0600119710573713	ns	0.133463242675478	ns	ENSMUSG00000029135|Fosl2	1.0		0.0	9.0	1.66666666666667
GO:0003417	growth plate cartilage development	Biological Process	ENSMUSG00000029135|Fosl2	1.0	158.0	11.0	28167.0	0.0909	0.0600119710573713	ns	0.133463242675478	ns	ENSMUSG00000029135|Fosl2	1.0		0.0	11.0	1.50755672288882
GO:0043268	positive regulation of potassium ion transport	Biological Process	ENSMUSG00000029380|Cxcl1	1.0	158.0	11.0	28167.0	0.0909	0.0600119710573713	ns	0.133463242675478	ns	ENSMUSG00000029380|Cxcl1	1.0		0.0	11.0	0.301511344577764
GO:1902035	positive regulation of hematopoietic stem cell proliferation	Biological Process	ENSMUSG00000029380|Cxcl1	1.0	158.0	11.0	28167.0	0.0909	0.0600119710573713	ns	0.133463242675478	ns	ENSMUSG00000029380|Cxcl1	1.0		0.0	10.0	0.948683298050514
GO:0070857	regulation of bile acid biosynthetic process	Biological Process	ENSMUSG00000028240|Cyp7a1	1.0	158.0	11.0	28167.0	0.0909	0.0600119710573713	ns	0.133463242675478	ns		0.0	ENSMUSG00000028240|Cyp7a1	1.0	11.0	0.301511344577764
GO:0050774	negative regulation of dendrite morphogenesis	Biological Process	ENSMUSG00000042745|Id1	1.0	158.0	11.0	28167.0	0.0909	0.0600119710573713	ns	0.133463242675478	ns	ENSMUSG00000042745|Id1	1.0		0.0	11.0	-0.301511344577764
GO:0060426	lung vasculature development	Biological Process	ENSMUSG00000042745|Id1	1.0	158.0	11.0	28167.0	0.0909	0.0600119710573713	ns	0.133463242675478	ns	ENSMUSG00000042745|Id1	1.0		0.0	11.0	1.20604537831105
GO:0033687	osteoblast proliferation	Biological Process	ENSMUSG00000052837|Junb	1.0	158.0	11.0	28167.0	0.0909	0.0600119710573713	ns	0.133463242675478	ns	ENSMUSG00000052837|Junb	1.0		0.0	11.0	0.0
GO:0006107	oxaloacetate metabolic process	Biological Process	ENSMUSG00000020917|Acly	1.0	158.0	11.0	28167.0	0.0909	0.0600119710573713	ns	0.133463242675478	ns		0.0	ENSMUSG00000020917|Acly	1.0	10.0	-1.26491106406735
GO:0070613	regulation of protein processing	Biological Process	ENSMUSG00000020037|Rfx4	1.0	158.0	11.0	28167.0	0.0909	0.0600119710573713	ns	0.133463242675478	ns	ENSMUSG00000020037|Rfx4	1.0		0.0	10.0	0.632455532033676
GO:0097067	cellular response to thyroid hormone stimulus	Biological Process	ENSMUSG00000037035|Inhbb	1.0	158.0	11.0	28167.0	0.0909	0.0600119710573713	ns	0.133463242675478	ns	ENSMUSG00000037035|Inhbb	1.0		0.0	9.0	1.0
GO:0043278	response to morphine	Biological Process	ENSMUSG00000003545|Fosb	1.0	158.0	11.0	28167.0	0.0909	0.0600119710573713	ns	0.133463242675478	ns	ENSMUSG00000003545|Fosb	1.0		0.0	8.0	2.12132034355964
GO:0010898	positive regulation of triglyceride catabolic process	Biological Process	ENSMUSG00000030827|Fgf21	1.0	158.0	11.0	28167.0	0.0909	0.0600119710573713	ns	0.133463242675478	ns	ENSMUSG00000030827|Fgf21	1.0		0.0	11.0	0.904534033733291
GO:0046621	negative regulation of organ growth	Biological Process	ENSMUSG00000020838|Slc6a4	1.0	158.0	11.0	28167.0	0.0909	0.0600119710573713	ns	0.133463242675478	ns	ENSMUSG00000020838|Slc6a4	1.0		0.0	11.0	0.904534033733291
GO:0002357	defense response to tumor cell	Biological Process	ENSMUSG00000038060|Dlec1	1.0	158.0	11.0	28167.0	0.0909	0.0600119710573713	ns	0.133463242675478	ns	ENSMUSG00000038060|Dlec1	1.0		0.0	11.0	1.50755672288882
GO:0001931	uropod	Cellular Component	ENSMUSG00000029082|Bst1	1.0	158.0	11.0	28167.0	0.0909	0.0600119710573713	ns	0.133463242675478	ns	ENSMUSG00000029082|Bst1	1.0		0.0	11.0	1.50755672288882
GO:0032308	positive regulation of prostaglandin secretion	Biological Process	ENSMUSG00000027398|Il1b	1.0	158.0	11.0	28167.0	0.0909	0.0600119710573713	ns	0.133463242675478	ns	ENSMUSG00000027398|Il1b	1.0		0.0	9.0	-0.333333333333333
GO:0045665	negative regulation of neuron differentiation	Biological Process	ENSMUSG00000020838|Slc6a4, ENSMUSG00000027398|Il1b	2.0	158.0	71.0	28167.0	0.0282	0.0604286862842485	ns	0.134200978400603	ns	ENSMUSG00000020838|Slc6a4, ENSMUSG00000027398|Il1b	2.0		0.0	57.0	2.9139711855431
GO:0043066	negative regulation of apoptotic process	Biological Process	ENSMUSG00000026981|Il1rn, ENSMUSG00000018604|Tbx3, ENSMUSG00000053175|Bcl3, ENSMUSG00000029591|Ung, ENSMUSG00000075256|Cerkl, ENSMUSG00000021670|Hmgcr, ENSMUSG00000042745|Id1	7.0	158.0	621.0	28167.0	0.0113	0.0613489897595147	ns	0.136053447795328	ns	ENSMUSG00000026981|Il1rn, ENSMUSG00000018604|Tbx3, ENSMUSG00000053175|Bcl3, ENSMUSG00000029591|Ung, ENSMUSG00000075256|Cerkl, ENSMUSG00000042745|Id1	6.0	ENSMUSG00000021670|Hmgcr	1.0	496.0	5.97187629239027
GO:0006633	fatty acid biosynthetic process	Biological Process	ENSMUSG00000038754|Elovl3, ENSMUSG00000020917|Acly	2.0	158.0	72.0	28167.0	0.0278	0.0619328355343738	ns	0.137155606323669	ns		0.0	ENSMUSG00000038754|Elovl3, ENSMUSG00000020917|Acly	2.0	71.0	0.0
GO:0016787	hydrolase activity	Molecular Function	ENSMUSG00000026348|Acmsd, ENSMUSG00000037003|Tns2, ENSMUSG00000022620|Arsa, ENSMUSG00000027698|Nceh1, ENSMUSG00000020593|Lpin1, ENSMUSG00000029591|Ung, ENSMUSG00000026072|Il1r1, ENSMUSG00000037440|Vnn1, ENSMUSG00000035239|Neu3, ENSMUSG00000018648|Dusp14, ENSMUSG00000021226|Acot2, ENSMUSG00000050860|Phospho1, ENSMUSG00000021228|Acot3, ENSMUSG00000029082|Bst1, ENSMUSG00000027346|Gpcpd1	15.0	158.0	1732.0	28167.0	0.0087	0.0627150393647229	ns	0.138693343356999	ns	ENSMUSG00000037003|Tns2, ENSMUSG00000022620|Arsa, ENSMUSG00000027698|Nceh1, ENSMUSG00000029591|Ung, ENSMUSG00000026072|Il1r1, ENSMUSG00000037440|Vnn1, ENSMUSG00000021226|Acot2, ENSMUSG00000050860|Phospho1, ENSMUSG00000021228|Acot3, ENSMUSG00000029082|Bst1, ENSMUSG00000027346|Gpcpd1	11.0	ENSMUSG00000026348|Acmsd, ENSMUSG00000020593|Lpin1, ENSMUSG00000035239|Neu3, ENSMUSG00000018648|Dusp14	4.0	1549.0	6.9872613039283
GO:0014070	response to organic cyclic compound	Biological Process	ENSMUSG00000028494|Plin2, ENSMUSG00000028240|Cyp7a1, ENSMUSG00000037035|Inhbb	3.0	158.0	164.0	28167.0	0.0183	0.0651335387850301	ns	0.139398847657072	ns	ENSMUSG00000028494|Plin2, ENSMUSG00000037035|Inhbb	2.0	ENSMUSG00000028240|Cyp7a1	1.0	145.0	3.7370465934183
GO:0042761	very long-chain fatty acid biosynthetic process	Biological Process	ENSMUSG00000038754|Elovl3	1.0	158.0	12.0	28167.0	0.0833	0.0652868008830906	ns	0.139398847657072	ns		0.0	ENSMUSG00000038754|Elovl3	1.0	11.0	0.301511344577764
GO:0045651	positive regulation of macrophage differentiation	Biological Process	ENSMUSG00000020644|Id2	1.0	158.0	12.0	28167.0	0.0833	0.0652868008830906	ns	0.139398847657072	ns	ENSMUSG00000020644|Id2	1.0		0.0	12.0	0.577350269189626
GO:0048667	cell morphogenesis involved in neuron differentiation	Biological Process	ENSMUSG00000020644|Id2	1.0	158.0	12.0	28167.0	0.0833	0.0652868008830906	ns	0.139398847657072	ns	ENSMUSG00000020644|Id2	1.0		0.0	11.0	0.904534033733291
GO:2000785	regulation of autophagosome assembly	Biological Process	ENSMUSG00000070661|Rnf186	1.0	158.0	12.0	28167.0	0.0833	0.0652868008830906	ns	0.139398847657072	ns	ENSMUSG00000070661|Rnf186	1.0		0.0	12.0	0.577350269189626
GO:0035335	peptidyl-tyrosine dephosphorylation	Biological Process	ENSMUSG00000037003|Tns2	1.0	158.0	12.0	28167.0	0.0833	0.0652868008830906	ns	0.139398847657072	ns	ENSMUSG00000037003|Tns2	1.0		0.0	12.0	2.3094010767585
GO:0016558	protein import into peroxisome matrix	Biological Process	ENSMUSG00000067825|Pex26	1.0	158.0	12.0	28167.0	0.0833	0.0652868008830906	ns	0.139398847657072	ns	ENSMUSG00000067825|Pex26	1.0		0.0	12.0	1.15470053837925
GO:1990907	beta-catenin-TCF complex	Cellular Component	ENSMUSG00000032280|Tle3	1.0	158.0	12.0	28167.0	0.0833	0.0652868008830906	ns	0.139398847657072	ns	ENSMUSG00000032280|Tle3	1.0		0.0	12.0	3.46410161513775
GO:0043020	NADPH oxidase complex	Cellular Component	ENSMUSG00000068452|Duox2	1.0	158.0	12.0	28167.0	0.0833	0.0652868008830906	ns	0.139398847657072	ns	ENSMUSG00000068452|Duox2	1.0		0.0	11.0	1.80906806746658
GO:0015116	sulfate transmembrane transporter activity	Molecular Function	ENSMUSG00000001225|Slc26a3	1.0	158.0	12.0	28167.0	0.0833	0.0652868008830906	ns	0.139398847657072	ns	ENSMUSG00000001225|Slc26a3	1.0		0.0	12.0	1.15470053837925
GO:0060081	membrane hyperpolarization	Biological Process	ENSMUSG00000001225|Slc26a3	1.0	158.0	12.0	28167.0	0.0833	0.0652868008830906	ns	0.139398847657072	ns	ENSMUSG00000001225|Slc26a3	1.0		0.0	11.0	0.904534033733291
GO:0060444	branching involved in mammary gland duct morphogenesis	Biological Process	ENSMUSG00000018604|Tbx3	1.0	158.0	12.0	28167.0	0.0833	0.0652868008830906	ns	0.139398847657072	ns	ENSMUSG00000018604|Tbx3	1.0		0.0	11.0	1.50755672288882
GO:0030903	notochord development	Biological Process	ENSMUSG00000045672|Col27a1	1.0	158.0	12.0	28167.0	0.0833	0.0652868008830906	ns	0.139398847657072	ns		0.0	ENSMUSG00000045672|Col27a1	1.0	9.0	0.333333333333333
GO:0045236	CXCR chemokine receptor binding	Molecular Function	ENSMUSG00000029380|Cxcl1	1.0	158.0	12.0	28167.0	0.0833	0.0652868008830906	ns	0.139398847657072	ns	ENSMUSG00000029380|Cxcl1	1.0		0.0	11.0	1.20604537831105
GO:0045542	positive regulation of cholesterol biosynthetic process	Biological Process	ENSMUSG00000028240|Cyp7a1	1.0	158.0	12.0	28167.0	0.0833	0.0652868008830906	ns	0.139398847657072	ns		0.0	ENSMUSG00000028240|Cyp7a1	1.0	12.0	-0.577350269189626
GO:0098660	inorganic ion transmembrane transport	Biological Process	ENSMUSG00000013275|Slc41a1	1.0	158.0	12.0	28167.0	0.0833	0.0652868008830906	ns	0.139398847657072	ns	ENSMUSG00000013275|Slc41a1	1.0		0.0	12.0	1.73205080756888
GO:0032000	positive regulation of fatty acid beta-oxidation	Biological Process	ENSMUSG00000038894|Irs2	1.0	158.0	12.0	28167.0	0.0833	0.0652868008830906	ns	0.139398847657072	ns	ENSMUSG00000038894|Irs2	1.0		0.0	12.0	0.577350269189626
GO:0031649	heat generation	Biological Process	ENSMUSG00000074794|Arrdc3	1.0	158.0	12.0	28167.0	0.0833	0.0652868008830906	ns	0.139398847657072	ns	ENSMUSG00000074794|Arrdc3	1.0		0.0	11.0	-1.50755672288882
GO:1990405	protein antigen binding	Molecular Function	ENSMUSG00000027009|Itga4	1.0	158.0	12.0	28167.0	0.0833	0.0652868008830906	ns	0.139398847657072	ns	ENSMUSG00000027009|Itga4	1.0		0.0	12.0	2.88675134594813
GO:0001823	mesonephros development	Biological Process	ENSMUSG00000026976|Pax8	1.0	158.0	12.0	28167.0	0.0833	0.0652868008830906	ns	0.139398847657072	ns		0.0	ENSMUSG00000026976|Pax8	1.0	11.0	-0.904534033733291
GO:0033089	positive regulation of T cell differentiation in thymus	Biological Process	ENSMUSG00000037440|Vnn1	1.0	158.0	12.0	28167.0	0.0833	0.0652868008830906	ns	0.139398847657072	ns	ENSMUSG00000037440|Vnn1	1.0		0.0	11.0	0.904534033733291
GO:0048149	behavioral response to ethanol	Biological Process	ENSMUSG00000021198|Unc79	1.0	158.0	12.0	28167.0	0.0833	0.0652868008830906	ns	0.139398847657072	ns	ENSMUSG00000021198|Unc79	1.0		0.0	9.0	-0.333333333333333
GO:0051378	serotonin binding	Molecular Function	ENSMUSG00000020838|Slc6a4	1.0	158.0	12.0	28167.0	0.0833	0.0652868008830906	ns	0.139398847657072	ns	ENSMUSG00000020838|Slc6a4	1.0		0.0	7.0	-1.13389341902768
GO:0070327	thyroid hormone transport	Biological Process	ENSMUSG00000031271|Serpina7	1.0	158.0	12.0	28167.0	0.0833	0.0652868008830906	ns	0.139398847657072	ns	ENSMUSG00000031271|Serpina7	1.0		0.0	12.0	-0.577350269189626
GO:0032725	positive regulation of granulocyte macrophage colony-stimulating factor production	Biological Process	ENSMUSG00000027398|Il1b	1.0	158.0	12.0	28167.0	0.0833	0.0652868008830906	ns	0.139398847657072	ns	ENSMUSG00000027398|Il1b	1.0		0.0	11.0	0.904534033733291
GO:0009617	response to bacterium	Biological Process	ENSMUSG00000035686|Thrsp, ENSMUSG00000051439|Cd14, ENSMUSG00000000204|Slfn4, ENSMUSG00000028003|Lrat	4.0	158.0	269.0	28167.0	0.0149	0.0653294156214272	ns	0.139398847657072	ns	ENSMUSG00000051439|Cd14, ENSMUSG00000000204|Slfn4	2.0	ENSMUSG00000035686|Thrsp, ENSMUSG00000028003|Lrat	2.0	200.0	2.1920310216783
GO:0001750	photoreceptor outer segment	Cellular Component	ENSMUSG00000021007|Spata7, ENSMUSG00000075256|Cerkl	2.0	158.0	75.0	28167.0	0.0267	0.0665208272839538	ns	0.141749509151637	ns	ENSMUSG00000021007|Spata7, ENSMUSG00000075256|Cerkl	2.0		0.0	62.0	2.41300241300362
GO:0043123	positive regulation of canonical NF-kappaB signal transduction	Biological Process	ENSMUSG00000046688|Tifa, ENSMUSG00000028028|Alpk1, ENSMUSG00000027398|Il1b	3.0	158.0	166.0	28167.0	0.0181	0.0670284758352258	ns	0.142638764614315	ns	ENSMUSG00000046688|Tifa, ENSMUSG00000028028|Alpk1, ENSMUSG00000027398|Il1b	3.0		0.0	163.0	3.99462829493858
GO:0007584	response to nutrient	Biological Process	ENSMUSG00000022620|Arsa, ENSMUSG00000020838|Slc6a4	2.0	158.0	76.0	28167.0	0.0263	0.0680747185056562	ns	0.143889367370982	ns	ENSMUSG00000022620|Arsa, ENSMUSG00000020838|Slc6a4	2.0		0.0	74.0	1.27872402618201
GO:0030593	neutrophil chemotaxis	Biological Process	ENSMUSG00000029380|Cxcl1, ENSMUSG00000027398|Il1b	2.0	158.0	76.0	28167.0	0.0263	0.0680747185056562	ns	0.143889367370982	ns	ENSMUSG00000029380|Cxcl1, ENSMUSG00000027398|Il1b	2.0		0.0	70.0	2.39045721866879
GO:0016323	basolateral plasma membrane	Cellular Component	ENSMUSG00000040808|S100g, ENSMUSG00000018900|Slc22a5, ENSMUSG00000013275|Slc41a1, ENSMUSG00000063652|Slc22a21	4.0	158.0	275.0	28167.0	0.0145	0.06962661956954	ns	0.143889367370982	ns	ENSMUSG00000040808|S100g, ENSMUSG00000018900|Slc22a5, ENSMUSG00000013275|Slc41a1, ENSMUSG00000063652|Slc22a21	4.0		0.0	258.0	5.54089797664574
GO:0031398	positive regulation of protein ubiquitination	Biological Process	ENSMUSG00000020038|Cry1, ENSMUSG00000021750|Fam107a	2.0	158.0	77.0	28167.0	0.026	0.0696405838704338	ns	0.143889367370982	ns		0.0	ENSMUSG00000020038|Cry1, ENSMUSG00000021750|Fam107a	2.0	76.0	1.03237080241753
GO:0033598	mammary gland epithelial cell proliferation	Biological Process	ENSMUSG00000020644|Id2	1.0	158.0	13.0	28167.0	0.0769	0.0705322168113616	ns	0.143889367370982	ns	ENSMUSG00000020644|Id2	1.0		0.0	13.0	1.38675049056307
GO:0006970	response to osmotic stress	Biological Process	ENSMUSG00000031431|Tsc22d3	1.0	158.0	13.0	28167.0	0.0769	0.0705322168113616	ns	0.143889367370982	ns		0.0	ENSMUSG00000031431|Tsc22d3	1.0	13.0	0.832050294337844
GO:0009268	response to pH	Biological Process	ENSMUSG00000022620|Arsa	1.0	158.0	13.0	28167.0	0.0769	0.0705322168113616	ns	0.143889367370982	ns	ENSMUSG00000022620|Arsa	1.0		0.0	12.0	0.866025403784439
GO:0042532	negative regulation of tyrosine phosphorylation of STAT protein	Biological Process	ENSMUSG00000053113|Socs3	1.0	158.0	13.0	28167.0	0.0769	0.0705322168113616	ns	0.143889367370982	ns	ENSMUSG00000053113|Socs3	1.0		0.0	13.0	1.9414506867883
GO:0042301	phosphate ion binding	Molecular Function	ENSMUSG00000027698|Nceh1	1.0	158.0	13.0	28167.0	0.0769	0.0705322168113616	ns	0.143889367370982	ns	ENSMUSG00000027698|Nceh1	1.0		0.0	12.0	1.15470053837925
GO:0000288	nuclear-transcribed mRNA catabolic process, deadenylation-dependent decay	Biological Process	ENSMUSG00000045817|Zfp36l2	1.0	158.0	13.0	28167.0	0.0769	0.0705322168113616	ns	0.143889367370982	ns	ENSMUSG00000045817|Zfp36l2	1.0		0.0	13.0	2.49615088301353
GO:0097011	cellular response to granulocyte macrophage colony-stimulating factor stimulus	Biological Process	ENSMUSG00000045817|Zfp36l2	1.0	158.0	13.0	28167.0	0.0769	0.0705322168113616	ns	0.143889367370982	ns	ENSMUSG00000045817|Zfp36l2	1.0		0.0	11.0	2.11057941204435
GO:0001217	DNA-binding transcription repressor activity	Molecular Function	ENSMUSG00000046179|E2f8	1.0	158.0	13.0	28167.0	0.0769	0.0705322168113616	ns	0.143889367370982	ns	ENSMUSG00000046179|E2f8	1.0		0.0	13.0	2.49615088301353
GO:0002456	T cell mediated immunity	Biological Process	ENSMUSG00000035356|Nfkbiz	1.0	158.0	13.0	28167.0	0.0769	0.0705322168113616	ns	0.143889367370982	ns	ENSMUSG00000035356|Nfkbiz	1.0		0.0	12.0	0.577350269189626
GO:0016174	NAD(P)H oxidase H2O2-forming activity	Molecular Function	ENSMUSG00000068452|Duox2	1.0	158.0	13.0	28167.0	0.0769	0.0705322168113616	ns	0.143889367370982	ns	ENSMUSG00000068452|Duox2	1.0		0.0	11.0	0.603022689155527
GO:0042446	hormone biosynthetic process	Biological Process	ENSMUSG00000068452|Duox2	1.0	158.0	13.0	28167.0	0.0769	0.0705322168113616	ns	0.143889367370982	ns	ENSMUSG00000068452|Duox2	1.0		0.0	12.0	0.577350269189626
GO:0008272	sulfate transport	Biological Process	ENSMUSG00000001225|Slc26a3	1.0	158.0	13.0	28167.0	0.0769	0.0705322168113616	ns	0.143889367370982	ns	ENSMUSG00000001225|Slc26a3	1.0		0.0	13.0	1.38675049056307
GO:0000774	adenyl-nucleotide exchange factor activity	Molecular Function	ENSMUSG00000024580|Grpel2	1.0	158.0	13.0	28167.0	0.0769	0.0705322168113616	ns	0.143889367370982	ns	ENSMUSG00000024580|Grpel2	1.0		0.0	13.0	1.9414506867883
GO:0008195	phosphatidate phosphatase activity	Molecular Function	ENSMUSG00000020593|Lpin1	1.0	158.0	13.0	28167.0	0.0769	0.0705322168113616	ns	0.143889367370982	ns		0.0	ENSMUSG00000020593|Lpin1	1.0	12.0	1.44337567297406
GO:0060317	cardiac epithelial to mesenchymal transition	Biological Process	ENSMUSG00000018604|Tbx3	1.0	158.0	13.0	28167.0	0.0769	0.0705322168113616	ns	0.143889367370982	ns	ENSMUSG00000018604|Tbx3	1.0		0.0	13.0	1.38675049056307
GO:0070231	T cell apoptotic process	Biological Process	ENSMUSG00000053175|Bcl3	1.0	158.0	13.0	28167.0	0.0769	0.0705322168113616	ns	0.143889367370982	ns	ENSMUSG00000053175|Bcl3	1.0		0.0	13.0	1.9414506867883
GO:0033628	regulation of cell adhesion mediated by integrin	Biological Process	ENSMUSG00000027954|Efna1	1.0	158.0	13.0	28167.0	0.0769	0.0705322168113616	ns	0.143889367370982	ns	ENSMUSG00000027954|Efna1	1.0		0.0	11.0	-0.301511344577764
GO:0005068	transmembrane receptor protein tyrosine kinase adaptor activity	Molecular Function	ENSMUSG00000038894|Irs2	1.0	158.0	13.0	28167.0	0.0769	0.0705322168113616	ns	0.143889367370982	ns	ENSMUSG00000038894|Irs2	1.0		0.0	13.0	1.38675049056307
GO:0009101	glycoprotein biosynthetic process	Biological Process	ENSMUSG00000037953|A4gnt	1.0	158.0	13.0	28167.0	0.0769	0.0705322168113616	ns	0.143889367370982	ns		0.0	ENSMUSG00000037953|A4gnt	1.0	13.0	1.38675049056307
GO:1904090	peptidase inhibitor complex	Cellular Component	ENSMUSG00000037411|Serpine1	1.0	158.0	13.0	28167.0	0.0769	0.0705322168113616	ns	0.143889367370982	ns	ENSMUSG00000037411|Serpine1	1.0		0.0	6.0	1.63299316185545
GO:0019841	retinol binding	Molecular Function	ENSMUSG00000028003|Lrat	1.0	158.0	13.0	28167.0	0.0769	0.0705322168113616	ns	0.143889367370982	ns		0.0	ENSMUSG00000028003|Lrat	1.0	11.0	-0.603022689155527
GO:0017017	MAP kinase tyrosine/serine/threonine phosphatase activity	Molecular Function	ENSMUSG00000018648|Dusp14	1.0	158.0	13.0	28167.0	0.0769	0.0705322168113616	ns	0.143889367370982	ns		0.0	ENSMUSG00000018648|Dusp14	1.0	12.0	1.15470053837925
GO:0007035	vacuolar acidification	Biological Process	ENSMUSG00000028238|Atp6v0d2	1.0	158.0	13.0	28167.0	0.0769	0.0705322168113616	ns	0.143889367370982	ns		0.0	ENSMUSG00000028238|Atp6v0d2	1.0	12.0	0.0
GO:0031402	sodium ion binding	Molecular Function	ENSMUSG00000020838|Slc6a4	1.0	158.0	13.0	28167.0	0.0769	0.0705322168113616	ns	0.143889367370982	ns	ENSMUSG00000020838|Slc6a4	1.0		0.0	11.0	1.80906806746658
GO:0010485	histone H4 acetyltransferase activity	Molecular Function	ENSMUSG00000089694|Nat8f7	1.0	158.0	13.0	28167.0	0.0769	0.0705322168113616	ns	0.143889367370982	ns		0.0	ENSMUSG00000089694|Nat8f7	1.0	13.0	2.49615088301353
GO:0001952	regulation of cell-matrix adhesion	Biological Process	ENSMUSG00000029082|Bst1	1.0	158.0	13.0	28167.0	0.0769	0.0705322168113616	ns	0.143889367370982	ns	ENSMUSG00000029082|Bst1	1.0		0.0	12.0	2.88675134594813
GO:0034116	positive regulation of heterotypic cell-cell adhesion	Biological Process	ENSMUSG00000027398|Il1b	1.0	158.0	13.0	28167.0	0.0769	0.0705322168113616	ns	0.143889367370982	ns	ENSMUSG00000027398|Il1b	1.0		0.0	13.0	2.49615088301353
GO:0046475	glycerophospholipid catabolic process	Biological Process	ENSMUSG00000027346|Gpcpd1	1.0	158.0	13.0	28167.0	0.0769	0.0705322168113616	ns	0.143889367370982	ns	ENSMUSG00000027346|Gpcpd1	1.0		0.0	10.0	0.0
GO:0045893	positive regulation of DNA-templated transcription	Biological Process	ENSMUSG00000020644|Id2, ENSMUSG00000025229|Pitx3, ENSMUSG00000020889|Nr1d1, ENSMUSG00000018604|Tbx3, ENSMUSG00000053175|Bcl3, ENSMUSG00000029135|Fosl2, ENSMUSG00000026976|Pax8, ENSMUSG00000027398|Il1b	8.0	158.0	776.0	28167.0	0.0103	0.0716127969343566	ns	0.145905298528192	ns	ENSMUSG00000020644|Id2, ENSMUSG00000020889|Nr1d1, ENSMUSG00000018604|Tbx3, ENSMUSG00000053175|Bcl3, ENSMUSG00000029135|Fosl2, ENSMUSG00000027398|Il1b	6.0	ENSMUSG00000025229|Pitx3, ENSMUSG00000026976|Pax8	2.0	710.0	8.1438648816927
GO:0071347	cellular response to interleukin-1	Biological Process	ENSMUSG00000020889|Nr1d1, ENSMUSG00000037035|Inhbb	2.0	158.0	79.0	28167.0	0.0253	0.0728075137438448	ns	0.147957611584982	ns	ENSMUSG00000020889|Nr1d1, ENSMUSG00000037035|Inhbb	2.0		0.0	76.0	2.4088652056409
GO:0009925	basal plasma membrane	Cellular Component	ENSMUSG00000018900|Slc22a5, ENSMUSG00000063652|Slc22a21	2.0	158.0	79.0	28167.0	0.0253	0.0728075137438448	ns	0.147957611584982	ns	ENSMUSG00000018900|Slc22a5, ENSMUSG00000063652|Slc22a21	2.0		0.0	74.0	3.13868624608312
GO:0042127	regulation of cell population proliferation	Biological Process	ENSMUSG00000074063|Osgin1, ENSMUSG00000018604|Tbx3, ENSMUSG00000052837|Junb	3.0	158.0	173.0	28167.0	0.0173	0.0738565996150757	ns	0.148211517842455	ns	ENSMUSG00000074063|Osgin1, ENSMUSG00000018604|Tbx3, ENSMUSG00000052837|Junb	3.0		0.0	159.0	4.99622499002431
GO:0071560	cellular response to transforming growth factor beta stimulus	Biological Process	ENSMUSG00000045817|Zfp36l2, ENSMUSG00000035356|Nfkbiz	2.0	158.0	80.0	28167.0	0.025	0.0744082206802641	ns	0.148211517842455	ns	ENSMUSG00000045817|Zfp36l2, ENSMUSG00000035356|Nfkbiz	2.0		0.0	79.0	0.337526370277807
GO:0016746	acyltransferase activity	Molecular Function	ENSMUSG00000079494|Nat8f5, ENSMUSG00000028003|Lrat, ENSMUSG00000089694|Nat8f7	3.0	158.0	174.0	28167.0	0.0172	0.0748565162748273	ns	0.148211517842455	ns		0.0	ENSMUSG00000079494|Nat8f5, ENSMUSG00000028003|Lrat, ENSMUSG00000089694|Nat8f7	3.0	160.0	1.6601957715884
GO:0006955	immune response	Biological Process	ENSMUSG00000026981|Il1rn, ENSMUSG00000029380|Cxcl1, ENSMUSG00000027398|Il1b, ENSMUSG00000094797|Igkv6-15, ENSMUSG00000027995|Tlr2	5.0	158.0	400.0	28167.0	0.0125	0.0753505866394989	ns	0.148211517842455	ns	ENSMUSG00000026981|Il1rn, ENSMUSG00000029380|Cxcl1, ENSMUSG00000027398|Il1b, ENSMUSG00000027995|Tlr2	4.0	ENSMUSG00000094797|Igkv6-15	1.0	329.0	3.41817064780382
GO:2000177	regulation of neural precursor cell proliferation	Biological Process	ENSMUSG00000020644|Id2	1.0	158.0	14.0	28167.0	0.0714	0.075748381823218	ns	0.148211517842455	ns	ENSMUSG00000020644|Id2	1.0		0.0	11.0	0.904534033733291
GO:0060674	placenta blood vessel development	Biological Process	ENSMUSG00000053113|Socs3	1.0	158.0	14.0	28167.0	0.0714	0.075748381823218	ns	0.148211517842455	ns	ENSMUSG00000053113|Socs3	1.0		0.0	13.0	1.9414506867883
GO:0002089	lens morphogenesis in camera-type eye	Biological Process	ENSMUSG00000025229|Pitx3	1.0	158.0	14.0	28167.0	0.0714	0.075748381823218	ns	0.148211517842455	ns		0.0	ENSMUSG00000025229|Pitx3	1.0	12.0	0.866025403784439
GO:0015909	long-chain fatty acid transport	Biological Process	ENSMUSG00000028494|Plin2	1.0	158.0	14.0	28167.0	0.0714	0.075748381823218	ns	0.148211517842455	ns	ENSMUSG00000028494|Plin2	1.0		0.0	13.0	2.49615088301353
GO:0042753	positive regulation of circadian rhythm	Biological Process	ENSMUSG00000020889|Nr1d1	1.0	158.0	14.0	28167.0	0.0714	0.075748381823218	ns	0.148211517842455	ns	ENSMUSG00000020889|Nr1d1	1.0		0.0	12.0	0.0
GO:0032717	negative regulation of interleukin-8 production	Biological Process	ENSMUSG00000053175|Bcl3	1.0	158.0	14.0	28167.0	0.0714	0.075748381823218	ns	0.148211517842455	ns	ENSMUSG00000053175|Bcl3	1.0		0.0	13.0	0.832050294337844
GO:0070233	negative regulation of T cell apoptotic process	Biological Process	ENSMUSG00000053175|Bcl3	1.0	158.0	14.0	28167.0	0.0714	0.075748381823218	ns	0.148211517842455	ns	ENSMUSG00000053175|Bcl3	1.0		0.0	12.0	0.577350269189626
GO:1903830	magnesium ion transmembrane transport	Biological Process	ENSMUSG00000013275|Slc41a1	1.0	158.0	14.0	28167.0	0.0714	0.075748381823218	ns	0.148211517842455	ns	ENSMUSG00000013275|Slc41a1	1.0		0.0	14.0	1.60356745147455
GO:0045744	negative regulation of G protein-coupled receptor signaling pathway	Biological Process	ENSMUSG00000020038|Cry1	1.0	158.0	14.0	28167.0	0.0714	0.075748381823218	ns	0.148211517842455	ns		0.0	ENSMUSG00000020038|Cry1	1.0	14.0	1.33630620956212
GO:0040015	negative regulation of multicellular organism growth	Biological Process	ENSMUSG00000020027|Socs2	1.0	158.0	14.0	28167.0	0.0714	0.075748381823218	ns	0.148211517842455	ns	ENSMUSG00000020027|Socs2	1.0		0.0	14.0	2.67261241912424
GO:0031985	Golgi cisterna	Cellular Component	ENSMUSG00000030643|Rab30	1.0	158.0	14.0	28167.0	0.0714	0.075748381823218	ns	0.148211517842455	ns	ENSMUSG00000030643|Rab30	1.0		0.0	14.0	2.1380899352994
GO:0032482	Rab protein signal transduction	Biological Process	ENSMUSG00000030643|Rab30	1.0	158.0	14.0	28167.0	0.0714	0.075748381823218	ns	0.148211517842455	ns	ENSMUSG00000030643|Rab30	1.0		0.0	13.0	0.832050294337844
GO:1900025	negative regulation of substrate adhesion-dependent cell spreading	Biological Process	ENSMUSG00000024427|Spry4	1.0	158.0	14.0	28167.0	0.0714	0.075748381823218	ns	0.148211517842455	ns	ENSMUSG00000024427|Spry4	1.0		0.0	14.0	2.40535117721182
GO:0090399	replicative senescence	Biological Process	ENSMUSG00000037411|Serpine1	1.0	158.0	14.0	28167.0	0.0714	0.075748381823218	ns	0.148211517842455	ns	ENSMUSG00000037411|Serpine1	1.0		0.0	14.0	-1.0690449676497
GO:0005161	platelet-derived growth factor receptor binding	Molecular Function	ENSMUSG00000026072|Il1r1	1.0	158.0	14.0	28167.0	0.0714	0.075748381823218	ns	0.148211517842455	ns	ENSMUSG00000026072|Il1r1	1.0		0.0	14.0	1.60356745147455
GO:0045906	negative regulation of vasoconstriction	Biological Process	ENSMUSG00000027009|Itga4	1.0	158.0	14.0	28167.0	0.0714	0.075748381823218	ns	0.148211517842455	ns	ENSMUSG00000027009|Itga4	1.0		0.0	13.0	1.38675049056307
GO:1903238	positive regulation of leukocyte tethering or rolling	Biological Process	ENSMUSG00000027009|Itga4	1.0	158.0	14.0	28167.0	0.0714	0.075748381823218	ns	0.148211517842455	ns	ENSMUSG00000027009|Itga4	1.0		0.0	14.0	3.20713490294909
GO:0032233	positive regulation of actin filament bundle assembly	Biological Process	ENSMUSG00000042745|Id1	1.0	158.0	14.0	28167.0	0.0714	0.075748381823218	ns	0.148211517842455	ns	ENSMUSG00000042745|Id1	1.0		0.0	12.0	2.88675134594813
GO:0034145	positive regulation of toll-like receptor 4 signaling pathway	Biological Process	ENSMUSG00000051439|Cd14	1.0	158.0	14.0	28167.0	0.0714	0.075748381823218	ns	0.148211517842455	ns	ENSMUSG00000051439|Cd14	1.0		0.0	14.0	1.60356745147455
GO:0051315	attachment of mitotic spindle microtubules to kinetochore	Biological Process	ENSMUSG00000006585|Cdt1	1.0	158.0	14.0	28167.0	0.0714	0.075748381823218	ns	0.148211517842455	ns	ENSMUSG00000006585|Cdt1	1.0		0.0	14.0	1.0690449676497
GO:0030098	lymphocyte differentiation	Biological Process	ENSMUSG00000034634|Ly6d	1.0	158.0	14.0	28167.0	0.0714	0.075748381823218	ns	0.148211517842455	ns	ENSMUSG00000034634|Ly6d	1.0		0.0	14.0	1.60356745147455
GO:0048484	enteric nervous system development	Biological Process	ENSMUSG00000020838|Slc6a4	1.0	158.0	14.0	28167.0	0.0714	0.075748381823218	ns	0.148211517842455	ns	ENSMUSG00000020838|Slc6a4	1.0		0.0	12.0	2.3094010767585
GO:0043407	negative regulation of MAP kinase activity	Biological Process	ENSMUSG00000027398|Il1b	1.0	158.0	14.0	28167.0	0.0714	0.075748381823218	ns	0.148211517842455	ns	ENSMUSG00000027398|Il1b	1.0		0.0	14.0	2.1380899352994
GO:0051895	negative regulation of focal adhesion assembly	Biological Process	ENSMUSG00000021750|Fam107a	1.0	158.0	14.0	28167.0	0.0714	0.075748381823218	ns	0.148211517842455	ns		0.0	ENSMUSG00000021750|Fam107a	1.0	14.0	1.60356745147455
GO:1900272	negative regulation of long-term synaptic potentiation	Biological Process	ENSMUSG00000021750|Fam107a	1.0	158.0	14.0	28167.0	0.0714	0.075748381823218	ns	0.148211517842455	ns		0.0	ENSMUSG00000021750|Fam107a	1.0	14.0	0.801783725737273
GO:0006691	leukotriene metabolic process	Biological Process	ENSMUSG00000027995|Tlr2	1.0	158.0	14.0	28167.0	0.0714	0.075748381823218	ns	0.148211517842455	ns	ENSMUSG00000027995|Tlr2	1.0		0.0	14.0	2.67261241912424
GO:0009267	cellular response to starvation	Biological Process	ENSMUSG00000037465|Klf10, ENSMUSG00000037035|Inhbb	2.0	158.0	81.0	28167.0	0.0247	0.0760201865905665	ns	0.148559250775377	ns	ENSMUSG00000037465|Klf10, ENSMUSG00000037035|Inhbb	2.0		0.0	78.0	3.84974191609163
GO:0048661	positive regulation of smooth muscle cell proliferation	Biological Process	ENSMUSG00000020644|Id2, ENSMUSG00000021670|Hmgcr	2.0	158.0	82.0	28167.0	0.0244	0.0776432367035473	ns	0.151543474357109	ns	ENSMUSG00000020644|Id2	1.0	ENSMUSG00000021670|Hmgcr	1.0	80.0	2.90688837074973
GO:0032956	regulation of actin cytoskeleton organization	Biological Process	ENSMUSG00000029082|Bst1, ENSMUSG00000021750|Fam107a	2.0	158.0	83.0	28167.0	0.0241	0.0792771978319764	ns	0.152954224156329	ns	ENSMUSG00000029082|Bst1	1.0	ENSMUSG00000021750|Fam107a	1.0	79.0	2.58770217212985
GO:0007411	axon guidance	Biological Process	ENSMUSG00000027954|Efna1, ENSMUSG00000045776|Lrtm1, ENSMUSG00000000305|Cdh4	3.0	158.0	179.0	28167.0	0.0168	0.0799458627185887	ns	0.152954224156329	ns	ENSMUSG00000027954|Efna1, ENSMUSG00000000305|Cdh4	2.0	ENSMUSG00000045776|Lrtm1	1.0	150.0	2.6944387170615
GO:0036064	ciliary basal body	Cellular Component	ENSMUSG00000052302|Tbc1d30, ENSMUSG00000021007|Spata7, ENSMUSG00000020776|Fbf1	3.0	158.0	179.0	28167.0	0.0168	0.0799458627185887	ns	0.152954224156329	ns	ENSMUSG00000052302|Tbc1d30, ENSMUSG00000021007|Spata7, ENSMUSG00000020776|Fbf1	3.0		0.0	166.0	3.57029241824913
GO:0071333	cellular response to glucose stimulus	Biological Process	ENSMUSG00000028240|Cyp7a1, ENSMUSG00000038894|Irs2	2.0	158.0	84.0	28167.0	0.0238	0.080921898360515	ns	0.152954224156329	ns	ENSMUSG00000038894|Irs2	1.0	ENSMUSG00000028240|Cyp7a1	1.0	73.0	1.5215349135497
GO:0044249	cellular biosynthetic process	Biological Process	ENSMUSG00000038754|Elovl3	1.0	158.0	15.0	28167.0	0.0667	0.0809354580023793	ns	0.152954224156329	ns		0.0	ENSMUSG00000038754|Elovl3	1.0	15.0	1.80739222823013
GO:1900153	positive regulation of nuclear-transcribed mRNA catabolic process, deadenylation-dependent decay	Biological Process	ENSMUSG00000045817|Zfp36l2	1.0	158.0	15.0	28167.0	0.0667	0.0809354580023793	ns	0.152954224156329	ns	ENSMUSG00000045817|Zfp36l2	1.0		0.0	14.0	3.47439614486152
GO:0070306	lens fiber cell differentiation	Biological Process	ENSMUSG00000025229|Pitx3	1.0	158.0	15.0	28167.0	0.0667	0.0809354580023793	ns	0.152954224156329	ns		0.0	ENSMUSG00000025229|Pitx3	1.0	13.0	0.277350098112615
GO:0010832	negative regulation of myotube differentiation	Biological Process	ENSMUSG00000030256|Bhlhe41	1.0	158.0	15.0	28167.0	0.0667	0.0809354580023793	ns	0.152954224156329	ns	ENSMUSG00000030256|Bhlhe41	1.0		0.0	14.0	0.534522483824849
GO:1902358	sulfate transmembrane transport	Biological Process	ENSMUSG00000001225|Slc26a3	1.0	158.0	15.0	28167.0	0.0667	0.0809354580023793	ns	0.152954224156329	ns	ENSMUSG00000001225|Slc26a3	1.0		0.0	15.0	1.29099444873581
GO:0061635	regulation of protein complex stability	Biological Process	ENSMUSG00000018604|Tbx3	1.0	158.0	15.0	28167.0	0.0667	0.0809354580023793	ns	0.152954224156329	ns	ENSMUSG00000018604|Tbx3	1.0		0.0	15.0	1.29099444873581
GO:0007512	adult heart development	Biological Process	ENSMUSG00000018900|Slc22a5	1.0	158.0	15.0	28167.0	0.0667	0.0809354580023793	ns	0.152954224156329	ns	ENSMUSG00000018900|Slc22a5	1.0		0.0	13.0	2.21880078490092
GO:0070254	mucus secretion	Biological Process	ENSMUSG00000029135|Fosl2	1.0	158.0	15.0	28167.0	0.0667	0.0809354580023793	ns	0.152954224156329	ns	ENSMUSG00000029135|Fosl2	1.0		0.0	13.0	1.10940039245046
GO:0035435	phosphate ion transmembrane transport	Biological Process	ENSMUSG00000024036|Slc37a1	1.0	158.0	15.0	28167.0	0.0667	0.0809354580023793	ns	0.152954224156329	ns	ENSMUSG00000024036|Slc37a1	1.0		0.0	14.0	1.60356745147455
GO:0006699	bile acid biosynthetic process	Biological Process	ENSMUSG00000028240|Cyp7a1	1.0	158.0	15.0	28167.0	0.0667	0.0809354580023793	ns	0.152954224156329	ns		0.0	ENSMUSG00000028240|Cyp7a1	1.0	15.0	-0.258198889747161
GO:0045717	negative regulation of fatty acid biosynthetic process	Biological Process	ENSMUSG00000028240|Cyp7a1	1.0	158.0	15.0	28167.0	0.0667	0.0809354580023793	ns	0.152954224156329	ns		0.0	ENSMUSG00000028240|Cyp7a1	1.0	15.0	1.80739222823013
GO:0015095	magnesium ion transmembrane transporter activity	Molecular Function	ENSMUSG00000013275|Slc41a1	1.0	158.0	15.0	28167.0	0.0667	0.0809354580023793	ns	0.152954224156329	ns	ENSMUSG00000013275|Slc41a1	1.0		0.0	15.0	1.80739222823013
GO:0033762	response to glucagon	Biological Process	ENSMUSG00000020038|Cry1	1.0	158.0	15.0	28167.0	0.0667	0.0809354580023793	ns	0.152954224156329	ns		0.0	ENSMUSG00000020038|Cry1	1.0	15.0	-0.774596669241483
GO:2000001	regulation of DNA damage checkpoint	Biological Process	ENSMUSG00000020038|Cry1	1.0	158.0	15.0	28167.0	0.0667	0.0809354580023793	ns	0.152954224156329	ns		0.0	ENSMUSG00000020038|Cry1	1.0	15.0	1.80739222823013
GO:0042438	melanin biosynthetic process	Biological Process	ENSMUSG00000022129|Dct	1.0	158.0	15.0	28167.0	0.0667	0.0809354580023793	ns	0.152954224156329	ns		0.0	ENSMUSG00000022129|Dct	1.0	12.0	0.0
GO:0016446	somatic hypermutation of immunoglobulin genes	Biological Process	ENSMUSG00000029591|Ung	1.0	158.0	15.0	28167.0	0.0667	0.0809354580023793	ns	0.152954224156329	ns	ENSMUSG00000029591|Ung	1.0		0.0	15.0	1.29099444873581
GO:0010631	epithelial cell migration	Biological Process	ENSMUSG00000038894|Irs2	1.0	158.0	15.0	28167.0	0.0667	0.0809354580023793	ns	0.152954224156329	ns	ENSMUSG00000038894|Irs2	1.0		0.0	14.0	2.1380899352994
GO:0048011	neurotrophin TRK receptor signaling pathway	Biological Process	ENSMUSG00000020108|Ddit4	1.0	158.0	15.0	28167.0	0.0667	0.0809354580023793	ns	0.152954224156329	ns		0.0	ENSMUSG00000020108|Ddit4	1.0	15.0	0.774596669241483
GO:0032026	response to magnesium ion	Biological Process	ENSMUSG00000051439|Cd14	1.0	158.0	15.0	28167.0	0.0667	0.0809354580023793	ns	0.152954224156329	ns	ENSMUSG00000051439|Cd14	1.0		0.0	12.0	0.866025403784439
GO:0050805	negative regulation of synaptic transmission	Biological Process	ENSMUSG00000027398|Il1b	1.0	158.0	15.0	28167.0	0.0667	0.0809354580023793	ns	0.152954224156329	ns	ENSMUSG00000027398|Il1b	1.0		0.0	12.0	0.0
GO:0051044	positive regulation of membrane protein ectodomain proteolysis	Biological Process	ENSMUSG00000027398|Il1b	1.0	158.0	15.0	28167.0	0.0667	0.0809354580023793	ns	0.152954224156329	ns	ENSMUSG00000027398|Il1b	1.0		0.0	15.0	1.80739222823013
GO:2000178	negative regulation of neural precursor cell proliferation	Biological Process	ENSMUSG00000027398|Il1b	1.0	158.0	15.0	28167.0	0.0667	0.0809354580023793	ns	0.152954224156329	ns	ENSMUSG00000027398|Il1b	1.0		0.0	14.0	1.60356745147455
GO:0046983	protein dimerization activity	Molecular Function	ENSMUSG00000020644|Id2, ENSMUSG00000030256|Bhlhe41, ENSMUSG00000042745|Id1	3.0	158.0	180.0	28167.0	0.0167	0.0809814638345097	ns	0.152954224156329	ns	ENSMUSG00000020644|Id2, ENSMUSG00000030256|Bhlhe41, ENSMUSG00000042745|Id1	3.0		0.0	150.0	2.6944387170615
GO:0005793	endoplasmic reticulum-Golgi intermediate compartment	Cellular Component	ENSMUSG00000079494|Nat8f5, ENSMUSG00000089694|Nat8f7	2.0	158.0	86.0	28167.0	0.0233	0.0842428389441225	ns	0.158810519540786	ns		0.0	ENSMUSG00000079494|Nat8f5, ENSMUSG00000089694|Nat8f7	2.0	82.0	3.53380883439509
GO:0048306	calcium-dependent protein binding	Molecular Function	ENSMUSG00000040808|S100g, ENSMUSG00000052212|Cd177	2.0	158.0	87.0	28167.0	0.023	0.0859187435204091	ns	0.158810519540786	ns	ENSMUSG00000040808|S100g, ENSMUSG00000052212|Cd177	2.0		0.0	75.0	1.15470053837925
GO:0050727	regulation of inflammatory response	Biological Process	ENSMUSG00000026072|Il1r1, ENSMUSG00000029082|Bst1	2.0	158.0	87.0	28167.0	0.023	0.0859187435204091	ns	0.158810519540786	ns	ENSMUSG00000026072|Il1r1, ENSMUSG00000029082|Bst1	2.0		0.0	80.0	2.34787137637478
GO:0006636	unsaturated fatty acid biosynthetic process	Biological Process	ENSMUSG00000038754|Elovl3	1.0	158.0	16.0	28167.0	0.0625	0.0860936065401603	ns	0.158810519540786	ns		0.0	ENSMUSG00000038754|Elovl3	1.0	15.0	0.774596669241483
GO:0071285	cellular response to lithium ion	Biological Process	ENSMUSG00000020644|Id2	1.0	158.0	16.0	28167.0	0.0625	0.0860936065401603	ns	0.158810519540786	ns	ENSMUSG00000020644|Id2	1.0		0.0	15.0	1.29099444873581
GO:0060216	definitive hemopoiesis	Biological Process	ENSMUSG00000045817|Zfp36l2	1.0	158.0	16.0	28167.0	0.0625	0.0860936065401603	ns	0.158810519540786	ns	ENSMUSG00000045817|Zfp36l2	1.0		0.0	16.0	1.5
GO:0061158	3'-UTR-mediated mRNA destabilization	Biological Process	ENSMUSG00000045817|Zfp36l2	1.0	158.0	16.0	28167.0	0.0625	0.0860936065401603	ns	0.158810519540786	ns	ENSMUSG00000045817|Zfp36l2	1.0		0.0	16.0	3.0
GO:0070365	hepatocyte differentiation	Biological Process	ENSMUSG00000046179|E2f8	1.0	158.0	16.0	28167.0	0.0625	0.0860936065401603	ns	0.158810519540786	ns	ENSMUSG00000046179|E2f8	1.0		0.0	15.0	0.258198889747161
GO:0006590	thyroid hormone generation	Biological Process	ENSMUSG00000068452|Duox2	1.0	158.0	16.0	28167.0	0.0625	0.0860936065401603	ns	0.158810519540786	ns	ENSMUSG00000068452|Duox2	1.0		0.0	15.0	1.80739222823013
GO:0030330	DNA damage response, signal transduction by p53 class mediator	Biological Process	ENSMUSG00000053175|Bcl3	1.0	158.0	16.0	28167.0	0.0625	0.0860936065401603	ns	0.158810519540786	ns	ENSMUSG00000053175|Bcl3	1.0		0.0	16.0	1.5
GO:0035988	chondrocyte proliferation	Biological Process	ENSMUSG00000029135|Fosl2	1.0	158.0	16.0	28167.0	0.0625	0.0860936065401603	ns	0.158810519540786	ns	ENSMUSG00000029135|Fosl2	1.0		0.0	15.0	1.80739222823013
GO:0015693	magnesium ion transport	Biological Process	ENSMUSG00000013275|Slc41a1	1.0	158.0	16.0	28167.0	0.0625	0.0860936065401603	ns	0.158810519540786	ns	ENSMUSG00000013275|Slc41a1	1.0		0.0	16.0	1.5
GO:0006111	regulation of gluconeogenesis	Biological Process	ENSMUSG00000020038|Cry1	1.0	158.0	16.0	28167.0	0.0625	0.0860936065401603	ns	0.158810519540786	ns		0.0	ENSMUSG00000020038|Cry1	1.0	16.0	0.5
GO:0005159	insulin-like growth factor receptor binding	Molecular Function	ENSMUSG00000020027|Socs2	1.0	158.0	16.0	28167.0	0.0625	0.0860936065401603	ns	0.158810519540786	ns	ENSMUSG00000020027|Socs2	1.0		0.0	14.0	0.0
GO:0040037	negative regulation of fibroblast growth factor receptor signaling pathway	Biological Process	ENSMUSG00000024427|Spry4	1.0	158.0	16.0	28167.0	0.0625	0.0860936065401603	ns	0.158810519540786	ns	ENSMUSG00000024427|Spry4	1.0		0.0	16.0	0.5
GO:0001967	suckling behavior	Biological Process	ENSMUSG00000021198|Unc79	1.0	158.0	16.0	28167.0	0.0625	0.0860936065401603	ns	0.158810519540786	ns	ENSMUSG00000021198|Unc79	1.0		0.0	13.0	0.277350098112615
GO:0016471	vacuolar proton-transporting V-type ATPase complex	Cellular Component	ENSMUSG00000028238|Atp6v0d2	1.0	158.0	16.0	28167.0	0.0625	0.0860936065401603	ns	0.158810519540786	ns		0.0	ENSMUSG00000028238|Atp6v0d2	1.0	14.0	0.534522483824849
GO:0005326	neurotransmitter transmembrane transporter activity	Molecular Function	ENSMUSG00000020838|Slc6a4	1.0	158.0	16.0	28167.0	0.0625	0.0860936065401603	ns	0.158810519540786	ns	ENSMUSG00000020838|Slc6a4	1.0		0.0	10.0	1.26491106406735
GO:0050848	regulation of calcium-mediated signaling	Biological Process	ENSMUSG00000029082|Bst1	1.0	158.0	16.0	28167.0	0.0625	0.0860936065401603	ns	0.158810519540786	ns	ENSMUSG00000029082|Bst1	1.0		0.0	15.0	-1.29099444873581
GO:0048143	astrocyte activation	Biological Process	ENSMUSG00000027398|Il1b	1.0	158.0	16.0	28167.0	0.0625	0.0860936065401603	ns	0.158810519540786	ns	ENSMUSG00000027398|Il1b	1.0		0.0	16.0	2.5
GO:0043525	positive regulation of neuron apoptotic process	Biological Process	ENSMUSG00000025229|Pitx3, ENSMUSG00000027398|Il1b	2.0	158.0	89.0	28167.0	0.0225	0.0893005939956972	ns	0.164150917251695	ns	ENSMUSG00000027398|Il1b	1.0	ENSMUSG00000025229|Pitx3	1.0	87.0	2.03701381619181
GO:0031647	regulation of protein stability	Biological Process	ENSMUSG00000018604|Tbx3, ENSMUSG00000021750|Fam107a	2.0	158.0	89.0	28167.0	0.0225	0.0893005939956972	ns	0.164150917251695	ns	ENSMUSG00000018604|Tbx3	1.0	ENSMUSG00000021750|Fam107a	1.0	88.0	3.19801074533416
GO:0009636	response to toxic substance	Biological Process	ENSMUSG00000020838|Slc6a4, ENSMUSG00000027995|Tlr2	2.0	158.0	89.0	28167.0	0.0225	0.0893005939956972	ns	0.164150917251695	ns	ENSMUSG00000020838|Slc6a4, ENSMUSG00000027995|Tlr2	2.0		0.0	82.0	0.662589156449079
GO:0007229	integrin-mediated signaling pathway	Biological Process	ENSMUSG00000027009|Itga4, ENSMUSG00000032243|Itga11	2.0	158.0	90.0	28167.0	0.0222	0.0910062135274812	ns	0.164618397305166	ns	ENSMUSG00000027009|Itga4	1.0	ENSMUSG00000032243|Itga11	1.0	88.0	3.41121146168977
GO:0060707	trophoblast giant cell differentiation	Biological Process	ENSMUSG00000046179|E2f8	1.0	158.0	17.0	28167.0	0.0588	0.0912229877403546	ns	0.164618397305166	ns	ENSMUSG00000046179|E2f8	1.0		0.0	14.0	2.1380899352994
GO:0097194	execution phase of apoptosis	Biological Process	ENSMUSG00000035356|Nfkbiz	1.0	158.0	17.0	28167.0	0.0588	0.0912229877403546	ns	0.164618397305166	ns	ENSMUSG00000035356|Nfkbiz	1.0		0.0	17.0	2.182820625327
GO:0042403	thyroid hormone metabolic process	Biological Process	ENSMUSG00000068452|Duox2	1.0	158.0	17.0	28167.0	0.0588	0.0912229877403546	ns	0.164618397305166	ns	ENSMUSG00000068452|Duox2	1.0		0.0	14.0	-1.0690449676497
GO:0042445	hormone metabolic process	Biological Process	ENSMUSG00000068452|Duox2	1.0	158.0	17.0	28167.0	0.0588	0.0912229877403546	ns	0.164618397305166	ns	ENSMUSG00000068452|Duox2	1.0		0.0	15.0	0.258198889747161
GO:0030857	negative regulation of epithelial cell differentiation	Biological Process	ENSMUSG00000018604|Tbx3	1.0	158.0	17.0	28167.0	0.0588	0.0912229877403546	ns	0.164618397305166	ns	ENSMUSG00000018604|Tbx3	1.0		0.0	13.0	0.554700196225229
GO:0051145	smooth muscle cell differentiation	Biological Process	ENSMUSG00000018604|Tbx3	1.0	158.0	17.0	28167.0	0.0588	0.0912229877403546	ns	0.164618397305166	ns	ENSMUSG00000018604|Tbx3	1.0		0.0	16.0	1.5
GO:0048066	developmental pigmentation	Biological Process	ENSMUSG00000022129|Dct	1.0	158.0	17.0	28167.0	0.0588	0.0912229877403546	ns	0.164618397305166	ns		0.0	ENSMUSG00000022129|Dct	1.0	15.0	-0.774596669241483
GO:0010907	positive regulation of glucose metabolic process	Biological Process	ENSMUSG00000038894|Irs2	1.0	158.0	17.0	28167.0	0.0588	0.0912229877403546	ns	0.164618397305166	ns	ENSMUSG00000038894|Irs2	1.0		0.0	16.0	-2.0
GO:0030194	positive regulation of blood coagulation	Biological Process	ENSMUSG00000037411|Serpine1	1.0	158.0	17.0	28167.0	0.0588	0.0912229877403546	ns	0.164618397305166	ns	ENSMUSG00000037411|Serpine1	1.0		0.0	17.0	1.21267812518166
GO:0001655	urogenital system development	Biological Process	ENSMUSG00000026976|Pax8	1.0	158.0	17.0	28167.0	0.0588	0.0912229877403546	ns	0.164618397305166	ns		0.0	ENSMUSG00000026976|Pax8	1.0	15.0	0.774596669241483
GO:0006405	RNA export from nucleus	Biological Process	ENSMUSG00000072944|Nup62cl	1.0	158.0	17.0	28167.0	0.0588	0.0912229877403546	ns	0.164618397305166	ns	ENSMUSG00000072944|Nup62cl	1.0		0.0	16.0	2.0
GO:0007034	vacuolar transport	Biological Process	ENSMUSG00000028238|Atp6v0d2	1.0	158.0	17.0	28167.0	0.0588	0.0912229877403546	ns	0.164618397305166	ns		0.0	ENSMUSG00000028238|Atp6v0d2	1.0	17.0	0.727606875108999
GO:0090162	establishment of epithelial cell polarity	Biological Process	ENSMUSG00000020776|Fbf1	1.0	158.0	17.0	28167.0	0.0588	0.0912229877403546	ns	0.164618397305166	ns	ENSMUSG00000020776|Fbf1	1.0		0.0	17.0	2.42535625036333
GO:0048029	monosaccharide binding	Molecular Function	ENSMUSG00000028028|Alpk1	1.0	158.0	17.0	28167.0	0.0588	0.0912229877403546	ns	0.164618397305166	ns	ENSMUSG00000028028|Alpk1	1.0		0.0	17.0	-1.69774937525433
GO:0036128	CatSper complex	Cellular Component	ENSMUSG00000021499|Catsper3	1.0	158.0	17.0	28167.0	0.0588	0.0912229877403546	ns	0.164618397305166	ns		0.0	ENSMUSG00000021499|Catsper3	1.0	14.0	-1.33630620956212
GO:0005929	cilium	Cellular Component	ENSMUSG00000018604|Tbx3, ENSMUSG00000052302|Tbc1d30, ENSMUSG00000028028|Alpk1, ENSMUSG00000093575|Gm20695, ENSMUSG00000021499|Catsper3	5.0	158.0	425.0	28167.0	0.0118	0.0917770651042214	ns	0.165429207533751	ns	ENSMUSG00000018604|Tbx3, ENSMUSG00000052302|Tbc1d30, ENSMUSG00000028028|Alpk1	3.0	ENSMUSG00000093575|Gm20695, ENSMUSG00000021499|Catsper3	2.0	375.0	2.73690823131991
GO:0045444	fat cell differentiation	Biological Process	ENSMUSG00000029135|Fosl2, ENSMUSG00000037035|Inhbb	2.0	158.0	91.0	28167.0	0.022	0.0927214141676248	ns	0.166940835770444	ns	ENSMUSG00000029135|Fosl2, ENSMUSG00000037035|Inhbb	2.0		0.0	87.0	3.21633760451338
GO:0062023	collagen-containing extracellular matrix	Cellular Component	ENSMUSG00000053964|Lgals4, ENSMUSG00000028128|F3, ENSMUSG00000045672|Col27a1, ENSMUSG00000037411|Serpine1	4.0	158.0	306.0	28167.0	0.0131	0.0940542800093143	ns	0.169147731360715	ns	ENSMUSG00000053964|Lgals4, ENSMUSG00000028128|F3, ENSMUSG00000037411|Serpine1	3.0	ENSMUSG00000045672|Col27a1	1.0	278.0	1.31947231658895
GO:0120162	positive regulation of cold-induced thermogenesis	Biological Process	ENSMUSG00000038754|Elovl3, ENSMUSG00000030827|Fgf21	2.0	158.0	92.0	28167.0	0.0217	0.0944460364509611	ns	0.169182668139078	ns	ENSMUSG00000030827|Fgf21	1.0	ENSMUSG00000038754|Elovl3	1.0	85.0	4.33860915637312
GO:0032868	response to insulin	Biological Process	ENSMUSG00000020038|Cry1, ENSMUSG00000027995|Tlr2	2.0	158.0	92.0	28167.0	0.0217	0.0944460364509611	ns	0.169182668139078	ns	ENSMUSG00000027995|Tlr2	1.0	ENSMUSG00000020038|Cry1	1.0	89.0	2.43799512401463
GO:0061629	RNA polymerase II-specific DNA-binding transcription factor binding	Molecular Function	ENSMUSG00000020644|Id2, ENSMUSG00000030256|Bhlhe41, ENSMUSG00000018604|Tbx3	3.0	158.0	193.0	28167.0	0.0155	0.0949634197060247	ns	0.169182668139078	ns	ENSMUSG00000020644|Id2, ENSMUSG00000030256|Bhlhe41, ENSMUSG00000018604|Tbx3	3.0		0.0	176.0	5.42720420239975
GO:0048715	negative regulation of oligodendrocyte differentiation	Biological Process	ENSMUSG00000020644|Id2	1.0	158.0	18.0	28167.0	0.0556	0.0963237610240854	ns	0.169182668139078	ns	ENSMUSG00000020644|Id2	1.0		0.0	14.0	1.33630620956212
GO:0018279	protein N-linked glycosylation via asparagine	Biological Process	ENSMUSG00000022885|St6gal1	1.0	158.0	18.0	28167.0	0.0556	0.0963237610240854	ns	0.169182668139078	ns	ENSMUSG00000022885|St6gal1	1.0		0.0	18.0	0.942809041582063
GO:0061014	positive regulation of mRNA catabolic process	Biological Process	ENSMUSG00000045817|Zfp36l2	1.0	158.0	18.0	28167.0	0.0556	0.0963237610240854	ns	0.169182668139078	ns	ENSMUSG00000045817|Zfp36l2	1.0		0.0	18.0	3.29983164553722
GO:0008406	gonad development	Biological Process	ENSMUSG00000092232|Gm20521	1.0	158.0	18.0	28167.0	0.0556	0.0963237610240854	ns	0.169182668139078	ns		0.0	ENSMUSG00000092232|Gm20521	1.0	15.0	1.80739222823013
GO:0046914	transition metal ion binding	Molecular Function	ENSMUSG00000040808|S100g	1.0	158.0	18.0	28167.0	0.0556	0.0963237610240854	ns	0.169182668139078	ns	ENSMUSG00000040808|S100g	1.0		0.0	9.0	0.333333333333333
GO:0030539	male genitalia development	Biological Process	ENSMUSG00000018604|Tbx3	1.0	158.0	18.0	28167.0	0.0556	0.0963237610240854	ns	0.169182668139078	ns	ENSMUSG00000018604|Tbx3	1.0		0.0	16.0	-0.5
GO:0016125	sterol metabolic process	Biological Process	ENSMUSG00000028240|Cyp7a1	1.0	158.0	18.0	28167.0	0.0556	0.0963237610240854	ns	0.169182668139078	ns		0.0	ENSMUSG00000028240|Cyp7a1	1.0	16.0	-1.25
GO:0032966	negative regulation of collagen biosynthetic process	Biological Process	ENSMUSG00000028240|Cyp7a1	1.0	158.0	18.0	28167.0	0.0556	0.0963237610240854	ns	0.169182668139078	ns		0.0	ENSMUSG00000028240|Cyp7a1	1.0	18.0	-0.235702260395516
GO:0043024	ribosomal small subunit binding	Molecular Function	ENSMUSG00000029591|Ung	1.0	158.0	18.0	28167.0	0.0556	0.0963237610240854	ns	0.169182668139078	ns	ENSMUSG00000029591|Ung	1.0		0.0	17.0	-1.21267812518166
GO:0046965	nuclear retinoid X receptor binding	Molecular Function	ENSMUSG00000037447|Arid5a	1.0	158.0	18.0	28167.0	0.0556	0.0963237610240854	ns	0.169182668139078	ns	ENSMUSG00000037447|Arid5a	1.0		0.0	18.0	1.88561808316413
GO:0014912	negative regulation of smooth muscle cell migration	Biological Process	ENSMUSG00000037411|Serpine1	1.0	158.0	18.0	28167.0	0.0556	0.0963237610240854	ns	0.169182668139078	ns	ENSMUSG00000037411|Serpine1	1.0		0.0	18.0	-0.471404520791032
GO:0006790	sulfur compound metabolic process	Biological Process	ENSMUSG00000026976|Pax8	1.0	158.0	18.0	28167.0	0.0556	0.0963237610240854	ns	0.169182668139078	ns		0.0	ENSMUSG00000026976|Pax8	1.0	16.0	0.0
GO:0031091	platelet alpha granule	Cellular Component	ENSMUSG00000041550|Serpina5	1.0	158.0	18.0	28167.0	0.0556	0.0963237610240854	ns	0.169182668139078	ns		0.0	ENSMUSG00000041550|Serpina5	1.0	18.0	0.471404520791032
GO:0098742	cell-cell adhesion via plasma-membrane adhesion molecules	Biological Process	ENSMUSG00000052212|Cd177	1.0	158.0	18.0	28167.0	0.0556	0.0963237610240854	ns	0.169182668139078	ns	ENSMUSG00000052212|Cd177	1.0		0.0	16.0	1.0
GO:0005452	solute:inorganic anion antiporter activity	Molecular Function	ENSMUSG00000022003|Slc25a30	1.0	158.0	18.0	28167.0	0.0556	0.0963237610240854	ns	0.169182668139078	ns	ENSMUSG00000022003|Slc25a30	1.0		0.0	17.0	1.69774937525433
GO:0042462	eye photoreceptor cell development	Biological Process	ENSMUSG00000034739|Mfrp	1.0	158.0	18.0	28167.0	0.0556	0.0963237610240854	ns	0.169182668139078	ns	ENSMUSG00000034739|Mfrp	1.0		0.0	14.0	-1.0690449676497
GO:0035634	response to stilbenoid	Biological Process	ENSMUSG00000034634|Ly6d	1.0	158.0	18.0	28167.0	0.0556	0.0963237610240854	ns	0.169182668139078	ns	ENSMUSG00000034634|Ly6d	1.0		0.0	18.0	-1.88561808316413
GO:0071639	positive regulation of monocyte chemotactic protein-1 production	Biological Process	ENSMUSG00000027398|Il1b	1.0	158.0	18.0	28167.0	0.0556	0.0963237610240854	ns	0.169182668139078	ns	ENSMUSG00000027398|Il1b	1.0		0.0	15.0	2.84018778721877
GO:0009611	response to wounding	Biological Process	ENSMUSG00000045817|Zfp36l2, ENSMUSG00000037035|Inhbb	2.0	158.0	94.0	28167.0	0.0213	0.097922915409676	ns	0.171609637549255	ns	ENSMUSG00000045817|Zfp36l2, ENSMUSG00000037035|Inhbb	2.0		0.0	78.0	1.81164325463135
GO:0098655	monoatomic cation transmembrane transport	Biological Process	ENSMUSG00000013275|Slc41a1, ENSMUSG00000029151|Slc30a3	2.0	158.0	94.0	28167.0	0.0213	0.097922915409676	ns	0.171609637549255	ns	ENSMUSG00000013275|Slc41a1, ENSMUSG00000029151|Slc30a3	2.0		0.0	80.0	2.23606797749979
GO:0030183	B cell differentiation	Biological Process	ENSMUSG00000020644|Id2, ENSMUSG00000029135|Fosl2	2.0	158.0	95.0	28167.0	0.0211	0.0996748604441399	ns	0.173907850432372	ns	ENSMUSG00000020644|Id2, ENSMUSG00000029135|Fosl2	2.0		0.0	79.0	3.37526370277807
GO:0004725	protein tyrosine phosphatase activity	Molecular Function	ENSMUSG00000037003|Tns2, ENSMUSG00000018648|Dusp14	2.0	158.0	95.0	28167.0	0.0211	0.0996748604441399	ns	0.173907850432372	ns	ENSMUSG00000037003|Tns2	1.0	ENSMUSG00000018648|Dusp14	1.0	90.0	3.79473319220206
GO:0042632	cholesterol homeostasis	Biological Process	ENSMUSG00000020889|Nr1d1, ENSMUSG00000028240|Cyp7a1	2.0	158.0	95.0	28167.0	0.0211	0.0996748604441399	ns	0.173907850432372	ns	ENSMUSG00000020889|Nr1d1	1.0	ENSMUSG00000028240|Cyp7a1	1.0	92.0	2.29365855462782
GO:0055038	recycling endosome membrane	Cellular Component	ENSMUSG00000017639|Rab11fip4, ENSMUSG00000035239|Neu3	2.0	158.0	95.0	28167.0	0.0211	0.0996748604441399	ns	0.173907850432372	ns	ENSMUSG00000017639|Rab11fip4	1.0	ENSMUSG00000035239|Neu3	1.0	93.0	2.59237923682606
GO:0005764	lysosome	Cellular Component	ENSMUSG00000022620|Arsa, ENSMUSG00000074794|Arrdc3, ENSMUSG00000029151|Slc30a3, ENSMUSG00000035239|Neu3, ENSMUSG00000027398|Il1b	5.0	158.0	437.0	28167.0	0.0114	0.10026856687554	ns	0.174473658418421	ns	ENSMUSG00000022620|Arsa, ENSMUSG00000074794|Arrdc3, ENSMUSG00000029151|Slc30a3, ENSMUSG00000027398|Il1b	4.0	ENSMUSG00000035239|Neu3	1.0	411.0	8.18817615287204
GO:0015108	chloride transmembrane transporter activity	Molecular Function	ENSMUSG00000001225|Slc26a3	1.0	158.0	19.0	28167.0	0.0526	0.101396084934639	ns	0.174473658418421	ns	ENSMUSG00000001225|Slc26a3	1.0		0.0	19.0	1.14707866935281
GO:0045598	regulation of fat cell differentiation	Biological Process	ENSMUSG00000020889|Nr1d1	1.0	158.0	19.0	28167.0	0.0526	0.101396084934639	ns	0.174473658418421	ns	ENSMUSG00000020889|Nr1d1	1.0		0.0	17.0	0.727606875108999
GO:0048771	tissue remodeling	Biological Process	ENSMUSG00000029135|Fosl2	1.0	158.0	19.0	28167.0	0.0526	0.101396084934639	ns	0.174473658418421	ns	ENSMUSG00000029135|Fosl2	1.0		0.0	17.0	1.21267812518166
GO:1902018	negative regulation of cilium assembly	Biological Process	ENSMUSG00000052302|Tbc1d30	1.0	158.0	19.0	28167.0	0.0526	0.101396084934639	ns	0.174473658418421	ns	ENSMUSG00000052302|Tbc1d30	1.0		0.0	19.0	0.688247201611685
GO:0045820	negative regulation of glycolytic process	Biological Process	ENSMUSG00000020108|Ddit4	1.0	158.0	19.0	28167.0	0.0526	0.101396084934639	ns	0.174473658418421	ns		0.0	ENSMUSG00000020108|Ddit4	1.0	16.0	2.0
GO:0035613	RNA stem-loop binding	Molecular Function	ENSMUSG00000037447|Arid5a	1.0	158.0	19.0	28167.0	0.0526	0.101396084934639	ns	0.174473658418421	ns	ENSMUSG00000037447|Arid5a	1.0		0.0	18.0	-0.471404520791032
GO:0006690	icosanoid metabolic process	Biological Process	ENSMUSG00000040703|Cyp2s1	1.0	158.0	19.0	28167.0	0.0526	0.101396084934639	ns	0.174473658418421	ns	ENSMUSG00000040703|Cyp2s1	1.0		0.0	14.0	1.33630620956212
GO:0050901	leukocyte tethering or rolling	Biological Process	ENSMUSG00000027009|Itga4	1.0	158.0	19.0	28167.0	0.0526	0.101396084934639	ns	0.174473658418421	ns	ENSMUSG00000027009|Itga4	1.0		0.0	19.0	2.75298880644674
GO:0070402	NADPH binding	Molecular Function	ENSMUSG00000021670|Hmgcr	1.0	158.0	19.0	28167.0	0.0526	0.101396084934639	ns	0.174473658418421	ns		0.0	ENSMUSG00000021670|Hmgcr	1.0	19.0	-0.688247201611685
GO:0042834	peptidoglycan binding	Molecular Function	ENSMUSG00000027995|Tlr2	1.0	158.0	19.0	28167.0	0.0526	0.101396084934639	ns	0.174473658418421	ns	ENSMUSG00000027995|Tlr2	1.0		0.0	14.0	2.1380899352994
GO:0009615	response to virus	Biological Process	ENSMUSG00000068452|Duox2, ENSMUSG00000053175|Bcl3	2.0	158.0	96.0	28167.0	0.0208	0.101435603817676	ns	0.174473658418421	ns	ENSMUSG00000068452|Duox2, ENSMUSG00000053175|Bcl3	2.0		0.0	91.0	5.1365956999374
GO:0032587	ruffle membrane	Cellular Component	ENSMUSG00000024427|Spry4, ENSMUSG00000021750|Fam107a	2.0	158.0	96.0	28167.0	0.0208	0.101435603817676	ns	0.174473658418421	ns	ENSMUSG00000024427|Spry4	1.0	ENSMUSG00000021750|Fam107a	1.0	96.0	1.53093108923949
GO:0008401	retinoic acid 4-hydroxylase activity	Molecular Function	ENSMUSG00000024987|Cyp26a1	1.0	158.0	20.0	28167.0	0.05	0.106440117142268	ns	0.179752882318333	ns		0.0	ENSMUSG00000024987|Cyp26a1	1.0	17.0	-0.727606875108999
GO:0048557	embryonic digestive tract morphogenesis	Biological Process	ENSMUSG00000020644|Id2	1.0	158.0	20.0	28167.0	0.05	0.106440117142268	ns	0.179752882318333	ns	ENSMUSG00000020644|Id2	1.0		0.0	18.0	1.4142135623731
GO:0008373	sialyltransferase activity	Molecular Function	ENSMUSG00000022885|St6gal1	1.0	158.0	20.0	28167.0	0.05	0.106440117142268	ns	0.179752882318333	ns	ENSMUSG00000022885|St6gal1	1.0		0.0	18.0	1.88561808316413
GO:0042554	superoxide anion generation	Biological Process	ENSMUSG00000068452|Duox2	1.0	158.0	20.0	28167.0	0.05	0.106440117142268	ns	0.179752882318333	ns	ENSMUSG00000068452|Duox2	1.0		0.0	17.0	0.970142500145332
GO:0015106	bicarbonate transmembrane transporter activity	Molecular Function	ENSMUSG00000001225|Slc26a3	1.0	158.0	20.0	28167.0	0.05	0.106440117142268	ns	0.179752882318333	ns	ENSMUSG00000001225|Slc26a3	1.0		0.0	20.0	1.78885438199983
GO:0030150	protein import into mitochondrial matrix	Biological Process	ENSMUSG00000024580|Grpel2	1.0	158.0	20.0	28167.0	0.05	0.106440117142268	ns	0.179752882318333	ns	ENSMUSG00000024580|Grpel2	1.0		0.0	20.0	0.894427190999916
GO:0048745	smooth muscle tissue development	Biological Process	ENSMUSG00000029135|Fosl2	1.0	158.0	20.0	28167.0	0.05	0.106440117142268	ns	0.179752882318333	ns	ENSMUSG00000029135|Fosl2	1.0		0.0	19.0	1.37649440322337
GO:0043537	negative regulation of blood vessel endothelial cell migration	Biological Process	ENSMUSG00000036390|Gadd45a	1.0	158.0	20.0	28167.0	0.05	0.106440117142268	ns	0.179752882318333	ns	ENSMUSG00000036390|Gadd45a	1.0		0.0	19.0	1.60591013709393
GO:1902004	positive regulation of amyloid-beta formation	Biological Process	ENSMUSG00000027954|Efna1	1.0	158.0	20.0	28167.0	0.05	0.106440117142268	ns	0.179752882318333	ns	ENSMUSG00000027954|Efna1	1.0		0.0	20.0	2.23606797749979
GO:0044772	mitotic cell cycle phase transition	Biological Process	ENSMUSG00000042417|Ccno	1.0	158.0	20.0	28167.0	0.05	0.106440117142268	ns	0.179752882318333	ns	ENSMUSG00000042417|Ccno	1.0		0.0	19.0	-0.688247201611685
GO:0070628	proteasome binding	Molecular Function	ENSMUSG00000042745|Id1	1.0	158.0	20.0	28167.0	0.05	0.106440117142268	ns	0.179752882318333	ns	ENSMUSG00000042745|Id1	1.0		0.0	20.0	0.0
GO:0001829	trophectodermal cell differentiation	Biological Process	ENSMUSG00000052837|Junb	1.0	158.0	20.0	28167.0	0.05	0.106440117142268	ns	0.179752882318333	ns	ENSMUSG00000052837|Junb	1.0		0.0	16.0	1.5
GO:0032924	activin receptor signaling pathway	Biological Process	ENSMUSG00000037035|Inhbb	1.0	158.0	20.0	28167.0	0.05	0.106440117142268	ns	0.179752882318333	ns	ENSMUSG00000037035|Inhbb	1.0		0.0	20.0	2.23606797749979
GO:0048599	oocyte development	Biological Process	ENSMUSG00000037035|Inhbb	1.0	158.0	20.0	28167.0	0.05	0.106440117142268	ns	0.179752882318333	ns	ENSMUSG00000037035|Inhbb	1.0		0.0	16.0	1.5
GO:0005104	fibroblast growth factor receptor binding	Molecular Function	ENSMUSG00000030827|Fgf21	1.0	158.0	20.0	28167.0	0.05	0.106440117142268	ns	0.179752882318333	ns	ENSMUSG00000030827|Fgf21	1.0		0.0	12.0	2.3094010767585
GO:0042310	vasoconstriction	Biological Process	ENSMUSG00000020838|Slc6a4	1.0	158.0	20.0	28167.0	0.05	0.106440117142268	ns	0.179752882318333	ns	ENSMUSG00000020838|Slc6a4	1.0		0.0	17.0	1.69774937525433
GO:0035234	ectopic germ cell programmed cell death	Biological Process	ENSMUSG00000027398|Il1b	1.0	158.0	20.0	28167.0	0.05	0.106440117142268	ns	0.179752882318333	ns	ENSMUSG00000027398|Il1b	1.0		0.0	17.0	0.970142500145332
GO:0046330	positive regulation of JNK cascade	Biological Process	ENSMUSG00000036390|Gadd45a, ENSMUSG00000027398|Il1b	2.0	158.0	101.0	28167.0	0.0198	0.110366016448875	ns	0.185838486604975	ns	ENSMUSG00000036390|Gadd45a, ENSMUSG00000027398|Il1b	2.0		0.0	97.0	4.77212697612801
GO:0045475	locomotor rhythm	Biological Process	ENSMUSG00000020644|Id2	1.0	158.0	21.0	28167.0	0.0476	0.111456014448962	ns	0.185838486604975	ns	ENSMUSG00000020644|Id2	1.0		0.0	16.0	-1.0
GO:0050872	white fat cell differentiation	Biological Process	ENSMUSG00000020644|Id2	1.0	158.0	21.0	28167.0	0.0476	0.111456014448962	ns	0.185838486604975	ns	ENSMUSG00000020644|Id2	1.0		0.0	20.0	1.78885438199983
GO:0006654	phosphatidic acid biosynthetic process	Biological Process	ENSMUSG00000020593|Lpin1	1.0	158.0	21.0	28167.0	0.0476	0.111456014448962	ns	0.185838486604975	ns		0.0	ENSMUSG00000020593|Lpin1	1.0	21.0	0.87287156094397
GO:0010765	positive regulation of sodium ion transport	Biological Process	ENSMUSG00000029380|Cxcl1	1.0	158.0	21.0	28167.0	0.0476	0.111456014448962	ns	0.185838486604975	ns	ENSMUSG00000029380|Cxcl1	1.0		0.0	19.0	1.14707866935281
GO:1905564	positive regulation of vascular endothelial cell proliferation	Biological Process	ENSMUSG00000027009|Itga4	1.0	158.0	21.0	28167.0	0.0476	0.111456014448962	ns	0.185838486604975	ns	ENSMUSG00000027009|Itga4	1.0		0.0	20.0	1.78885438199983
GO:0050709	negative regulation of protein secretion	Biological Process	ENSMUSG00000021670|Hmgcr	1.0	158.0	21.0	28167.0	0.0476	0.111456014448962	ns	0.185838486604975	ns		0.0	ENSMUSG00000021670|Hmgcr	1.0	17.0	0.970142500145332
GO:0090190	positive regulation of branching involved in ureteric bud morphogenesis	Biological Process	ENSMUSG00000026976|Pax8	1.0	158.0	21.0	28167.0	0.0476	0.111456014448962	ns	0.185838486604975	ns		0.0	ENSMUSG00000026976|Pax8	1.0	17.0	1.455213750218
GO:0001046	core promoter sequence-specific DNA binding	Molecular Function	ENSMUSG00000037465|Klf10	1.0	158.0	21.0	28167.0	0.0476	0.111456014448962	ns	0.185838486604975	ns	ENSMUSG00000037465|Klf10	1.0		0.0	20.0	0.670820393249937
GO:0072520	seminiferous tubule development	Biological Process	ENSMUSG00000037035|Inhbb	1.0	158.0	21.0	28167.0	0.0476	0.111456014448962	ns	0.185838486604975	ns	ENSMUSG00000037035|Inhbb	1.0		0.0	19.0	0.229415733870562
GO:0061733	peptide-lysine-N-acetyltransferase activity	Molecular Function	ENSMUSG00000089694|Nat8f7	1.0	158.0	21.0	28167.0	0.0476	0.111456014448962	ns	0.185838486604975	ns		0.0	ENSMUSG00000089694|Nat8f7	1.0	21.0	0.218217890235992
GO:0032680	regulation of tumor necrosis factor production	Biological Process	ENSMUSG00000027995|Tlr2	1.0	158.0	21.0	28167.0	0.0476	0.111456014448962	ns	0.185838486604975	ns	ENSMUSG00000027995|Tlr2	1.0		0.0	21.0	2.8368325730679
GO:0045666	positive regulation of neuron differentiation	Biological Process	ENSMUSG00000020027|Socs2, ENSMUSG00000039533|Mmd2	2.0	158.0	104.0	28167.0	0.0192	0.115820315555818	ns	0.191326711634206	ns	ENSMUSG00000020027|Socs2	1.0	ENSMUSG00000039533|Mmd2	1.0	86.0	1.4018260516447
GO:0070062	extracellular exosome	Cellular Component	ENSMUSG00000037411|Serpine1, ENSMUSG00000041550|Serpina5	2.0	158.0	104.0	28167.0	0.0192	0.115820315555818	ns	0.191326711634206	ns	ENSMUSG00000037411|Serpine1	1.0	ENSMUSG00000041550|Serpina5	1.0	87.0	2.46585883012693
GO:0043495	protein-membrane adaptor activity	Molecular Function	ENSMUSG00000067825|Pex26	1.0	158.0	22.0	28167.0	0.0455	0.116443932793206	ns	0.191326711634206	ns	ENSMUSG00000067825|Pex26	1.0		0.0	22.0	0.0
GO:0019432	triglyceride biosynthetic process	Biological Process	ENSMUSG00000020593|Lpin1	1.0	158.0	22.0	28167.0	0.0455	0.116443932793206	ns	0.191326711634206	ns		0.0	ENSMUSG00000020593|Lpin1	1.0	22.0	0.852802865422442
GO:0033162	melanosome membrane	Cellular Component	ENSMUSG00000022129|Dct	1.0	158.0	22.0	28167.0	0.0455	0.116443932793206	ns	0.191326711634206	ns		0.0	ENSMUSG00000022129|Dct	1.0	19.0	0.458831467741123
GO:0002903	negative regulation of B cell apoptotic process	Biological Process	ENSMUSG00000038894|Irs2	1.0	158.0	22.0	28167.0	0.0455	0.116443932793206	ns	0.191326711634206	ns	ENSMUSG00000038894|Irs2	1.0		0.0	14.0	1.0690449676497
GO:0044342	type B pancreatic cell proliferation	Biological Process	ENSMUSG00000038894|Irs2	1.0	158.0	22.0	28167.0	0.0455	0.116443932793206	ns	0.191326711634206	ns	ENSMUSG00000038894|Irs2	1.0		0.0	19.0	-0.458831467741123
GO:2001224	positive regulation of neuron migration	Biological Process	ENSMUSG00000026072|Il1r1	1.0	158.0	22.0	28167.0	0.0455	0.116443932793206	ns	0.191326711634206	ns	ENSMUSG00000026072|Il1r1	1.0		0.0	21.0	2.8368325730679
GO:2000406	positive regulation of T cell migration	Biological Process	ENSMUSG00000027009|Itga4	1.0	158.0	22.0	28167.0	0.0455	0.116443932793206	ns	0.191326711634206	ns	ENSMUSG00000027009|Itga4	1.0		0.0	21.0	2.8368325730679
GO:0015698	inorganic anion transport	Biological Process	ENSMUSG00000022003|Slc25a30	1.0	158.0	22.0	28167.0	0.0455	0.116443932793206	ns	0.191326711634206	ns	ENSMUSG00000022003|Slc25a30	1.0		0.0	21.0	1.09108945117996
GO:0031929	TOR signaling	Biological Process	ENSMUSG00000023755|Rhebl1	1.0	158.0	22.0	28167.0	0.0455	0.116443932793206	ns	0.191326711634206	ns	ENSMUSG00000023755|Rhebl1	1.0		0.0	21.0	1.96396101212393
GO:0050998	nitric-oxide synthase binding	Molecular Function	ENSMUSG00000020838|Slc6a4	1.0	158.0	22.0	28167.0	0.0455	0.116443932793206	ns	0.191326711634206	ns	ENSMUSG00000020838|Slc6a4	1.0		0.0	22.0	-0.639602149066831
GO:0016462	pyrophosphatase activity	Molecular Function	ENSMUSG00000050860|Phospho1	1.0	158.0	22.0	28167.0	0.0455	0.116443932793206	ns	0.191326711634206	ns	ENSMUSG00000050860|Phospho1	1.0		0.0	21.0	1.52752523165195
GO:0033198	response to ATP	Biological Process	ENSMUSG00000027398|Il1b	1.0	158.0	22.0	28167.0	0.0455	0.116443932793206	ns	0.191326711634206	ns	ENSMUSG00000027398|Il1b	1.0		0.0	21.0	-1.09108945117996
GO:0006351	DNA-templated transcription	Biological Process	ENSMUSG00000018604|Tbx3, ENSMUSG00000026976|Pax8	2.0	158.0	105.0	28167.0	0.019	0.117653560159841	ns	0.19291274298275	ns	ENSMUSG00000018604|Tbx3	1.0	ENSMUSG00000026976|Pax8	1.0	100.0	2.4
GO:0006606	protein import into nucleus	Biological Process	ENSMUSG00000053175|Bcl3, ENSMUSG00000072944|Nup62cl	2.0	158.0	105.0	28167.0	0.019	0.117653560159841	ns	0.19291274298275	ns	ENSMUSG00000053175|Bcl3, ENSMUSG00000072944|Nup62cl	2.0		0.0	100.0	2.7
GO:0005576	extracellular region	Cellular Component	ENSMUSG00000047517|Dmbt1, ENSMUSG00000022885|St6gal1, ENSMUSG00000026981|Il1rn, ENSMUSG00000047492|Inhbe, ENSMUSG00000045672|Col27a1, ENSMUSG00000029380|Cxcl1, ENSMUSG00000027954|Efna1, ENSMUSG00000037411|Serpine1, ENSMUSG00000026072|Il1r1, ENSMUSG00000041550|Serpina5, ENSMUSG00000051439|Cd14, ENSMUSG00000037035|Inhbb, ENSMUSG00000030827|Fgf21, ENSMUSG00000050014|Apol10b, ENSMUSG00000027398|Il1b	15.0	158.0	1915.0	28167.0	0.0078	0.11943500825958	ns	0.195120218858583	ns	ENSMUSG00000047517|Dmbt1, ENSMUSG00000022885|St6gal1, ENSMUSG00000026981|Il1rn, ENSMUSG00000047492|Inhbe, ENSMUSG00000029380|Cxcl1, ENSMUSG00000027954|Efna1, ENSMUSG00000037411|Serpine1, ENSMUSG00000026072|Il1r1, ENSMUSG00000051439|Cd14, ENSMUSG00000037035|Inhbb, ENSMUSG00000030827|Fgf21, ENSMUSG00000050014|Apol10b, ENSMUSG00000027398|Il1b	13.0	ENSMUSG00000045672|Col27a1, ENSMUSG00000041550|Serpina5	2.0	1418.0	6.53276433625618
GO:0045121	membrane raft	Cellular Component	ENSMUSG00000051439|Cd14, ENSMUSG00000020838|Slc6a4, ENSMUSG00000027995|Tlr2	3.0	158.0	214.0	28167.0	0.014	0.119444724487174	ns	0.195120218858583	ns	ENSMUSG00000051439|Cd14, ENSMUSG00000020838|Slc6a4, ENSMUSG00000027995|Tlr2	3.0		0.0	201.0	2.82138246343439
GO:0050829	defense response to Gram-negative bacterium	Biological Process	ENSMUSG00000035356|Nfkbiz, ENSMUSG00000037411|Serpine1	2.0	158.0	106.0	28167.0	0.0189	0.119494142898195	ns	0.195120218858583	ns	ENSMUSG00000035356|Nfkbiz, ENSMUSG00000037411|Serpine1	2.0		0.0	60.0	2.19469056285087
GO:0001649	osteoblast differentiation	Biological Process	ENSMUSG00000029135|Fosl2, ENSMUSG00000052837|Junb	2.0	158.0	106.0	28167.0	0.0189	0.119494142898195	ns	0.195120218858583	ns	ENSMUSG00000029135|Fosl2, ENSMUSG00000052837|Junb	2.0		0.0	95.0	1.3337718577107
GO:0001779	natural killer cell differentiation	Biological Process	ENSMUSG00000020644|Id2	1.0	158.0	23.0	28167.0	0.0435	0.121404027254697	ns	0.196009160567654	ns	ENSMUSG00000020644|Id2	1.0		0.0	23.0	2.5021729686849
GO:0005797	Golgi medial cisterna	Cellular Component	ENSMUSG00000022885|St6gal1	1.0	158.0	23.0	28167.0	0.0435	0.121404027254697	ns	0.196009160567654	ns	ENSMUSG00000022885|St6gal1	1.0		0.0	23.0	2.29365855462782
GO:1904019	epithelial cell apoptotic process	Biological Process	ENSMUSG00000035356|Nfkbiz	1.0	158.0	23.0	28167.0	0.0435	0.121404027254697	ns	0.196009160567654	ns	ENSMUSG00000035356|Nfkbiz	1.0		0.0	20.0	0.0
GO:0008375	acetylglucosaminyltransferase activity	Molecular Function	ENSMUSG00000037953|A4gnt	1.0	158.0	23.0	28167.0	0.0435	0.121404027254697	ns	0.196009160567654	ns		0.0	ENSMUSG00000037953|A4gnt	1.0	19.0	1.60591013709393
GO:0002687	positive regulation of leukocyte migration	Biological Process	ENSMUSG00000027009|Itga4	1.0	158.0	23.0	28167.0	0.0435	0.121404027254697	ns	0.196009160567654	ns	ENSMUSG00000027009|Itga4	1.0		0.0	21.0	2.18217890235992
GO:0030695	GTPase regulator activity	Molecular Function	ENSMUSG00000021670|Hmgcr	1.0	158.0	23.0	28167.0	0.0435	0.121404027254697	ns	0.196009160567654	ns		0.0	ENSMUSG00000021670|Hmgcr	1.0	23.0	1.25108648434245
GO:0071577	zinc ion transmembrane transport	Biological Process	ENSMUSG00000029151|Slc30a3	1.0	158.0	23.0	28167.0	0.0435	0.121404027254697	ns	0.196009160567654	ns	ENSMUSG00000029151|Slc30a3	1.0		0.0	23.0	1.04257207028537
GO:0070182	DNA polymerase binding	Molecular Function	ENSMUSG00000006585|Cdt1	1.0	158.0	23.0	28167.0	0.0435	0.121404027254697	ns	0.196009160567654	ns	ENSMUSG00000006585|Cdt1	1.0		0.0	23.0	0.208514414057075
GO:0031430	M band	Cellular Component	ENSMUSG00000037139|Myom3	1.0	158.0	23.0	28167.0	0.0435	0.121404027254697	ns	0.196009160567654	ns		0.0	ENSMUSG00000037139|Myom3	1.0	21.0	-0.218217890235992
GO:0017075	syntaxin-1 binding	Molecular Function	ENSMUSG00000020838|Slc6a4	1.0	158.0	23.0	28167.0	0.0435	0.121404027254697	ns	0.196009160567654	ns	ENSMUSG00000020838|Slc6a4	1.0		0.0	20.0	0.0
GO:0050995	negative regulation of lipid catabolic process	Biological Process	ENSMUSG00000027398|Il1b	1.0	158.0	23.0	28167.0	0.0435	0.121404027254697	ns	0.196009160567654	ns	ENSMUSG00000027398|Il1b	1.0		0.0	20.0	1.34164078649987
GO:0007049	cell cycle	Biological Process	ENSMUSG00000046179|E2f8, ENSMUSG00000036390|Gadd45a, ENSMUSG00000042417|Ccno, ENSMUSG00000017639|Rab11fip4, ENSMUSG00000006585|Cdt1, ENSMUSG00000021750|Fam107a	6.0	158.0	600.0	28167.0	0.01	0.122375020739459	ns	0.197375033450057	ns	ENSMUSG00000046179|E2f8, ENSMUSG00000036390|Gadd45a, ENSMUSG00000042417|Ccno, ENSMUSG00000017639|Rab11fip4, ENSMUSG00000006585|Cdt1	5.0	ENSMUSG00000021750|Fam107a	1.0	584.0	4.55183238731302
GO:0009986	cell surface	Cellular Component	ENSMUSG00000028128|F3, ENSMUSG00000068452|Duox2, ENSMUSG00000026072|Il1r1, ENSMUSG00000027009|Itga4, ENSMUSG00000051439|Cd14, ENSMUSG00000034634|Ly6d, ENSMUSG00000027995|Tlr2	7.0	158.0	739.0	28167.0	0.0095	0.123005904534356	ns	0.198190125775254	ns	ENSMUSG00000028128|F3, ENSMUSG00000068452|Duox2, ENSMUSG00000026072|Il1r1, ENSMUSG00000027009|Itga4, ENSMUSG00000051439|Cd14, ENSMUSG00000034634|Ly6d, ENSMUSG00000027995|Tlr2	7.0		0.0	652.0	6.30524662240306
GO:0050852	T cell receptor signaling pathway	Biological Process	ENSMUSG00000035356|Nfkbiz, ENSMUSG00000029135|Fosl2	2.0	158.0	108.0	28167.0	0.0185	0.123196769646009	ns	0.198295310164167	ns	ENSMUSG00000035356|Nfkbiz, ENSMUSG00000029135|Fosl2	2.0		0.0	93.0	3.00715991471823
GO:0030334	regulation of cell migration	Biological Process	ENSMUSG00000074063|Osgin1, ENSMUSG00000030827|Fgf21	2.0	158.0	109.0	28167.0	0.0183	0.125058540344331	ns	0.199684942743986	ns	ENSMUSG00000074063|Osgin1, ENSMUSG00000030827|Fgf21	2.0		0.0	94.0	3.09426373877638
GO:0071260	cellular response to mechanical stimulus	Biological Process	ENSMUSG00000036390|Gadd45a, ENSMUSG00000027398|Il1b	2.0	158.0	109.0	28167.0	0.0183	0.125058540344331	ns	0.199684942743986	ns	ENSMUSG00000036390|Gadd45a, ENSMUSG00000027398|Il1b	2.0		0.0	93.0	1.14064686420347
GO:0042744	hydrogen peroxide catabolic process	Biological Process	ENSMUSG00000068452|Duox2	1.0	158.0	24.0	28167.0	0.0417	0.126336452059051	ns	0.199684942743986	ns	ENSMUSG00000068452|Duox2	1.0		0.0	20.0	-0.447213595499958
GO:0061178	regulation of insulin secretion involved in cellular response to glucose stimulus	Biological Process	ENSMUSG00000020889|Nr1d1	1.0	158.0	24.0	28167.0	0.0417	0.126336452059051	ns	0.199684942743986	ns	ENSMUSG00000020889|Nr1d1	1.0		0.0	20.0	0.894427190999916
GO:0001702	gastrulation with mouth forming second	Biological Process	ENSMUSG00000079494|Nat8f5	1.0	158.0	24.0	28167.0	0.0417	0.126336452059051	ns	0.199684942743986	ns		0.0	ENSMUSG00000079494|Nat8f5	1.0	24.0	1.63299316185545
GO:0003180	aortic valve morphogenesis	Biological Process	ENSMUSG00000027954|Efna1	1.0	158.0	24.0	28167.0	0.0417	0.126336452059051	ns	0.199684942743986	ns	ENSMUSG00000027954|Efna1	1.0		0.0	24.0	0.0
GO:0001659	temperature homeostasis	Biological Process	ENSMUSG00000074794|Arrdc3	1.0	158.0	24.0	28167.0	0.0417	0.126336452059051	ns	0.199684942743986	ns	ENSMUSG00000074794|Arrdc3	1.0		0.0	17.0	1.69774937525433
GO:0010666	positive regulation of cardiac muscle cell apoptotic process	Biological Process	ENSMUSG00000021670|Hmgcr	1.0	158.0	24.0	28167.0	0.0417	0.126336452059051	ns	0.199684942743986	ns		0.0	ENSMUSG00000021670|Hmgcr	1.0	23.0	2.29365855462782
GO:0061179	negative regulation of insulin secretion involved in cellular response to glucose stimulus	Biological Process	ENSMUSG00000021670|Hmgcr	1.0	158.0	24.0	28167.0	0.0417	0.126336452059051	ns	0.199684942743986	ns		0.0	ENSMUSG00000021670|Hmgcr	1.0	23.0	-0.208514414057075
GO:0046677	response to antibiotic	Biological Process	ENSMUSG00000042745|Id1	1.0	158.0	24.0	28167.0	0.0417	0.126336452059051	ns	0.199684942743986	ns	ENSMUSG00000042745|Id1	1.0		0.0	21.0	0.654653670707977
GO:0005385	zinc ion transmembrane transporter activity	Molecular Function	ENSMUSG00000029151|Slc30a3	1.0	158.0	24.0	28167.0	0.0417	0.126336452059051	ns	0.199684942743986	ns	ENSMUSG00000029151|Slc30a3	1.0		0.0	24.0	1.63299316185545
GO:0006829	zinc ion transport	Biological Process	ENSMUSG00000029151|Slc30a3	1.0	158.0	24.0	28167.0	0.0417	0.126336452059051	ns	0.199684942743986	ns	ENSMUSG00000029151|Slc30a3	1.0		0.0	23.0	1.45960089839952
GO:0060716	labyrinthine layer blood vessel development	Biological Process	ENSMUSG00000052837|Junb	1.0	158.0	24.0	28167.0	0.0417	0.126336452059051	ns	0.199684942743986	ns	ENSMUSG00000052837|Junb	1.0		0.0	23.0	1.45960089839952
GO:0017056	structural constituent of nuclear pore	Molecular Function	ENSMUSG00000072944|Nup62cl	1.0	158.0	24.0	28167.0	0.0417	0.126336452059051	ns	0.199684942743986	ns	ENSMUSG00000072944|Nup62cl	1.0		0.0	23.0	1.6681153124566
GO:0051412	response to corticosterone	Biological Process	ENSMUSG00000003545|Fosb	1.0	158.0	24.0	28167.0	0.0417	0.126336452059051	ns	0.199684942743986	ns	ENSMUSG00000003545|Fosb	1.0		0.0	21.0	-0.218217890235992
GO:0046961	proton-transporting ATPase activity, rotational mechanism	Molecular Function	ENSMUSG00000028238|Atp6v0d2	1.0	158.0	24.0	28167.0	0.0417	0.126336452059051	ns	0.199684942743986	ns		0.0	ENSMUSG00000028238|Atp6v0d2	1.0	21.0	0.218217890235992
GO:0030500	regulation of bone mineralization	Biological Process	ENSMUSG00000050860|Phospho1	1.0	158.0	24.0	28167.0	0.0417	0.126336452059051	ns	0.199684942743986	ns	ENSMUSG00000050860|Phospho1	1.0		0.0	20.0	1.34164078649987
GO:0046579	positive regulation of Ras protein signal transduction	Biological Process	ENSMUSG00000039533|Mmd2	1.0	158.0	24.0	28167.0	0.0417	0.126336452059051	ns	0.199684942743986	ns		0.0	ENSMUSG00000039533|Mmd2	1.0	23.0	0.41702882811415
GO:0005543	phospholipid binding	Molecular Function	ENSMUSG00000028128|F3, ENSMUSG00000072944|Nup62cl	2.0	158.0	110.0	28167.0	0.0182	0.126927102534517	ns	0.200417894902002	ns	ENSMUSG00000028128|F3, ENSMUSG00000072944|Nup62cl	2.0		0.0	104.0	2.35339362165821
GO:0007626	locomotory behavior	Biological Process	ENSMUSG00000025229|Pitx3, ENSMUSG00000018900|Slc22a5	2.0	158.0	111.0	28167.0	0.018	0.128802322770491	ns	0.203175691962643	ns	ENSMUSG00000018900|Slc22a5	1.0	ENSMUSG00000025229|Pitx3	1.0	88.0	0.426401432711221
GO:0030182	neuron differentiation	Biological Process	ENSMUSG00000027954|Efna1, ENSMUSG00000020108|Ddit4, ENSMUSG00000099343|Gm28836	3.0	158.0	222.0	28167.0	0.0135	0.129329604126444	ns	0.203803837241172	ns	ENSMUSG00000027954|Efna1	1.0	ENSMUSG00000020108|Ddit4, ENSMUSG00000099343|Gm28836	2.0	170.0	2.6843774609658
GO:0035725	sodium ion transmembrane transport	Biological Process	ENSMUSG00000013275|Slc41a1, ENSMUSG00000020838|Slc6a4	2.0	158.0	112.0	28167.0	0.0179	0.130684068872051	ns	0.204772834347555	ns	ENSMUSG00000013275|Slc41a1, ENSMUSG00000020838|Slc6a4	2.0		0.0	94.0	1.95970036789171
GO:0050770	regulation of axonogenesis	Biological Process	ENSMUSG00000027954|Efna1	1.0	158.0	25.0	28167.0	0.04	0.131241360582473	ns	0.204772834347555	ns	ENSMUSG00000027954|Efna1	1.0		0.0	22.0	-0.639602149066831
GO:0008483	transaminase activity	Molecular Function	ENSMUSG00000019232|Etnppl	1.0	158.0	25.0	28167.0	0.04	0.131241360582473	ns	0.204772834347555	ns		0.0	ENSMUSG00000019232|Etnppl	1.0	24.0	-0.816496580927726
GO:0046580	negative regulation of Ras protein signal transduction	Biological Process	ENSMUSG00000024427|Spry4	1.0	158.0	25.0	28167.0	0.04	0.131241360582473	ns	0.204772834347555	ns	ENSMUSG00000024427|Spry4	1.0		0.0	25.0	1.4
GO:0048260	positive regulation of receptor-mediated endocytosis	Biological Process	ENSMUSG00000037411|Serpine1	1.0	158.0	25.0	28167.0	0.04	0.131241360582473	ns	0.204772834347555	ns	ENSMUSG00000037411|Serpine1	1.0		0.0	25.0	3.0
GO:2000353	positive regulation of endothelial cell apoptotic process	Biological Process	ENSMUSG00000027009|Itga4	1.0	158.0	25.0	28167.0	0.04	0.131241360582473	ns	0.204772834347555	ns	ENSMUSG00000027009|Itga4	1.0		0.0	24.0	-0.408248290463863
GO:0048854	brain morphogenesis	Biological Process	ENSMUSG00000020838|Slc6a4	1.0	158.0	25.0	28167.0	0.04	0.131241360582473	ns	0.204772834347555	ns	ENSMUSG00000020838|Slc6a4	1.0		0.0	23.0	1.25108648434245
GO:0051899	membrane depolarization	Biological Process	ENSMUSG00000020838|Slc6a4	1.0	158.0	25.0	28167.0	0.04	0.131241360582473	ns	0.204772834347555	ns	ENSMUSG00000020838|Slc6a4	1.0		0.0	21.0	0.218217890235992
GO:0050900	leukocyte migration	Biological Process	ENSMUSG00000027398|Il1b	1.0	158.0	25.0	28167.0	0.04	0.131241360582473	ns	0.204772834347555	ns	ENSMUSG00000027398|Il1b	1.0		0.0	25.0	2.4
GO:0070542	response to fatty acid	Biological Process	ENSMUSG00000027995|Tlr2	1.0	158.0	25.0	28167.0	0.04	0.131241360582473	ns	0.204772834347555	ns	ENSMUSG00000027995|Tlr2	1.0		0.0	25.0	0.2
GO:0000902	cell morphogenesis	Biological Process	ENSMUSG00000029135|Fosl2, ENSMUSG00000000305|Cdh4	2.0	158.0	113.0	28167.0	0.0177	0.132572209915012	ns	0.20664513273031	ns	ENSMUSG00000029135|Fosl2, ENSMUSG00000000305|Cdh4	2.0		0.0	99.0	4.32166260561461
GO:0009897	external side of plasma membrane	Cellular Component	ENSMUSG00000037390|Muc17, ENSMUSG00000026072|Il1r1, ENSMUSG00000041550|Serpina5, ENSMUSG00000051439|Cd14, ENSMUSG00000035239|Neu3	5.0	158.0	479.0	28167.0	0.0104	0.132921519957542	ns	0.206985286008836	ns	ENSMUSG00000037390|Muc17, ENSMUSG00000026072|Il1r1, ENSMUSG00000051439|Cd14	3.0	ENSMUSG00000041550|Serpina5, ENSMUSG00000035239|Neu3	2.0	411.0	3.20621355383544
GO:0001501	skeletal system development	Biological Process	ENSMUSG00000018604|Tbx3, ENSMUSG00000045672|Col27a1	2.0	158.0	114.0	28167.0	0.0175	0.13446661622143	ns	0.208979121076415	ns	ENSMUSG00000018604|Tbx3	1.0	ENSMUSG00000045672|Col27a1	1.0	99.0	1.50755672288882
GO:0000278	mitotic cell cycle	Biological Process	ENSMUSG00000042417|Ccno, ENSMUSG00000006585|Cdt1	2.0	158.0	114.0	28167.0	0.0175	0.13446661622143	ns	0.208979121076415	ns	ENSMUSG00000042417|Ccno, ENSMUSG00000006585|Cdt1	2.0		0.0	108.0	2.79052630108319
GO:0009416	response to light stimulus	Biological Process	ENSMUSG00000020038|Cry1	1.0	158.0	26.0	28167.0	0.0385	0.136118905356405	ns	0.210099463888331	ns		0.0	ENSMUSG00000020038|Cry1	1.0	21.0	0.0
GO:0005158	insulin receptor binding	Molecular Function	ENSMUSG00000038894|Irs2	1.0	158.0	26.0	28167.0	0.0385	0.136118905356405	ns	0.210099463888331	ns	ENSMUSG00000038894|Irs2	1.0		0.0	23.0	-0.625543242171224
GO:0043548	phosphatidylinositol 3-kinase binding	Molecular Function	ENSMUSG00000038894|Irs2	1.0	158.0	26.0	28167.0	0.0385	0.136118905356405	ns	0.210099463888331	ns	ENSMUSG00000038894|Irs2	1.0		0.0	25.0	0.6
GO:0032740	positive regulation of interleukin-17 production	Biological Process	ENSMUSG00000037447|Arid5a	1.0	158.0	26.0	28167.0	0.0385	0.136118905356405	ns	0.210099463888331	ns	ENSMUSG00000037447|Arid5a	1.0		0.0	26.0	1.37281294596729
GO:0030667	secretory granule membrane	Cellular Component	ENSMUSG00000052212|Cd177	1.0	158.0	26.0	28167.0	0.0385	0.136118905356405	ns	0.210099463888331	ns	ENSMUSG00000052212|Cd177	1.0		0.0	24.0	0.0
GO:0021537	telencephalon development	Biological Process	ENSMUSG00000020037|Rfx4	1.0	158.0	26.0	28167.0	0.0385	0.136118905356405	ns	0.210099463888331	ns	ENSMUSG00000020037|Rfx4	1.0		0.0	21.0	0.436435780471985
GO:0043296	apical junction complex	Cellular Component	ENSMUSG00000020776|Fbf1	1.0	158.0	26.0	28167.0	0.0385	0.136118905356405	ns	0.210099463888331	ns	ENSMUSG00000020776|Fbf1	1.0		0.0	25.0	3.8
GO:0001227	DNA-binding transcription repressor activity, RNA polymerase II-specific	Molecular Function	ENSMUSG00000046179|E2f8, ENSMUSG00000030256|Bhlhe41, ENSMUSG00000020889|Nr1d1, ENSMUSG00000018604|Tbx3	4.0	158.0	353.0	28167.0	0.0113	0.137632491703647	ns	0.212228226953182	ns	ENSMUSG00000046179|E2f8, ENSMUSG00000030256|Bhlhe41, ENSMUSG00000020889|Nr1d1, ENSMUSG00000018604|Tbx3	4.0		0.0	309.0	4.09593689271773
GO:0006811	monoatomic ion transport	Biological Process	ENSMUSG00000018900|Slc22a5, ENSMUSG00000013275|Slc41a1, ENSMUSG00000029151|Slc30a3, ENSMUSG00000063652|Slc22a21, ENSMUSG00000028238|Atp6v0d2, ENSMUSG00000021499|Catsper3	6.0	158.0	625.0	28167.0	0.0096	0.14036325900082	ns	0.215063214411516	ns	ENSMUSG00000018900|Slc22a5, ENSMUSG00000013275|Slc41a1, ENSMUSG00000029151|Slc30a3, ENSMUSG00000063652|Slc22a21	4.0	ENSMUSG00000028238|Atp6v0d2, ENSMUSG00000021499|Catsper3	2.0	520.0	3.02585016660925
GO:0070374	positive regulation of ERK1 and ERK2 cascade	Biological Process	ENSMUSG00000021670|Hmgcr, ENSMUSG00000030827|Fgf21, ENSMUSG00000027398|Il1b	3.0	158.0	231.0	28167.0	0.013	0.140783604972853	ns	0.215063214411516	ns	ENSMUSG00000030827|Fgf21, ENSMUSG00000027398|Il1b	2.0	ENSMUSG00000021670|Hmgcr	1.0	205.0	4.53979692250226
GO:0021772	olfactory bulb development	Biological Process	ENSMUSG00000020644|Id2	1.0	158.0	27.0	28167.0	0.037	0.140969238072146	ns	0.215063214411516	ns	ENSMUSG00000020644|Id2	1.0		0.0	19.0	0.688247201611685
GO:0048535	lymph node development	Biological Process	ENSMUSG00000020644|Id2	1.0	158.0	27.0	28167.0	0.037	0.140969238072146	ns	0.215063214411516	ns	ENSMUSG00000020644|Id2	1.0		0.0	27.0	1.73205080756888
GO:0045722	positive regulation of gluconeogenesis	Biological Process	ENSMUSG00000020038|Cry1	1.0	158.0	27.0	28167.0	0.037	0.140969238072146	ns	0.215063214411516	ns		0.0	ENSMUSG00000020038|Cry1	1.0	26.0	-0.784464540552736
GO:0002053	positive regulation of mesenchymal cell proliferation	Biological Process	ENSMUSG00000038894|Irs2	1.0	158.0	27.0	28167.0	0.037	0.140969238072146	ns	0.215063214411516	ns	ENSMUSG00000038894|Irs2	1.0		0.0	27.0	2.3094010767585
GO:0046966	nuclear thyroid hormone receptor binding	Molecular Function	ENSMUSG00000037447|Arid5a	1.0	158.0	27.0	28167.0	0.037	0.140969238072146	ns	0.215063214411516	ns	ENSMUSG00000037447|Arid5a	1.0		0.0	27.0	4.81125224324688
GO:0016811	hydrolase activity, acting on carbon-nitrogen (but not peptide) bonds, in linear amides	Molecular Function	ENSMUSG00000037440|Vnn1	1.0	158.0	27.0	28167.0	0.037	0.140969238072146	ns	0.215063214411516	ns	ENSMUSG00000037440|Vnn1	1.0		0.0	16.0	0.75
GO:0045742	positive regulation of epidermal growth factor receptor signaling pathway	Biological Process	ENSMUSG00000035239|Neu3	1.0	158.0	27.0	28167.0	0.037	0.140969238072146	ns	0.215063214411516	ns		0.0	ENSMUSG00000035239|Neu3	1.0	26.0	0.98058067569092
GO:0044331	cell-cell adhesion mediated by cadherin	Biological Process	ENSMUSG00000000305|Cdh4	1.0	158.0	27.0	28167.0	0.037	0.140969238072146	ns	0.215063214411516	ns	ENSMUSG00000000305|Cdh4	1.0		0.0	20.0	1.11803398874989
GO:0034361	very-low-density lipoprotein particle	Cellular Component	ENSMUSG00000050014|Apol10b	1.0	158.0	27.0	28167.0	0.037	0.140969238072146	ns	0.215063214411516	ns	ENSMUSG00000050014|Apol10b	1.0		0.0	26.0	2.54950975679639
GO:1902476	chloride transmembrane transport	Biological Process	ENSMUSG00000001225|Slc26a3, ENSMUSG00000050014|Apol10b	2.0	158.0	119.0	28167.0	0.0168	0.144028173996121	ns	0.219517844343509	ns	ENSMUSG00000001225|Slc26a3, ENSMUSG00000050014|Apol10b	2.0		0.0	98.0	2.22233559801486
GO:0045648	positive regulation of erythrocyte differentiation	Biological Process	ENSMUSG00000020644|Id2	1.0	158.0	28.0	28167.0	0.0357	0.145792509585458	ns	0.219872371189531	ns	ENSMUSG00000020644|Id2	1.0		0.0	28.0	2.26778683805536
GO:0048708	astrocyte differentiation	Biological Process	ENSMUSG00000020644|Id2	1.0	158.0	28.0	28167.0	0.0357	0.145792509585458	ns	0.219872371189531	ns	ENSMUSG00000020644|Id2	1.0		0.0	25.0	1.4
GO:0090303	positive regulation of wound healing	Biological Process	ENSMUSG00000068452|Duox2	1.0	158.0	28.0	28167.0	0.0357	0.145792509585458	ns	0.219872371189531	ns	ENSMUSG00000068452|Duox2	1.0		0.0	25.0	1.2
GO:0015701	bicarbonate transport	Biological Process	ENSMUSG00000001225|Slc26a3	1.0	158.0	28.0	28167.0	0.0357	0.145792509585458	ns	0.219872371189531	ns	ENSMUSG00000001225|Slc26a3	1.0		0.0	28.0	1.88982236504614
GO:0045662	negative regulation of myoblast differentiation	Biological Process	ENSMUSG00000018604|Tbx3	1.0	158.0	28.0	28167.0	0.0357	0.145792509585458	ns	0.219872371189531	ns	ENSMUSG00000018604|Tbx3	1.0		0.0	22.0	0.852802865422442
GO:0030225	macrophage differentiation	Biological Process	ENSMUSG00000029135|Fosl2	1.0	158.0	28.0	28167.0	0.0357	0.145792509585458	ns	0.219872371189531	ns	ENSMUSG00000029135|Fosl2	1.0		0.0	27.0	2.88675134594813
GO:0045721	negative regulation of gluconeogenesis	Biological Process	ENSMUSG00000020038|Cry1	1.0	158.0	28.0	28167.0	0.0357	0.145792509585458	ns	0.219872371189531	ns		0.0	ENSMUSG00000020038|Cry1	1.0	27.0	-0.962250448649376
GO:0090026	positive regulation of monocyte chemotaxis	Biological Process	ENSMUSG00000037411|Serpine1	1.0	158.0	28.0	28167.0	0.0357	0.145792509585458	ns	0.219872371189531	ns	ENSMUSG00000037411|Serpine1	1.0		0.0	22.0	1.91880644720049
GO:0010043	response to zinc ion	Biological Process	ENSMUSG00000029151|Slc30a3	1.0	158.0	28.0	28167.0	0.0357	0.145792509585458	ns	0.219872371189531	ns	ENSMUSG00000029151|Slc30a3	1.0		0.0	27.0	-0.192450089729875
GO:0060252	positive regulation of glial cell proliferation	Biological Process	ENSMUSG00000027398|Il1b	1.0	158.0	28.0	28167.0	0.0357	0.145792509585458	ns	0.219872371189531	ns	ENSMUSG00000027398|Il1b	1.0		0.0	28.0	0.755928946018454
GO:0038187	pattern recognition receptor activity	Molecular Function	ENSMUSG00000027995|Tlr2	1.0	158.0	28.0	28167.0	0.0357	0.145792509585458	ns	0.219872371189531	ns	ENSMUSG00000027995|Tlr2	1.0		0.0	26.0	2.74562589193458
GO:0016042	lipid catabolic process	Biological Process	ENSMUSG00000027698|Nceh1, ENSMUSG00000035239|Neu3	2.0	158.0	120.0	28167.0	0.0167	0.145957517220766	ns	0.219911182911822	ns	ENSMUSG00000027698|Nceh1	1.0	ENSMUSG00000035239|Neu3	1.0	98.0	3.03045763365663
GO:0035925	mRNA 3'-UTR AU-rich region binding	Molecular Function	ENSMUSG00000045817|Zfp36l2	1.0	158.0	29.0	28167.0	0.0345	0.150588869921132	ns	0.224109166451901	ns	ENSMUSG00000045817|Zfp36l2	1.0		0.0	27.0	2.69430125621825
GO:0044344	cellular response to fibroblast growth factor stimulus	Biological Process	ENSMUSG00000045817|Zfp36l2	1.0	158.0	29.0	28167.0	0.0345	0.150588869921132	ns	0.224109166451901	ns	ENSMUSG00000045817|Zfp36l2	1.0		0.0	29.0	3.15682074900988
GO:0035902	response to immobilization stress	Biological Process	ENSMUSG00000025229|Pitx3	1.0	158.0	29.0	28167.0	0.0345	0.150588869921132	ns	0.224109166451901	ns		0.0	ENSMUSG00000025229|Pitx3	1.0	24.0	0.816496580927726
GO:2000147	positive regulation of cell motility	Biological Process	ENSMUSG00000068452|Duox2	1.0	158.0	29.0	28167.0	0.0345	0.150588869921132	ns	0.224109166451901	ns	ENSMUSG00000068452|Duox2	1.0		0.0	29.0	1.29986736723936
GO:0001678	intracellular glucose homeostasis	Biological Process	ENSMUSG00000020889|Nr1d1	1.0	158.0	29.0	28167.0	0.0345	0.150588869921132	ns	0.224109166451901	ns	ENSMUSG00000020889|Nr1d1	1.0		0.0	27.0	0.384900179459751
GO:0016538	cyclin-dependent protein serine/threonine kinase regulator activity	Molecular Function	ENSMUSG00000042417|Ccno	1.0	158.0	29.0	28167.0	0.0345	0.150588869921132	ns	0.224109166451901	ns	ENSMUSG00000042417|Ccno	1.0		0.0	27.0	0.962250448649376
GO:1902042	negative regulation of extrinsic apoptotic signaling pathway via death domain receptors	Biological Process	ENSMUSG00000037411|Serpine1	1.0	158.0	29.0	28167.0	0.0345	0.150588869921132	ns	0.224109166451901	ns	ENSMUSG00000037411|Serpine1	1.0		0.0	27.0	0.577350269189626
GO:0060425	lung morphogenesis	Biological Process	ENSMUSG00000042745|Id1	1.0	158.0	29.0	28167.0	0.0345	0.150588869921132	ns	0.224109166451901	ns	ENSMUSG00000042745|Id1	1.0		0.0	28.0	2.64575131106459
GO:0031210	phosphatidylcholine binding	Molecular Function	ENSMUSG00000041550|Serpina5	1.0	158.0	29.0	28167.0	0.0345	0.150588869921132	ns	0.224109166451901	ns		0.0	ENSMUSG00000041550|Serpina5	1.0	27.0	-0.192450089729875
GO:0030100	regulation of endocytosis	Biological Process	ENSMUSG00000052212|Cd177	1.0	158.0	29.0	28167.0	0.0345	0.150588869921132	ns	0.224109166451901	ns	ENSMUSG00000052212|Cd177	1.0		0.0	28.0	1.51185789203691
GO:0004402	histone acetyltransferase activity	Molecular Function	ENSMUSG00000089694|Nat8f7	1.0	158.0	29.0	28167.0	0.0345	0.150588869921132	ns	0.224109166451901	ns		0.0	ENSMUSG00000089694|Nat8f7	1.0	29.0	1.67125804359347
GO:0010575	positive regulation of vascular endothelial growth factor production	Biological Process	ENSMUSG00000027398|Il1b	1.0	158.0	29.0	28167.0	0.0345	0.150588869921132	ns	0.224109166451901	ns	ENSMUSG00000027398|Il1b	1.0		0.0	29.0	1.48556270541641
GO:0030041	actin filament polymerization	Biological Process	ENSMUSG00000021750|Fam107a	1.0	158.0	29.0	28167.0	0.0345	0.150588869921132	ns	0.224109166451901	ns		0.0	ENSMUSG00000021750|Fam107a	1.0	29.0	0.928476690885259
GO:0050728	negative regulation of inflammatory response	Biological Process	ENSMUSG00000053113|Socs3, ENSMUSG00000020889|Nr1d1	2.0	158.0	124.0	28167.0	0.0161	0.153727611450541	ns	0.228564876158573	ns	ENSMUSG00000053113|Socs3, ENSMUSG00000020889|Nr1d1	2.0		0.0	113.0	2.91623469198915
GO:0035050	embryonic heart tube development	Biological Process	ENSMUSG00000018604|Tbx3	1.0	158.0	30.0	28167.0	0.0333	0.155358468277534	ns	0.228621641575234	ns	ENSMUSG00000018604|Tbx3	1.0		0.0	28.0	2.8347335475692
GO:0035108	limb morphogenesis	Biological Process	ENSMUSG00000018604|Tbx3	1.0	158.0	30.0	28167.0	0.0333	0.155358468277534	ns	0.228621641575234	ns	ENSMUSG00000018604|Tbx3	1.0		0.0	25.0	2.0
GO:0030001	metal ion transport	Biological Process	ENSMUSG00000013275|Slc41a1	1.0	158.0	30.0	28167.0	0.0333	0.155358468277534	ns	0.228621641575234	ns	ENSMUSG00000013275|Slc41a1	1.0		0.0	30.0	0.365148371670111
GO:0005782	peroxisomal matrix	Cellular Component	ENSMUSG00000006517|Mvd	1.0	158.0	30.0	28167.0	0.0333	0.155358468277534	ns	0.228621641575234	ns		0.0	ENSMUSG00000006517|Mvd	1.0	30.0	1.27801930084539
GO:0010719	negative regulation of epithelial to mesenchymal transition	Biological Process	ENSMUSG00000027954|Efna1	1.0	158.0	30.0	28167.0	0.0333	0.155358468277534	ns	0.228621641575234	ns	ENSMUSG00000027954|Efna1	1.0		0.0	29.0	2.78543007265578
GO:0046875	ephrin receptor binding	Molecular Function	ENSMUSG00000027954|Efna1	1.0	158.0	30.0	28167.0	0.0333	0.155358468277534	ns	0.228621641575234	ns	ENSMUSG00000027954|Efna1	1.0		0.0	30.0	0.730296743340221
GO:0034113	heterotypic cell-cell adhesion	Biological Process	ENSMUSG00000027009|Itga4	1.0	158.0	30.0	28167.0	0.0333	0.155358468277534	ns	0.228621641575234	ns	ENSMUSG00000027009|Itga4	1.0		0.0	29.0	2.59973473447873
GO:0008374	O-acyltransferase activity	Molecular Function	ENSMUSG00000028003|Lrat	1.0	158.0	30.0	28167.0	0.0333	0.155358468277534	ns	0.228621641575234	ns		0.0	ENSMUSG00000028003|Lrat	1.0	26.0	0.98058067569092
GO:0033627	cell adhesion mediated by integrin	Biological Process	ENSMUSG00000032243|Itga11	1.0	158.0	30.0	28167.0	0.0333	0.155358468277534	ns	0.228621641575234	ns		0.0	ENSMUSG00000032243|Itga11	1.0	30.0	1.82574185835055
GO:0042157	lipoprotein metabolic process	Biological Process	ENSMUSG00000050014|Apol10b	1.0	158.0	30.0	28167.0	0.0333	0.155358468277534	ns	0.228621641575234	ns	ENSMUSG00000050014|Apol10b	1.0		0.0	29.0	2.97112541083283
GO:0045840	positive regulation of mitotic nuclear division	Biological Process	ENSMUSG00000027398|Il1b	1.0	158.0	30.0	28167.0	0.0333	0.155358468277534	ns	0.228621641575234	ns	ENSMUSG00000027398|Il1b	1.0		0.0	24.0	1.22474487139159
GO:0030674	protein-macromolecule adaptor activity	Molecular Function	ENSMUSG00000053175|Bcl3, ENSMUSG00000038894|Irs2	2.0	158.0	126.0	28167.0	0.0159	0.157642638916175	ns	0.23176697099501	ns	ENSMUSG00000053175|Bcl3, ENSMUSG00000038894|Irs2	2.0		0.0	124.0	2.78388218141501
GO:0045777	positive regulation of blood pressure	Biological Process	ENSMUSG00000020644|Id2	1.0	158.0	31.0	28167.0	0.0323	0.160101453031138	ns	0.234074254014969	ns	ENSMUSG00000020644|Id2	1.0		0.0	24.0	1.22474487139159
GO:0008585	female gonad development	Biological Process	ENSMUSG00000037035|Inhbb	1.0	158.0	31.0	28167.0	0.0323	0.160101453031138	ns	0.234074254014969	ns	ENSMUSG00000037035|Inhbb	1.0		0.0	25.0	0.8
GO:0034364	high-density lipoprotein particle	Cellular Component	ENSMUSG00000050014|Apol10b	1.0	158.0	31.0	28167.0	0.0323	0.160101453031138	ns	0.234074254014969	ns	ENSMUSG00000050014|Apol10b	1.0		0.0	30.0	2.00831604418561
GO:0043122	regulation of canonical NF-kappaB signal transduction	Biological Process	ENSMUSG00000027398|Il1b	1.0	158.0	31.0	28167.0	0.0323	0.160101453031138	ns	0.234074254014969	ns	ENSMUSG00000027398|Il1b	1.0		0.0	31.0	3.41250073850872
GO:0090023	positive regulation of neutrophil chemotaxis	Biological Process	ENSMUSG00000027398|Il1b	1.0	158.0	31.0	28167.0	0.0323	0.160101453031138	ns	0.234074254014969	ns	ENSMUSG00000027398|Il1b	1.0		0.0	31.0	0.898026510133875
GO:0001774	microglial cell activation	Biological Process	ENSMUSG00000027995|Tlr2	1.0	158.0	31.0	28167.0	0.0323	0.160101453031138	ns	0.234074254014969	ns	ENSMUSG00000027995|Tlr2	1.0		0.0	30.0	2.55603860169078
GO:0010629	negative regulation of gene expression	Biological Process	ENSMUSG00000020644|Id2, ENSMUSG00000045817|Zfp36l2, ENSMUSG00000042745|Id1, ENSMUSG00000027398|Il1b	4.0	158.0	377.0	28167.0	0.0106	0.162528740669423	ns	0.237403220644791	ns	ENSMUSG00000020644|Id2, ENSMUSG00000045817|Zfp36l2, ENSMUSG00000042745|Id1, ENSMUSG00000027398|Il1b	4.0		0.0	310.0	5.56602597562124
GO:0006814	sodium ion transport	Biological Process	ENSMUSG00000018900|Slc22a5, ENSMUSG00000021499|Catsper3	2.0	158.0	129.0	28167.0	0.0155	0.163550063833029	ns	0.238321957306833	ns	ENSMUSG00000018900|Slc22a5	1.0	ENSMUSG00000021499|Catsper3	1.0	107.0	0.773389191236531
GO:0043616	keratinocyte proliferation	Biological Process	ENSMUSG00000035356|Nfkbiz	1.0	158.0	32.0	28167.0	0.0312	0.164817971741014	ns	0.238321957306833	ns	ENSMUSG00000035356|Nfkbiz	1.0		0.0	28.0	2.26778683805536
GO:0001708	cell fate specification	Biological Process	ENSMUSG00000018604|Tbx3	1.0	158.0	32.0	28167.0	0.0312	0.164817971741014	ns	0.238321957306833	ns	ENSMUSG00000018604|Tbx3	1.0		0.0	25.0	2.0
GO:0015721	bile acid and bile salt transport	Biological Process	ENSMUSG00000028240|Cyp7a1	1.0	158.0	32.0	28167.0	0.0312	0.164817971741014	ns	0.238321957306833	ns		0.0	ENSMUSG00000028240|Cyp7a1	1.0	30.0	1.27801930084539
GO:0050681	nuclear androgen receptor binding	Molecular Function	ENSMUSG00000037447|Arid5a	1.0	158.0	32.0	28167.0	0.0312	0.164817971741014	ns	0.238321957306833	ns	ENSMUSG00000037447|Arid5a	1.0		0.0	32.0	1.76776695296637
GO:0043113	receptor clustering	Biological Process	ENSMUSG00000027009|Itga4	1.0	158.0	32.0	28167.0	0.0312	0.164817971741014	ns	0.238321957306833	ns	ENSMUSG00000027009|Itga4	1.0		0.0	31.0	2.51447422837485
GO:0045807	positive regulation of endocytosis	Biological Process	ENSMUSG00000051439|Cd14	1.0	158.0	32.0	28167.0	0.0312	0.164817971741014	ns	0.238321957306833	ns	ENSMUSG00000051439|Cd14	1.0		0.0	32.0	2.47487373415292
GO:0046697	decidualization	Biological Process	ENSMUSG00000052837|Junb	1.0	158.0	32.0	28167.0	0.0312	0.164817971741014	ns	0.238321957306833	ns	ENSMUSG00000052837|Junb	1.0		0.0	31.0	1.97565832229452
GO:0016342	catenin complex	Cellular Component	ENSMUSG00000000305|Cdh4	1.0	158.0	32.0	28167.0	0.0312	0.164817971741014	ns	0.238321957306833	ns	ENSMUSG00000000305|Cdh4	1.0		0.0	25.0	1.0
GO:0021983	pituitary gland development	Biological Process	ENSMUSG00000037035|Inhbb	1.0	158.0	32.0	28167.0	0.0312	0.164817971741014	ns	0.238321957306833	ns	ENSMUSG00000037035|Inhbb	1.0		0.0	26.0	2.94174202707276
GO:2001240	negative regulation of extrinsic apoptotic signaling pathway in absence of ligand	Biological Process	ENSMUSG00000027398|Il1b	1.0	158.0	32.0	28167.0	0.0312	0.164817971741014	ns	0.238321957306833	ns	ENSMUSG00000027398|Il1b	1.0		0.0	25.0	1.4
GO:0005179	hormone activity	Molecular Function	ENSMUSG00000047492|Inhbe, ENSMUSG00000037035|Inhbb	2.0	158.0	130.0	28167.0	0.0154	0.165528058228457	ns	0.239129738282464	ns	ENSMUSG00000047492|Inhbe, ENSMUSG00000037035|Inhbb	2.0		0.0	70.0	3.10759438426942
GO:0070161	anchoring junction	Cellular Component	ENSMUSG00000037003|Tns2, ENSMUSG00000020838|Slc6a4, ENSMUSG00000020776|Fbf1, ENSMUSG00000021750|Fam107a	4.0	158.0	382.0	28167.0	0.0105	0.167911724645032	ns	0.242351566009602	ns	ENSMUSG00000037003|Tns2, ENSMUSG00000020838|Slc6a4, ENSMUSG00000020776|Fbf1	3.0	ENSMUSG00000021750|Fam107a	1.0	351.0	4.85722066542098
GO:0032760	positive regulation of tumor necrosis factor production	Biological Process	ENSMUSG00000037447|Arid5a, ENSMUSG00000051439|Cd14	2.0	158.0	132.0	28167.0	0.0152	0.169496664966931	ns	0.24243967595206	ns	ENSMUSG00000037447|Arid5a, ENSMUSG00000051439|Cd14	2.0		0.0	120.0	3.92534499545369
GO:0043425	bHLH transcription factor binding	Molecular Function	ENSMUSG00000030256|Bhlhe41	1.0	158.0	33.0	28167.0	0.0303	0.169508171153309	ns	0.24243967595206	ns	ENSMUSG00000030256|Bhlhe41	1.0		0.0	30.0	2.55603860169078
GO:0035115	embryonic forelimb morphogenesis	Biological Process	ENSMUSG00000018604|Tbx3	1.0	158.0	33.0	28167.0	0.0303	0.169508171153309	ns	0.24243967595206	ns	ENSMUSG00000018604|Tbx3	1.0		0.0	26.0	2.35339362165821
GO:0035116	embryonic hindlimb morphogenesis	Biological Process	ENSMUSG00000018604|Tbx3	1.0	158.0	33.0	28167.0	0.0303	0.169508171153309	ns	0.24243967595206	ns	ENSMUSG00000018604|Tbx3	1.0		0.0	29.0	1.85695338177052
GO:0035987	endodermal cell differentiation	Biological Process	ENSMUSG00000027009|Itga4	1.0	158.0	33.0	28167.0	0.0303	0.169508171153309	ns	0.24243967595206	ns	ENSMUSG00000027009|Itga4	1.0		0.0	30.0	1.82574185835055
GO:0045672	positive regulation of osteoclast differentiation	Biological Process	ENSMUSG00000037465|Klf10	1.0	158.0	33.0	28167.0	0.0303	0.169508171153309	ns	0.24243967595206	ns	ENSMUSG00000037465|Klf10	1.0		0.0	30.0	2.37346441585572
GO:0007043	cell-cell junction assembly	Biological Process	ENSMUSG00000000305|Cdh4	1.0	158.0	33.0	28167.0	0.0303	0.169508171153309	ns	0.24243967595206	ns	ENSMUSG00000000305|Cdh4	1.0		0.0	26.0	0.98058067569092
GO:0034332	adherens junction organization	Biological Process	ENSMUSG00000000305|Cdh4	1.0	158.0	33.0	28167.0	0.0303	0.169508171153309	ns	0.24243967595206	ns	ENSMUSG00000000305|Cdh4	1.0		0.0	27.0	2.3094010767585
GO:0070527	platelet aggregation	Biological Process	ENSMUSG00000020838|Slc6a4	1.0	158.0	33.0	28167.0	0.0303	0.169508171153309	ns	0.24243967595206	ns	ENSMUSG00000020838|Slc6a4	1.0		0.0	32.0	0.530330085889911
GO:0031669	cellular response to nutrient levels	Biological Process	ENSMUSG00000021750|Fam107a	1.0	158.0	33.0	28167.0	0.0303	0.169508171153309	ns	0.24243967595206	ns		0.0	ENSMUSG00000021750|Fam107a	1.0	33.0	0.696310623822791
GO:0071944	cell periphery	Cellular Component	ENSMUSG00000037390|Muc17, ENSMUSG00000037035|Inhbb	2.0	158.0	133.0	28167.0	0.015	0.171487060699822	ns	0.245048026104089	ns	ENSMUSG00000037390|Muc17, ENSMUSG00000037035|Inhbb	2.0		0.0	124.0	0.538815906080325
GO:0000977	RNA polymerase II transcription regulatory region sequence-specific DNA binding	Molecular Function	ENSMUSG00000020889|Nr1d1, ENSMUSG00000029135|Fosl2, ENSMUSG00000059824|Dbp, ENSMUSG00000052837|Junb	4.0	158.0	387.0	28167.0	0.0103	0.173357693106347	ns	0.246523246605899	ns	ENSMUSG00000020889|Nr1d1, ENSMUSG00000029135|Fosl2, ENSMUSG00000059824|Dbp, ENSMUSG00000052837|Junb	4.0		0.0	320.0	5.19885804768701
GO:0048469	cell maturation	Biological Process	ENSMUSG00000020644|Id2	1.0	158.0	34.0	28167.0	0.0294	0.174172197205693	ns	0.246523246605899	ns	ENSMUSG00000020644|Id2	1.0		0.0	32.0	2.12132034355964
GO:0014850	response to muscle activity	Biological Process	ENSMUSG00000037003|Tns2	1.0	158.0	34.0	28167.0	0.0294	0.174172197205693	ns	0.246523246605899	ns	ENSMUSG00000037003|Tns2	1.0		0.0	30.0	-0.547722557505166
GO:0035198	miRNA binding	Molecular Function	ENSMUSG00000053113|Socs3	1.0	158.0	34.0	28167.0	0.0294	0.174172197205693	ns	0.246523246605899	ns	ENSMUSG00000053113|Socs3	1.0		0.0	32.0	1.06066017177982
GO:0030901	midbrain development	Biological Process	ENSMUSG00000025229|Pitx3	1.0	158.0	34.0	28167.0	0.0294	0.174172197205693	ns	0.246523246605899	ns		0.0	ENSMUSG00000025229|Pitx3	1.0	27.0	0.962250448649376
GO:0061436	establishment of skin barrier	Biological Process	ENSMUSG00000035356|Nfkbiz	1.0	158.0	34.0	28167.0	0.0294	0.174172197205693	ns	0.246523246605899	ns	ENSMUSG00000035356|Nfkbiz	1.0		0.0	27.0	2.11695098702863
GO:0048872	homeostasis of number of cells	Biological Process	ENSMUSG00000029135|Fosl2	1.0	158.0	34.0	28167.0	0.0294	0.174172197205693	ns	0.246523246605899	ns	ENSMUSG00000029135|Fosl2	1.0		0.0	31.0	1.97565832229452
GO:0006284	base-excision repair	Biological Process	ENSMUSG00000029591|Ung	1.0	158.0	34.0	28167.0	0.0294	0.174172197205693	ns	0.246523246605899	ns	ENSMUSG00000029591|Ung	1.0		0.0	34.0	0.685994340570035
GO:0016758	hexosyltransferase activity	Molecular Function	ENSMUSG00000037953|A4gnt	1.0	158.0	34.0	28167.0	0.0294	0.174172197205693	ns	0.246523246605899	ns		0.0	ENSMUSG00000037953|A4gnt	1.0	31.0	1.07763181216065
GO:0002080	acrosomal membrane	Cellular Component	ENSMUSG00000041550|Serpina5	1.0	158.0	34.0	28167.0	0.0294	0.174172197205693	ns	0.246523246605899	ns		0.0	ENSMUSG00000041550|Serpina5	1.0	27.0	0.577350269189626
GO:0001934	positive regulation of protein phosphorylation	Biological Process	ENSMUSG00000027954|Efna1, ENSMUSG00000030827|Fgf21, ENSMUSG00000027398|Il1b	3.0	158.0	256.0	28167.0	0.0117	0.174236822806956	ns	0.246523246605899	ns	ENSMUSG00000027954|Efna1, ENSMUSG00000030827|Fgf21, ENSMUSG00000027398|Il1b	3.0		0.0	227.0	5.11066949931978
GO:0016567	protein ubiquitination	Biological Process	ENSMUSG00000070661|Rnf186, ENSMUSG00000053113|Socs3, ENSMUSG00000035357|Pdzrn3, ENSMUSG00000020027|Socs2, ENSMUSG00000041773|Enc1	5.0	158.0	529.0	28167.0	0.0095	0.177151529877272	ns	0.248758852823958	ns	ENSMUSG00000070661|Rnf186, ENSMUSG00000053113|Socs3, ENSMUSG00000035357|Pdzrn3, ENSMUSG00000020027|Socs2, ENSMUSG00000041773|Enc1	5.0		0.0	507.0	6.17320672441215
GO:0140678	molecular function inhibitor activity	Molecular Function	ENSMUSG00000035686|Thrsp	1.0	158.0	35.0	28167.0	0.0286	0.178810195031787	ns	0.248758852823958	ns		0.0	ENSMUSG00000035686|Thrsp	1.0	33.0	1.21854359168988
GO:0043488	regulation of mRNA stability	Biological Process	ENSMUSG00000045817|Zfp36l2	1.0	158.0	35.0	28167.0	0.0286	0.178810195031787	ns	0.248758852823958	ns	ENSMUSG00000045817|Zfp36l2	1.0		0.0	34.0	3.25847311770767
GO:0042832	defense response to protozoan	Biological Process	ENSMUSG00000053175|Bcl3	1.0	158.0	35.0	28167.0	0.0286	0.178810195031787	ns	0.248758852823958	ns	ENSMUSG00000053175|Bcl3	1.0		0.0	35.0	3.71867872080547
GO:0004860	protein kinase inhibitor activity	Molecular Function	ENSMUSG00000024427|Spry4	1.0	158.0	35.0	28167.0	0.0286	0.178810195031787	ns	0.248758852823958	ns	ENSMUSG00000024427|Spry4	1.0		0.0	35.0	0.50709255283711
GO:0019373	epoxygenase P450 pathway	Biological Process	ENSMUSG00000040703|Cyp2s1	1.0	158.0	35.0	28167.0	0.0286	0.178810195031787	ns	0.248758852823958	ns	ENSMUSG00000040703|Cyp2s1	1.0		0.0	29.0	0.742781352708207
GO:0046513	ceramide biosynthetic process	Biological Process	ENSMUSG00000027035|Cers6	1.0	158.0	35.0	28167.0	0.0286	0.178810195031787	ns	0.248758852823958	ns	ENSMUSG00000027035|Cers6	1.0		0.0	32.0	3.18198051533946
GO:0015459	potassium channel regulator activity	Molecular Function	ENSMUSG00000017868|Sgk2	1.0	158.0	35.0	28167.0	0.0286	0.178810195031787	ns	0.248758852823958	ns	ENSMUSG00000017868|Sgk2	1.0		0.0	32.0	3.3587572106361
GO:0045861	negative regulation of proteolysis	Biological Process	ENSMUSG00000041550|Serpina5	1.0	158.0	35.0	28167.0	0.0286	0.178810195031787	ns	0.248758852823958	ns		0.0	ENSMUSG00000041550|Serpina5	1.0	25.0	1.8
GO:0031663	lipopolysaccharide-mediated signaling pathway	Biological Process	ENSMUSG00000051439|Cd14	1.0	158.0	35.0	28167.0	0.0286	0.178810195031787	ns	0.248758852823958	ns	ENSMUSG00000051439|Cd14	1.0		0.0	34.0	1.37198868114007
GO:0034142	toll-like receptor 4 signaling pathway	Biological Process	ENSMUSG00000051439|Cd14	1.0	158.0	35.0	28167.0	0.0286	0.178810195031787	ns	0.248758852823958	ns	ENSMUSG00000051439|Cd14	1.0		0.0	32.0	2.65165042944955
GO:0051602	response to electrical stimulus	Biological Process	ENSMUSG00000051439|Cd14	1.0	158.0	35.0	28167.0	0.0286	0.178810195031787	ns	0.248758852823958	ns	ENSMUSG00000051439|Cd14	1.0		0.0	27.0	1.73205080756888
GO:0004540	RNA nuclease activity	Molecular Function	ENSMUSG00000000204|Slfn4	1.0	158.0	35.0	28167.0	0.0286	0.178810195031787	ns	0.248758852823958	ns	ENSMUSG00000000204|Slfn4	1.0		0.0	27.0	3.079201435678
GO:0006099	tricarboxylic acid cycle	Biological Process	ENSMUSG00000020917|Acly	1.0	158.0	35.0	28167.0	0.0286	0.178810195031787	ns	0.248758852823958	ns		0.0	ENSMUSG00000020917|Acly	1.0	32.0	-2.65165042944955
GO:0045879	negative regulation of smoothened signaling pathway	Biological Process	ENSMUSG00000020037|Rfx4	1.0	158.0	35.0	28167.0	0.0286	0.178810195031787	ns	0.248758852823958	ns	ENSMUSG00000020037|Rfx4	1.0		0.0	34.0	1.71498585142509
GO:0016339	calcium-dependent cell-cell adhesion via plasma membrane cell adhesion molecules	Biological Process	ENSMUSG00000000305|Cdh4	1.0	158.0	35.0	28167.0	0.0286	0.178810195031787	ns	0.248758852823958	ns	ENSMUSG00000000305|Cdh4	1.0		0.0	28.0	0.566946709513841
GO:0001958	endochondral ossification	Biological Process	ENSMUSG00000050860|Phospho1	1.0	158.0	35.0	28167.0	0.0286	0.178810195031787	ns	0.248758852823958	ns	ENSMUSG00000050860|Phospho1	1.0		0.0	31.0	2.69407953040162
GO:0032743	positive regulation of interleukin-2 production	Biological Process	ENSMUSG00000027398|Il1b	1.0	158.0	35.0	28167.0	0.0286	0.178810195031787	ns	0.248758852823958	ns	ENSMUSG00000027398|Il1b	1.0		0.0	33.0	2.26300952742407
GO:0048714	positive regulation of oligodendrocyte differentiation	Biological Process	ENSMUSG00000027995|Tlr2	1.0	158.0	35.0	28167.0	0.0286	0.178810195031787	ns	0.248758852823958	ns	ENSMUSG00000027995|Tlr2	1.0		0.0	28.0	2.64575131106459
GO:0010467	gene expression	Biological Process	ENSMUSG00000035356|Nfkbiz, ENSMUSG00000029135|Fosl2, ENSMUSG00000099343|Gm28836	3.0	158.0	262.0	28167.0	0.0115	0.18257888831814	ns	0.253167679944602	ns	ENSMUSG00000035356|Nfkbiz, ENSMUSG00000029135|Fosl2	2.0	ENSMUSG00000099343|Gm28836	1.0	219.0	4.7301616487964
GO:0002040	sprouting angiogenesis	Biological Process	ENSMUSG00000046179|E2f8	1.0	158.0	36.0	28167.0	0.0278	0.183422308965563	ns	0.253167679944602	ns	ENSMUSG00000046179|E2f8	1.0		0.0	35.0	-0.169030850945703
GO:0030522	intracellular receptor signaling pathway	Biological Process	ENSMUSG00000020889|Nr1d1	1.0	158.0	36.0	28167.0	0.0278	0.183422308965563	ns	0.253167679944602	ns	ENSMUSG00000020889|Nr1d1	1.0		0.0	33.0	2.61116483933547
GO:1905606	regulation of presynapse assembly	Biological Process	ENSMUSG00000045776|Lrtm1	1.0	158.0	36.0	28167.0	0.0278	0.183422308965563	ns	0.253167679944602	ns		0.0	ENSMUSG00000045776|Lrtm1	1.0	22.0	2.34520787991171
GO:1990138	neuron projection extension	Biological Process	ENSMUSG00000027009|Itga4	1.0	158.0	36.0	28167.0	0.0278	0.183422308965563	ns	0.253167679944602	ns	ENSMUSG00000027009|Itga4	1.0		0.0	35.0	1.52127765851133
GO:0031463	Cul3-RING ubiquitin ligase complex	Cellular Component	ENSMUSG00000041773|Enc1	1.0	158.0	36.0	28167.0	0.0278	0.183422308965563	ns	0.253167679944602	ns	ENSMUSG00000041773|Enc1	1.0		0.0	36.0	1.66666666666667
GO:0034394	protein localization to cell surface	Biological Process	ENSMUSG00000052212|Cd177	1.0	158.0	36.0	28167.0	0.0278	0.183422308965563	ns	0.253167679944602	ns	ENSMUSG00000052212|Cd177	1.0		0.0	34.0	1.71498585142509
GO:0005791	rough endoplasmic reticulum	Cellular Component	ENSMUSG00000028003|Lrat	1.0	158.0	36.0	28167.0	0.0278	0.183422308965563	ns	0.253167679944602	ns		0.0	ENSMUSG00000028003|Lrat	1.0	34.0	2.74397736228014
GO:0051017	actin filament bundle assembly	Biological Process	ENSMUSG00000021750|Fam107a	1.0	158.0	36.0	28167.0	0.0278	0.183422308965563	ns	0.253167679944602	ns		0.0	ENSMUSG00000021750|Fam107a	1.0	36.0	1.0
GO:0044255	cellular lipid metabolic process	Biological Process	ENSMUSG00000038754|Elovl3	1.0	158.0	37.0	28167.0	0.027	0.188008682545721	ns	0.257026588519216	ns		0.0	ENSMUSG00000038754|Elovl3	1.0	33.0	1.91485421551268
GO:0048663	neuron fate commitment	Biological Process	ENSMUSG00000020644|Id2	1.0	158.0	37.0	28167.0	0.027	0.188008682545721	ns	0.257026588519216	ns	ENSMUSG00000020644|Id2	1.0		0.0	22.0	2.1320071635561
GO:0032008	positive regulation of TOR signaling	Biological Process	ENSMUSG00000028128|F3	1.0	158.0	37.0	28167.0	0.027	0.188008682545721	ns	0.257026588519216	ns	ENSMUSG00000028128|F3	1.0		0.0	36.0	1.33333333333333
GO:0006953	acute-phase response	Biological Process	ENSMUSG00000026981|Il1rn	1.0	158.0	37.0	28167.0	0.027	0.188008682545721	ns	0.257026588519216	ns	ENSMUSG00000026981|Il1rn	1.0		0.0	34.0	1.8864844365676
GO:0008643	carbohydrate transport	Biological Process	ENSMUSG00000024036|Slc37a1	1.0	158.0	37.0	28167.0	0.027	0.188008682545721	ns	0.257026588519216	ns	ENSMUSG00000024036|Slc37a1	1.0		0.0	35.0	2.53546276418555
GO:0001835	blastocyst hatching	Biological Process	ENSMUSG00000040740|Slc25a34	1.0	158.0	37.0	28167.0	0.027	0.188008682545721	ns	0.257026588519216	ns	ENSMUSG00000040740|Slc25a34	1.0		0.0	35.0	0.50709255283711
GO:0001968	fibronectin binding	Molecular Function	ENSMUSG00000027009|Itga4	1.0	158.0	37.0	28167.0	0.027	0.188008682545721	ns	0.257026588519216	ns	ENSMUSG00000027009|Itga4	1.0		0.0	36.0	1.66666666666667
GO:0003281	ventricular septum development	Biological Process	ENSMUSG00000026976|Pax8	1.0	158.0	37.0	28167.0	0.027	0.188008682545721	ns	0.257026588519216	ns		0.0	ENSMUSG00000026976|Pax8	1.0	35.0	-0.169030850945703
GO:0006807	nitrogen compound metabolic process	Biological Process	ENSMUSG00000037440|Vnn1	1.0	158.0	37.0	28167.0	0.027	0.188008682545721	ns	0.257026588519216	ns	ENSMUSG00000037440|Vnn1	1.0		0.0	37.0	-0.164398987305357
GO:0070507	regulation of microtubule cytoskeleton organization	Biological Process	ENSMUSG00000021750|Fam107a	1.0	158.0	37.0	28167.0	0.027	0.188008682545721	ns	0.257026588519216	ns		0.0	ENSMUSG00000021750|Fam107a	1.0	35.0	1.85933936040274
GO:0045746	negative regulation of Notch signaling pathway	Biological Process	ENSMUSG00000092300|Cdk3	1.0	158.0	37.0	28167.0	0.027	0.188008682545721	ns	0.257026588519216	ns	ENSMUSG00000092300|Cdk3	1.0		0.0	35.0	1.18321595661992
GO:0030336	negative regulation of cell migration	Biological Process	ENSMUSG00000026981|Il1rn, ENSMUSG00000037411|Serpine1	2.0	158.0	142.0	28167.0	0.0141	0.189564515192972	ns	0.258929385371715	ns	ENSMUSG00000026981|Il1rn, ENSMUSG00000037411|Serpine1	2.0		0.0	132.0	3.13339780720256
GO:0005801	cis-Golgi network	Cellular Component	ENSMUSG00000030643|Rab30	1.0	158.0	38.0	28167.0	0.0263	0.192569458520047	ns	0.262126875002719	ns	ENSMUSG00000030643|Rab30	1.0		0.0	38.0	1.62221421130763
GO:0048013	ephrin receptor signaling pathway	Biological Process	ENSMUSG00000027954|Efna1	1.0	158.0	38.0	28167.0	0.0263	0.192569458520047	ns	0.262126875002719	ns	ENSMUSG00000027954|Efna1	1.0		0.0	34.0	1.20049009599756
GO:0010634	positive regulation of epithelial cell migration	Biological Process	ENSMUSG00000038894|Irs2	1.0	158.0	38.0	28167.0	0.0263	0.192569458520047	ns	0.262126875002719	ns	ENSMUSG00000038894|Irs2	1.0		0.0	34.0	2.74397736228014
GO:0032481	positive regulation of type I interferon production	Biological Process	ENSMUSG00000051439|Cd14	1.0	158.0	38.0	28167.0	0.0263	0.192569458520047	ns	0.262126875002719	ns	ENSMUSG00000051439|Cd14	1.0		0.0	37.0	-0.164398987305357
GO:0016791	phosphatase activity	Molecular Function	ENSMUSG00000018648|Dusp14, ENSMUSG00000050860|Phospho1	2.0	158.0	144.0	28167.0	0.0139	0.193617333960713	ns	0.263099630227165	ns	ENSMUSG00000050860|Phospho1	1.0	ENSMUSG00000018648|Dusp14	1.0	138.0	3.91578004149024
GO:0000922	spindle pole	Cellular Component	ENSMUSG00000020776|Fbf1, ENSMUSG00000028028|Alpk1	2.0	158.0	144.0	28167.0	0.0139	0.193617333960713	ns	0.263099630227165	ns	ENSMUSG00000020776|Fbf1, ENSMUSG00000028028|Alpk1	2.0		0.0	143.0	3.59584064303049
GO:0035556	intracellular signal transduction	Biological Process	ENSMUSG00000053113|Socs3, ENSMUSG00000020027|Socs2, ENSMUSG00000020108|Ddit4, ENSMUSG00000017868|Sgk2	4.0	158.0	407.0	28167.0	0.0098	0.19572907566697	ns	0.265100890803861	ns	ENSMUSG00000053113|Socs3, ENSMUSG00000020027|Socs2, ENSMUSG00000017868|Sgk2	3.0	ENSMUSG00000020108|Ddit4	1.0	370.0	7.01831580628549
GO:0055007	cardiac muscle cell differentiation	Biological Process	ENSMUSG00000018604|Tbx3	1.0	158.0	39.0	28167.0	0.0256	0.197104778849736	ns	0.265100890803861	ns	ENSMUSG00000018604|Tbx3	1.0		0.0	34.0	2.40098019199512
GO:0007369	gastrulation	Biological Process	ENSMUSG00000079494|Nat8f5	1.0	158.0	39.0	28167.0	0.0256	0.197104778849736	ns	0.265100890803861	ns		0.0	ENSMUSG00000079494|Nat8f5	1.0	35.0	4.05674042269688
GO:0043473	pigmentation	Biological Process	ENSMUSG00000022129|Dct	1.0	158.0	39.0	28167.0	0.0256	0.197104778849736	ns	0.265100890803861	ns		0.0	ENSMUSG00000022129|Dct	1.0	33.0	1.04446593573419
GO:0032465	regulation of cytokinesis	Biological Process	ENSMUSG00000017639|Rab11fip4	1.0	158.0	39.0	28167.0	0.0256	0.197104778849736	ns	0.265100890803861	ns	ENSMUSG00000017639|Rab11fip4	1.0		0.0	39.0	0.800640769025436
GO:0050919	negative chemotaxis	Biological Process	ENSMUSG00000045776|Lrtm1	1.0	158.0	39.0	28167.0	0.0256	0.197104778849736	ns	0.265100890803861	ns		0.0	ENSMUSG00000045776|Lrtm1	1.0	39.0	3.20256307610174
GO:0051721	protein phosphatase 2A binding	Molecular Function	ENSMUSG00000021670|Hmgcr	1.0	158.0	39.0	28167.0	0.0256	0.197104778849736	ns	0.265100890803861	ns		0.0	ENSMUSG00000021670|Hmgcr	1.0	38.0	2.75776415922296
GO:0010667	negative regulation of cardiac muscle cell apoptotic process	Biological Process	ENSMUSG00000026976|Pax8	1.0	158.0	39.0	28167.0	0.0256	0.197104778849736	ns	0.265100890803861	ns		0.0	ENSMUSG00000026976|Pax8	1.0	37.0	1.47959088574822
GO:0044853	plasma membrane raft	Cellular Component	ENSMUSG00000052212|Cd177	1.0	158.0	39.0	28167.0	0.0256	0.197104778849736	ns	0.265100890803861	ns	ENSMUSG00000052212|Cd177	1.0		0.0	31.0	1.07763181216065
GO:0050796	regulation of insulin secretion	Biological Process	ENSMUSG00000027398|Il1b	1.0	158.0	39.0	28167.0	0.0256	0.197104778849736	ns	0.265100890803861	ns	ENSMUSG00000027398|Il1b	1.0		0.0	31.0	1.07763181216065
GO:2000134	negative regulation of G1/S transition of mitotic cell cycle	Biological Process	ENSMUSG00000021750|Fam107a	1.0	158.0	39.0	28167.0	0.0256	0.197104778849736	ns	0.265100890803861	ns		0.0	ENSMUSG00000021750|Fam107a	1.0	36.0	1.0
GO:0005245	voltage-gated calcium channel activity	Molecular Function	ENSMUSG00000021499|Catsper3	1.0	158.0	39.0	28167.0	0.0256	0.197104778849736	ns	0.265100890803861	ns		0.0	ENSMUSG00000021499|Catsper3	1.0	31.0	0.179605302026775
GO:0000139	Golgi membrane	Cellular Component	ENSMUSG00000022885|St6gal1, ENSMUSG00000048911|Rnf24, ENSMUSG00000037953|A4gnt, ENSMUSG00000021670|Hmgcr, ENSMUSG00000039533|Mmd2	5.0	158.0	552.0	28167.0	0.0091	0.199170103707167	ns	0.267650718088185	ns	ENSMUSG00000022885|St6gal1, ENSMUSG00000048911|Rnf24	2.0	ENSMUSG00000037953|A4gnt, ENSMUSG00000021670|Hmgcr, ENSMUSG00000039533|Mmd2	3.0	524.0	5.32959474563233
GO:0001525	angiogenesis	Biological Process	ENSMUSG00000045672|Col27a1, ENSMUSG00000027954|Efna1, ENSMUSG00000037411|Serpine1	3.0	158.0	274.0	28167.0	0.0109	0.199571762426274	ns	0.267930175169044	ns	ENSMUSG00000027954|Efna1, ENSMUSG00000037411|Serpine1	2.0	ENSMUSG00000045672|Col27a1	1.0	259.0	3.91462952580756
GO:0071356	cellular response to tumor necrosis factor	Biological Process	ENSMUSG00000045817|Zfp36l2, ENSMUSG00000020889|Nr1d1	2.0	158.0	147.0	28167.0	0.0136	0.1997174263293	ns	0.267930175169044	ns	ENSMUSG00000045817|Zfp36l2, ENSMUSG00000020889|Nr1d1	2.0		0.0	131.0	1.48529689632376
GO:0005977	glycogen metabolic process	Biological Process	ENSMUSG00000067279|Ppp1r3c	1.0	158.0	40.0	28167.0	0.025	0.201614784713706	ns	0.268196920861788	ns		0.0	ENSMUSG00000067279|Ppp1r3c	1.0	40.0	0.0
GO:0006402	mRNA catabolic process	Biological Process	ENSMUSG00000045817|Zfp36l2	1.0	158.0	40.0	28167.0	0.025	0.201614784713706	ns	0.268196920861788	ns	ENSMUSG00000045817|Zfp36l2	1.0		0.0	35.0	1.69030850945703
GO:0050853	B cell receptor signaling pathway	Biological Process	ENSMUSG00000035356|Nfkbiz	1.0	158.0	40.0	28167.0	0.025	0.201614784713706	ns	0.268196920861788	ns	ENSMUSG00000035356|Nfkbiz	1.0		0.0	40.0	1.73925271309261
GO:0004601	peroxidase activity	Molecular Function	ENSMUSG00000068452|Duox2	1.0	158.0	40.0	28167.0	0.025	0.201614784713706	ns	0.268196920861788	ns	ENSMUSG00000068452|Duox2	1.0		0.0	33.0	0.0
GO:0009755	hormone-mediated signaling pathway	Biological Process	ENSMUSG00000020889|Nr1d1	1.0	158.0	40.0	28167.0	0.025	0.201614784713706	ns	0.268196920861788	ns	ENSMUSG00000020889|Nr1d1	1.0		0.0	31.0	3.05329013445517
GO:0007528	neuromuscular junction development	Biological Process	ENSMUSG00000035357|Pdzrn3	1.0	158.0	40.0	28167.0	0.025	0.201614784713706	ns	0.268196920861788	ns	ENSMUSG00000035357|Pdzrn3	1.0		0.0	36.0	1.0
GO:2000379	positive regulation of reactive oxygen species metabolic process	Biological Process	ENSMUSG00000036390|Gadd45a	1.0	158.0	40.0	28167.0	0.025	0.201614784713706	ns	0.268196920861788	ns	ENSMUSG00000036390|Gadd45a	1.0		0.0	39.0	1.2810252304407
GO:0048675	axon extension	Biological Process	ENSMUSG00000000305|Cdh4	1.0	158.0	40.0	28167.0	0.025	0.201614784713706	ns	0.268196920861788	ns	ENSMUSG00000000305|Cdh4	1.0		0.0	33.0	0.870388279778489
GO:0046676	negative regulation of insulin secretion	Biological Process	ENSMUSG00000037035|Inhbb	1.0	158.0	40.0	28167.0	0.025	0.201614784713706	ns	0.268196920861788	ns	ENSMUSG00000037035|Inhbb	1.0		0.0	34.0	-0.171498585142509
GO:0030177	positive regulation of Wnt signaling pathway	Biological Process	ENSMUSG00000027995|Tlr2	1.0	158.0	40.0	28167.0	0.025	0.201614784713706	ns	0.268196920861788	ns	ENSMUSG00000027995|Tlr2	1.0		0.0	37.0	1.97278784766429
GO:0005654	nucleoplasm	Cellular Component	ENSMUSG00000035686|Thrsp, ENSMUSG00000032280|Tle3, ENSMUSG00000046179|E2f8, ENSMUSG00000030256|Bhlhe41, ENSMUSG00000026981|Il1rn, ENSMUSG00000020889|Nr1d1, ENSMUSG00000053175|Bcl3, ENSMUSG00000029135|Fosl2, ENSMUSG00000020653|Klf11, ENSMUSG00000020038|Cry1, ENSMUSG00000042622|Maff, ENSMUSG00000029591|Ung, ENSMUSG00000075256|Cerkl, ENSMUSG00000037447|Arid5a, ENSMUSG00000017868|Sgk2, ENSMUSG0000005…	23.0	158.0	3420.0	28167.0	0.0067	0.205859866218996	ns	0.271418927834721	ns	ENSMUSG00000032280|Tle3, ENSMUSG00000046179|E2f8, ENSMUSG00000030256|Bhlhe41, ENSMUSG00000026981|Il1rn, ENSMUSG00000020889|Nr1d1, ENSMUSG00000053175|Bcl3, ENSMUSG00000029135|Fosl2, ENSMUSG00000020653|Klf11, ENSMUSG00000042622|Maff, ENSMUSG00000029591|Ung, ENSMUSG00000075256|Cerkl, ENSMUSG00000037447|Arid5a, ENSMUSG00000017868|Sgk2, ENSMUSG00000059824|Dbp, ENSMUSG00000042745|Id1, ENSMUSG0000004177…	19.0	ENSMUSG00000035686|Thrsp, ENSMUSG00000020038|Cry1, ENSMUSG00000026976|Pax8, ENSMUSG00000020917|Acly	4.0	3179.0	14.2774489638294
GO:0045664	regulation of neuron differentiation	Biological Process	ENSMUSG00000020644|Id2	1.0	158.0	41.0	28167.0	0.0244	0.206099616512875	ns	0.271418927834721	ns	ENSMUSG00000020644|Id2	1.0		0.0	30.0	2.19089023002066
GO:0006605	protein targeting	Biological Process	ENSMUSG00000067279|Ppp1r3c	1.0	158.0	41.0	28167.0	0.0244	0.206099616512875	ns	0.271418927834721	ns		0.0	ENSMUSG00000067279|Ppp1r3c	1.0	39.0	3.04243492229666
GO:0010498	proteasomal protein catabolic process	Biological Process	ENSMUSG00000020889|Nr1d1	1.0	158.0	41.0	28167.0	0.0244	0.206099616512875	ns	0.271418927834721	ns	ENSMUSG00000020889|Nr1d1	1.0		0.0	40.0	1.89736659610103
GO:0060412	ventricular septum morphogenesis	Biological Process	ENSMUSG00000018604|Tbx3	1.0	158.0	41.0	28167.0	0.0244	0.206099616512875	ns	0.271418927834721	ns	ENSMUSG00000018604|Tbx3	1.0		0.0	38.0	3.24442842261525
GO:2000648	positive regulation of stem cell proliferation	Biological Process	ENSMUSG00000018604|Tbx3	1.0	158.0	41.0	28167.0	0.0244	0.206099616512875	ns	0.271418927834721	ns	ENSMUSG00000018604|Tbx3	1.0		0.0	34.0	1.8864844365676
GO:0002052	positive regulation of neuroblast proliferation	Biological Process	ENSMUSG00000022129|Dct	1.0	158.0	41.0	28167.0	0.0244	0.206099616512875	ns	0.271418927834721	ns		0.0	ENSMUSG00000022129|Dct	1.0	35.0	1.69030850945703
GO:0006693	prostaglandin metabolic process	Biological Process	ENSMUSG00000040703|Cyp2s1	1.0	158.0	41.0	28167.0	0.0244	0.206099616512875	ns	0.271418927834721	ns	ENSMUSG00000040703|Cyp2s1	1.0		0.0	39.0	-0.800640769025436
GO:1904646	cellular response to amyloid-beta	Biological Process	ENSMUSG00000027009|Itga4	1.0	158.0	41.0	28167.0	0.0244	0.206099616512875	ns	0.271418927834721	ns	ENSMUSG00000027009|Itga4	1.0		0.0	35.0	1.18321595661992
GO:0050661	NADP binding	Molecular Function	ENSMUSG00000021670|Hmgcr	1.0	158.0	41.0	28167.0	0.0244	0.206099616512875	ns	0.271418927834721	ns		0.0	ENSMUSG00000021670|Hmgcr	1.0	38.0	-1.78443563243839
GO:0045773	positive regulation of axon extension	Biological Process	ENSMUSG00000000305|Cdh4	1.0	158.0	41.0	28167.0	0.0244	0.206099616512875	ns	0.271418927834721	ns	ENSMUSG00000000305|Cdh4	1.0		0.0	40.0	2.21359436211787
GO:0030534	adult behavior	Biological Process	ENSMUSG00000021198|Unc79	1.0	158.0	41.0	28167.0	0.0244	0.206099616512875	ns	0.271418927834721	ns	ENSMUSG00000021198|Unc79	1.0		0.0	34.0	1.54348726628258
GO:0007507	heart development	Biological Process	ENSMUSG00000020644|Id2, ENSMUSG00000079494|Nat8f5, ENSMUSG00000042745|Id1	3.0	158.0	281.0	28167.0	0.0107	0.209655111656779	ns	0.275871184421711	ns	ENSMUSG00000020644|Id2, ENSMUSG00000042745|Id1	2.0	ENSMUSG00000079494|Nat8f5	1.0	260.0	3.72104203767625
GO:0016853	isomerase activity	Molecular Function	ENSMUSG00000022129|Dct, ENSMUSG00000040703|Cyp2s1	2.0	158.0	152.0	28167.0	0.0132	0.209933691170726	ns	0.275911464321758	ns	ENSMUSG00000040703|Cyp2s1	1.0	ENSMUSG00000022129|Dct	1.0	148.0	-0.328797974610715
GO:0070059	intrinsic apoptotic signaling pathway in response to endoplasmic reticulum stress	Biological Process	ENSMUSG00000070661|Rnf186	1.0	158.0	42.0	28167.0	0.0238	0.210559413874426	ns	0.275911464321758	ns	ENSMUSG00000070661|Rnf186	1.0		0.0	39.0	1.92153784566105
GO:0030020	extracellular matrix structural constituent conferring tensile strength	Molecular Function	ENSMUSG00000045672|Col27a1	1.0	158.0	42.0	28167.0	0.0238	0.210559413874426	ns	0.275911464321758	ns		0.0	ENSMUSG00000045672|Col27a1	1.0	39.0	0.160128153805087
GO:0007595	lactation	Biological Process	ENSMUSG00000020027|Socs2	1.0	158.0	42.0	28167.0	0.0238	0.210559413874426	ns	0.275911464321758	ns	ENSMUSG00000020027|Socs2	1.0		0.0	37.0	1.80838886035893
GO:0043408	regulation of MAPK cascade	Biological Process	ENSMUSG00000042745|Id1	1.0	158.0	42.0	28167.0	0.0238	0.210559413874426	ns	0.275911464321758	ns	ENSMUSG00000042745|Id1	1.0		0.0	39.0	2.72217861468648
GO:0007339	binding of sperm to zona pellucida	Biological Process	ENSMUSG00000022620|Arsa	1.0	158.0	43.0	28167.0	0.0233	0.214994315656038	ns	0.280327022643174	ns	ENSMUSG00000022620|Arsa	1.0		0.0	28.0	0.944911182523068
GO:0050776	regulation of immune response	Biological Process	ENSMUSG00000035356|Nfkbiz	1.0	158.0	43.0	28167.0	0.0233	0.214994315656038	ns	0.280327022643174	ns	ENSMUSG00000035356|Nfkbiz	1.0		0.0	40.0	0.948683298050514
GO:0048513	animal organ development	Biological Process	ENSMUSG00000024427|Spry4	1.0	158.0	43.0	28167.0	0.0233	0.214994315656038	ns	0.280327022643174	ns	ENSMUSG00000024427|Spry4	1.0		0.0	35.0	2.87352446607696
GO:0032391	photoreceptor connecting cilium	Cellular Component	ENSMUSG00000021007|Spata7	1.0	158.0	43.0	28167.0	0.0233	0.214994315656038	ns	0.280327022643174	ns	ENSMUSG00000021007|Spata7	1.0		0.0	40.0	0.790569415042095
GO:0008138	protein tyrosine/serine/threonine phosphatase activity	Molecular Function	ENSMUSG00000018648|Dusp14	1.0	158.0	43.0	28167.0	0.0233	0.214994315656038	ns	0.280327022643174	ns		0.0	ENSMUSG00000018648|Dusp14	1.0	40.0	2.05548047910945
GO:0048487	beta-tubulin binding	Molecular Function	ENSMUSG00000038060|Dlec1	1.0	158.0	43.0	28167.0	0.0233	0.214994315656038	ns	0.280327022643174	ns	ENSMUSG00000038060|Dlec1	1.0		0.0	39.0	2.72217861468648
GO:0033077	T cell differentiation in thymus	Biological Process	ENSMUSG00000045817|Zfp36l2	1.0	158.0	44.0	28167.0	0.0227	0.219404459950105	ns	0.284433203826942	ns	ENSMUSG00000045817|Zfp36l2	1.0		0.0	41.0	2.18643266644048
GO:0007098	centrosome cycle	Biological Process	ENSMUSG00000036390|Gadd45a	1.0	158.0	44.0	28167.0	0.0227	0.219404459950105	ns	0.284433203826942	ns	ENSMUSG00000036390|Gadd45a	1.0		0.0	43.0	0.152498570332605
GO:0043409	negative regulation of MAPK cascade	Biological Process	ENSMUSG00000027954|Efna1	1.0	158.0	44.0	28167.0	0.0227	0.219404459950105	ns	0.284433203826942	ns	ENSMUSG00000027954|Efna1	1.0		0.0	42.0	2.93176364927975
GO:0045494	photoreceptor cell maintenance	Biological Process	ENSMUSG00000021007|Spata7	1.0	158.0	44.0	28167.0	0.0227	0.219404459950105	ns	0.284433203826942	ns	ENSMUSG00000021007|Spata7	1.0		0.0	40.0	1.58113883008419
GO:0001658	branching involved in ureteric bud morphogenesis	Biological Process	ENSMUSG00000026976|Pax8	1.0	158.0	44.0	28167.0	0.0227	0.219404459950105	ns	0.284433203826942	ns		0.0	ENSMUSG00000026976|Pax8	1.0	37.0	1.1507929111375
GO:0051781	positive regulation of cell division	Biological Process	ENSMUSG00000027398|Il1b	1.0	158.0	44.0	28167.0	0.0227	0.219404459950105	ns	0.284433203826942	ns	ENSMUSG00000027398|Il1b	1.0		0.0	38.0	1.45999279017686
GO:0097192	extrinsic apoptotic signaling pathway in absence of ligand	Biological Process	ENSMUSG00000027398|Il1b	1.0	158.0	44.0	28167.0	0.0227	0.219404459950105	ns	0.284433203826942	ns	ENSMUSG00000027398|Il1b	1.0		0.0	38.0	1.2977713690461
GO:0060612	adipose tissue development	Biological Process	ENSMUSG00000020644|Id2	1.0	158.0	45.0	28167.0	0.0222	0.223789984087924	ns	0.288225436276372	ns	ENSMUSG00000020644|Id2	1.0		0.0	45.0	1.19256958799989
GO:0031090	organelle membrane	Cellular Component	ENSMUSG00000024036|Slc37a1	1.0	158.0	45.0	28167.0	0.0222	0.223789984087924	ns	0.288225436276372	ns	ENSMUSG00000024036|Slc37a1	1.0		0.0	43.0	3.50746711764991
GO:0008009	chemokine activity	Molecular Function	ENSMUSG00000029380|Cxcl1	1.0	158.0	45.0	28167.0	0.0222	0.223789984087924	ns	0.288225436276372	ns	ENSMUSG00000029380|Cxcl1	1.0		0.0	44.0	0.603022689155527
GO:0071949	FAD binding	Molecular Function	ENSMUSG00000020038|Cry1	1.0	158.0	45.0	28167.0	0.0222	0.223789984087924	ns	0.288225436276372	ns		0.0	ENSMUSG00000020038|Cry1	1.0	44.0	-1.05528970602217
GO:0030890	positive regulation of B cell proliferation	Biological Process	ENSMUSG00000038894|Irs2	1.0	158.0	45.0	28167.0	0.0222	0.223789984087924	ns	0.288225436276372	ns	ENSMUSG00000038894|Irs2	1.0		0.0	42.0	0.925820099772551
GO:0071549	cellular response to dexamethasone stimulus	Biological Process	ENSMUSG00000020108|Ddit4	1.0	158.0	45.0	28167.0	0.0222	0.223789984087924	ns	0.288225436276372	ns		0.0	ENSMUSG00000020108|Ddit4	1.0	38.0	0.973328526784575
GO:0072593	reactive oxygen species metabolic process	Biological Process	ENSMUSG00000020108|Ddit4	1.0	158.0	45.0	28167.0	0.0222	0.223789984087924	ns	0.288225436276372	ns		0.0	ENSMUSG00000020108|Ddit4	1.0	42.0	0.925820099772551
GO:0006836	neurotransmitter transport	Biological Process	ENSMUSG00000020838|Slc6a4	1.0	158.0	45.0	28167.0	0.0222	0.223789984087924	ns	0.288225436276372	ns	ENSMUSG00000020838|Slc6a4	1.0		0.0	32.0	1.94454364826301
GO:0002088	lens development in camera-type eye	Biological Process	ENSMUSG00000025229|Pitx3	1.0	158.0	46.0	28167.0	0.0217	0.228151024643863	ns	0.292886559278585	ns		0.0	ENSMUSG00000025229|Pitx3	1.0	32.0	1.41421356237309
GO:0016922	nuclear receptor binding	Molecular Function	ENSMUSG00000020038|Cry1	1.0	158.0	46.0	28167.0	0.0217	0.228151024643863	ns	0.292886559278585	ns		0.0	ENSMUSG00000020038|Cry1	1.0	43.0	2.43997712532167
GO:0035255	ionotropic glutamate receptor binding	Molecular Function	ENSMUSG00000026072|Il1r1	1.0	158.0	46.0	28167.0	0.0217	0.228151024643863	ns	0.292886559278585	ns	ENSMUSG00000026072|Il1r1	1.0		0.0	41.0	2.4987801902177
GO:0007157	heterophilic cell-cell adhesion via plasma membrane cell adhesion molecules	Biological Process	ENSMUSG00000000305|Cdh4	1.0	158.0	46.0	28167.0	0.0217	0.228151024643863	ns	0.292886559278585	ns	ENSMUSG00000000305|Cdh4	1.0		0.0	41.0	0.312347523777212
GO:0006952	defense response	Biological Process	ENSMUSG00000068452|Duox2, ENSMUSG00000029380|Cxcl1	2.0	158.0	162.0	28167.0	0.0123	0.230511913902506	ns	0.295676939116211	ns	ENSMUSG00000068452|Duox2, ENSMUSG00000029380|Cxcl1	2.0		0.0	75.0	3.92598183048945
GO:0016740	transferase activity	Molecular Function	ENSMUSG00000038754|Elovl3, ENSMUSG00000070661|Rnf186, ENSMUSG00000022885|St6gal1, ENSMUSG00000035357|Pdzrn3, ENSMUSG00000079494|Nat8f5, ENSMUSG00000037953|A4gnt, ENSMUSG00000027035|Cers6, ENSMUSG00000017868|Sgk2, ENSMUSG00000020917|Acly, ENSMUSG00000028003|Lrat, ENSMUSG00000089694|Nat8f7, ENSMUSG00000028028|Alpk1, ENSMUSG00000029082|Bst1	13.0	158.0	1836.0	28167.0	0.0071	0.231216679515886	ns	0.296285799707005	ns	ENSMUSG00000070661|Rnf186, ENSMUSG00000022885|St6gal1, ENSMUSG00000035357|Pdzrn3, ENSMUSG00000027035|Cers6, ENSMUSG00000017868|Sgk2, ENSMUSG00000028028|Alpk1, ENSMUSG00000029082|Bst1	7.0	ENSMUSG00000038754|Elovl3, ENSMUSG00000079494|Nat8f5, ENSMUSG00000037953|A4gnt, ENSMUSG00000020917|Acly, ENSMUSG00000028003|Lrat, ENSMUSG00000089694|Nat8f7	6.0	1740.0	8.91801740762815
GO:0001784	phosphotyrosine residue binding	Molecular Function	ENSMUSG00000053113|Socs3	1.0	158.0	47.0	28167.0	0.0213	0.232487717439505	ns	0.296285799707005	ns	ENSMUSG00000053113|Socs3	1.0		0.0	47.0	1.02105494048526
GO:0007599	hemostasis	Biological Process	ENSMUSG00000028128|F3	1.0	158.0	47.0	28167.0	0.0213	0.232487717439505	ns	0.296285799707005	ns	ENSMUSG00000028128|F3	1.0		0.0	47.0	3.35489480445157
GO:0031100	animal organ regeneration	Biological Process	ENSMUSG00000020593|Lpin1	1.0	158.0	47.0	28167.0	0.0213	0.232487717439505	ns	0.296285799707005	ns		0.0	ENSMUSG00000020593|Lpin1	1.0	46.0	0.442325868464691
GO:0030331	nuclear estrogen receptor binding	Molecular Function	ENSMUSG00000037447|Arid5a	1.0	158.0	47.0	28167.0	0.0213	0.232487717439505	ns	0.296285799707005	ns	ENSMUSG00000037447|Arid5a	1.0		0.0	45.0	2.0869967789998
GO:0005504	fatty acid binding	Molecular Function	ENSMUSG00000028715|Cyp4a14	1.0	158.0	47.0	28167.0	0.0213	0.232487717439505	ns	0.296285799707005	ns	ENSMUSG00000028715|Cyp4a14	1.0		0.0	44.0	-0.150755672288882
GO:0043014	alpha-tubulin binding	Molecular Function	ENSMUSG00000038060|Dlec1	1.0	158.0	47.0	28167.0	0.0213	0.232487717439505	ns	0.296285799707005	ns	ENSMUSG00000038060|Dlec1	1.0		0.0	45.0	2.68328157299975
GO:0045429	positive regulation of nitric oxide biosynthetic process	Biological Process	ENSMUSG00000027398|Il1b	1.0	158.0	47.0	28167.0	0.0213	0.232487717439505	ns	0.296285799707005	ns	ENSMUSG00000027398|Il1b	1.0		0.0	47.0	2.77143483846
GO:1990830	cellular response to leukemia inhibitory factor	Biological Process	ENSMUSG00000053113|Socs3, ENSMUSG00000024427|Spry4, ENSMUSG00000028003|Lrat	3.0	158.0	298.0	28167.0	0.0101	0.23458441090043	ns	0.298716761944983	ns	ENSMUSG00000053113|Socs3, ENSMUSG00000024427|Spry4	2.0	ENSMUSG00000028003|Lrat	1.0	156.0	3.04243492229666
GO:0007204	positive regulation of cytosolic calcium ion concentration	Biological Process	ENSMUSG00000029380|Cxcl1, ENSMUSG00000027398|Il1b	2.0	158.0	165.0	28167.0	0.0121	0.236713481379329	ns	0.300568739491911	ns	ENSMUSG00000029380|Cxcl1, ENSMUSG00000027398|Il1b	2.0		0.0	139.0	2.45974789607192
GO:0071364	cellular response to epidermal growth factor stimulus	Biological Process	ENSMUSG00000045817|Zfp36l2	1.0	158.0	48.0	28167.0	0.0208	0.236800197547776	ns	0.300568739491911	ns	ENSMUSG00000045817|Zfp36l2	1.0		0.0	47.0	2.47970485546421
GO:0032007	negative regulation of TOR signaling	Biological Process	ENSMUSG00000020108|Ddit4	1.0	158.0	48.0	28167.0	0.0208	0.236800197547776	ns	0.300568739491911	ns		0.0	ENSMUSG00000020108|Ddit4	1.0	39.0	0.960768922830523
GO:0009888	tissue development	Biological Process	ENSMUSG00000026976|Pax8	1.0	158.0	48.0	28167.0	0.0208	0.236800197547776	ns	0.300568739491911	ns		0.0	ENSMUSG00000026976|Pax8	1.0	41.0	1.56173761888606
GO:0000785	chromatin	Cellular Component	ENSMUSG00000020644|Id2, ENSMUSG00000025229|Pitx3, ENSMUSG00000020889|Nr1d1, ENSMUSG00000041773|Enc1	4.0	158.0	443.0	28167.0	0.009	0.238015108940857	ns	0.301868158247079	ns	ENSMUSG00000020644|Id2, ENSMUSG00000020889|Nr1d1, ENSMUSG00000041773|Enc1	3.0	ENSMUSG00000025229|Pitx3	1.0	420.0	5.95299044498605
GO:0050830	defense response to Gram-positive bacterium	Biological Process	ENSMUSG00000027398|Il1b, ENSMUSG00000027995|Tlr2	2.0	158.0	166.0	28167.0	0.012	0.238782810715232	ns	0.302598762535595	ns	ENSMUSG00000027398|Il1b, ENSMUSG00000027995|Tlr2	2.0		0.0	103.0	3.74425125702431
GO:0030198	extracellular matrix organization	Biological Process	ENSMUSG00000053175|Bcl3, ENSMUSG00000045672|Col27a1	2.0	158.0	167.0	28167.0	0.012	0.240853082861242	ns	0.303813965115738	ns	ENSMUSG00000053175|Bcl3	1.0	ENSMUSG00000045672|Col27a1	1.0	147.0	0.247435829652697
GO:0048144	fibroblast proliferation	Biological Process	ENSMUSG00000046179|E2f8	1.0	158.0	49.0	28167.0	0.0204	0.241088599297036	ns	0.303813965115738	ns	ENSMUSG00000046179|E2f8	1.0		0.0	48.0	0.866025403784439
GO:0004879	nuclear receptor activity	Molecular Function	ENSMUSG00000020889|Nr1d1	1.0	158.0	49.0	28167.0	0.0204	0.241088599297036	ns	0.303813965115738	ns	ENSMUSG00000020889|Nr1d1	1.0		0.0	45.0	2.83235277149973
GO:0042177	negative regulation of protein catabolic process	Biological Process	ENSMUSG00000021670|Hmgcr	1.0	158.0	49.0	28167.0	0.0204	0.241088599297036	ns	0.303813965115738	ns		0.0	ENSMUSG00000021670|Hmgcr	1.0	45.0	1.63978318349985
GO:0045907	positive regulation of vasoconstriction	Biological Process	ENSMUSG00000021670|Hmgcr	1.0	158.0	49.0	28167.0	0.0204	0.241088599297036	ns	0.303813965115738	ns		0.0	ENSMUSG00000021670|Hmgcr	1.0	42.0	2.46885359939347
GO:0045786	negative regulation of cell cycle	Biological Process	ENSMUSG00000006585|Cdt1	1.0	158.0	49.0	28167.0	0.0204	0.241088599297036	ns	0.303813965115738	ns	ENSMUSG00000006585|Cdt1	1.0		0.0	43.0	1.52498570332605
GO:0005771	multivesicular body	Cellular Component	ENSMUSG00000028003|Lrat	1.0	158.0	49.0	28167.0	0.0204	0.241088599297036	ns	0.303813965115738	ns		0.0	ENSMUSG00000028003|Lrat	1.0	46.0	2.35907129847835
GO:0001669	acrosomal vesicle	Cellular Component	ENSMUSG00000022620|Arsa, ENSMUSG00000021499|Catsper3	2.0	158.0	168.0	28167.0	0.0119	0.242924222668641	ns	0.305883052307643	ns	ENSMUSG00000022620|Arsa	1.0	ENSMUSG00000021499|Catsper3	1.0	112.0	0.566946709513841
GO:0070371	ERK1 and ERK2 cascade	Biological Process	ENSMUSG00000045817|Zfp36l2	1.0	158.0	50.0	28167.0	0.02	0.245353056275166	ns	0.307470218935308	ns	ENSMUSG00000045817|Zfp36l2	1.0		0.0	43.0	2.74497426598688
GO:0042789	mRNA transcription by RNA polymerase II	Biological Process	ENSMUSG00000035356|Nfkbiz	1.0	158.0	50.0	28167.0	0.02	0.245353056275166	ns	0.307470218935308	ns	ENSMUSG00000035356|Nfkbiz	1.0		0.0	48.0	2.3094010767585
GO:0006094	gluconeogenesis	Biological Process	ENSMUSG00000020038|Cry1	1.0	158.0	50.0	28167.0	0.02	0.245353056275166	ns	0.307470218935308	ns		0.0	ENSMUSG00000020038|Cry1	1.0	48.0	-2.59807621135332
GO:0071479	cellular response to ionizing radiation	Biological Process	ENSMUSG00000036390|Gadd45a	1.0	158.0	50.0	28167.0	0.02	0.245353056275166	ns	0.307470218935308	ns	ENSMUSG00000036390|Gadd45a	1.0		0.0	49.0	2.14285714285714
GO:2001235	positive regulation of apoptotic signaling pathway	Biological Process	ENSMUSG00000037035|Inhbb	1.0	158.0	50.0	28167.0	0.02	0.245353056275166	ns	0.307470218935308	ns	ENSMUSG00000037035|Inhbb	1.0		0.0	38.0	2.27109989583068
GO:0010718	positive regulation of epithelial to mesenchymal transition	Biological Process	ENSMUSG00000027398|Il1b	1.0	158.0	50.0	28167.0	0.02	0.245353056275166	ns	0.307470218935308	ns	ENSMUSG00000027398|Il1b	1.0		0.0	50.0	2.54558441227157
GO:0030073	insulin secretion	Biological Process	ENSMUSG00000026981|Il1rn	1.0	158.0	52.0	28167.0	0.0192	0.253810666591455	ns	0.316811891342219	ns	ENSMUSG00000026981|Il1rn	1.0		0.0	45.0	1.49071198499986
GO:0019827	stem cell population maintenance	Biological Process	ENSMUSG00000018604|Tbx3	1.0	158.0	52.0	28167.0	0.0192	0.253810666591455	ns	0.316811891342219	ns	ENSMUSG00000018604|Tbx3	1.0		0.0	44.0	1.20604537831105
GO:0048286	lung alveolus development	Biological Process	ENSMUSG00000029135|Fosl2	1.0	158.0	52.0	28167.0	0.0192	0.253810666591455	ns	0.316811891342219	ns	ENSMUSG00000029135|Fosl2	1.0		0.0	48.0	3.03108891324554
GO:0098586	cellular response to virus	Biological Process	ENSMUSG00000085501|Gm11772	1.0	158.0	52.0	28167.0	0.0192	0.253810666591455	ns	0.316811891342219	ns	ENSMUSG00000085501|Gm11772	1.0		0.0	50.0	2.40416305603426
GO:0007254	JNK cascade	Biological Process	ENSMUSG00000027398|Il1b	1.0	158.0	52.0	28167.0	0.0192	0.253810666591455	ns	0.316811891342219	ns	ENSMUSG00000027398|Il1b	1.0		0.0	50.0	2.82842712474619
GO:0001701	in utero embryonic development	Biological Process	ENSMUSG00000018604|Tbx3, ENSMUSG00000042622|Maff, ENSMUSG00000052837|Junb	3.0	158.0	312.0	28167.0	0.0096	0.255493991258858	ns	0.318661147075621	ns	ENSMUSG00000018604|Tbx3, ENSMUSG00000042622|Maff, ENSMUSG00000052837|Junb	3.0		0.0	299.0	6.99761067679151
GO:0045600	positive regulation of fat cell differentiation	Biological Process	ENSMUSG00000020644|Id2	1.0	158.0	53.0	28167.0	0.0189	0.258004083439349	ns	0.320525922699238	ns	ENSMUSG00000020644|Id2	1.0		0.0	50.0	-0.282842712474619
GO:0045599	negative regulation of fat cell differentiation	Biological Process	ENSMUSG00000045817|Zfp36l2	1.0	158.0	53.0	28167.0	0.0189	0.258004083439349	ns	0.320525922699238	ns	ENSMUSG00000045817|Zfp36l2	1.0		0.0	48.0	1.73205080756888
GO:0001890	placenta development	Biological Process	ENSMUSG00000046179|E2f8	1.0	158.0	53.0	28167.0	0.0189	0.258004083439349	ns	0.320525922699238	ns	ENSMUSG00000046179|E2f8	1.0		0.0	44.0	2.71360210119987
GO:0001558	regulation of cell growth	Biological Process	ENSMUSG00000021750|Fam107a	1.0	158.0	53.0	28167.0	0.0189	0.258004083439349	ns	0.320525922699238	ns		0.0	ENSMUSG00000021750|Fam107a	1.0	49.0	1.85714285714286
GO:0050890	cognition	Biological Process	ENSMUSG00000021750|Fam107a	1.0	158.0	53.0	28167.0	0.0189	0.258004083439349	ns	0.320525922699238	ns		0.0	ENSMUSG00000021750|Fam107a	1.0	43.0	1.98248141432386
GO:0006486	protein glycosylation	Biological Process	ENSMUSG00000022885|St6gal1, ENSMUSG00000037953|A4gnt	2.0	158.0	176.0	28167.0	0.0114	0.259515821064967	ns	0.322150535740238	ns	ENSMUSG00000022885|St6gal1	1.0	ENSMUSG00000037953|A4gnt	1.0	165.0	4.20389429847222
GO:0030199	collagen fibril organization	Biological Process	ENSMUSG00000045672|Col27a1	1.0	158.0	54.0	28167.0	0.0185	0.262174082543588	ns	0.324176097365955	ns		0.0	ENSMUSG00000045672|Col27a1	1.0	51.0	0.140028008402801
GO:0007405	neuroblast proliferation	Biological Process	ENSMUSG00000022129|Dct	1.0	158.0	54.0	28167.0	0.0185	0.262174082543588	ns	0.324176097365955	ns		0.0	ENSMUSG00000022129|Dct	1.0	43.0	3.2024699769847
GO:0035914	skeletal muscle cell differentiation	Biological Process	ENSMUSG00000042622|Maff	1.0	158.0	54.0	28167.0	0.0185	0.262174082543588	ns	0.324176097365955	ns	ENSMUSG00000042622|Maff	1.0		0.0	45.0	1.19256958799989
GO:0030170	pyridoxal phosphate binding	Molecular Function	ENSMUSG00000019232|Etnppl	1.0	158.0	54.0	28167.0	0.0185	0.262174082543588	ns	0.324176097365955	ns		0.0	ENSMUSG00000019232|Etnppl	1.0	53.0	-1.2362450755382
GO:0033209	tumor necrosis factor-mediated signaling pathway	Biological Process	ENSMUSG00000046688|Tifa	1.0	158.0	54.0	28167.0	0.0185	0.262174082543588	ns	0.324176097365955	ns	ENSMUSG00000046688|Tifa	1.0		0.0	52.0	4.02157642263291
GO:0031397	negative regulation of protein ubiquitination	Biological Process	ENSMUSG00000020038|Cry1	1.0	158.0	55.0	28167.0	0.0182	0.266320793850034	ns	0.329045800852272	ns		0.0	ENSMUSG00000020038|Cry1	1.0	54.0	0.95257934441568
GO:0007162	negative regulation of cell adhesion	Biological Process	ENSMUSG00000079494|Nat8f5	1.0	158.0	56.0	28167.0	0.0179	0.270444346588071	ns	0.333358019720971	ns		0.0	ENSMUSG00000079494|Nat8f5	1.0	50.0	0.14142135623731
GO:0009966	regulation of signal transduction	Biological Process	ENSMUSG00000024427|Spry4	1.0	158.0	56.0	28167.0	0.0179	0.270444346588071	ns	0.333358019720971	ns	ENSMUSG00000024427|Spry4	1.0		0.0	52.0	2.91217603018245
GO:0071391	cellular response to estrogen stimulus	Biological Process	ENSMUSG00000037447|Arid5a	1.0	158.0	56.0	28167.0	0.0179	0.270444346588071	ns	0.333358019720971	ns	ENSMUSG00000037447|Arid5a	1.0		0.0	30.0	2.37346441585572
GO:0048709	oligodendrocyte differentiation	Biological Process	ENSMUSG00000020644|Id2	1.0	158.0	57.0	28167.0	0.0175	0.274544869274531	ns	0.335791129809826	ns	ENSMUSG00000020644|Id2	1.0		0.0	48.0	2.59807621135332
GO:0070534	protein K63-linked ubiquitination	Biological Process	ENSMUSG00000070661|Rnf186	1.0	158.0	57.0	28167.0	0.0175	0.274544869274531	ns	0.335791129809826	ns	ENSMUSG00000070661|Rnf186	1.0		0.0	56.0	2.40535117721182
GO:0097225	sperm midpiece	Cellular Component	ENSMUSG00000001225|Slc26a3	1.0	158.0	57.0	28167.0	0.0175	0.274544869274531	ns	0.335791129809826	ns	ENSMUSG00000001225|Slc26a3	1.0		0.0	40.0	-0.158113883008419
GO:0003151	outflow tract morphogenesis	Biological Process	ENSMUSG00000018604|Tbx3	1.0	158.0	57.0	28167.0	0.0175	0.274544869274531	ns	0.335791129809826	ns	ENSMUSG00000018604|Tbx3	1.0		0.0	52.0	4.16025147168922
GO:0032154	cleavage furrow	Cellular Component	ENSMUSG00000017639|Rab11fip4	1.0	158.0	57.0	28167.0	0.0175	0.274544869274531	ns	0.335791129809826	ns	ENSMUSG00000017639|Rab11fip4	1.0		0.0	54.0	2.58557250627113
GO:0032456	endocytic recycling	Biological Process	ENSMUSG00000017639|Rab11fip4	1.0	158.0	57.0	28167.0	0.0175	0.274544869274531	ns	0.335791129809826	ns	ENSMUSG00000017639|Rab11fip4	1.0		0.0	57.0	3.57623736407562
GO:0098686	hippocampal mossy fiber to CA3 synapse	Cellular Component	ENSMUSG00000029151|Slc30a3	1.0	158.0	57.0	28167.0	0.0175	0.274544869274531	ns	0.335791129809826	ns	ENSMUSG00000029151|Slc30a3	1.0		0.0	49.0	0.285714285714286
GO:0006898	receptor-mediated endocytosis	Biological Process	ENSMUSG00000051439|Cd14	1.0	158.0	57.0	28167.0	0.0175	0.274544869274531	ns	0.335791129809826	ns	ENSMUSG00000051439|Cd14	1.0		0.0	57.0	1.72189206418456
GO:0042572	retinol metabolic process	Biological Process	ENSMUSG00000028003|Lrat	1.0	158.0	57.0	28167.0	0.0175	0.274544869274531	ns	0.335791129809826	ns		0.0	ENSMUSG00000028003|Lrat	1.0	55.0	1.61807966991178
GO:0008543	fibroblast growth factor receptor signaling pathway	Biological Process	ENSMUSG00000030827|Fgf21	1.0	158.0	57.0	28167.0	0.0175	0.274544869274531	ns	0.335791129809826	ns	ENSMUSG00000030827|Fgf21	1.0		0.0	47.0	1.89624488947263
GO:0005813	centrosome	Cellular Component	ENSMUSG00000026981|Il1rn, ENSMUSG00000042417|Ccno, ENSMUSG00000042745|Id1, ENSMUSG00000020776|Fbf1, ENSMUSG00000028028|Alpk1	5.0	158.0	628.0	28167.0	0.008	0.277545205407116	ns	0.339198049023093	ns	ENSMUSG00000026981|Il1rn, ENSMUSG00000042417|Ccno, ENSMUSG00000042745|Id1, ENSMUSG00000020776|Fbf1, ENSMUSG00000028028|Alpk1	5.0		0.0	617.0	5.03231051392797
GO:0003684	damaged DNA binding	Molecular Function	ENSMUSG00000029591|Ung	1.0	158.0	58.0	28167.0	0.0172	0.278622489717599	ns	0.339988339462201	ns	ENSMUSG00000029591|Ung	1.0		0.0	57.0	1.45698559277155
GO:0001654	eye development	Biological Process	ENSMUSG00000037035|Inhbb	1.0	158.0	58.0	28167.0	0.0172	0.278622489717599	ns	0.339988339462201	ns	ENSMUSG00000037035|Inhbb	1.0		0.0	43.0	1.37248713299344
GO:0015031	protein transport	Biological Process	ENSMUSG00000047517|Dmbt1, ENSMUSG00000067825|Pex26, ENSMUSG00000002910|Arrdc2, ENSMUSG00000074794|Arrdc3, ENSMUSG00000072944|Nup62cl	5.0	158.0	631.0	28167.0	0.0079	0.280773623954379	ns	0.342348688976034	ns	ENSMUSG00000047517|Dmbt1, ENSMUSG00000067825|Pex26, ENSMUSG00000074794|Arrdc3, ENSMUSG00000072944|Nup62cl	4.0	ENSMUSG00000002910|Arrdc2	1.0	621.0	4.33389071108769
GO:0043124	negative regulation of canonical NF-kappaB signal transduction	Biological Process	ENSMUSG00000020889|Nr1d1	1.0	158.0	59.0	28167.0	0.0169	0.282677335020691	ns	0.344403944442647	ns	ENSMUSG00000020889|Nr1d1	1.0		0.0	59.0	4.42642297334801
GO:0072089	stem cell proliferation	Biological Process	ENSMUSG00000018604|Tbx3	1.0	158.0	60.0	28167.0	0.0167	0.286709531586321	ns	0.348241807980616	ns	ENSMUSG00000018604|Tbx3	1.0		0.0	55.0	2.96647939483827
GO:0014823	response to activity	Biological Process	ENSMUSG00000020038|Cry1	1.0	158.0	60.0	28167.0	0.0167	0.286709531586321	ns	0.348241807980616	ns		0.0	ENSMUSG00000020038|Cry1	1.0	55.0	2.29227953237502
GO:0030544	Hsp70 protein binding	Molecular Function	ENSMUSG00000006517|Mvd	1.0	158.0	60.0	28167.0	0.0167	0.286709531586321	ns	0.348241807980616	ns		0.0	ENSMUSG00000006517|Mvd	1.0	58.0	1.1817578957375
GO:0005261	monoatomic cation channel activity	Molecular Function	ENSMUSG00000020838|Slc6a4	1.0	158.0	60.0	28167.0	0.0167	0.286709531586321	ns	0.348241807980616	ns	ENSMUSG00000020838|Slc6a4	1.0		0.0	52.0	1.52542553961938
GO:0004888	transmembrane signaling receptor activity	Molecular Function	ENSMUSG00000022755|Adgrg7, ENSMUSG00000027995|Tlr2	2.0	158.0	190.0	28167.0	0.0105	0.288566533647688	ns	0.350227945141968	ns	ENSMUSG00000022755|Adgrg7, ENSMUSG00000027995|Tlr2	2.0		0.0	154.0	0.564076074817766
GO:0009566	fertilization	Biological Process	ENSMUSG00000068452|Duox2	1.0	158.0	61.0	28167.0	0.0164	0.290719205119937	ns	0.351489758716984	ns	ENSMUSG00000068452|Duox2	1.0		0.0	47.0	0.583459965991578
GO:0019902	phosphatase binding	Molecular Function	ENSMUSG00000020038|Cry1	1.0	158.0	61.0	28167.0	0.0164	0.290719205119937	ns	0.351489758716984	ns		0.0	ENSMUSG00000020038|Cry1	1.0	59.0	1.82264475373153
GO:0006493	protein O-linked glycosylation	Biological Process	ENSMUSG00000037953|A4gnt	1.0	158.0	61.0	28167.0	0.0164	0.290719205119937	ns	0.351489758716984	ns		0.0	ENSMUSG00000037953|A4gnt	1.0	58.0	2.62612865719445
GO:0071300	cellular response to retinoic acid	Biological Process	ENSMUSG00000020838|Slc6a4	1.0	158.0	61.0	28167.0	0.0164	0.290719205119937	ns	0.351489758716984	ns	ENSMUSG00000020838|Slc6a4	1.0		0.0	54.0	2.17732421580727
GO:0008081	phosphoric diester hydrolase activity	Molecular Function	ENSMUSG00000027346|Gpcpd1	1.0	158.0	61.0	28167.0	0.0164	0.290719205119937	ns	0.351489758716984	ns	ENSMUSG00000027346|Gpcpd1	1.0		0.0	57.0	1.72189206418456
GO:0140297	DNA-binding transcription factor binding	Molecular Function	ENSMUSG00000053175|Bcl3, ENSMUSG00000020038|Cry1	2.0	158.0	192.0	28167.0	0.0104	0.292710067033046	ns	0.353626010593099	ns	ENSMUSG00000053175|Bcl3	1.0	ENSMUSG00000020038|Cry1	1.0	179.0	5.00781512143797
GO:0071704	organic substance metabolic process	Biological Process	ENSMUSG00000026348|Acmsd	1.0	158.0	62.0	28167.0	0.0161	0.294706480633744	ns	0.354770385003065	ns		0.0	ENSMUSG00000026348|Acmsd	1.0	62.0	1.2700012700019
GO:0001947	heart looping	Biological Process	ENSMUSG00000018604|Tbx3	1.0	158.0	62.0	28167.0	0.0161	0.294706480633744	ns	0.354770385003065	ns	ENSMUSG00000018604|Tbx3	1.0		0.0	54.0	2.993820796735
GO:0042733	embryonic digit morphogenesis	Biological Process	ENSMUSG00000018604|Tbx3	1.0	158.0	62.0	28167.0	0.0161	0.294706480633744	ns	0.354770385003065	ns	ENSMUSG00000018604|Tbx3	1.0		0.0	57.0	3.0464244212496
GO:0016712	oxidoreductase activity, acting on paired donors, with incorporation or reduction of molecular oxygen, reduced flavin or flavoprotein as one donor, and incorporation of one atom of oxygen	Molecular Function	ENSMUSG00000040703|Cyp2s1	1.0	158.0	62.0	28167.0	0.0161	0.294706480633744	ns	0.354770385003065	ns	ENSMUSG00000040703|Cyp2s1	1.0		0.0	53.0	0.961523947640823
GO:0012505	endomembrane system	Cellular Component	ENSMUSG00000023755|Rhebl1, ENSMUSG00000020838|Slc6a4	2.0	158.0	193.0	28167.0	0.0104	0.294780712554795	ns	0.354770385003065	ns	ENSMUSG00000023755|Rhebl1, ENSMUSG00000020838|Slc6a4	2.0		0.0	187.0	4.31450730235007
GO:0008344	adult locomotory behavior	Biological Process	ENSMUSG00000020644|Id2	1.0	158.0	63.0	28167.0	0.0159	0.298671482450498	ns	0.358905837739221	ns	ENSMUSG00000020644|Id2	1.0		0.0	52.0	-0.138675049056307
GO:0017053	transcription repressor complex	Cellular Component	ENSMUSG00000030256|Bhlhe41	1.0	158.0	63.0	28167.0	0.0159	0.298671482450498	ns	0.358905837739221	ns	ENSMUSG00000030256|Bhlhe41	1.0		0.0	58.0	3.41396725435279
GO:0048839	inner ear development	Biological Process	ENSMUSG00000068452|Duox2	1.0	158.0	64.0	28167.0	0.0156	0.302614334207288	ns	0.362243057028667	ns	ENSMUSG00000068452|Duox2	1.0		0.0	53.0	3.29665353476854
GO:0001222	transcription corepressor binding	Molecular Function	ENSMUSG00000020889|Nr1d1	1.0	158.0	64.0	28167.0	0.0156	0.302614334207288	ns	0.362243057028667	ns	ENSMUSG00000020889|Nr1d1	1.0		0.0	62.0	4.31800431800648
GO:0070098	chemokine-mediated signaling pathway	Biological Process	ENSMUSG00000029380|Cxcl1	1.0	158.0	64.0	28167.0	0.0156	0.302614334207288	ns	0.362243057028667	ns	ENSMUSG00000029380|Cxcl1	1.0		0.0	61.0	2.68877447859082
GO:0035458	cellular response to interferon-beta	Biological Process	ENSMUSG00000085501|Gm11772	1.0	158.0	64.0	28167.0	0.0156	0.302614334207288	ns	0.362243057028667	ns	ENSMUSG00000085501|Gm11772	1.0		0.0	59.0	3.51510059648224
GO:0031982	vesicle	Cellular Component	ENSMUSG00000026981|Il1rn, ENSMUSG00000027398|Il1b	2.0	158.0	197.0	28167.0	0.0102	0.303054514461601	ns	0.362243057028667	ns	ENSMUSG00000026981|Il1rn, ENSMUSG00000027398|Il1b	2.0		0.0	182.0	3.11324712997662
GO:0051649	establishment of localization in cell	Biological Process	ENSMUSG00000018900|Slc22a5, ENSMUSG00000021499|Catsper3	2.0	158.0	197.0	28167.0	0.0102	0.303054514461601	ns	0.362243057028667	ns	ENSMUSG00000018900|Slc22a5	1.0	ENSMUSG00000021499|Catsper3	1.0	178.0	5.02186231627227
GO:0030030	cell projection organization	Biological Process	ENSMUSG00000042417|Ccno, ENSMUSG00000020776|Fbf1	2.0	158.0	197.0	28167.0	0.0102	0.303054514461601	ns	0.362243057028667	ns	ENSMUSG00000042417|Ccno, ENSMUSG00000020776|Fbf1	2.0		0.0	185.0	4.77889504360975
GO:0030496	midbody	Cellular Component	ENSMUSG00000053175|Bcl3, ENSMUSG00000017639|Rab11fip4	2.0	158.0	198.0	28167.0	0.0101	0.30512049651884	ns	0.364436659609114	ns	ENSMUSG00000053175|Bcl3, ENSMUSG00000017639|Rab11fip4	2.0		0.0	179.0	3.73717546375968
GO:0097190	apoptotic signaling pathway	Biological Process	ENSMUSG00000037035|Inhbb	1.0	158.0	65.0	28167.0	0.0154	0.306535158859291	ns	0.365573274802734	ns	ENSMUSG00000037035|Inhbb	1.0		0.0	63.0	0.629940788348712
GO:0042102	positive regulation of T cell proliferation	Biological Process	ENSMUSG00000027398|Il1b	1.0	158.0	65.0	28167.0	0.0154	0.306535158859291	ns	0.365573274802734	ns	ENSMUSG00000027398|Il1b	1.0		0.0	62.0	1.52400152400229
GO:0005975	carbohydrate metabolic process	Biological Process	ENSMUSG00000067279|Ppp1r3c, ENSMUSG00000035239|Neu3	2.0	158.0	199.0	28167.0	0.0101	0.307185384071771	ns	0.366072242603265	ns		0.0	ENSMUSG00000067279|Ppp1r3c, ENSMUSG00000035239|Neu3	2.0	180.0	1.0434983894999
GO:0003824	catalytic activity	Molecular Function	ENSMUSG00000027698|Nceh1, ENSMUSG00000020917|Acly, ENSMUSG00000018648|Dusp14	3.0	158.0	348.0	28167.0	0.0086	0.310221942406827	ns	0.368552940031026	ns	ENSMUSG00000027698|Nceh1	1.0	ENSMUSG00000020917|Acly, ENSMUSG00000018648|Dusp14	2.0	325.0	0.499230176602706
GO:0007275	multicellular organism development	Biological Process	ENSMUSG00000024427|Spry4	1.0	158.0	66.0	28167.0	0.0152	0.310434078683511	ns	0.368552940031026	ns	ENSMUSG00000024427|Spry4	1.0		0.0	54.0	2.58557250627113
GO:0045296	cadherin binding	Molecular Function	ENSMUSG00000000305|Cdh4	1.0	158.0	66.0	28167.0	0.0152	0.310434078683511	ns	0.368552940031026	ns	ENSMUSG00000000305|Cdh4	1.0		0.0	58.0	2.23220935861528
GO:0005518	collagen binding	Molecular Function	ENSMUSG00000032243|Itga11	1.0	158.0	66.0	28167.0	0.0152	0.310434078683511	ns	0.368552940031026	ns		0.0	ENSMUSG00000032243|Itga11	1.0	65.0	-0.372104203767625
GO:0001540	amyloid-beta binding	Molecular Function	ENSMUSG00000027995|Tlr2	1.0	158.0	66.0	28167.0	0.0152	0.310434078683511	ns	0.368552940031026	ns	ENSMUSG00000027995|Tlr2	1.0		0.0	60.0	2.06559111797729
GO:0007283	spermatogenesis	Biological Process	ENSMUSG00000032280|Tle3, ENSMUSG00000041550|Serpina5, ENSMUSG00000037035|Inhbb, ENSMUSG00000021499|Catsper3	4.0	158.0	503.0	28167.0	0.008	0.312364753465553	ns	0.370566450580096	ns	ENSMUSG00000032280|Tle3, ENSMUSG00000037035|Inhbb	2.0	ENSMUSG00000041550|Serpina5, ENSMUSG00000021499|Catsper3	2.0	399.0	4.25532248173495
GO:0016604	nuclear body	Cellular Component	ENSMUSG00000020889|Nr1d1, ENSMUSG00000020653|Klf11, ENSMUSG00000006585|Cdt1	3.0	158.0	350.0	28167.0	0.0086	0.313284219998416	ns	0.371378215748873	ns	ENSMUSG00000020889|Nr1d1, ENSMUSG00000020653|Klf11, ENSMUSG00000006585|Cdt1	3.0		0.0	335.0	4.20695940825278
GO:0048666	neuron development	Biological Process	ENSMUSG00000025229|Pitx3	1.0	158.0	67.0	28167.0	0.0149	0.314311215282494	ns	0.371758358749856	ns		0.0	ENSMUSG00000025229|Pitx3	1.0	56.0	1.20267558860591
GO:0003007	heart morphogenesis	Biological Process	ENSMUSG00000018604|Tbx3	1.0	158.0	67.0	28167.0	0.0149	0.314311215282494	ns	0.371758358749856	ns	ENSMUSG00000018604|Tbx3	1.0		0.0	59.0	1.82264475373153
GO:0048146	positive regulation of fibroblast proliferation	Biological Process	ENSMUSG00000029135|Fosl2	1.0	158.0	67.0	28167.0	0.0149	0.314311215282494	ns	0.371758358749856	ns	ENSMUSG00000029135|Fosl2	1.0		0.0	63.0	1.51185789203691
GO:0007420	brain development	Biological Process	ENSMUSG00000038894|Irs2, ENSMUSG00000020108|Ddit4	2.0	158.0	203.0	28167.0	0.0099	0.315432948912818	ns	0.372527020443785	ns	ENSMUSG00000038894|Irs2	1.0	ENSMUSG00000020108|Ddit4	1.0	176.0	3.54275829878872
GO:0098609	cell-cell adhesion	Biological Process	ENSMUSG00000037440|Vnn1, ENSMUSG00000000305|Cdh4	2.0	158.0	203.0	28167.0	0.0099	0.315432948912818	ns	0.372527020443785	ns	ENSMUSG00000037440|Vnn1, ENSMUSG00000000305|Cdh4	2.0		0.0	179.0	3.88666248231007
GO:0030218	erythrocyte differentiation	Biological Process	ENSMUSG00000020644|Id2	1.0	158.0	68.0	28167.0	0.0147	0.318166689588023	ns	0.37519432625802	ns	ENSMUSG00000020644|Id2	1.0		0.0	65.0	3.22490309931942
GO:0032720	negative regulation of tumor necrosis factor production	Biological Process	ENSMUSG00000053175|Bcl3	1.0	158.0	68.0	28167.0	0.0147	0.318166689588023	ns	0.37519432625802	ns	ENSMUSG00000053175|Bcl3	1.0		0.0	66.0	3.07728727448332
GO:0000791	euchromatin	Cellular Component	ENSMUSG00000020644|Id2	1.0	158.0	69.0	28167.0	0.0145	0.322000621864797	ns	0.378584498826891	ns	ENSMUSG00000020644|Id2	1.0		0.0	65.0	2.48069469178417
GO:0032580	Golgi cisterna membrane	Cellular Component	ENSMUSG00000022885|St6gal1	1.0	158.0	69.0	28167.0	0.0145	0.322000621864797	ns	0.378584498826891	ns	ENSMUSG00000022885|St6gal1	1.0		0.0	68.0	5.21451593828116
GO:0030139	endocytic vesicle	Cellular Component	ENSMUSG00000017639|Rab11fip4	1.0	158.0	69.0	28167.0	0.0145	0.322000621864797	ns	0.378584498826891	ns	ENSMUSG00000017639|Rab11fip4	1.0		0.0	66.0	3.20037876546265
GO:0009612	response to mechanical stimulus	Biological Process	ENSMUSG00000003545|Fosb	1.0	158.0	69.0	28167.0	0.0145	0.322000621864797	ns	0.378584498826891	ns	ENSMUSG00000003545|Fosb	1.0		0.0	62.0	0.762000762001143
GO:0051865	protein autoubiquitination	Biological Process	ENSMUSG00000070661|Rnf186	1.0	158.0	70.0	28167.0	0.0143	0.325813131714088	ns	0.381080692575218	ns	ENSMUSG00000070661|Rnf186	1.0		0.0	69.0	3.13003218023
GO:0043627	response to estrogen	Biological Process	ENSMUSG00000022620|Arsa	1.0	158.0	70.0	28167.0	0.0143	0.325813131714088	ns	0.381080692575218	ns	ENSMUSG00000022620|Arsa	1.0		0.0	65.0	0.868243142124459
GO:0001932	regulation of protein phosphorylation	Biological Process	ENSMUSG00000053113|Socs3	1.0	158.0	70.0	28167.0	0.0143	0.325813131714088	ns	0.381080692575218	ns	ENSMUSG00000053113|Socs3	1.0		0.0	63.0	3.40168025708304
GO:0042149	cellular response to glucose starvation	Biological Process	ENSMUSG00000028494|Plin2	1.0	158.0	70.0	28167.0	0.0143	0.325813131714088	ns	0.381080692575218	ns	ENSMUSG00000028494|Plin2	1.0		0.0	63.0	2.01581052271588
GO:0050839	cell adhesion molecule binding	Molecular Function	ENSMUSG00000027009|Itga4	1.0	158.0	70.0	28167.0	0.0143	0.325813131714088	ns	0.381080692575218	ns	ENSMUSG00000027009|Itga4	1.0		0.0	62.0	1.14300114300171
GO:0008542	visual learning	Biological Process	ENSMUSG00000021670|Hmgcr	1.0	158.0	70.0	28167.0	0.0143	0.325813131714088	ns	0.381080692575218	ns		0.0	ENSMUSG00000021670|Hmgcr	1.0	60.0	2.96928723209235
GO:0001570	vasculogenesis	Biological Process	ENSMUSG00000052837|Junb	1.0	158.0	70.0	28167.0	0.0143	0.325813131714088	ns	0.381080692575218	ns	ENSMUSG00000052837|Junb	1.0		0.0	66.0	2.46182981958665
GO:0006974	DNA damage response	Biological Process	ENSMUSG00000053175|Bcl3, ENSMUSG00000036390|Gadd45a, ENSMUSG00000029591|Ung, ENSMUSG00000092300|Cdk3	4.0	158.0	516.0	28167.0	0.0078	0.328830478644548	ns	0.383995535634265	ns	ENSMUSG00000053175|Bcl3, ENSMUSG00000036390|Gadd45a, ENSMUSG00000029591|Ung, ENSMUSG00000092300|Cdk3	4.0		0.0	507.0	3.77498252931678
GO:1990841	promoter-specific chromatin binding	Molecular Function	ENSMUSG00000036390|Gadd45a	1.0	158.0	71.0	28167.0	0.0141	0.329604338077371	ns	0.383995535634265	ns	ENSMUSG00000036390|Gadd45a	1.0		0.0	68.0	2.78915968791783
GO:0050680	negative regulation of epithelial cell proliferation	Biological Process	ENSMUSG00000037953|A4gnt	1.0	158.0	71.0	28167.0	0.0141	0.329604338077371	ns	0.383995535634265	ns		0.0	ENSMUSG00000037953|A4gnt	1.0	66.0	2.33873832860732
GO:0051965	positive regulation of synapse assembly	Biological Process	ENSMUSG00000045776|Lrtm1	1.0	158.0	71.0	28167.0	0.0141	0.329604338077371	ns	0.383995535634265	ns		0.0	ENSMUSG00000045776|Lrtm1	1.0	56.0	0.534522483824849
GO:0030670	phagocytic vesicle membrane	Cellular Component	ENSMUSG00000027995|Tlr2	1.0	158.0	71.0	28167.0	0.0141	0.329604338077371	ns	0.383995535634265	ns	ENSMUSG00000027995|Tlr2	1.0		0.0	61.0	2.94484823845661
GO:0002376	immune system process	Biological Process	ENSMUSG00000037447|Arid5a, ENSMUSG00000051439|Cd14, ENSMUSG00000052212|Cd177, ENSMUSG00000046688|Tifa, ENSMUSG00000027995|Tlr2	5.0	158.0	676.0	28167.0	0.0074	0.329960185416104	ns	0.383995535634265	ns	ENSMUSG00000037447|Arid5a, ENSMUSG00000051439|Cd14, ENSMUSG00000052212|Cd177, ENSMUSG00000046688|Tifa, ENSMUSG00000027995|Tlr2	5.0		0.0	605.0	7.68394268631746
GO:0005634	nucleus	Cellular Component	ENSMUSG00000020644|Id2, ENSMUSG00000031431|Tsc22d3, ENSMUSG00000035686|Thrsp, ENSMUSG00000032280|Tle3, ENSMUSG00000045817|Zfp36l2, ENSMUSG00000046179|E2f8, ENSMUSG00000025229|Pitx3, ENSMUSG00000030256|Bhlhe41, ENSMUSG00000035356|Nfkbiz, ENSMUSG00000028494|Plin2, ENSMUSG00000020889|Nr1d1, ENSMUSG00000018604|Tbx3, ENSMUSG00000053175|Bcl3, ENSMUSG00000029135|Fosl2, ENSMUSG00000020653|Klf11, ENSMUSG0…	38.0	158.0	6289.0	28167.0	0.006	0.330007562923177	ns	0.383995535634265	ns	ENSMUSG00000020644|Id2, ENSMUSG00000032280|Tle3, ENSMUSG00000045817|Zfp36l2, ENSMUSG00000046179|E2f8, ENSMUSG00000030256|Bhlhe41, ENSMUSG00000035356|Nfkbiz, ENSMUSG00000028494|Plin2, ENSMUSG00000020889|Nr1d1, ENSMUSG00000018604|Tbx3, ENSMUSG00000053175|Bcl3, ENSMUSG00000029135|Fosl2, ENSMUSG00000020653|Klf11, ENSMUSG00000036390|Gadd45a, ENSMUSG00000042622|Maff, ENSMUSG00000029591|Ung, ENSMUSG0000…	29.0	ENSMUSG00000031431|Tsc22d3, ENSMUSG00000035686|Thrsp, ENSMUSG00000025229|Pitx3, ENSMUSG00000020038|Cry1, ENSMUSG00000026976|Pax8, ENSMUSG00000018648|Dusp14, ENSMUSG00000089694|Nat8f7, ENSMUSG00000021750|Fam107a, ENSMUSG00000089756|Zfp966	9.0	5659.0	16.4437116534624
GO:0031252	cell leading edge	Cellular Component	ENSMUSG00000068452|Duox2	1.0	158.0	72.0	28167.0	0.0139	0.333374359239948	ns	0.386489069926489	ns	ENSMUSG00000068452|Duox2	1.0		0.0	71.0	3.44166680876217
GO:0016616	oxidoreductase activity, acting on the CH-OH group of donors, NAD or NADP as acceptor	Molecular Function	ENSMUSG00000021670|Hmgcr	1.0	158.0	72.0	28167.0	0.0139	0.333374359239948	ns	0.386489069926489	ns		0.0	ENSMUSG00000021670|Hmgcr	1.0	69.0	-1.80578779628654
GO:0043022	ribosome binding	Molecular Function	ENSMUSG00000000204|Slfn4	1.0	158.0	72.0	28167.0	0.0139	0.333374359239948	ns	0.386489069926489	ns	ENSMUSG00000000204|Slfn4	1.0		0.0	71.0	2.25488515056832
GO:0071407	cellular response to organic cyclic compound	Biological Process	ENSMUSG00000037035|Inhbb	1.0	158.0	72.0	28167.0	0.0139	0.333374359239948	ns	0.386489069926489	ns	ENSMUSG00000037035|Inhbb	1.0		0.0	72.0	2.82842712474619
GO:0007519	skeletal muscle tissue development	Biological Process	ENSMUSG00000027346|Gpcpd1	1.0	158.0	72.0	28167.0	0.0139	0.333374359239948	ns	0.386489069926489	ns	ENSMUSG00000027346|Gpcpd1	1.0		0.0	60.0	-0.645497224367903
GO:0007596	blood coagulation	Biological Process	ENSMUSG00000028128|F3	1.0	158.0	73.0	28167.0	0.0137	0.337123312834542	ns	0.390262251441159	ns	ENSMUSG00000028128|F3	1.0		0.0	72.0	4.4783429475148
GO:0017018	myosin phosphatase activity	Molecular Function	ENSMUSG00000018648|Dusp14	1.0	158.0	73.0	28167.0	0.0137	0.337123312834542	ns	0.390262251441159	ns		0.0	ENSMUSG00000018648|Dusp14	1.0	69.0	2.16694535554385
GO:0043005	neuron projection	Cellular Component	ENSMUSG00000029151|Slc30a3, ENSMUSG00000020838|Slc6a4, ENSMUSG00000021750|Fam107a	3.0	158.0	367.0	28167.0	0.0082	0.33932887038303	ns	0.39252768229656	ns	ENSMUSG00000029151|Slc30a3, ENSMUSG00000020838|Slc6a4	2.0	ENSMUSG00000021750|Fam107a	1.0	301.0	2.65139592143948
GO:0001568	blood vessel development	Biological Process	ENSMUSG00000018604|Tbx3	1.0	158.0	74.0	28167.0	0.0135	0.340851315844869	ns	0.39371194419828	ns	ENSMUSG00000018604|Tbx3	1.0		0.0	66.0	3.32347025644198
GO:0032024	positive regulation of insulin secretion	Biological Process	ENSMUSG00000038894|Irs2	1.0	158.0	74.0	28167.0	0.0135	0.340851315844869	ns	0.39371194419828	ns	ENSMUSG00000038894|Irs2	1.0		0.0	69.0	0.842700971600384
GO:0060021	roof of mouth development	Biological Process	ENSMUSG00000018604|Tbx3	1.0	158.0	75.0	28167.0	0.0133	0.344558484609206	ns	0.39741259839148	ns	ENSMUSG00000018604|Tbx3	1.0		0.0	70.0	1.91236577493503
GO:0001917	photoreceptor inner segment	Cellular Component	ENSMUSG00000075256|Cerkl	1.0	158.0	75.0	28167.0	0.0133	0.344558484609206	ns	0.39741259839148	ns	ENSMUSG00000075256|Cerkl	1.0		0.0	64.0	1.625
GO:0005794	Golgi apparatus	Cellular Component	ENSMUSG00000022885|St6gal1, ENSMUSG00000048911|Rnf24, ENSMUSG00000079494|Nat8f5, ENSMUSG00000030643|Rab30, ENSMUSG00000075256|Cerkl, ENSMUSG00000037953|A4gnt, ENSMUSG00000051439|Cd14, ENSMUSG00000039533|Mmd2, ENSMUSG00000027995|Tlr2	9.0	158.0	1351.0	28167.0	0.0067	0.347148277557893	ns	0.400107394353221	ns	ENSMUSG00000022885|St6gal1, ENSMUSG00000048911|Rnf24, ENSMUSG00000030643|Rab30, ENSMUSG00000075256|Cerkl, ENSMUSG00000051439|Cd14, ENSMUSG00000027995|Tlr2	6.0	ENSMUSG00000079494|Nat8f5, ENSMUSG00000037953|A4gnt, ENSMUSG00000039533|Mmd2	3.0	1254.0	8.89532429191725
GO:0031966	mitochondrial membrane	Cellular Component	ENSMUSG00000092232|Gm20521, ENSMUSG00000034258|Flvcr2	2.0	158.0	219.0	28167.0	0.0091	0.348176844391877	ns	0.400494356946081	ns	ENSMUSG00000034258|Flvcr2	1.0	ENSMUSG00000092232|Gm20521	1.0	218.0	0.203185638443579
GO:0001938	positive regulation of endothelial cell proliferation	Biological Process	ENSMUSG00000028128|F3	1.0	158.0	76.0	28167.0	0.0132	0.34824493482392	ns	0.400494356946081	ns	ENSMUSG00000028128|F3	1.0		0.0	71.0	2.13620698474894
GO:0005643	nuclear pore	Cellular Component	ENSMUSG00000072944|Nup62cl	1.0	158.0	76.0	28167.0	0.0132	0.34824493482392	ns	0.400494356946081	ns	ENSMUSG00000072944|Nup62cl	1.0		0.0	75.0	1.61658075373095
GO:0043065	positive regulation of apoptotic process	Biological Process	ENSMUSG00000020653|Klf11, ENSMUSG00000036390|Gadd45a, ENSMUSG00000027398|Il1b	3.0	158.0	374.0	28167.0	0.008	0.350043531651584	ns	0.402269822764084	ns	ENSMUSG00000020653|Klf11, ENSMUSG00000036390|Gadd45a, ENSMUSG00000027398|Il1b	3.0		0.0	355.0	4.51133158569134
GO:0008286	insulin receptor signaling pathway	Biological Process	ENSMUSG00000038894|Irs2	1.0	158.0	77.0	28167.0	0.013	0.351910781546992	ns	0.403827851789753	ns	ENSMUSG00000038894|Irs2	1.0		0.0	73.0	0.117041147196131
GO:0005254	chloride channel activity	Molecular Function	ENSMUSG00000050014|Apol10b	1.0	158.0	77.0	28167.0	0.013	0.351910781546992	ns	0.403827851789753	ns	ENSMUSG00000050014|Apol10b	1.0		0.0	62.0	2.28600228600343
GO:0030216	keratinocyte differentiation	Biological Process	ENSMUSG00000035356|Nfkbiz	1.0	158.0	78.0	28167.0	0.0128	0.355556139201516	ns	0.407418827140198	ns	ENSMUSG00000035356|Nfkbiz	1.0		0.0	56.0	2.80624304008046
GO:0009749	response to glucose	Biological Process	ENSMUSG00000038894|Irs2	1.0	158.0	78.0	28167.0	0.0128	0.355556139201516	ns	0.407418827140198	ns	ENSMUSG00000038894|Irs2	1.0		0.0	74.0	1.51121930366965
GO:0034097	response to cytokine	Biological Process	ENSMUSG00000035356|Nfkbiz	1.0	158.0	79.0	28167.0	0.0127	0.359181121579178	ns	0.41067848730885	ns	ENSMUSG00000035356|Nfkbiz	1.0		0.0	76.0	2.75298880644674
GO:0007368	determination of left/right symmetry	Biological Process	ENSMUSG00000079494|Nat8f5	1.0	158.0	79.0	28167.0	0.0127	0.359181121579178	ns	0.41067848730885	ns		0.0	ENSMUSG00000079494|Nat8f5	1.0	71.0	2.01752881892955
GO:0019003	GDP binding	Molecular Function	ENSMUSG00000023755|Rhebl1	1.0	158.0	79.0	28167.0	0.0127	0.359181121579178	ns	0.41067848730885	ns	ENSMUSG00000023755|Rhebl1	1.0		0.0	75.0	2.07846096908265
GO:0009653	anatomical structure morphogenesis	Biological Process	ENSMUSG00000025229|Pitx3	1.0	158.0	80.0	28167.0	0.0125	0.362785841843721	ns	0.414200176624177	ns		0.0	ENSMUSG00000025229|Pitx3	1.0	63.0	4.66156183378047
GO:0050673	epithelial cell proliferation	Biological Process	ENSMUSG00000037953|A4gnt	1.0	158.0	80.0	28167.0	0.0125	0.362785841843721	ns	0.414200176624177	ns		0.0	ENSMUSG00000037953|A4gnt	1.0	71.0	2.13620698474894
GO:0042995	cell projection	Cellular Component	ENSMUSG00000020889|Nr1d1, ENSMUSG00000024427|Spry4, ENSMUSG00000021007|Spata7, ENSMUSG00000020838|Slc6a4, ENSMUSG00000093575|Gm20695, ENSMUSG00000021750|Fam107a, ENSMUSG00000027995|Tlr2, ENSMUSG00000021499|Catsper3	8.0	158.0	1204.0	28167.0	0.0066	0.36368851238123	ns	0.414930752203729	ns	ENSMUSG00000020889|Nr1d1, ENSMUSG00000024427|Spry4, ENSMUSG00000021007|Spata7, ENSMUSG00000020838|Slc6a4, ENSMUSG00000027995|Tlr2	5.0	ENSMUSG00000093575|Gm20695, ENSMUSG00000021750|Fam107a, ENSMUSG00000021499|Catsper3	3.0	1089.0	6.54545454545455
GO:0030246	carbohydrate binding	Molecular Function	ENSMUSG00000053964|Lgals4, ENSMUSG00000027346|Gpcpd1	2.0	158.0	227.0	28167.0	0.0088	0.364360964735809	ns	0.415098097631921	ns	ENSMUSG00000053964|Lgals4, ENSMUSG00000027346|Gpcpd1	2.0		0.0	199.0	2.05575549452417
GO:0042742	defense response to bacterium	Biological Process	ENSMUSG00000053964|Lgals4, ENSMUSG00000053175|Bcl3	2.0	158.0	227.0	28167.0	0.0088	0.364360964735809	ns	0.415098097631921	ns	ENSMUSG00000053964|Lgals4, ENSMUSG00000053175|Bcl3	2.0		0.0	125.0	4.02492235949962
GO:0036464	cytoplasmic ribonucleoprotein granule	Cellular Component	ENSMUSG00000035356|Nfkbiz	1.0	158.0	81.0	28167.0	0.0123	0.366370412534386	ns	0.417086432149816	ns	ENSMUSG00000035356|Nfkbiz	1.0		0.0	77.0	2.3931721056524
GO:0098869	cellular oxidant detoxification	Biological Process	ENSMUSG00000068452|Duox2	1.0	158.0	82.0	28167.0	0.0122	0.369934945569335	ns	0.420537997879035	ns	ENSMUSG00000068452|Duox2	1.0		0.0	76.0	1.26178653628809
GO:0048018	receptor ligand activity	Molecular Function	ENSMUSG00000027398|Il1b	1.0	158.0	82.0	28167.0	0.0122	0.369934945569335	ns	0.420537997879035	ns	ENSMUSG00000027398|Il1b	1.0		0.0	67.0	2.3212194427698
GO:0005886	plasma membrane	Cellular Component	ENSMUSG00000037003|Tns2, ENSMUSG00000002910|Arrdc2, ENSMUSG00000022620|Arsa, ENSMUSG00000027698|Nceh1, ENSMUSG00000068452|Duox2, ENSMUSG00000001225|Slc26a3, ENSMUSG00000028494|Plin2, ENSMUSG00000018900|Slc22a5, ENSMUSG00000053175|Bcl3, ENSMUSG00000013275|Slc41a1, ENSMUSG00000022129|Dct, ENSMUSG00000027954|Efna1, ENSMUSG00000052302|Tbc1d30, ENSMUSG00000024427|Spry4, ENSMUSG00000038894|Irs2, ENSMUS…	35.0	158.0	5872.0	28167.0	0.006	0.373104974338351	ns	0.423652451868723	ns	ENSMUSG00000037003|Tns2, ENSMUSG00000022620|Arsa, ENSMUSG00000027698|Nceh1, ENSMUSG00000068452|Duox2, ENSMUSG00000001225|Slc26a3, ENSMUSG00000028494|Plin2, ENSMUSG00000018900|Slc22a5, ENSMUSG00000053175|Bcl3, ENSMUSG00000013275|Slc41a1, ENSMUSG00000027954|Efna1, ENSMUSG00000052302|Tbc1d30, ENSMUSG00000024427|Spry4, ENSMUSG00000038894|Irs2, ENSMUSG00000074794|Arrdc3, ENSMUSG00000026072|Il1r1, ENSM…	29.0	ENSMUSG00000002910|Arrdc2, ENSMUSG00000022129|Dct, ENSMUSG00000042510|AA986860, ENSMUSG00000035239|Neu3, ENSMUSG00000021750|Fam107a, ENSMUSG00000021499|Catsper3	6.0	4038.0	12.038663568071
GO:0005581	collagen trimer	Cellular Component	ENSMUSG00000045672|Col27a1	1.0	158.0	83.0	28167.0	0.012	0.373479552249058	ns	0.423652451868723	ns		0.0	ENSMUSG00000045672|Col27a1	1.0	76.0	-0.573539334676404
GO:0071466	cellular response to xenobiotic stimulus	Biological Process	ENSMUSG00000027398|Il1b	1.0	158.0	83.0	28167.0	0.012	0.373479552249058	ns	0.423652451868723	ns	ENSMUSG00000027398|Il1b	1.0		0.0	77.0	1.93732979981385
GO:0051607	defense response to virus	Biological Process	ENSMUSG00000020108|Ddit4, ENSMUSG00000027995|Tlr2	2.0	158.0	232.0	28167.0	0.0086	0.374399805495025	ns	0.424391452172752	ns	ENSMUSG00000027995|Tlr2	1.0	ENSMUSG00000020108|Ddit4	1.0	206.0	5.15582430575797
GO:0051726	regulation of cell cycle	Biological Process	ENSMUSG00000036390|Gadd45a, ENSMUSG00000052837|Junb	2.0	158.0	233.0	28167.0	0.0086	0.376400025796442	ns	0.426352683452355	ns	ENSMUSG00000036390|Gadd45a, ENSMUSG00000052837|Junb	2.0		0.0	221.0	5.24684779317124
GO:0005509	calcium ion binding	Molecular Function	ENSMUSG00000022620|Arsa, ENSMUSG00000040808|S100g, ENSMUSG00000068452|Duox2, ENSMUSG00000017639|Rab11fip4, ENSMUSG00000000305|Cdh4	5.0	158.0	719.0	28167.0	0.007	0.377718266879476	ns	0.427539170897988	ns	ENSMUSG00000022620|Arsa, ENSMUSG00000040808|S100g, ENSMUSG00000068452|Duox2, ENSMUSG00000017639|Rab11fip4, ENSMUSG00000000305|Cdh4	5.0		0.0	605.0	3.37442985695423
GO:0016757	glycosyltransferase activity	Molecular Function	ENSMUSG00000022885|St6gal1, ENSMUSG00000037953|A4gnt	2.0	158.0	235.0	28167.0	0.0085	0.380392641849765	ns	0.429774240257921	ns	ENSMUSG00000022885|St6gal1	1.0	ENSMUSG00000037953|A4gnt	1.0	221.0	4.37237316097603
GO:0030097	hemopoiesis	Biological Process	ENSMUSG00000045817|Zfp36l2	1.0	158.0	85.0	28167.0	0.0118	0.380509428676741	ns	0.429774240257921	ns	ENSMUSG00000045817|Zfp36l2	1.0		0.0	78.0	2.15132636487473
GO:0060348	bone development	Biological Process	ENSMUSG00000029135|Fosl2	1.0	158.0	85.0	28167.0	0.0118	0.380509428676741	ns	0.429774240257921	ns	ENSMUSG00000029135|Fosl2	1.0		0.0	79.0	0.337526370277807
GO:0060041	retina development in camera-type eye	Biological Process	ENSMUSG00000034739|Mfrp	1.0	158.0	86.0	28167.0	0.0116	0.383994917967712	ns	0.432782280850119	ns	ENSMUSG00000034739|Mfrp	1.0		0.0	69.0	1.68540194320077
GO:0004722	protein serine/threonine phosphatase activity	Molecular Function	ENSMUSG00000018648|Dusp14	1.0	158.0	86.0	28167.0	0.0116	0.383994917967712	ns	0.432782280850119	ns		0.0	ENSMUSG00000018648|Dusp14	1.0	82.0	2.31906204757178
GO:0005262	calcium channel activity	Molecular Function	ENSMUSG00000021499|Catsper3	1.0	158.0	86.0	28167.0	0.0116	0.383994917967712	ns	0.432782280850119	ns		0.0	ENSMUSG00000021499|Catsper3	1.0	71.0	2.37356331638771
GO:0005902	microvillus	Cellular Component	ENSMUSG00000037390|Muc17	1.0	158.0	87.0	28167.0	0.0115	0.387460919996169	ns	0.436066138755489	ns	ENSMUSG00000037390|Muc17	1.0		0.0	79.0	2.81271975231506
GO:0005201	extracellular matrix structural constituent	Molecular Function	ENSMUSG00000045672|Col27a1	1.0	158.0	87.0	28167.0	0.0115	0.387460919996169	ns	0.436066138755489	ns		0.0	ENSMUSG00000045672|Col27a1	1.0	85.0	-1.73544366254925
GO:0045727	positive regulation of translation	Biological Process	ENSMUSG00000053175|Bcl3	1.0	158.0	88.0	28167.0	0.0114	0.390907543024681	ns	0.439006408560435	ns	ENSMUSG00000053175|Bcl3	1.0		0.0	83.0	1.64646389984536
GO:0043621	protein self-association	Molecular Function	ENSMUSG00000042745|Id1	1.0	158.0	88.0	28167.0	0.0114	0.390907543024681	ns	0.439006408560435	ns	ENSMUSG00000042745|Id1	1.0		0.0	84.0	4.03703096936586
GO:0050679	positive regulation of epithelial cell proliferation	Biological Process	ENSMUSG00000042745|Id1	1.0	158.0	88.0	28167.0	0.0114	0.390907543024681	ns	0.439006408560435	ns	ENSMUSG00000042745|Id1	1.0		0.0	77.0	0.797724035217466
GO:0010008	endosome membrane	Cellular Component	ENSMUSG00000029151|Slc30a3, ENSMUSG00000020838|Slc6a4	2.0	158.0	242.0	28167.0	0.0083	0.394281188226066	ns	0.442480452174099	ns	ENSMUSG00000029151|Slc30a3, ENSMUSG00000020838|Slc6a4	2.0		0.0	235.0	4.30536528215272
GO:0030335	positive regulation of cell migration	Biological Process	ENSMUSG00000027398|Il1b, ENSMUSG00000021750|Fam107a	2.0	158.0	243.0	28167.0	0.0082	0.396253973101346	ns	0.444378567845899	ns	ENSMUSG00000027398|Il1b	1.0	ENSMUSG00000021750|Fam107a	1.0	238.0	5.18562978841732
GO:0000987	cis-regulatory region sequence-specific DNA binding	Molecular Function	ENSMUSG00000046179|E2f8	1.0	158.0	90.0	28167.0	0.0111	0.397743082147301	ns	0.445100160673698	ns	ENSMUSG00000046179|E2f8	1.0		0.0	77.0	3.87465959962769
GO:0051082	unfolded protein binding	Molecular Function	ENSMUSG00000024580|Grpel2	1.0	158.0	90.0	28167.0	0.0111	0.397743082147301	ns	0.445100160673698	ns	ENSMUSG00000024580|Grpel2	1.0		0.0	88.0	0.746202507244636
GO:0051216	cartilage development	Biological Process	ENSMUSG00000029135|Fosl2	1.0	158.0	90.0	28167.0	0.0111	0.397743082147301	ns	0.445100160673698	ns	ENSMUSG00000029135|Fosl2	1.0		0.0	81.0	3.11111111111111
GO:0004842	ubiquitin-protein transferase activity	Molecular Function	ENSMUSG00000070661|Rnf186, ENSMUSG00000035357|Pdzrn3	2.0	158.0	245.0	28167.0	0.0082	0.400190769403248	ns	0.447522113943151	ns	ENSMUSG00000070661|Rnf186, ENSMUSG00000035357|Pdzrn3	2.0		0.0	238.0	4.47260569250993
GO:0048856	anatomical structure development	Biological Process	ENSMUSG00000026976|Pax8	1.0	158.0	91.0	28167.0	0.011	0.40113221179152	ns	0.447940426038762	ns		0.0	ENSMUSG00000026976|Pax8	1.0	68.0	2.910427500436
GO:0016798	hydrolase activity, acting on glycosyl bonds	Molecular Function	ENSMUSG00000035239|Neu3	1.0	158.0	91.0	28167.0	0.011	0.40113221179152	ns	0.447940426038762	ns		0.0	ENSMUSG00000035239|Neu3	1.0	79.0	0.562543950463012
GO:0016485	protein processing	Biological Process	ENSMUSG00000028128|F3	1.0	158.0	93.0	28167.0	0.0108	0.407853720707334	ns	0.454482021875003	ns	ENSMUSG00000028128|F3	1.0		0.0	86.0	3.23498319610315
GO:0030509	BMP signaling pathway	Biological Process	ENSMUSG00000042745|Id1	1.0	158.0	93.0	28167.0	0.0108	0.407853720707334	ns	0.454482021875003	ns	ENSMUSG00000042745|Id1	1.0		0.0	80.0	3.13049516849971
GO:0005901	caveola	Cellular Component	ENSMUSG00000035239|Neu3	1.0	158.0	93.0	28167.0	0.0108	0.407853720707334	ns	0.454482021875003	ns		0.0	ENSMUSG00000035239|Neu3	1.0	89.0	1.90799618401145
GO:0005759	mitochondrial matrix	Cellular Component	ENSMUSG00000024580|Grpel2, ENSMUSG00000021226|Acot2	2.0	158.0	252.0	28167.0	0.0079	0.41387443484269	ns	0.460865819898877	ns	ENSMUSG00000024580|Grpel2, ENSMUSG00000021226|Acot2	2.0		0.0	250.0	-0.379473319220206
GO:0007417	central nervous system development	Biological Process	ENSMUSG00000026976|Pax8	1.0	158.0	95.0	28167.0	0.0105	0.414500261602753	ns	0.461237429930054	ns		0.0	ENSMUSG00000026976|Pax8	1.0	72.0	-0.235702260395516
GO:0016477	cell migration	Biological Process	ENSMUSG00000027954|Efna1, ENSMUSG00000038894|Irs2	2.0	158.0	254.0	28167.0	0.0079	0.417755973056752	ns	0.463923612675724	ns	ENSMUSG00000027954|Efna1, ENSMUSG00000038894|Irs2	2.0		0.0	241.0	3.73610843312482
GO:0042470	melanosome	Cellular Component	ENSMUSG00000022129|Dct	1.0	158.0	96.0	28167.0	0.0104	0.417795679053122	ns	0.463923612675724	ns		0.0	ENSMUSG00000022129|Dct	1.0	95.0	2.56494588021289
GO:0001725	stress fiber	Cellular Component	ENSMUSG00000021750|Fam107a	1.0	158.0	96.0	28167.0	0.0104	0.417795679053122	ns	0.463923612675724	ns		0.0	ENSMUSG00000021750|Fam107a	1.0	94.0	2.88797948952462
GO:0030855	epithelial cell differentiation	Biological Process	ENSMUSG00000026976|Pax8	1.0	158.0	97.0	28167.0	0.0103	0.421072665363179	ns	0.467233828958861	ns		0.0	ENSMUSG00000026976|Pax8	1.0	69.0	2.76887462097269
GO:0016525	negative regulation of angiogenesis	Biological Process	ENSMUSG00000036390|Gadd45a	1.0	158.0	98.0	28167.0	0.0102	0.424331322964626	ns	0.470519072304175	ns	ENSMUSG00000036390|Gadd45a	1.0		0.0	92.0	2.29365855462782
GO:0007155	cell adhesion	Biological Process	ENSMUSG00000027009|Itga4, ENSMUSG00000052212|Cd177, ENSMUSG00000000305|Cdh4, ENSMUSG00000032243|Itga11	4.0	158.0	592.0	28167.0	0.0068	0.425179847383665	ns	0.471129108083373	ns	ENSMUSG00000027009|Itga4, ENSMUSG00000052212|Cd177, ENSMUSG00000000305|Cdh4	3.0	ENSMUSG00000032243|Itga11	1.0	510.0	4.07382847348444
GO:0031594	neuromuscular junction	Cellular Component	ENSMUSG00000035357|Pdzrn3	1.0	158.0	99.0	28167.0	0.0101	0.427571753723527	ns	0.473115486425682	ns	ENSMUSG00000035357|Pdzrn3	1.0		0.0	90.0	2.5298221281347
GO:0007030	Golgi organization	Biological Process	ENSMUSG00000030643|Rab30	1.0	158.0	99.0	28167.0	0.0101	0.427571753723527	ns	0.473115486425682	ns	ENSMUSG00000030643|Rab30	1.0		0.0	96.0	1.22474487139159
GO:0007565	female pregnancy	Biological Process	ENSMUSG00000003545|Fosb	1.0	158.0	100.0	28167.0	0.01	0.43079405894341	ns	0.476347212235045	ns	ENSMUSG00000003545|Fosb	1.0		0.0	64.0	1.75
GO:0008270	zinc ion binding	Molecular Function	ENSMUSG00000026348|Acmsd, ENSMUSG00000020889|Nr1d1, ENSMUSG00000048911|Rnf24, ENSMUSG00000035357|Pdzrn3, ENSMUSG00000096370|Gm21992	5.0	158.0	769.0	28167.0	0.0065	0.433184837200828	ns	0.478655603876912	ns	ENSMUSG00000020889|Nr1d1, ENSMUSG00000048911|Rnf24, ENSMUSG00000035357|Pdzrn3	3.0	ENSMUSG00000026348|Acmsd, ENSMUSG00000096370|Gm21992	2.0	705.0	4.40647492635505
GO:0051117	ATPase binding	Molecular Function	ENSMUSG00000067825|Pex26	1.0	158.0	102.0	28167.0	0.0098	0.437184695186064	ns	0.482400163311527	ns	ENSMUSG00000067825|Pex26	1.0		0.0	97.0	-0.50767308256681
GO:0017148	negative regulation of translation	Biological Process	ENSMUSG00000041773|Enc1	1.0	158.0	102.0	28167.0	0.0098	0.437184695186064	ns	0.482400163311527	ns	ENSMUSG00000041773|Enc1	1.0		0.0	93.0	0.622171016838255
GO:0060326	cell chemotaxis	Biological Process	ENSMUSG00000029380|Cxcl1	1.0	158.0	103.0	28167.0	0.0097	0.44035322603091	ns	0.48555708373101	ns	ENSMUSG00000029380|Cxcl1	1.0		0.0	88.0	2.55840859626733
GO:0050731	positive regulation of peptidyl-tyrosine phosphorylation	Biological Process	ENSMUSG00000027954|Efna1	1.0	158.0	104.0	28167.0	0.0096	0.443504030986979	ns	0.488690066244549	ns	ENSMUSG00000027954|Efna1	1.0		0.0	96.0	2.14330352493528
GO:0007264	small GTPase mediated signal transduction	Biological Process	ENSMUSG00000023755|Rhebl1	1.0	158.0	105.0	28167.0	0.0095	0.446637208591086	ns	0.491405202148162	ns	ENSMUSG00000023755|Rhebl1	1.0		0.0	102.0	1.98029508595335
GO:0032880	regulation of protein localization	Biological Process	ENSMUSG00000039533|Mmd2	1.0	158.0	105.0	28167.0	0.0095	0.446637208591086	ns	0.491405202148162	ns		0.0	ENSMUSG00000039533|Mmd2	1.0	97.0	2.53836541283405
GO:0005739	mitochondrion	Cellular Component	ENSMUSG00000092232|Gm20521, ENSMUSG00000024580|Grpel2, ENSMUSG00000020038|Cry1, ENSMUSG00000040740|Slc25a34, ENSMUSG00000042622|Maff, ENSMUSG00000029591|Ung, ENSMUSG00000019232|Etnppl, ENSMUSG00000020108|Ddit4, ENSMUSG00000022003|Slc25a30, ENSMUSG00000020917|Acly, ENSMUSG00000021226|Acot2	11.0	158.0	1824.0	28167.0	0.006	0.4469017544552	ns	0.491405202148162	ns	ENSMUSG00000024580|Grpel2, ENSMUSG00000040740|Slc25a34, ENSMUSG00000042622|Maff, ENSMUSG00000029591|Ung, ENSMUSG00000022003|Slc25a30, ENSMUSG00000021226|Acot2	6.0	ENSMUSG00000092232|Gm20521, ENSMUSG00000020038|Cry1, ENSMUSG00000019232|Etnppl, ENSMUSG00000020108|Ddit4, ENSMUSG00000020917|Acly	5.0	1761.0	2.4306391781402
GO:0010468	regulation of gene expression	Biological Process	ENSMUSG00000020644|Id2, ENSMUSG00000025229|Pitx3, ENSMUSG00000035356|Nfkbiz	3.0	158.0	450.0	28167.0	0.0067	0.46383191276039	ns	0.509666381523073	ns	ENSMUSG00000020644|Id2, ENSMUSG00000035356|Nfkbiz	2.0	ENSMUSG00000025229|Pitx3	1.0	311.0	6.1808229506488
GO:0048471	perinuclear region of cytoplasm	Cellular Component	ENSMUSG00000053175|Bcl3, ENSMUSG00000075256|Cerkl, ENSMUSG00000028003|Lrat, ENSMUSG00000037035|Inhbb, ENSMUSG00000039533|Mmd2	5.0	158.0	799.0	28167.0	0.0063	0.466021577082514	ns	0.511716321427879	ns	ENSMUSG00000053175|Bcl3, ENSMUSG00000075256|Cerkl, ENSMUSG00000037035|Inhbb	3.0	ENSMUSG00000028003|Lrat, ENSMUSG00000039533|Mmd2	2.0	757.0	5.30646025854914
GO:0044297	cell body	Cellular Component	ENSMUSG00000027995|Tlr2	1.0	158.0	112.0	28167.0	0.0089	0.468084049510735	ns	0.51326716262323	ns	ENSMUSG00000027995|Tlr2	1.0		0.0	105.0	3.02529022614045
GO:0071346	cellular response to type II interferon	Biological Process	ENSMUSG00000027995|Tlr2	1.0	158.0	112.0	28167.0	0.0089	0.468084049510735	ns	0.51326716262323	ns	ENSMUSG00000027995|Tlr2	1.0		0.0	112.0	0.944911182523068
GO:0006915	apoptotic process	Biological Process	ENSMUSG00000092232|Gm20521, ENSMUSG00000020653|Klf11, ENSMUSG00000020108|Ddit4, ENSMUSG00000042745|Id1	4.0	158.0	628.0	28167.0	0.0064	0.469830668723419	ns	0.51482486184197	ns	ENSMUSG00000020653|Klf11, ENSMUSG00000042745|Id1	2.0	ENSMUSG00000092232|Gm20521, ENSMUSG00000020108|Ddit4	2.0	588.0	5.93845991166472
GO:0009898	cytoplasmic side of plasma membrane	Cellular Component	ENSMUSG00000053113|Socs3	1.0	158.0	113.0	28167.0	0.0088	0.471079690935698	ns	0.515121074783564	ns	ENSMUSG00000053113|Socs3	1.0		0.0	109.0	3.35239199827403
GO:0005811	lipid droplet	Cellular Component	ENSMUSG00000028494|Plin2	1.0	158.0	113.0	28167.0	0.0088	0.471079690935698	ns	0.515121074783564	ns	ENSMUSG00000028494|Plin2	1.0		0.0	109.0	2.01143519896442
GO:0061844	antimicrobial humoral immune response mediated by antimicrobial peptide	Biological Process	ENSMUSG00000029380|Cxcl1	1.0	158.0	113.0	28167.0	0.0088	0.471079690935698	ns	0.515121074783564	ns	ENSMUSG00000029380|Cxcl1	1.0		0.0	66.0	1.10782341881399
GO:0009952	anterior/posterior pattern specification	Biological Process	ENSMUSG00000030256|Bhlhe41	1.0	158.0	114.0	28167.0	0.0088	0.47405856770308	ns	0.517303716933769	ns	ENSMUSG00000030256|Bhlhe41	1.0		0.0	90.0	2.5298221281347
GO:0015293	symporter activity	Molecular Function	ENSMUSG00000018900|Slc22a5	1.0	158.0	114.0	28167.0	0.0088	0.47405856770308	ns	0.517303716933769	ns	ENSMUSG00000018900|Slc22a5	1.0		0.0	99.0	2.71360210119987
GO:0006260	DNA replication	Biological Process	ENSMUSG00000006585|Cdt1	1.0	158.0	114.0	28167.0	0.0088	0.47405856770308	ns	0.517303716933769	ns	ENSMUSG00000006585|Cdt1	1.0		0.0	111.0	1.80340019192975
GO:0000165	MAPK cascade	Biological Process	ENSMUSG00000045817|Zfp36l2	1.0	158.0	115.0	28167.0	0.0087	0.477020773039512	ns	0.520176657893225	ns	ENSMUSG00000045817|Zfp36l2	1.0		0.0	111.0	3.89154778258525
GO:0003712	transcription coregulator activity	Molecular Function	ENSMUSG00000035356|Nfkbiz	1.0	158.0	117.0	28167.0	0.0085	0.482895539753262	ns	0.525856591220967	ns	ENSMUSG00000035356|Nfkbiz	1.0		0.0	116.0	4.82807879260335
GO:0007409	axonogenesis	Biological Process	ENSMUSG00000045776|Lrtm1	1.0	158.0	117.0	28167.0	0.0085	0.482895539753262	ns	0.525856591220967	ns		0.0	ENSMUSG00000045776|Lrtm1	1.0	98.0	2.82842712474619
GO:0031267	small GTPase binding	Molecular Function	ENSMUSG00000052302|Tbc1d30, ENSMUSG00000017639|Rab11fip4	2.0	158.0	289.0	28167.0	0.0069	0.483443542156554	ns	0.526090525889179	ns	ENSMUSG00000052302|Tbc1d30, ENSMUSG00000017639|Rab11fip4	2.0		0.0	287.0	3.77780055104611
GO:0006470	protein dephosphorylation	Biological Process	ENSMUSG00000018648|Dusp14	1.0	158.0	118.0	28167.0	0.0085	0.485808285019536	ns	0.527936188606915	ns		0.0	ENSMUSG00000018648|Dusp14	1.0	114.0	4.12097757095945
GO:0030317	flagellated sperm motility	Biological Process	ENSMUSG00000021499|Catsper3	1.0	158.0	118.0	28167.0	0.0085	0.485808285019536	ns	0.527936188606915	ns		0.0	ENSMUSG00000021499|Catsper3	1.0	88.0	-0.319801074533416
GO:0007189	adenylate cyclase-activating G protein-coupled receptor signaling pathway	Biological Process	ENSMUSG00000022755|Adgrg7	1.0	158.0	120.0	28167.0	0.0083	0.491584955288947	ns	0.533113079945912	ns	ENSMUSG00000022755|Adgrg7	1.0		0.0	94.0	1.34084762013643
GO:0016311	dephosphorylation	Biological Process	ENSMUSG00000018648|Dusp14	1.0	158.0	120.0	28167.0	0.0083	0.491584955288947	ns	0.533113079945912	ns		0.0	ENSMUSG00000018648|Dusp14	1.0	114.0	3.74634324632678
GO:0045095	keratin filament	Cellular Component	ENSMUSG00000020776|Fbf1	1.0	158.0	120.0	28167.0	0.0083	0.491584955288947	ns	0.533113079945912	ns	ENSMUSG00000020776|Fbf1	1.0		0.0	22.0	1.91880644720049
GO:0005765	lysosomal membrane	Cellular Component	ENSMUSG00000029151|Slc30a3, ENSMUSG00000035239|Neu3	2.0	158.0	295.0	28167.0	0.0068	0.494245679146611	ns	0.535630698265271	ns	ENSMUSG00000029151|Slc30a3	1.0	ENSMUSG00000035239|Neu3	1.0	283.0	6.3010459617443
GO:0034451	centriolar satellite	Cellular Component	ENSMUSG00000042417|Ccno	1.0	158.0	123.0	28167.0	0.0081	0.500129262722081	ns	0.541635189189415	ns	ENSMUSG00000042417|Ccno	1.0		0.0	120.0	3.37762243794852
GO:0016607	nuclear speck	Cellular Component	ENSMUSG00000035356|Nfkbiz, ENSMUSG00000036390|Gadd45a, ENSMUSG00000021750|Fam107a	3.0	158.0	476.0	28167.0	0.0063	0.50088397635449	ns	0.542080739317162	ns	ENSMUSG00000035356|Nfkbiz, ENSMUSG00000036390|Gadd45a	2.0	ENSMUSG00000021750|Fam107a	1.0	427.0	5.6136334545516
GO:0016363	nuclear matrix	Cellular Component	ENSMUSG00000041773|Enc1	1.0	158.0	124.0	28167.0	0.0081	0.502945536309655	ns	0.543939042351332	ns	ENSMUSG00000041773|Enc1	1.0		0.0	123.0	1.53283837893463
GO:0030324	lung development	Biological Process	ENSMUSG00000029135|Fosl2	1.0	158.0	126.0	28167.0	0.0079	0.508530870094129	ns	0.548851841338777	ns	ENSMUSG00000029135|Fosl2	1.0		0.0	113.0	2.72809051831243
GO:0001764	neuron migration	Biological Process	ENSMUSG00000020108|Ddit4	1.0	158.0	126.0	28167.0	0.0079	0.508530870094129	ns	0.548851841338777	ns		0.0	ENSMUSG00000020108|Ddit4	1.0	110.0	2.19296395526486
GO:0030414	peptidase inhibitor activity	Molecular Function	ENSMUSG00000041550|Serpina5	1.0	158.0	126.0	28167.0	0.0079	0.508530870094129	ns	0.548851841338777	ns		0.0	ENSMUSG00000041550|Serpina5	1.0	94.0	1.23770549551055
GO:0051087	protein-folding chaperone binding	Molecular Function	ENSMUSG00000024580|Grpel2	1.0	158.0	127.0	28167.0	0.0079	0.51130010523286	ns	0.551087280657123	ns	ENSMUSG00000024580|Grpel2	1.0		0.0	116.0	2.8782777417443
GO:1902600	proton transmembrane transport	Biological Process	ENSMUSG00000028238|Atp6v0d2	1.0	158.0	127.0	28167.0	0.0079	0.51130010523286	ns	0.551087280657123	ns		0.0	ENSMUSG00000028238|Atp6v0d2	1.0	112.0	0.566946709513841
GO:0031410	cytoplasmic vesicle	Cellular Component	ENSMUSG00000002910|Arrdc2, ENSMUSG00000022129|Dct, ENSMUSG00000017639|Rab11fip4, ENSMUSG00000029151|Slc30a3, ENSMUSG00000027995|Tlr2	5.0	158.0	844.0	28167.0	0.0059	0.514150402981333	ns	0.55378136855902	ns	ENSMUSG00000017639|Rab11fip4, ENSMUSG00000029151|Slc30a3, ENSMUSG00000027995|Tlr2	3.0	ENSMUSG00000002910|Arrdc2, ENSMUSG00000022129|Dct	2.0	754.0	7.50207751951107
GO:0030308	negative regulation of cell growth	Biological Process	ENSMUSG00000074063|Osgin1	1.0	158.0	129.0	28167.0	0.0078	0.516792145737494	ns	0.555489991912528	ns	ENSMUSG00000074063|Osgin1	1.0		0.0	123.0	1.71317230586812
GO:0006457	protein folding	Biological Process	ENSMUSG00000024580|Grpel2	1.0	158.0	129.0	28167.0	0.0078	0.516792145737494	ns	0.555489991912528	ns	ENSMUSG00000024580|Grpel2	1.0		0.0	124.0	1.52664506722759
GO:0006935	chemotaxis	Biological Process	ENSMUSG00000029380|Cxcl1	1.0	158.0	129.0	28167.0	0.0078	0.516792145737494	ns	0.555489991912528	ns	ENSMUSG00000029380|Cxcl1	1.0		0.0	114.0	2.80975743474508
GO:0003823	antigen binding	Molecular Function	ENSMUSG00000027009|Itga4	1.0	158.0	130.0	28167.0	0.0077	0.519515123160045	ns	0.558036992836538	ns	ENSMUSG00000027009|Itga4	1.0		0.0	91.0	1.46759877141069
GO:0003924	GTPase activity	Molecular Function	ENSMUSG00000030643|Rab30, ENSMUSG00000023755|Rhebl1	2.0	158.0	310.0	28167.0	0.0065	0.520621269645547	ns	0.558844993045764	ns	ENSMUSG00000030643|Rab30, ENSMUSG00000023755|Rhebl1	2.0		0.0	301.0	1.78681029488313
GO:0070588	calcium ion transmembrane transport	Biological Process	ENSMUSG00000021499|Catsper3	1.0	158.0	131.0	28167.0	0.0076	0.5222228526083	ns	0.560183345291104	ns		0.0	ENSMUSG00000021499|Catsper3	1.0	114.0	2.1541473666379
GO:0045177	apical part of cell	Cellular Component	ENSMUSG00000068452|Duox2	1.0	158.0	133.0	28167.0	0.0075	0.527592906488493	ns	0.565559537912648	ns	ENSMUSG00000068452|Duox2	1.0		0.0	117.0	1.8490006540841
GO:0005930	axoneme	Cellular Component	ENSMUSG00000021007|Spata7	1.0	158.0	134.0	28167.0	0.0075	0.530255399203583	ns	0.567642898537259	ns	ENSMUSG00000021007|Spata7	1.0		0.0	124.0	0.538815906080325
GO:0051260	protein homooligomerization	Biological Process	ENSMUSG00000046688|Tifa	1.0	158.0	134.0	28167.0	0.0075	0.530255399203583	ns	0.567642898537259	ns	ENSMUSG00000046688|Tifa	1.0		0.0	115.0	1.39875721236047
GO:0090090	negative regulation of canonical Wnt signaling pathway	Biological Process	ENSMUSG00000032280|Tle3	1.0	158.0	135.0	28167.0	0.0074	0.532902980515816	ns	0.570090654630402	ns	ENSMUSG00000032280|Tle3	1.0		0.0	128.0	2.47487373415292
GO:0019904	protein domain specific binding	Molecular Function	ENSMUSG00000038894|Irs2, ENSMUSG00000027398|Il1b	2.0	158.0	318.0	28167.0	0.0063	0.534311307092233	ns	0.571210259917831	ns	ENSMUSG00000038894|Irs2, ENSMUSG00000027398|Il1b	2.0		0.0	304.0	4.87508434474944
GO:0034702	monoatomic ion channel complex	Cellular Component	ENSMUSG00000021499|Catsper3	1.0	158.0	137.0	28167.0	0.0073	0.538153740404765	ns	0.57492879303053	ns		0.0	ENSMUSG00000021499|Catsper3	1.0	107.0	1.54677838247306
GO:0016064	immunoglobulin mediated immune response	Biological Process	ENSMUSG00000035356|Nfkbiz	1.0	158.0	138.0	28167.0	0.0072	0.540757083573371	ns	0.577319428642565	ns	ENSMUSG00000035356|Nfkbiz	1.0		0.0	100.0	1.9
GO:0007005	mitochondrion organization	Biological Process	ENSMUSG00000018900|Slc22a5	1.0	158.0	139.0	28167.0	0.0072	0.543345844527933	ns	0.579691276020004	ns	ENSMUSG00000018900|Slc22a5	1.0		0.0	134.0	1.03664211069763
GO:0006816	calcium ion transport	Biological Process	ENSMUSG00000021499|Catsper3	1.0	158.0	142.0	28167.0	0.007	0.551025443491526	ns	0.587114392985484	ns		0.0	ENSMUSG00000021499|Catsper3	1.0	125.0	1.52052622469986
GO:0005769	early endosome	Cellular Component	ENSMUSG00000074794|Arrdc3, ENSMUSG00000028238|Atp6v0d2	2.0	158.0	328.0	28167.0	0.0061	0.551047201016141	ns	0.587114392985484	ns	ENSMUSG00000074794|Arrdc3	1.0	ENSMUSG00000028238|Atp6v0d2	1.0	318.0	5.1030266022376
GO:0005743	mitochondrial inner membrane	Cellular Component	ENSMUSG00000024580|Grpel2, ENSMUSG00000040740|Slc25a34, ENSMUSG00000022003|Slc25a30	3.0	158.0	514.0	28167.0	0.0058	0.552610901283651	ns	0.588383420854272	ns	ENSMUSG00000024580|Grpel2, ENSMUSG00000040740|Slc25a34, ENSMUSG00000022003|Slc25a30	3.0		0.0	501.0	-3.44010629738753
GO:0006979	response to oxidative stress	Biological Process	ENSMUSG00000068452|Duox2	1.0	158.0	143.0	28167.0	0.007	0.553556682739638	ns	0.588596634374336	ns	ENSMUSG00000068452|Duox2	1.0		0.0	137.0	1.36697225234682
GO:0031902	late endosome membrane	Cellular Component	ENSMUSG00000029151|Slc30a3	1.0	158.0	143.0	28167.0	0.007	0.553556682739638	ns	0.588596634374336	ns	ENSMUSG00000029151|Slc30a3	1.0		0.0	140.0	3.71867872080547
GO:0061630	ubiquitin protein ligase activity	Molecular Function	ENSMUSG00000070661|Rnf186, ENSMUSG00000035357|Pdzrn3	2.0	158.0	331.0	28167.0	0.006	0.555985530595869	ns	0.590781394892918	ns	ENSMUSG00000070661|Rnf186, ENSMUSG00000035357|Pdzrn3	2.0		0.0	314.0	5.86905953902424
GO:0003682	chromatin binding	Molecular Function	ENSMUSG00000029135|Fosl2, ENSMUSG00000037447|Arid5a, ENSMUSG00000006585|Cdt1	3.0	158.0	517.0	28167.0	0.0058	0.556560001534223	ns	0.590994110573327	ns	ENSMUSG00000029135|Fosl2, ENSMUSG00000037447|Arid5a, ENSMUSG00000006585|Cdt1	3.0		0.0	476.0	6.09604500523761
GO:0030672	synaptic vesicle membrane	Cellular Component	ENSMUSG00000029151|Slc30a3	1.0	158.0	145.0	28167.0	0.0069	0.558576697583565	ns	0.592736966051377	ns	ENSMUSG00000029151|Slc30a3	1.0		0.0	124.0	1.79605302026775
GO:0000226	microtubule cytoskeleton organization	Biological Process	ENSMUSG00000021007|Spata7	1.0	158.0	146.0	28167.0	0.0068	0.56106563062838	ns	0.594978261089464	ns	ENSMUSG00000021007|Spata7	1.0		0.0	130.0	2.80658566178249
GO:0008584	male gonad development	Biological Process	ENSMUSG00000037035|Inhbb	1.0	158.0	150.0	28167.0	0.0067	0.570882683621447	ns	0.60498238754246	ns	ENSMUSG00000037035|Inhbb	1.0		0.0	118.0	2.94583877727464
GO:0008289	lipid binding	Molecular Function	ENSMUSG00000037003|Tns2, ENSMUSG00000050014|Apol10b	2.0	158.0	341.0	28167.0	0.0059	0.572169544054748	ns	0.605939443368509	ns	ENSMUSG00000037003|Tns2, ENSMUSG00000050014|Apol10b	2.0		0.0	303.0	3.9064979294257
GO:0000775	chromosome, centromeric region	Cellular Component	ENSMUSG00000006585|Cdt1	1.0	158.0	153.0	28167.0	0.0065	0.578102010214773	ns	0.611811711882792	ns	ENSMUSG00000006585|Cdt1	1.0		0.0	150.0	1.30639452948436
GO:0006417	regulation of translation	Biological Process	ENSMUSG00000045817|Zfp36l2	1.0	158.0	157.0	28167.0	0.0064	0.587540371469879	ns	0.621383956162718	ns	ENSMUSG00000045817|Zfp36l2	1.0		0.0	151.0	2.0344711469279
GO:0005814	centriole	Cellular Component	ENSMUSG00000020776|Fbf1	1.0	158.0	158.0	28167.0	0.0063	0.589866991295218	ns	0.623235323104785	ns	ENSMUSG00000020776|Fbf1	1.0		0.0	154.0	1.28931674244061
GO:0045202	synapse	Cellular Component	ENSMUSG00000020889|Nr1d1, ENSMUSG00000035357|Pdzrn3, ENSMUSG00000029151|Slc30a3, ENSMUSG00000020838|Slc6a4, ENSMUSG00000021750|Fam107a	5.0	158.0	919.0	28167.0	0.0054	0.590080309082745	ns	0.623235323104785	ns	ENSMUSG00000020889|Nr1d1, ENSMUSG00000035357|Pdzrn3, ENSMUSG00000029151|Slc30a3, ENSMUSG00000020838|Slc6a4	4.0	ENSMUSG00000021750|Fam107a	1.0	807.0	6.40670342865974
GO:0032991	protein-containing complex	Cellular Component	ENSMUSG00000020644|Id2, ENSMUSG00000053175|Bcl3, ENSMUSG00000013275|Slc41a1, ENSMUSG00000026072|Il1r1, ENSMUSG00000041550|Serpina5	5.0	158.0	920.0	28167.0	0.0054	0.591049474593595	ns	0.623536935902837	ns	ENSMUSG00000020644|Id2, ENSMUSG00000053175|Bcl3, ENSMUSG00000013275|Slc41a1, ENSMUSG00000026072|Il1r1	4.0	ENSMUSG00000041550|Serpina5	1.0	863.0	6.60383680042704
GO:0019901	protein kinase binding	Molecular Function	ENSMUSG00000037003|Tns2, ENSMUSG00000020038|Cry1, ENSMUSG00000038894|Irs2	3.0	158.0	544.0	28167.0	0.0055	0.591155663740689	ns	0.623536935902837	ns	ENSMUSG00000037003|Tns2, ENSMUSG00000038894|Irs2	2.0	ENSMUSG00000020038|Cry1	1.0	522.0	7.04677856347178
GO:0000776	kinetochore	Cellular Component	ENSMUSG00000006585|Cdt1	1.0	158.0	160.0	28167.0	0.0063	0.594481179091442	ns	0.626626022553663	ns	ENSMUSG00000006585|Cdt1	1.0		0.0	157.0	1.51636508048848
GO:0008021	synaptic vesicle	Cellular Component	ENSMUSG00000029151|Slc30a3	1.0	158.0	161.0	28167.0	0.0062	0.596768891938357	ns	0.628617798779631	ns	ENSMUSG00000029151|Slc30a3	1.0		0.0	143.0	2.50872603002127
GO:0005912	adherens junction	Cellular Component	ENSMUSG00000000305|Cdh4	1.0	158.0	162.0	28167.0	0.0062	0.599043780000692	ns	0.630593419080728	ns	ENSMUSG00000000305|Cdh4	1.0		0.0	151.0	2.92963845157617
GO:0006338	chromatin remodeling	Biological Process	ENSMUSG00000035356|Nfkbiz, ENSMUSG00000089694|Nat8f7	2.0	158.0	359.0	28167.0	0.0056	0.600219201693191	ns	0.631291249561048	ns	ENSMUSG00000035356|Nfkbiz	1.0	ENSMUSG00000089694|Nat8f7	1.0	350.0	5.45212933501346
GO:0008201	heparin binding	Molecular Function	ENSMUSG00000045776|Lrtm1	1.0	158.0	163.0	28167.0	0.0061	0.60130591471806	ns	0.631291249561048	ns		0.0	ENSMUSG00000045776|Lrtm1	1.0	137.0	1.7941510812052
GO:0005770	late endosome	Cellular Component	ENSMUSG00000029151|Slc30a3	1.0	158.0	163.0	28167.0	0.0061	0.60130591471806	ns	0.631291249561048	ns	ENSMUSG00000029151|Slc30a3	1.0		0.0	160.0	4.66435954874836
GO:0007156	homophilic cell adhesion via plasma membrane adhesion molecules	Biological Process	ENSMUSG00000000305|Cdh4	1.0	158.0	163.0	28167.0	0.0061	0.60130591471806	ns	0.631291249561048	ns	ENSMUSG00000000305|Cdh4	1.0		0.0	132.0	1.65373773157913
GO:0001503	ossification	Biological Process	ENSMUSG00000029135|Fosl2	1.0	158.0	164.0	28167.0	0.0061	0.603555367134663	ns	0.633231843658228	ns	ENSMUSG00000029135|Fosl2	1.0		0.0	127.0	2.04091997165706
GO:0044325	transmembrane transporter binding	Molecular Function	ENSMUSG00000020644|Id2	1.0	158.0	167.0	28167.0	0.006	0.610228335136284	ns	0.639807796268388	ns	ENSMUSG00000020644|Id2	1.0		0.0	152.0	1.2977713690461
GO:0051301	cell division	Biological Process	ENSMUSG00000042417|Ccno, ENSMUSG00000017639|Rab11fip4	2.0	158.0	370.0	28167.0	0.0054	0.616673649449714	ns	0.646136491361048	ns	ENSMUSG00000042417|Ccno, ENSMUSG00000017639|Rab11fip4	2.0		0.0	361.0	4.0
GO:0030141	secretory granule	Cellular Component	ENSMUSG00000027398|Il1b	1.0	158.0	171.0	28167.0	0.0058	0.618952315304852	ns	0.648093969407402	ns	ENSMUSG00000027398|Il1b	1.0		0.0	110.0	2.28831021418942
GO:0006869	lipid transport	Biological Process	ENSMUSG00000050014|Apol10b	1.0	158.0	172.0	28167.0	0.0058	0.621102820169184	ns	0.64991474688346	ns	ENSMUSG00000050014|Apol10b	1.0		0.0	163.0	3.6813241149434
GO:0010976	positive regulation of neuron projection development	Biological Process	ENSMUSG00000041773|Enc1	1.0	158.0	174.0	28167.0	0.0057	0.625367716080716	ns	0.653944121649967	ns	ENSMUSG00000041773|Enc1	1.0		0.0	164.0	3.67008340438224
GO:0042734	presynaptic membrane	Cellular Component	ENSMUSG00000020838|Slc6a4	1.0	158.0	175.0	28167.0	0.0057	0.627482241171248	ns	0.655721018404633	ns	ENSMUSG00000020838|Slc6a4	1.0		0.0	135.0	1.9795248213949
GO:0046982	protein heterodimerization activity	Molecular Function	ENSMUSG00000030256|Bhlhe41, ENSMUSG00000036390|Gadd45a	2.0	158.0	379.0	28167.0	0.0053	0.629749286498285	ns	0.657654843505815	ns	ENSMUSG00000030256|Bhlhe41, ENSMUSG00000036390|Gadd45a	2.0		0.0	346.0	3.81698364705034
GO:0030426	growth cone	Cellular Component	ENSMUSG00000027009|Itga4	1.0	158.0	179.0	28167.0	0.0056	0.635822402352006	ns	0.663119929533565	ns	ENSMUSG00000027009|Itga4	1.0		0.0	163.0	2.97638970995424
GO:0031901	early endosome membrane	Cellular Component	ENSMUSG00000035239|Neu3	1.0	158.0	179.0	28167.0	0.0056	0.635822402352006	ns	0.663119929533565	ns		0.0	ENSMUSG00000035239|Neu3	1.0	167.0	3.4048222231502
GO:0005525	GTP binding	Molecular Function	ENSMUSG00000030643|Rab30, ENSMUSG00000023755|Rhebl1	2.0	158.0	384.0	28167.0	0.0052	0.636863524656886	ns	0.663767330318959	ns	ENSMUSG00000030643|Rab30, ENSMUSG00000023755|Rhebl1	2.0		0.0	370.0	1.97552593065814
GO:0042802	identical protein binding	Molecular Function	ENSMUSG00000037003|Tns2, ENSMUSG00000035686|Thrsp, ENSMUSG00000046179|E2f8, ENSMUSG00000037447|Arid5a, ENSMUSG00000021670|Hmgcr, ENSMUSG00000042745|Id1, ENSMUSG00000013974|Mcemp1, ENSMUSG00000037139|Myom3, ENSMUSG00000020838|Slc6a4, ENSMUSG00000027995|Tlr2	10.0	158.0	1923.0	28167.0	0.0052	0.643639137655446	ns	0.670386674378594	ns	ENSMUSG00000037003|Tns2, ENSMUSG00000046179|E2f8, ENSMUSG00000037447|Arid5a, ENSMUSG00000042745|Id1, ENSMUSG00000013974|Mcemp1, ENSMUSG00000020838|Slc6a4, ENSMUSG00000027995|Tlr2	7.0	ENSMUSG00000035686|Thrsp, ENSMUSG00000021670|Hmgcr, ENSMUSG00000037139|Myom3	3.0	1793.0	8.24205070892282
GO:0005102	signaling receptor binding	Molecular Function	ENSMUSG00000037003|Tns2, ENSMUSG00000037411|Serpine1	2.0	158.0	391.0	28167.0	0.0051	0.646644247212064	ns	0.673072687111305	ns	ENSMUSG00000037003|Tns2, ENSMUSG00000037411|Serpine1	2.0		0.0	329.0	4.74133347921175
GO:0005216	monoatomic ion channel activity	Molecular Function	ENSMUSG00000021499|Catsper3	1.0	158.0	187.0	28167.0	0.0053	0.651950120036927	ns	0.677899055903902	ns		0.0	ENSMUSG00000021499|Catsper3	1.0	136.0	0.857492925712544
GO:0003779	actin binding	Molecular Function	ENSMUSG00000041773|Enc1, ENSMUSG00000021750|Fam107a	2.0	158.0	395.0	28167.0	0.0051	0.65213975042307	ns	0.677899055903902	ns	ENSMUSG00000041773|Enc1	1.0	ENSMUSG00000021750|Fam107a	1.0	364.0	3.98348237954329
GO:0043025	neuronal cell body	Cellular Component	ENSMUSG00000020889|Nr1d1, ENSMUSG00000027009|Itga4, ENSMUSG00000041773|Enc1	3.0	158.0	600.0	28167.0	0.005	0.657208347311186	ns	0.682718408160765	ns	ENSMUSG00000020889|Nr1d1, ENSMUSG00000027009|Itga4, ENSMUSG00000041773|Enc1	3.0		0.0	542.0	4.4671825077106
GO:0043410	positive regulation of MAPK cascade	Biological Process	ENSMUSG00000027954|Efna1	1.0	158.0	190.0	28167.0	0.0053	0.657813294710904	ns	0.682897562359315	ns	ENSMUSG00000027954|Efna1	1.0		0.0	176.0	2.71360210119987
GO:0043235	receptor complex	Cellular Component	ENSMUSG00000027995|Tlr2	1.0	158.0	194.0	28167.0	0.0052	0.665478458163139	ns	0.690401107384754	ns	ENSMUSG00000027995|Tlr2	1.0		0.0	168.0	3.8575837490523
GO:0031514	motile cilium	Cellular Component	ENSMUSG00000021499|Catsper3	1.0	158.0	197.0	28167.0	0.0051	0.671115139563286	ns	0.695791730381109	ns		0.0	ENSMUSG00000021499|Catsper3	1.0	166.0	0.931380630847599
GO:0051897	positive regulation of phosphatidylinositol 3-kinase/protein kinase B signal transduction	Biological Process	ENSMUSG00000038894|Irs2	1.0	158.0	199.0	28167.0	0.005	0.674820392493545	ns	0.699174146815819	ns	ENSMUSG00000038894|Irs2	1.0		0.0	187.0	2.41319899961953
GO:0004252	serine-type endopeptidase activity	Molecular Function	ENSMUSG00000028128|F3	1.0	158.0	200.0	28167.0	0.005	0.676657434040528	ns	0.700158642431188	ns	ENSMUSG00000028128|F3	1.0		0.0	130.0	2.9819972656439
GO:0050821	protein stabilization	Biological Process	ENSMUSG00000027954|Efna1	1.0	158.0	200.0	28167.0	0.005	0.676657434040528	ns	0.700158642431188	ns	ENSMUSG00000027954|Efna1	1.0		0.0	193.0	2.80728142791991
GO:0043197	dendritic spine	Cellular Component	ENSMUSG00000020889|Nr1d1	1.0	158.0	202.0	28167.0	0.005	0.68030063653491	ns	0.703007005948052	ns	ENSMUSG00000020889|Nr1d1	1.0		0.0	182.0	2.29787288164941
GO:0060291	long-term synaptic potentiation	Biological Process	ENSMUSG00000021670|Hmgcr	1.0	158.0	202.0	28167.0	0.005	0.68030063653491	ns	0.703007005948052	ns		0.0	ENSMUSG00000021670|Hmgcr	1.0	96.0	2.44948974278318
GO:0004674	protein serine/threonine kinase activity	Molecular Function	ENSMUSG00000017868|Sgk2, ENSMUSG00000028028|Alpk1	2.0	158.0	419.0	28167.0	0.0048	0.683701645383892	ns	0.705344814446778	ns	ENSMUSG00000017868|Sgk2, ENSMUSG00000028028|Alpk1	2.0		0.0	388.0	6.19361160731508
GO:0043161	proteasome-mediated ubiquitin-dependent protein catabolic process	Biological Process	ENSMUSG00000070661|Rnf186	1.0	158.0	204.0	28167.0	0.0049	0.683903046813184	ns	0.705344814446778	ns	ENSMUSG00000070661|Rnf186	1.0		0.0	192.0	3.96928310067868
[truncated: 49 more rows]
