# Supplementary material for: Chronic Intermittent Hypoxia Exacerbates High-Fat Diet-Induced MASLD Through Lipid Metabolic Reprogramming, Impaired Antioxidant Defense, and NF-κB/NLRP3 Activation
Source: Biomolecules. 2026 May 20;16(5):751. doi: 10.3390/biom16050751 (PMC13204061; doi:10.3390/biom16050751)
Supplement: Supplementary file 1 [file biomolecules-16-00751-s001.zip › Table S4. KEGG enrichment results of DEGs.xlsx]

## Sheet: Sheet1
Pathway_ID	KEGG_Level_1	KEGG_Level_2	Pathway_Name	IDs	S	TS	B	TB	Rich.Factor	P.value	Sig.Sign.P	Q.value	Sig.Sign.Q	S_Up_ID	S_Up_Num	S_Down_ID	S_Down_Num	MapID_Count	ZScore
mmu00830	Metabolism	Metabolism of cofactors and vitamins	Retinol metabolism	ENSMUSG00000024987|Cyp26a1, ENSMUSG00000063929|Cyp4a32, ENSMUSG00000028715|Cyp4a14, ENSMUSG00000040703|Cyp2s1, ENSMUSG00000028712|Cyp4a31, ENSMUSG00000028003|Lrat, ENSMUSG00000066072|Cyp4a10	7.0	85.0	102.0	9566.0	0.0686	3.18253392028587E-5	****	0.00534665698608027	**	ENSMUSG00000063929|Cyp4a32, ENSMUSG00000028715|Cyp4a14, ENSMUSG00000040703|Cyp2s1, ENSMUSG00000028712|Cyp4a31, ENSMUSG00000066072|Cyp4a10	5.0	ENSMUSG00000024987|Cyp26a1, ENSMUSG00000028003|Lrat	2.0	93.0	1.34803720314955
mmu03320	Organismal Systems	Endocrine system	PPAR signaling pathway	ENSMUSG00000028494|Plin2, ENSMUSG00000063929|Cyp4a32, ENSMUSG00000028240|Cyp7a1, ENSMUSG00000028715|Cyp4a14, ENSMUSG00000028712|Cyp4a31, ENSMUSG00000066072|Cyp4a10	6.0	85.0	89.0	9566.0	0.0674	1.32791073516514E-4	***	0.0111544501753872	*	ENSMUSG00000028494|Plin2, ENSMUSG00000063929|Cyp4a32, ENSMUSG00000028715|Cyp4a14, ENSMUSG00000028712|Cyp4a31, ENSMUSG00000066072|Cyp4a10	5.0	ENSMUSG00000028240|Cyp7a1	1.0	82.0	3.3129457822454
mmu04710	Organismal Systems	Environmental adaptation	Circadian rhythm	ENSMUSG00000030256|Bhlhe41, ENSMUSG00000020889|Nr1d1, ENSMUSG00000020038|Cry1, ENSMUSG00000059824|Dbp	4.0	85.0	34.0	9566.0	0.1176	2.19735586645185E-4	***	0.0123051928521304	*	ENSMUSG00000030256|Bhlhe41, ENSMUSG00000020889|Nr1d1, ENSMUSG00000059824|Dbp	3.0	ENSMUSG00000020038|Cry1	1.0	33.0	0.522232967867094
mmu04750	Organismal Systems	Sensory system	Inflammatory mediator regulation of TRP channels	ENSMUSG00000063929|Cyp4a32, ENSMUSG00000028715|Cyp4a14, ENSMUSG00000026072|Il1r1, ENSMUSG00000028712|Cyp4a31, ENSMUSG00000027398|Il1b, ENSMUSG00000066072|Cyp4a10	6.0	85.0	129.0	9566.0	0.0465	9.80175060478619E-4	***	0.0318099395520437	*	ENSMUSG00000063929|Cyp4a32, ENSMUSG00000028715|Cyp4a14, ENSMUSG00000026072|Il1r1, ENSMUSG00000028712|Cyp4a31, ENSMUSG00000027398|Il1b, ENSMUSG00000066072|Cyp4a10	6.0		0.0	119.0	1.65005729465078
mmu04380	Organismal Systems	Development and regeneration	Osteoclast differentiation	ENSMUSG00000053113|Socs3, ENSMUSG00000029135|Fosl2, ENSMUSG00000026072|Il1r1, ENSMUSG00000052837|Junb, ENSMUSG00000003545|Fosb, ENSMUSG00000027398|Il1b	6.0	85.0	132.0	9566.0	0.0455	0.00110462234894898	**	0.0318099395520437	*	ENSMUSG00000053113|Socs3, ENSMUSG00000029135|Fosl2, ENSMUSG00000026072|Il1r1, ENSMUSG00000052837|Junb, ENSMUSG00000003545|Fosb, ENSMUSG00000027398|Il1b	6.0		0.0	130.0	3.94676108688163
mmu00071	Metabolism	Lipid metabolism	Fatty acid degradation	ENSMUSG00000063929|Cyp4a32, ENSMUSG00000028715|Cyp4a14, ENSMUSG00000028712|Cyp4a31, ENSMUSG00000066072|Cyp4a10	4.0	85.0	52.0	9566.0	0.0769	0.00113606926971585	**	0.0318099395520437	*	ENSMUSG00000063929|Cyp4a32, ENSMUSG00000028715|Cyp4a14, ENSMUSG00000028712|Cyp4a31, ENSMUSG00000066072|Cyp4a10	4.0		0.0	50.0	1.83847763108502
mmu05134	Human Diseases	Infectious disease: bacterial	Legionellosis	ENSMUSG00000029380|Cxcl1, ENSMUSG00000051439|Cd14, ENSMUSG00000027398|Il1b, ENSMUSG00000027995|Tlr2	4.0	85.0	59.0	9566.0	0.0678	0.00182204446788136	**	0.0437290672291526	*	ENSMUSG00000029380|Cxcl1, ENSMUSG00000051439|Cd14, ENSMUSG00000027398|Il1b, ENSMUSG00000027995|Tlr2	4.0		0.0	58.0	3.02004795577362
mmu00062	Metabolism	Lipid metabolism	Fatty acid elongation	ENSMUSG00000038754|Elovl3, ENSMUSG00000021226|Acot2, ENSMUSG00000021228|Acot3	3.0	85.0	29.0	9566.0	0.1034	0.00209392959289621	**	0.0439725214508205	*	ENSMUSG00000021226|Acot2, ENSMUSG00000021228|Acot3	2.0	ENSMUSG00000038754|Elovl3	1.0	29.0	1.67125804359347
mmu04064	Environmental Information Processing	Signal transduction	NF-kappa B signaling pathway	ENSMUSG00000029380|Cxcl1, ENSMUSG00000036390|Gadd45a, ENSMUSG00000026072|Il1r1, ENSMUSG00000051439|Cd14, ENSMUSG00000027398|Il1b	5.0	85.0	107.0	9566.0	0.0467	0.00257291078261198	**	0.0450113684248643	*	ENSMUSG00000029380|Cxcl1, ENSMUSG00000036390|Gadd45a, ENSMUSG00000026072|Il1r1, ENSMUSG00000051439|Cd14, ENSMUSG00000027398|Il1b	5.0		0.0	106.0	4.56504355307914
mmu05146	Human Diseases	Infectious disease: parasitic	Amoebiasis	ENSMUSG00000029380|Cxcl1, ENSMUSG00000026072|Il1r1, ENSMUSG00000051439|Cd14, ENSMUSG00000027398|Il1b, ENSMUSG00000027995|Tlr2	5.0	85.0	108.0	9566.0	0.0463	0.00267924812052763	**	0.0450113684248643	*	ENSMUSG00000029380|Cxcl1, ENSMUSG00000026072|Il1r1, ENSMUSG00000051439|Cd14, ENSMUSG00000027398|Il1b, ENSMUSG00000027995|Tlr2	5.0		0.0	95.0	2.15455453937882
mmu01040	Metabolism	Lipid metabolism	Biosynthesis of unsaturated fatty acids	ENSMUSG00000038754|Elovl3, ENSMUSG00000021226|Acot2, ENSMUSG00000021228|Acot3	3.0	85.0	34.0	9566.0	0.0882	0.00332136317939616	**	0.0507262740125959	ns	ENSMUSG00000021226|Acot2, ENSMUSG00000021228|Acot3	2.0	ENSMUSG00000038754|Elovl3	1.0	34.0	1.37198868114007
mmu04668	Environmental Information Processing	Signal transduction	TNF signaling pathway	ENSMUSG00000053113|Socs3, ENSMUSG00000053175|Bcl3, ENSMUSG00000029380|Cxcl1, ENSMUSG00000052837|Junb, ENSMUSG00000027398|Il1b	5.0	85.0	118.0	9566.0	0.0424	0.00392507300522897	**	0.0549510220732056	ns	ENSMUSG00000053113|Socs3, ENSMUSG00000053175|Bcl3, ENSMUSG00000029380|Cxcl1, ENSMUSG00000052837|Junb, ENSMUSG00000027398|Il1b	5.0		0.0	116.0	5.10662179986893
mmu00590	Metabolism	Lipid metabolism	Arachidonic acid metabolism	ENSMUSG00000063929|Cyp4a32, ENSMUSG00000028715|Cyp4a14, ENSMUSG00000028712|Cyp4a31, ENSMUSG00000066072|Cyp4a10	4.0	85.0	87.0	9566.0	0.046	0.00738704130339673	**	0.0886444956407607	ns	ENSMUSG00000063929|Cyp4a32, ENSMUSG00000028715|Cyp4a14, ENSMUSG00000028712|Cyp4a31, ENSMUSG00000066072|Cyp4a10	4.0		0.0	73.0	0.936329177569045
mmu05323	Human Diseases	Immune disease	Rheumatoid arthritis	ENSMUSG00000029380|Cxcl1, ENSMUSG00000028238|Atp6v0d2, ENSMUSG00000027398|Il1b, ENSMUSG00000027995|Tlr2	4.0	85.0	87.0	9566.0	0.046	0.00738704130339673	**	0.0886444956407607	ns	ENSMUSG00000029380|Cxcl1, ENSMUSG00000027398|Il1b, ENSMUSG00000027995|Tlr2	3.0	ENSMUSG00000028238|Atp6v0d2	1.0	79.0	2.02515822166684
mmu04550	Cellular Processes	Cellular community - eukaryotes	Signaling pathways regulating pluripotency of stem cells	ENSMUSG00000020644|Id2, ENSMUSG00000047492|Inhbe, ENSMUSG00000018604|Tbx3, ENSMUSG00000042745|Id1, ENSMUSG00000037035|Inhbb	5.0	85.0	140.0	9566.0	0.0357	0.00804011043713177	**	0.0900492368958759	ns	ENSMUSG00000020644|Id2, ENSMUSG00000047492|Inhbe, ENSMUSG00000018604|Tbx3, ENSMUSG00000042745|Id1, ENSMUSG00000037035|Inhbb	5.0		0.0	122.0	4.61732304816845
mmu04930	Human Diseases	Endocrine and metabolic disease	Type II diabetes mellitus	ENSMUSG00000053113|Socs3, ENSMUSG00000020027|Socs2, ENSMUSG00000038894|Irs2	3.0	85.0	48.0	9566.0	0.0625	0.00878168491445566	**	0.0922076916017845	ns	ENSMUSG00000053113|Socs3, ENSMUSG00000020027|Socs2, ENSMUSG00000038894|Irs2	3.0		0.0	44.0	1.95982373975546
mmu04640	Organismal Systems	Immune system	Hematopoietic cell lineage	ENSMUSG00000026072|Il1r1, ENSMUSG00000027009|Itga4, ENSMUSG00000051439|Cd14, ENSMUSG00000027398|Il1b	4.0	85.0	94.0	9566.0	0.0426	0.00965863905830249	**	0.0954500801055776	ns	ENSMUSG00000026072|Il1r1, ENSMUSG00000027009|Itga4, ENSMUSG00000051439|Cd14, ENSMUSG00000027398|Il1b	4.0		0.0	92.0	2.18940134759929
mmu00564	Metabolism	Lipid metabolism	Glycerophospholipid metabolism	ENSMUSG00000020593|Lpin1, ENSMUSG00000019232|Etnppl, ENSMUSG00000050860|Phospho1, ENSMUSG00000027346|Gpcpd1	4.0	85.0	98.0	9566.0	0.0408	0.0111402976471941	*	0.103976111373811	ns	ENSMUSG00000050860|Phospho1, ENSMUSG00000027346|Gpcpd1	2.0	ENSMUSG00000020593|Lpin1, ENSMUSG00000019232|Etnppl	2.0	90.0	2.10818510677892
mmu00600	Metabolism	Lipid metabolism	Sphingolipid metabolism	ENSMUSG00000022620|Arsa, ENSMUSG00000027035|Cers6, ENSMUSG00000035239|Neu3	3.0	85.0	55.0	9566.0	0.0545	0.0127422370957615	*	0.112668201688838	ns	ENSMUSG00000022620|Arsa, ENSMUSG00000027035|Cers6	2.0	ENSMUSG00000035239|Neu3	1.0	51.0	3.50070021007002
mmu04350	Environmental Information Processing	Signal transduction	TGF-beta signaling pathway	ENSMUSG00000020644|Id2, ENSMUSG00000047492|Inhbe, ENSMUSG00000042745|Id1, ENSMUSG00000037035|Inhbb	4.0	85.0	110.0	9566.0	0.0364	0.016439435873499	*	0.138091261337392	ns	ENSMUSG00000020644|Id2, ENSMUSG00000047492|Inhbe, ENSMUSG00000042745|Id1, ENSMUSG00000037035|Inhbb	4.0		0.0	107.0	3.86694595618265
mmu00900	Metabolism	Metabolism of terpenoids and polyketides	Terpenoid backbone biosynthesis	ENSMUSG00000006517|Mvd, ENSMUSG00000021670|Hmgcr	2.0	85.0	23.0	9566.0	0.087	0.0174917304435846	*	0.139933843548677	ns		0.0	ENSMUSG00000006517|Mvd, ENSMUSG00000021670|Hmgcr	2.0	23.0	-1.25108648434245
mmu04935	Organismal Systems	Endocrine system	Growth hormone synthesis, secretion and action	ENSMUSG00000053113|Socs3, ENSMUSG00000020027|Socs2, ENSMUSG00000038894|Irs2, ENSMUSG00000052837|Junb	4.0	85.0	117.0	9566.0	0.0342	0.020153389043809	*	0.153898607243632	ns	ENSMUSG00000053113|Socs3, ENSMUSG00000020027|Socs2, ENSMUSG00000038894|Irs2, ENSMUSG00000052837|Junb	4.0		0.0	110.0	2.28831021418942
mmu05140	Human Diseases	Infectious disease: parasitic	Leishmaniasis	ENSMUSG00000027009|Itga4, ENSMUSG00000027398|Il1b, ENSMUSG00000027995|Tlr2	3.0	85.0	70.0	9566.0	0.0429	0.0241859429496846	*	0.176662539806392	ns	ENSMUSG00000027009|Itga4, ENSMUSG00000027398|Il1b, ENSMUSG00000027995|Tlr2	3.0		0.0	70.0	4.90043729827101
mmu04918	Organismal Systems	Endocrine system	Thyroid hormone synthesis	ENSMUSG00000068452|Duox2, ENSMUSG00000026976|Pax8, ENSMUSG00000031271|Serpina7	3.0	85.0	74.0	9566.0	0.0405	0.0279302513570311	*	0.195511759499217	ns	ENSMUSG00000068452|Duox2, ENSMUSG00000031271|Serpina7	2.0	ENSMUSG00000026976|Pax8	1.0	71.0	2.72959781384586
mmu04910	Organismal Systems	Endocrine system	Insulin signaling pathway	ENSMUSG00000067279|Ppp1r3c, ENSMUSG00000053113|Socs3, ENSMUSG00000020027|Socs2, ENSMUSG00000038894|Irs2	4.0	85.0	140.0	9566.0	0.0286	0.0357995968253723	*	0.236512519266843	ns	ENSMUSG00000053113|Socs3, ENSMUSG00000020027|Socs2, ENSMUSG00000038894|Irs2	3.0	ENSMUSG00000067279|Ppp1r3c	1.0	135.0	0.344265186329548
mmu04936	Human Diseases	Endocrine and metabolic disease	Alcoholic liver disease	ENSMUSG00000020593|Lpin1, ENSMUSG00000029380|Cxcl1, ENSMUSG00000051439|Cd14, ENSMUSG00000027398|Il1b	4.0	85.0	141.0	9566.0	0.0284	0.0366031279817734	*	0.236512519266843	ns	ENSMUSG00000029380|Cxcl1, ENSMUSG00000051439|Cd14, ENSMUSG00000027398|Il1b	3.0	ENSMUSG00000020593|Lpin1	1.0	124.0	4.04111929560244
mmu04270	Organismal Systems	Circulatory system	Vascular smooth muscle contraction	ENSMUSG00000063929|Cyp4a32, ENSMUSG00000028715|Cyp4a14, ENSMUSG00000028712|Cyp4a31, ENSMUSG00000066072|Cyp4a10	4.0	85.0	144.0	9566.0	0.0278	0.0390762255721482	*	0.241838323183485	ns	ENSMUSG00000063929|Cyp4a32, ENSMUSG00000028715|Cyp4a14, ENSMUSG00000028712|Cyp4a31, ENSMUSG00000066072|Cyp4a10	4.0		0.0	127.0	1.06482781129934
mmu05202	Human Diseases	Cancer: overview	Transcriptional misregulation in cancer	ENSMUSG00000020644|Id2, ENSMUSG00000035356|Nfkbiz, ENSMUSG00000036390|Gadd45a, ENSMUSG00000026976|Pax8, ENSMUSG00000051439|Cd14	5.0	85.0	213.0	9566.0	0.0235	0.0408351660222895	*	0.241838323183485	ns	ENSMUSG00000020644|Id2, ENSMUSG00000035356|Nfkbiz, ENSMUSG00000036390|Gadd45a, ENSMUSG00000051439|Cd14	4.0	ENSMUSG00000026976|Pax8	1.0	174.0	3.63887060917874
mmu05216	Human Diseases	Cancer: specific types	Thyroid cancer	ENSMUSG00000036390|Gadd45a, ENSMUSG00000026976|Pax8	2.0	85.0	37.0	9566.0	0.0541	0.0425160835687005	*	0.241838323183485	ns	ENSMUSG00000036390|Gadd45a	1.0	ENSMUSG00000026976|Pax8	1.0	37.0	2.46598480958036
mmu04151	Environmental Information Processing	Signal transduction	PI3K-Akt signaling pathway	ENSMUSG00000027954|Efna1, ENSMUSG00000020108|Ddit4, ENSMUSG00000017868|Sgk2, ENSMUSG00000027009|Itga4, ENSMUSG00000030827|Fgf21, ENSMUSG00000032243|Itga11, ENSMUSG00000027995|Tlr2	7.0	85.0	365.0	9566.0	0.0192	0.0431854148541938	*	0.241838323183485	ns	ENSMUSG00000027954|Efna1, ENSMUSG00000017868|Sgk2, ENSMUSG00000027009|Itga4, ENSMUSG00000030827|Fgf21, ENSMUSG00000027995|Tlr2	5.0	ENSMUSG00000020108|Ddit4, ENSMUSG00000032243|Itga11	2.0	325.0	4.1047814520667
mmu04060	Environmental Information Processing	Signaling molecules and interaction	Cytokine-cytokine receptor interaction	ENSMUSG00000026981|Il1rn, ENSMUSG00000047492|Inhbe, ENSMUSG00000029380|Cxcl1, ENSMUSG00000026072|Il1r1, ENSMUSG00000037035|Inhbb, ENSMUSG00000027398|Il1b	6.0	85.0	294.0	9566.0	0.0204	0.0464139620988251	*	0.245364855812799	ns	ENSMUSG00000026981|Il1rn, ENSMUSG00000047492|Inhbe, ENSMUSG00000029380|Cxcl1, ENSMUSG00000026072|Il1r1, ENSMUSG00000037035|Inhbb, ENSMUSG00000027398|Il1b	6.0		0.0	246.0	4.08049096360536
mmu04610	Organismal Systems	Immune system	Complement and coagulation cascades	ENSMUSG00000028128|F3, ENSMUSG00000037411|Serpine1, ENSMUSG00000041550|Serpina5	3.0	85.0	93.0	9566.0	0.0323	0.0496460021111213	*	0.245364855812799	ns	ENSMUSG00000028128|F3, ENSMUSG00000037411|Serpine1	2.0	ENSMUSG00000041550|Serpina5	1.0	92.0	3.96177386708442
mmu04657	Organismal Systems	Immune system	IL-17 signaling pathway	ENSMUSG00000029380|Cxcl1, ENSMUSG00000003545|Fosb, ENSMUSG00000027398|Il1b	3.0	85.0	93.0	9566.0	0.0323	0.0496460021111213	*	0.245364855812799	ns	ENSMUSG00000029380|Cxcl1, ENSMUSG00000003545|Fosb, ENSMUSG00000027398|Il1b	3.0		0.0	82.0	4.63812409514355
mmu04010	Environmental Information Processing	Signal transduction	MAPK signaling pathway	ENSMUSG00000036390|Gadd45a, ENSMUSG00000027954|Efna1, ENSMUSG00000026072|Il1r1, ENSMUSG00000051439|Cd14, ENSMUSG00000030827|Fgf21, ENSMUSG00000027398|Il1b	6.0	85.0	299.0	9566.0	0.0201	0.0496571732002093	*	0.245364855812799	ns	ENSMUSG00000036390|Gadd45a, ENSMUSG00000027954|Efna1, ENSMUSG00000026072|Il1r1, ENSMUSG00000051439|Cd14, ENSMUSG00000030827|Fgf21, ENSMUSG00000027398|Il1b	6.0		0.0	278.0	5.45781730952701
mmu05231	Human Diseases	Cancer: overview	Choline metabolism in cancer	ENSMUSG00000018900|Slc22a5, ENSMUSG00000063652|Slc22a21, ENSMUSG00000027346|Gpcpd1	3.0	85.0	98.0	9566.0	0.0306	0.0564063737344414	ns	0.270750593925319	ns	ENSMUSG00000018900|Slc22a5, ENSMUSG00000063652|Slc22a21, ENSMUSG00000027346|Gpcpd1	3.0		0.0	92.0	1.87662972651367
mmu04976	Organismal Systems	Digestive system	Bile secretion	ENSMUSG00000027698|Nceh1, ENSMUSG00000028240|Cyp7a1, ENSMUSG00000021670|Hmgcr	3.0	85.0	101.0	9566.0	0.0297	0.0606627626782842	ns	0.27389200933164	ns	ENSMUSG00000027698|Nceh1	1.0	ENSMUSG00000028240|Cyp7a1, ENSMUSG00000021670|Hmgcr	2.0	96.0	0.918558653543692
mmu04933	Human Diseases	Endocrine and metabolic disease	AGE-RAGE signaling pathway in diabetic complications	ENSMUSG00000028128|F3, ENSMUSG00000037411|Serpine1, ENSMUSG00000027398|Il1b	3.0	85.0	101.0	9566.0	0.0297	0.0606627626782842	ns	0.27389200933164	ns	ENSMUSG00000028128|F3, ENSMUSG00000037411|Serpine1, ENSMUSG00000027398|Il1b	3.0		0.0	100.0	4.2
mmu05142	Human Diseases	Infectious disease: parasitic	Chagas disease	ENSMUSG00000037411|Serpine1, ENSMUSG00000027398|Il1b, ENSMUSG00000027995|Tlr2	3.0	85.0	103.0	9566.0	0.0291	0.063582073594845	ns	0.27389200933164	ns	ENSMUSG00000037411|Serpine1, ENSMUSG00000027398|Il1b, ENSMUSG00000027995|Tlr2	3.0		0.0	101.0	4.47766735594495
mmu04620	Organismal Systems	Immune system	Toll-like receptor signaling pathway	ENSMUSG00000051439|Cd14, ENSMUSG00000027398|Il1b, ENSMUSG00000027995|Tlr2	3.0	85.0	103.0	9566.0	0.0291	0.063582073594845	ns	0.27389200933164	ns	ENSMUSG00000051439|Cd14, ENSMUSG00000027398|Il1b, ENSMUSG00000027995|Tlr2	3.0		0.0	88.0	3.83761289440099
mmu04979	Organismal Systems	Digestive system	Cholesterol metabolism	ENSMUSG00000027698|Nceh1, ENSMUSG00000028240|Cyp7a1	2.0	85.0	50.0	9566.0	0.04	0.0726707500006851	ns	0.304108885204458	ns	ENSMUSG00000027698|Nceh1	1.0	ENSMUSG00000028240|Cyp7a1	1.0	50.0	1.97989898732233
mmu04931	Human Diseases	Endocrine and metabolic disease	Insulin resistance	ENSMUSG00000067279|Ppp1r3c, ENSMUSG00000053113|Socs3, ENSMUSG00000038894|Irs2	3.0	85.0	110.0	9566.0	0.0273	0.0743006952383144	ns	0.304108885204458	ns	ENSMUSG00000053113|Socs3, ENSMUSG00000038894|Irs2	2.0	ENSMUSG00000067279|Ppp1r3c	1.0	108.0	1.73205080756888
mmu05152	Human Diseases	Infectious disease: bacterial	Tuberculosis	ENSMUSG00000051439|Cd14, ENSMUSG00000028238|Atp6v0d2, ENSMUSG00000027398|Il1b, ENSMUSG00000027995|Tlr2	4.0	85.0	180.0	9566.0	0.0222	0.0760272213011145	ns	0.304108885204458	ns	ENSMUSG00000051439|Cd14, ENSMUSG00000027398|Il1b, ENSMUSG00000027995|Tlr2	3.0	ENSMUSG00000028238|Atp6v0d2	1.0	161.0	3.86174099057159
mmu04978	Organismal Systems	Digestive system	Mineral absorption	ENSMUSG00000040808|S100g, ENSMUSG00000001225|Slc26a3	2.0	85.0	55.0	9566.0	0.0364	0.0856598078843596	ns	0.327064721013009	ns	ENSMUSG00000040808|S100g, ENSMUSG00000001225|Slc26a3	2.0		0.0	52.0	2.49615088301353
mmu05144	Human Diseases	Infectious disease: parasitic	Malaria	ENSMUSG00000027398|Il1b, ENSMUSG00000027995|Tlr2	2.0	85.0	55.0	9566.0	0.0364	0.0856598078843596	ns	0.327064721013009	ns	ENSMUSG00000027398|Il1b, ENSMUSG00000027995|Tlr2	2.0		0.0	54.0	2.58557250627113
mmu05321	Human Diseases	Immune disease	Inflammatory bowel disease	ENSMUSG00000027398|Il1b, ENSMUSG00000027995|Tlr2	2.0	85.0	62.0	9566.0	0.0323	0.104899858787398	ns	0.391626139472954	ns	ENSMUSG00000027398|Il1b, ENSMUSG00000027995|Tlr2	2.0		0.0	57.0	3.31133089266261
mmu04913	Organismal Systems	Endocrine system	Ovarian steroidogenesis	ENSMUSG00000021226|Acot2, ENSMUSG00000021228|Acot3	2.0	85.0	63.0	9566.0	0.0317	0.10773799544751	ns	0.393477896416993	ns	ENSMUSG00000021226|Acot2, ENSMUSG00000021228|Acot3	2.0		0.0	51.0	0.0
mmu04068	Environmental Information Processing	Signal transduction	FoxO signaling pathway	ENSMUSG00000036390|Gadd45a, ENSMUSG00000038894|Irs2, ENSMUSG00000017868|Sgk2	3.0	85.0	133.0	9566.0	0.0226	0.114555049744401	ns	0.409473369299135	ns	ENSMUSG00000036390|Gadd45a, ENSMUSG00000038894|Irs2, ENSMUSG00000017868|Sgk2	3.0		0.0	127.0	0.976092160357725
mmu05417	Human Diseases	Cardiovascular disease	Lipid and atherosclerosis	ENSMUSG00000029380|Cxcl1, ENSMUSG00000051439|Cd14, ENSMUSG00000027398|Il1b, ENSMUSG00000027995|Tlr2	4.0	85.0	216.0	9566.0	0.0185	0.12561142657181	ns	0.439639993001334	ns	ENSMUSG00000029380|Cxcl1, ENSMUSG00000051439|Cd14, ENSMUSG00000027398|Il1b, ENSMUSG00000027995|Tlr2	4.0		0.0	193.0	3.95898662911782
mmu04920	Organismal Systems	Endocrine system	Adipocytokine signaling pathway	ENSMUSG00000053113|Socs3, ENSMUSG00000038894|Irs2	2.0	85.0	72.0	9566.0	0.0278	0.134139977699008	ns	0.441641307417328	ns	ENSMUSG00000053113|Socs3, ENSMUSG00000038894|Irs2	2.0		0.0	69.0	2.40771706171538
mmu00480	Metabolism	Metabolism of other amino acids	Glutathione metabolism	ENSMUSG00000079494|Nat8f5, ENSMUSG00000089694|Nat8f7	2.0	85.0	72.0	9566.0	0.0278	0.134139977699008	ns	0.441641307417328	ns		0.0	ENSMUSG00000079494|Nat8f5, ENSMUSG00000089694|Nat8f7	2.0	69.0	-1.80578779628654
mmu05218	Human Diseases	Cancer: specific types	Melanoma	ENSMUSG00000036390|Gadd45a, ENSMUSG00000030827|Fgf21	2.0	85.0	72.0	9566.0	0.0278	0.134139977699008	ns	0.441641307417328	ns	ENSMUSG00000036390|Gadd45a, ENSMUSG00000030827|Fgf21	2.0		0.0	62.0	1.52400152400229
mmu04917	Organismal Systems	Endocrine system	Prolactin signaling pathway	ENSMUSG00000053113|Socs3, ENSMUSG00000020027|Socs2	2.0	85.0	74.0	9566.0	0.027	0.140193070408041	ns	0.441641307417328	ns	ENSMUSG00000053113|Socs3, ENSMUSG00000020027|Socs2	2.0		0.0	64.0	1.875
mmu04115	Cellular Processes	Cell growth and death	p53 signaling pathway	ENSMUSG00000036390|Gadd45a, ENSMUSG00000037411|Serpine1	2.0	85.0	75.0	9566.0	0.0267	0.143241869582691	ns	0.441641307417328	ns	ENSMUSG00000036390|Gadd45a, ENSMUSG00000037411|Serpine1	2.0		0.0	73.0	0.234082294392261
mmu00120	Metabolism	Lipid metabolism	Primary bile acid biosynthesis	ENSMUSG00000028240|Cyp7a1	1.0	85.0	18.0	9566.0	0.0556	0.14853753084871	ns	0.441641307417328	ns		0.0	ENSMUSG00000028240|Cyp7a1	1.0	18.0	-0.942809041582063
mmu00511	Metabolism	Glycan biosynthesis and metabolism	Other glycan degradation	ENSMUSG00000035239|Neu3	1.0	85.0	18.0	9566.0	0.0556	0.14853753084871	ns	0.441641307417328	ns		0.0	ENSMUSG00000035239|Neu3	1.0	17.0	1.21267812518166
mmu05133	Human Diseases	Infectious disease: bacterial	Pertussis	ENSMUSG00000051439|Cd14, ENSMUSG00000027398|Il1b	2.0	85.0	77.0	9566.0	0.026	0.149381516600559	ns	0.441641307417328	ns	ENSMUSG00000051439|Cd14, ENSMUSG00000027398|Il1b	2.0		0.0	75.0	2.65581123827228
mmu04820	Cellular Processes	Cell motility	Cytoskeleton in muscle cells	ENSMUSG00000045672|Col27a1, ENSMUSG00000027009|Itga4, ENSMUSG00000037139|Myom3, ENSMUSG00000032243|Itga11	4.0	85.0	232.0	9566.0	0.0172	0.151168857082517	ns	0.441641307417328	ns	ENSMUSG00000027009|Itga4	1.0	ENSMUSG00000045672|Col27a1, ENSMUSG00000037139|Myom3, ENSMUSG00000032243|Itga11	3.0	211.0	1.44569962072518
mmu04721	Organismal Systems	Nervous system	Synaptic vesicle cycle	ENSMUSG00000028238|Atp6v0d2, ENSMUSG00000020838|Slc6a4	2.0	85.0	78.0	9566.0	0.0256	0.15247140375122	ns	0.441641307417328	ns	ENSMUSG00000020838|Slc6a4	1.0	ENSMUSG00000028238|Atp6v0d2	1.0	62.0	1.2700012700019
mmu04390	Environmental Information Processing	Signal transduction	Hippo signaling pathway	ENSMUSG00000020644|Id2, ENSMUSG00000037411|Serpine1, ENSMUSG00000042745|Id1	3.0	85.0	157.0	9566.0	0.0191	0.163412860735046	ns	0.463601521909426	ns	ENSMUSG00000020644|Id2, ENSMUSG00000037411|Serpine1, ENSMUSG00000042745|Id1	3.0		0.0	148.0	3.8633762016759
mmu04932	Human Diseases	Endocrine and metabolic disease	Non-alcoholic fatty liver disease	ENSMUSG00000053113|Socs3, ENSMUSG00000038894|Irs2, ENSMUSG00000027398|Il1b	3.0	85.0	158.0	9566.0	0.019	0.165571972110509	ns	0.463601521909426	ns	ENSMUSG00000053113|Socs3, ENSMUSG00000038894|Irs2, ENSMUSG00000027398|Il1b	3.0		0.0	152.0	-2.67665344865758
mmu00770	Metabolism	Metabolism of cofactors and vitamins	Pantothenate and CoA biosynthesis	ENSMUSG00000037440|Vnn1	1.0	85.0	21.0	9566.0	0.0476	0.171078177463989	ns	0.471166128097545	ns	ENSMUSG00000037440|Vnn1	1.0		0.0	21.0	-0.218217890235992
mmu04970	Organismal Systems	Digestive system	Salivary secretion	ENSMUSG00000047517|Dmbt1, ENSMUSG00000029082|Bst1	2.0	85.0	86.0	9566.0	0.0233	0.17761144137809	ns	0.473630510341573	ns	ENSMUSG00000047517|Dmbt1, ENSMUSG00000029082|Bst1	2.0		0.0	78.0	0.226455406828919
mmu05412	Human Diseases	Cardiovascular disease	Arrhythmogenic right ventricular cardiomyopathy	ENSMUSG00000027009|Itga4, ENSMUSG00000032243|Itga11	2.0	85.0	86.0	9566.0	0.0233	0.17761144137809	ns	0.473630510341573	ns	ENSMUSG00000027009|Itga4	1.0	ENSMUSG00000032243|Itga11	1.0	81.0	0.555555555555556
mmu04512	Environmental Information Processing	Signaling molecules and interaction	ECM-receptor interaction	ENSMUSG00000027009|Itga4, ENSMUSG00000032243|Itga11	2.0	85.0	89.0	9566.0	0.0225	0.187203177936008	ns	0.491408342082021	ns	ENSMUSG00000027009|Itga4	1.0	ENSMUSG00000032243|Itga11	1.0	84.0	2.07306995724193
mmu04145	Cellular Processes	Transport and catabolism	Phagosome	ENSMUSG00000051439|Cd14, ENSMUSG00000028238|Atp6v0d2, ENSMUSG00000027995|Tlr2	3.0	85.0	173.0	9566.0	0.0173	0.198913591581101	ns	0.514115129009614	ns	ENSMUSG00000051439|Cd14, ENSMUSG00000027995|Tlr2	2.0	ENSMUSG00000028238|Atp6v0d2	1.0	158.0	2.0684489388569
mmu04977	Organismal Systems	Digestive system	Vitamin digestion and absorption	ENSMUSG00000028003|Lrat	1.0	85.0	26.0	9566.0	0.0385	0.207342629900766	ns	0.521731593760678	ns		0.0	ENSMUSG00000028003|Lrat	1.0	24.0	1.22474487139159
mmu04218	Cellular Processes	Cell growth and death	Cellular senescence	ENSMUSG00000045817|Zfp36l2, ENSMUSG00000036390|Gadd45a, ENSMUSG00000037411|Serpine1	3.0	85.0	177.0	9566.0	0.0169	0.20807152846408	ns	0.521731593760678	ns	ENSMUSG00000045817|Zfp36l2, ENSMUSG00000036390|Gadd45a, ENSMUSG00000037411|Serpine1	3.0		0.0	165.0	2.10194714923611
mmu04966	Organismal Systems	Excretory system	Collecting duct acid secretion	ENSMUSG00000028238|Atp6v0d2	1.0	85.0	27.0	9566.0	0.037	0.214405090745465	ns	0.529706694782915	ns		0.0	ENSMUSG00000028238|Atp6v0d2	1.0	23.0	0.834057656228299
mmu05410	Human Diseases	Cardiovascular disease	Hypertrophic cardiomyopathy	ENSMUSG00000027009|Itga4, ENSMUSG00000032243|Itga11	2.0	85.0	100.0	9566.0	0.02	0.222914583333956	ns	0.542748550726153	ns	ENSMUSG00000027009|Itga4	1.0	ENSMUSG00000032243|Itga11	1.0	91.0	-0.209656967344384
mmu05414	Human Diseases	Cardiovascular disease	Dilated cardiomyopathy	ENSMUSG00000027009|Itga4, ENSMUSG00000032243|Itga11	2.0	85.0	103.0	9566.0	0.0194	0.232758947354587	ns	0.558621473651009	ns	ENSMUSG00000027009|Itga4	1.0	ENSMUSG00000032243|Itga11	1.0	95.0	-0.102597835208515
mmu04659	Organismal Systems	Immune system	Th17 cell differentiation	ENSMUSG00000026072|Il1r1, ENSMUSG00000027398|Il1b	2.0	85.0	105.0	9566.0	0.019	0.239337944620008	ns	0.566320770368469	ns	ENSMUSG00000026072|Il1r1, ENSMUSG00000027398|Il1b	2.0		0.0	100.0	4.7
mmu00020	Metabolism	Carbohydrate metabolism	Citrate cycle (TCA cycle)	ENSMUSG00000020917|Acly	1.0	85.0	32.0	9566.0	0.0312	0.248795273661348	ns	0.580522305209812	ns		0.0	ENSMUSG00000020917|Acly	1.0	30.0	-2.19089023002066
mmu04625	Organismal Systems	Immune system	C-type lectin receptor signaling pathway	ENSMUSG00000053175|Bcl3, ENSMUSG00000027398|Il1b	2.0	85.0	112.0	9566.0	0.0179	0.262427637735555	ns	0.603943056706482	ns	ENSMUSG00000053175|Bcl3, ENSMUSG00000027398|Il1b	2.0		0.0	108.0	2.79052630108319
mmu04972	Organismal Systems	Digestive system	Pancreatic secretion	ENSMUSG00000001225|Slc26a3, ENSMUSG00000029082|Bst1	2.0	85.0	114.0	9566.0	0.0175	0.269033332260167	ns	0.610778375942	ns	ENSMUSG00000001225|Slc26a3, ENSMUSG00000029082|Bst1	2.0		0.0	88.0	2.0254068053783
mmu05340	Human Diseases	Immune disease	Primary immunodeficiency	ENSMUSG00000029591|Ung	1.0	85.0	36.0	9566.0	0.0278	0.2752325874829	ns	0.616520995961696	ns	ENSMUSG00000029591|Ung	1.0		0.0	35.0	2.19740106229414
mmu05143	Human Diseases	Infectious disease: parasitic	African trypanosomiasis	ENSMUSG00000027398|Il1b	1.0	85.0	37.0	9566.0	0.027	0.28169693481385	ns	0.622698487483248	ns	ENSMUSG00000027398|Il1b	1.0		0.0	36.0	2.33333333333333
mmu00350	Metabolism	Amino acid metabolism	Tyrosine metabolism	ENSMUSG00000022129|Dct	1.0	85.0	39.0	9566.0	0.0256	0.294455172416396	ns	0.638029063043375	ns		0.0	ENSMUSG00000022129|Dct	1.0	34.0	-0.857492925712544
mmu04015	Environmental Information Processing	Signal transduction	Rap1 signaling pathway	ENSMUSG00000027954|Efna1, ENSMUSG00000042745|Id1, ENSMUSG00000030827|Fgf21	3.0	85.0	214.0	9566.0	0.014	0.296227779270138	ns	0.638029063043375	ns	ENSMUSG00000027954|Efna1, ENSMUSG00000042745|Id1, ENSMUSG00000030827|Fgf21	3.0		0.0	196.0	2.92857142857143
mmu04152	Environmental Information Processing	Signal transduction	AMPK signaling pathway	ENSMUSG00000038894|Irs2, ENSMUSG00000021670|Hmgcr	2.0	85.0	127.0	9566.0	0.0157	0.31187975465167	ns	0.654182923581268	ns	ENSMUSG00000038894|Irs2	1.0	ENSMUSG00000021670|Hmgcr	1.0	123.0	1.35250445200115
mmu00514	Metabolism	Glycan biosynthesis and metabolism	Other types of O-glycan biosynthesis	ENSMUSG00000022885|St6gal1	1.0	85.0	43.0	9566.0	0.0233	0.319303569843238	ns	0.654182923581268	ns	ENSMUSG00000022885|St6gal1	1.0		0.0	39.0	2.72217861468648
mmu04672	Organismal Systems	Immune system	Intestinal immune network for IgA production	ENSMUSG00000027009|Itga4	1.0	85.0	43.0	9566.0	0.0233	0.319303569843238	ns	0.654182923581268	ns	ENSMUSG00000027009|Itga4	1.0		0.0	43.0	1.37248713299344
mmu00760	Metabolism	Metabolism of cofactors and vitamins	Nicotinate and nicotinamide metabolism	ENSMUSG00000029082|Bst1	1.0	85.0	43.0	9566.0	0.0233	0.319303569843238	ns	0.654182923581268	ns	ENSMUSG00000029082|Bst1	1.0		0.0	39.0	0.160128153805087
mmu04142	Cellular Processes	Transport and catabolism	Lysosome	ENSMUSG00000022620|Arsa, ENSMUSG00000028238|Atp6v0d2	2.0	85.0	135.0	9566.0	0.0148	0.338023459159669	ns	0.670606721816705	ns	ENSMUSG00000022620|Arsa	1.0	ENSMUSG00000028238|Atp6v0d2	1.0	130.0	5.35005391777288
mmu04810	Cellular Processes	Cell motility	Regulation of actin cytoskeleton	ENSMUSG00000027009|Itga4, ENSMUSG00000030827|Fgf21, ENSMUSG00000032243|Itga11	3.0	85.0	232.0	9566.0	0.0129	0.340191942091395	ns	0.670606721816705	ns	ENSMUSG00000027009|Itga4, ENSMUSG00000030827|Fgf21	2.0	ENSMUSG00000032243|Itga11	1.0	213.0	3.83705677503418
mmu05135	Human Diseases	Infectious disease: bacterial	Yersinia infection	ENSMUSG00000027009|Itga4, ENSMUSG00000027398|Il1b	2.0	85.0	136.0	9566.0	0.0147	0.341272793440543	ns	0.670606721816705	ns	ENSMUSG00000027009|Itga4, ENSMUSG00000027398|Il1b	2.0		0.0	134.0	3.1099263320929
mmu03410	Genetic Information Processing	Replication and repair	Base excision repair	ENSMUSG00000029591|Ung	1.0	85.0	47.0	9566.0	0.0213	0.343286774263313	ns	0.670606721816705	ns	ENSMUSG00000029591|Ung	1.0		0.0	46.0	0.0
mmu05030	Human Diseases	Substance dependence	Cocaine addiction	ENSMUSG00000003545|Fosb	1.0	85.0	48.0	9566.0	0.0208	0.34915090118711	ns	0.674222429878556	ns	ENSMUSG00000003545|Fosb	1.0		0.0	40.0	0.790569415042095
mmu00380	Metabolism	Amino acid metabolism	Tryptophan metabolism	ENSMUSG00000026348|Acmsd	1.0	85.0	51.0	9566.0	0.0196	0.3664345644621	ns	0.687519143607509	ns		0.0	ENSMUSG00000026348|Acmsd	1.0	42.0	-1.23442679969674
mmu05162	Human Diseases	Infectious disease: viral	Measles	ENSMUSG00000027398|Il1b, ENSMUSG00000027995|Tlr2	2.0	85.0	144.0	9566.0	0.0139	0.367082769517889	ns	0.687519143607509	ns	ENSMUSG00000027398|Il1b, ENSMUSG00000027995|Tlr2	2.0		0.0	126.0	3.29622198358657
mmu05418	Human Diseases	Cardiovascular disease	Fluid shear stress and atherosclerosis	ENSMUSG00000026072|Il1r1, ENSMUSG00000027398|Il1b	2.0	85.0	146.0	9566.0	0.0137	0.3734781254465	ns	0.687519143607509	ns	ENSMUSG00000026072|Il1r1, ENSMUSG00000027398|Il1b	2.0		0.0	142.0	1.42660830910437
mmu05224	Human Diseases	Cancer: specific types	Breast cancer	ENSMUSG00000036390|Gadd45a, ENSMUSG00000030827|Fgf21	2.0	85.0	147.0	9566.0	0.0136	0.376666409593491	ns	0.687519143607509	ns	ENSMUSG00000036390|Gadd45a, ENSMUSG00000030827|Fgf21	2.0		0.0	132.0	3.48155311911396
mmu00510	Metabolism	Glycan biosynthesis and metabolism	N-Glycan biosynthesis	ENSMUSG00000022885|St6gal1	1.0	85.0	53.0	9566.0	0.0189	0.377704207162727	ns	0.687519143607509	ns	ENSMUSG00000022885|St6gal1	1.0		0.0	50.0	2.82842712474619
mmu05132	Human Diseases	Infectious disease: bacterial	Salmonella infection	ENSMUSG00000051439|Cd14, ENSMUSG00000027398|Il1b, ENSMUSG00000027995|Tlr2	3.0	85.0	250.0	9566.0	0.012	0.384032088066557	ns	0.687519143607509	ns	ENSMUSG00000051439|Cd14, ENSMUSG00000027398|Il1b, ENSMUSG00000027995|Tlr2	3.0		0.0	240.0	3.16293639940272
mmu05226	Human Diseases	Cancer: specific types	Gastric cancer	ENSMUSG00000036390|Gadd45a, ENSMUSG00000030827|Fgf21	2.0	85.0	150.0	9566.0	0.0133	0.386192017613086	ns	0.687519143607509	ns	ENSMUSG00000036390|Gadd45a, ENSMUSG00000030827|Fgf21	2.0		0.0	135.0	3.09838667696593
mmu05332	Human Diseases	Immune disease	Graft-versus-host disease	ENSMUSG00000027398|Il1b	1.0	85.0	55.0	9566.0	0.0182	0.388775706206627	ns	0.687519143607509	ns	ENSMUSG00000027398|Il1b	1.0		0.0	45.0	1.78885438199983
mmu04923	Organismal Systems	Endocrine system	Regulation of lipolysis in adipocytes	ENSMUSG00000038894|Irs2	1.0	85.0	57.0	9566.0	0.0175	0.399652504617566	ns	0.694379804991245	ns	ENSMUSG00000038894|Irs2	1.0		0.0	52.0	0.138675049056307
mmu05213	Human Diseases	Cancer: specific types	Endometrial cancer	ENSMUSG00000036390|Gadd45a	1.0	85.0	58.0	9566.0	0.0172	0.405018950837727	ns	0.694379804991245	ns	ENSMUSG00000036390|Gadd45a	1.0		0.0	58.0	1.57567719431667
mmu04110	Cellular Processes	Cell growth and death	Cell cycle	ENSMUSG00000036390|Gadd45a, ENSMUSG00000006585|Cdt1	2.0	85.0	156.0	9566.0	0.0128	0.405054886244893	ns	0.694379804991245	ns	ENSMUSG00000036390|Gadd45a, ENSMUSG00000006585|Cdt1	2.0		0.0	154.0	0.966987556830456
mmu04150	Environmental Information Processing	Signal transduction	mTOR signaling pathway	ENSMUSG00000020593|Lpin1, ENSMUSG00000020108|Ddit4	2.0	85.0	158.0	9566.0	0.0127	0.411283115502245	ns	0.696470242742042	ns		0.0	ENSMUSG00000020593|Lpin1, ENSMUSG00000020108|Ddit4	2.0	147.0	2.22692246687427
mmu04213	Organismal Systems	Aging	Longevity regulating pathway - multiple species	ENSMUSG00000038894|Irs2	1.0	85.0	61.0	9566.0	0.0164	0.420835477043854	ns	0.696470242742042	ns	ENSMUSG00000038894|Irs2	1.0		0.0	58.0	-0.131306432859723
mmu04940	Human Diseases	Endocrine and metabolic disease	Type I diabetes mellitus	ENSMUSG00000027398|Il1b	1.0	85.0	62.0	9566.0	0.0161	0.426014749474288	ns	0.696470242742042	ns	ENSMUSG00000027398|Il1b	1.0		0.0	52.0	2.35747583395722
mmu04330	Environmental Information Processing	Signal transduction	Notch signaling pathway	ENSMUSG00000032280|Tle3	1.0	85.0	63.0	9566.0	0.0159	0.431148245506978	ns	0.696470242742042	ns	ENSMUSG00000032280|Tle3	1.0		0.0	62.0	2.92100292100438
mmu00561	Metabolism	Lipid metabolism	Glycerolipid metabolism	ENSMUSG00000020593|Lpin1	1.0	85.0	63.0	9566.0	0.0159	0.431148245506978	ns	0.696470242742042	ns		0.0	ENSMUSG00000020593|Lpin1	1.0	56.0	2.53898179816803
mmu05217	Human Diseases	Cancer: specific types	Basal cell carcinoma	ENSMUSG00000036390|Gadd45a	1.0	85.0	63.0	9566.0	0.0159	0.431148245506978	ns	0.696470242742042	ns	ENSMUSG00000036390|Gadd45a	1.0		0.0	59.0	2.60377821961648
mmu04140	Cellular Processes	Transport and catabolism	Autophagy - animal	ENSMUSG00000038894|Irs2, ENSMUSG00000020108|Ddit4	2.0	85.0	166.0	9566.0	0.012	0.435875612479986	ns	0.697400979967978	ns	ENSMUSG00000038894|Irs2	1.0	ENSMUSG00000020108|Ddit4	1.0	160.0	3.08322071866417
mmu04630	Environmental Information Processing	Signal transduction	JAK-STAT signaling pathway	ENSMUSG00000053113|Socs3, ENSMUSG00000020027|Socs2	2.0	85.0	171.0	9566.0	0.0117	0.450969792624285	ns	0.709183045064225	ns	ENSMUSG00000053113|Socs3, ENSMUSG00000020027|Socs2	2.0		0.0	137.0	4.78440288321386
mmu05164	Human Diseases	Infectious disease: viral	Influenza A	ENSMUSG00000053113|Socs3, ENSMUSG00000027398|Il1b	2.0	85.0	173.0	9566.0	0.0116	0.456944928561718	ns	0.709183045064225	ns	ENSMUSG00000053113|Socs3, ENSMUSG00000027398|Il1b	2.0		0.0	145.0	3.57095563371082
mmu04514	Environmental Information Processing	Signaling molecules and interaction	Cell adhesion molecules	ENSMUSG00000027009|Itga4, ENSMUSG00000000305|Cdh4	2.0	85.0	173.0	9566.0	0.0116	0.456944928561718	ns	0.709183045064225	ns	ENSMUSG00000027009|Itga4, ENSMUSG00000000305|Cdh4	2.0		0.0	147.0	2.72179412617966
mmu05031	Human Diseases	Substance dependence	Amphetamine addiction	ENSMUSG00000003545|Fosb	1.0	85.0	69.0	9566.0	0.0145	0.461010067103818	ns	0.709183045064225	ns	ENSMUSG00000003545|Fosb	1.0		0.0	61.0	1.28036879932896
mmu05221	Human Diseases	Cancer: specific types	Acute myeloid leukemia	ENSMUSG00000051439|Cd14	1.0	85.0	70.0	9566.0	0.0143	0.465834131997593	ns	0.709183045064225	ns	ENSMUSG00000051439|Cd14	1.0		0.0	66.0	2.95419578350399
mmu04927	Organismal Systems	Endocrine system	Cortisol synthesis and secretion	ENSMUSG00000027698|Nceh1	1.0	85.0	72.0	9566.0	0.0139	0.475354616236166	ns	0.709183045064225	ns	ENSMUSG00000027698|Nceh1	1.0		0.0	66.0	1.23091490979333
mmu05223	Human Diseases	Cancer: specific types	Non-small cell lung cancer	ENSMUSG00000036390|Gadd45a	1.0	85.0	72.0	9566.0	0.0139	0.475354616236166	ns	0.709183045064225	ns	ENSMUSG00000036390|Gadd45a	1.0		0.0	71.0	1.78017248729078
mmu04360	Organismal Systems	Development and regeneration	Axon guidance	ENSMUSG00000027954|Efna1, ENSMUSG00000030257|Srgap3	2.0	85.0	181.0	9566.0	0.011	0.480473066017527	ns	0.709183045064225	ns	ENSMUSG00000027954|Efna1	1.0	ENSMUSG00000030257|Srgap3	1.0	172.0	1.82998284399126
mmu05214	Human Diseases	Cancer: specific types	Glioma	ENSMUSG00000036390|Gadd45a	1.0	85.0	74.0	9566.0	0.0135	0.484707377143512	ns	0.709183045064225	ns	ENSMUSG00000036390|Gadd45a	1.0		0.0	72.0	0.942809041582063
mmu00980	Metabolism	Xenobiotics biodegradation and metabolism	Metabolism of xenobiotics by cytochrome P450	ENSMUSG00000040703|Cyp2s1	1.0	85.0	75.0	9566.0	0.0133	0.489321775894334	ns	0.709183045064225	ns	ENSMUSG00000040703|Cyp2s1	1.0		0.0	70.0	-1.79284291400159
mmu05212	Human Diseases	Cancer: specific types	Pancreatic cancer	ENSMUSG00000036390|Gadd45a	1.0	85.0	76.0	9566.0	0.0132	0.493895334955442	ns	0.709183045064225	ns	ENSMUSG00000036390|Gadd45a	1.0		0.0	76.0	2.4088652056409
mmu05220	Human Diseases	Cancer: specific types	Chronic myeloid leukemia	ENSMUSG00000036390|Gadd45a	1.0	85.0	76.0	9566.0	0.0132	0.493895334955442	ns	0.709183045064225	ns	ENSMUSG00000036390|Gadd45a	1.0		0.0	76.0	2.52357307257618
mmu05206	Human Diseases	Cancer: overview	MicroRNAs in cancer	ENSMUSG00000027954|Efna1, ENSMUSG00000038894|Irs2, ENSMUSG00000020108|Ddit4	3.0	85.0	303.0	9566.0	0.0099	0.507971003439759	ns	0.720276363337647	ns	ENSMUSG00000027954|Efna1, ENSMUSG00000038894|Irs2	2.0	ENSMUSG00000020108|Ddit4	1.0	218.0	4.33462695346302
mmu05171	Human Diseases	Infectious disease: viral	Coronavirus disease - COVID-19	ENSMUSG00000027398|Il1b, ENSMUSG00000027995|Tlr2, ENSMUSG00000090489|Gm17415	3.0	85.0	304.0	9566.0	0.0099	0.510195757364167	ns	0.720276363337647	ns	ENSMUSG00000027398|Il1b, ENSMUSG00000027995|Tlr2	2.0	ENSMUSG00000090489|Gm17415	1.0	266.0	6.43796306459214
mmu04623	Organismal Systems	Immune system	Cytosolic DNA-sensing pathway	ENSMUSG00000027398|Il1b	1.0	85.0	82.0	9566.0	0.0122	0.520498843652627	ns	0.728698381113677	ns	ENSMUSG00000027398|Il1b	1.0		0.0	65.0	3.10086836473021
mmu04510	Cellular Processes	Cellular community - eukaryotes	Focal adhesion	ENSMUSG00000027009|Itga4, ENSMUSG00000032243|Itga11	2.0	85.0	202.0	9566.0	0.0099	0.539215520837544	ns	0.739361938337323	ns	ENSMUSG00000027009|Itga4	1.0	ENSMUSG00000032243|Itga11	1.0	195.0	2.86445949615773
mmu04146	Cellular Processes	Transport and catabolism	Peroxisome	ENSMUSG00000067825|Pex26	1.0	85.0	87.0	9566.0	0.0115	0.541609046854842	ns	0.739361938337323	ns	ENSMUSG00000067825|Pex26	1.0		0.0	87.0	2.57307008361071
mmu05210	Human Diseases	Cancer: specific types	Colorectal cancer	ENSMUSG00000036390|Gadd45a	1.0	85.0	88.0	9566.0	0.0114	0.545719525915643	ns	0.739361938337323	ns	ENSMUSG00000036390|Gadd45a	1.0		0.0	85.0	1.95237412036791
mmu05235	Human Diseases	Cancer: overview	PD-L1 expression and PD-1 checkpoint pathway in cancer	ENSMUSG00000027995|Tlr2	1.0	85.0	88.0	9566.0	0.0114	0.545719525915643	ns	0.739361938337323	ns	ENSMUSG00000027995|Tlr2	1.0		0.0	86.0	3.66631428891691
mmu04211	Organismal Systems	Aging	Longevity regulating pathway	ENSMUSG00000038894|Irs2	1.0	85.0	90.0	9566.0	0.0111	0.55383151413398	ns	0.740206934677321	ns	ENSMUSG00000038894|Irs2	1.0		0.0	86.0	1.61749159805158
mmu04621	Organismal Systems	Immune system	NOD-like receptor signaling pathway	ENSMUSG00000029380|Cxcl1, ENSMUSG00000027398|Il1b	2.0	85.0	208.0	9566.0	0.0096	0.555155201007991	ns	0.740206934677321	ns	ENSMUSG00000029380|Cxcl1, ENSMUSG00000027398|Il1b	2.0		0.0	158.0	5.40978953239496
mmu05222	Human Diseases	Cancer: specific types	Small cell lung cancer	ENSMUSG00000036390|Gadd45a	1.0	85.0	93.0	9566.0	0.0108	0.565731816219601	ns	0.74763733838318	ns	ENSMUSG00000036390|Gadd45a	1.0		0.0	91.0	2.93519754282137
mmu04061	Environmental Information Processing	Signaling molecules and interaction	Viral protein interaction with cytokine and cytokine receptor	ENSMUSG00000029380|Cxcl1	1.0	85.0	94.0	9566.0	0.0106	0.569628448291947	ns	0.74763733838318	ns	ENSMUSG00000029380|Cxcl1	1.0		0.0	89.0	1.69599660801018
mmu00140	Metabolism	Lipid metabolism	Steroid hormone biosynthesis	ENSMUSG00000028240|Cyp7a1	1.0	85.0	99.0	9566.0	0.0101	0.588599281983142	ns	0.760882457015841	ns		0.0	ENSMUSG00000028240|Cyp7a1	1.0	90.0	0.52704627669473
mmu04916	Organismal Systems	Endocrine system	Melanogenesis	ENSMUSG00000022129|Dct	1.0	85.0	100.0	9566.0	0.01	0.592293066817983	ns	0.760882457015841	ns		0.0	ENSMUSG00000022129|Dct	1.0	93.0	2.38498889787998
mmu05169	Human Diseases	Infectious disease: viral	Epstein-Barr virus infection	ENSMUSG00000036390|Gadd45a, ENSMUSG00000027995|Tlr2	2.0	85.0	223.0	9566.0	0.009	0.59330715398259	ns	0.760882457015841	ns	ENSMUSG00000036390|Gadd45a, ENSMUSG00000027995|Tlr2	2.0		0.0	198.0	5.68535243614961
mmu05165	Human Diseases	Infectious disease: viral	Human papillomavirus infection	ENSMUSG00000027009|Itga4, ENSMUSG00000028238|Atp6v0d2, ENSMUSG00000032243|Itga11	3.0	85.0	353.0	9566.0	0.0085	0.612350790361375	ns	0.776652910122459	ns	ENSMUSG00000027009|Itga4	1.0	ENSMUSG00000028238|Atp6v0d2, ENSMUSG00000032243|Itga11	2.0	318.0	5.38341267928363
mmu04974	Organismal Systems	Digestive system	Protein digestion and absorption	ENSMUSG00000045672|Col27a1	1.0	85.0	108.0	9566.0	0.0093	0.620687165790073	ns	0.776652910122459	ns		0.0	ENSMUSG00000045672|Col27a1	1.0	89.0	1.4839970320089
mmu04014	Environmental Information Processing	Signal transduction	Ras signaling pathway	ENSMUSG00000027954|Efna1, ENSMUSG00000030827|Fgf21	2.0	85.0	235.0	9566.0	0.0085	0.622065294622524	ns	0.776652910122459	ns	ENSMUSG00000027954|Efna1, ENSMUSG00000030827|Fgf21	2.0		0.0	212.0	1.64832676738427
mmu05145	Human Diseases	Infectious disease: parasitic	Toxoplasmosis	ENSMUSG00000027995|Tlr2	1.0	85.0	109.0	9566.0	0.0092	0.624096088491262	ns	0.776652910122459	ns	ENSMUSG00000027995|Tlr2	1.0		0.0	108.0	3.46410161513775
mmu04066	Environmental Information Processing	Signal transduction	HIF-1 signaling pathway	ENSMUSG00000037411|Serpine1	1.0	85.0	115.0	9566.0	0.0087	0.643922985324041	ns	0.795434275988521	ns	ENSMUSG00000037411|Serpine1	1.0		0.0	107.0	1.64345203137763
mmu05163	Human Diseases	Infectious disease: viral	Human cytomegalovirus infection	ENSMUSG00000026072|Il1r1, ENSMUSG00000027398|Il1b	2.0	85.0	248.0	9566.0	0.0081	0.651452667719764	ns	0.795498561430536	ns	ENSMUSG00000026072|Il1r1, ENSMUSG00000027398|Il1b	2.0		0.0	221.0	3.63243308758009
mmu04670	Organismal Systems	Immune system	Leukocyte transendothelial migration	ENSMUSG00000027009|Itga4	1.0	85.0	118.0	9566.0	0.0085	0.653445246889369	ns	0.795498561430536	ns	ENSMUSG00000027009|Itga4	1.0		0.0	107.0	3.19023041385069
mmu04071	Environmental Information Processing	Signal transduction	Sphingolipid signaling pathway	ENSMUSG00000027035|Cers6	1.0	85.0	126.0	9566.0	0.0079	0.677625056273537	ns	0.819000068014059	ns	ENSMUSG00000027035|Cers6	1.0		0.0	123.0	3.51651157520299
mmu04726	Organismal Systems	Nervous system	Serotonergic synapse	ENSMUSG00000020838|Slc6a4	1.0	85.0	134.0	9566.0	0.0075	0.700136262933148	ns	0.831977436581495	ns	ENSMUSG00000020838|Slc6a4	1.0		0.0	113.0	0.188144173676719
mmu04210	Cellular Processes	Cell growth and death	Apoptosis	ENSMUSG00000036390|Gadd45a	1.0	85.0	135.0	9566.0	0.0074	0.702838597289666	ns	0.831977436581495	ns	ENSMUSG00000036390|Gadd45a	1.0		0.0	129.0	2.817442900242
mmu04371	Environmental Information Processing	Signal transduction	Apelin signaling pathway	ENSMUSG00000037411|Serpine1	1.0	85.0	137.0	9566.0	0.0073	0.708171270423534	ns	0.831977436581495	ns	ENSMUSG00000037411|Serpine1	1.0		0.0	132.0	1.47966007562343
mmu00190	Metabolism	Energy metabolism	Oxidative phosphorylation	ENSMUSG00000028238|Atp6v0d2	1.0	85.0	137.0	9566.0	0.0073	0.708171270423534	ns	0.831977436581495	ns		0.0	ENSMUSG00000028238|Atp6v0d2	1.0	128.0	-5.12652416360247
mmu04120	Genetic Information Processing	Folding, sorting and degradation	Ubiquitin mediated proteolysis	ENSMUSG00000053113|Socs3	1.0	85.0	149.0	9566.0	0.0067	0.738237941756291	ns	0.861277598715673	ns	ENSMUSG00000053113|Socs3	1.0		0.0	143.0	1.08711461300922
mmu04934	Human Diseases	Endocrine and metabolic disease	Cushing syndrome	ENSMUSG00000027698|Nceh1	1.0	85.0	162.0	9566.0	0.0062	0.767361291161992	ns	0.878155708929121	ns	ENSMUSG00000027698|Nceh1	1.0		0.0	150.0	3.51093529798922
mmu05161	Human Diseases	Infectious disease: viral	Hepatitis B	ENSMUSG00000027995|Tlr2	1.0	85.0	163.0	9566.0	0.0061	0.769464044272501	ns	0.878155708929121	ns	ENSMUSG00000027995|Tlr2	1.0		0.0	145.0	3.65400111356456
mmu05168	Human Diseases	Infectious disease: viral	Herpes simplex virus 1 infection	ENSMUSG00000053113|Socs3, ENSMUSG00000027398|Il1b, ENSMUSG00000027995|Tlr2	3.0	85.0	450.0	9566.0	0.0067	0.770004602358563	ns	0.878155708929121	ns	ENSMUSG00000053113|Socs3, ENSMUSG00000027398|Il1b, ENSMUSG00000027995|Tlr2	3.0		0.0	416.0	4.41261304060914
mmu05160	Human Diseases	Infectious disease: viral	Hepatitis C	ENSMUSG00000053113|Socs3	1.0	85.0	165.0	9566.0	0.0061	0.773613362628035	ns	0.878155708929121	ns	ENSMUSG00000053113|Socs3	1.0		0.0	141.0	3.62125326058603
mmu04022	Environmental Information Processing	Signal transduction	cGMP-PKG signaling pathway	ENSMUSG00000038894|Irs2	1.0	85.0	172.0	9566.0	0.0058	0.787563115637078	ns	0.878849312118133	ns	ENSMUSG00000038894|Irs2	1.0		0.0	158.0	0.636445827340584
mmu05225	Human Diseases	Cancer: specific types	Hepatocellular carcinoma	ENSMUSG00000036390|Gadd45a	1.0	85.0	174.0	9566.0	0.0057	0.791390323264903	ns	0.878849312118133	ns	ENSMUSG00000036390|Gadd45a	1.0		0.0	169.0	1.53846153846154
mmu04310	Environmental Information Processing	Signal transduction	Wnt signaling pathway	ENSMUSG00000032280|Tle3	1.0	85.0	175.0	9566.0	0.0057	0.793278294146768	ns	0.878849312118133	ns	ENSMUSG00000032280|Tle3	1.0		0.0	162.0	3.77123616632825
mmu04217	Cellular Processes	Cell growth and death	Necroptosis	ENSMUSG00000027398|Il1b	1.0	85.0	176.0	9566.0	0.0057	0.795149377630692	ns	0.878849312118133	ns	ENSMUSG00000027398|Il1b	1.0		0.0	146.0	2.15177531036616
mmu04062	Organismal Systems	Immune system	Chemokine signaling pathway	ENSMUSG00000029380|Cxcl1	1.0	85.0	191.0	9566.0	0.0052	0.821287612051946	ns	0.901806005390372	ns	ENSMUSG00000029380|Cxcl1	1.0		0.0	187.0	1.90130830273054
mmu05034	Human Diseases	Substance dependence	Alcoholism	ENSMUSG00000003545|Fosb	1.0	85.0	201.0	9566.0	0.005	0.836852678738888	ns	0.905967237492959	ns	ENSMUSG00000003545|Fosb	1.0		0.0	178.0	-0.299812675598345
mmu04613	Organismal Systems	Immune system	Neutrophil extracellular trap formation	ENSMUSG00000027995|Tlr2	1.0	85.0	204.0	9566.0	0.0049	0.841255291957748	ns	0.905967237492959	ns	ENSMUSG00000027995|Tlr2	1.0		0.0	185.0	2.35268679070018
mmu05205	Human Diseases	Cancer: overview	Proteoglycans in cancer	ENSMUSG00000027995|Tlr2	1.0	85.0	204.0	9566.0	0.0049	0.841255291957748	ns	0.905967237492959	ns	ENSMUSG00000027995|Tlr2	1.0		0.0	196.0	2.92857142857143
mmu05167	Human Diseases	Infectious disease: viral	Kaposi sarcoma-associated herpesvirus infection	ENSMUSG00000029380|Cxcl1	1.0	85.0	216.0	9566.0	0.0046	0.857721847049742	ns	0.907412800368265	ns	ENSMUSG00000029380|Cxcl1	1.0		0.0	188.0	4.0112872661921
mmu05010	Human Diseases	Neurodegenerative disease	Alzheimer disease	ENSMUSG00000038894|Irs2, ENSMUSG00000027398|Il1b	2.0	85.0	384.0	9566.0	0.0052	0.86121134793272	ns	0.907412800368265	ns	ENSMUSG00000038894|Irs2, ENSMUSG00000027398|Il1b	2.0		0.0	364.0	-0.786213627541439
mmu05203	Human Diseases	Cancer: overview	Viral carcinogenesis	ENSMUSG00000028238|Atp6v0d2	1.0	85.0	221.0	9566.0	0.0045	0.864073848833952	ns	0.907412800368265	ns		0.0	ENSMUSG00000028238|Atp6v0d2	1.0	207.0	2.91920179679905
mmu05200	Human Diseases	Cancer: overview	Pathways in cancer	ENSMUSG00000036390|Gadd45a, ENSMUSG00000026976|Pax8, ENSMUSG00000030827|Fgf21	3.0	85.0	545.0	9566.0	0.0055	0.870199542867256	ns	0.907412800368265	ns	ENSMUSG00000036390|Gadd45a, ENSMUSG00000030827|Fgf21	2.0	ENSMUSG00000026976|Pax8	1.0	500.0	4.42741459544958
mmu04714	Organismal Systems	Environmental adaptation	Thermogenesis	ENSMUSG00000030827|Fgf21	1.0	85.0	233.0	9566.0	0.0043	0.878197833537619	ns	0.907412800368265	ns	ENSMUSG00000030827|Fgf21	1.0		0.0	228.0	-2.64906471413009
mmu03010	Genetic Information Processing	Translation	Ribosome	ENSMUSG00000090489|Gm17415	1.0	85.0	233.0	9566.0	0.0043	0.878197833537619	ns	0.907412800368265	ns		0.0	ENSMUSG00000090489|Gm17415	1.0	210.0	1.38013111868471
mmu05170	Human Diseases	Infectious disease: viral	Human immunodeficiency virus 1 infection	ENSMUSG00000027995|Tlr2	1.0	85.0	235.0	9566.0	0.0043	0.880406467023971	ns	0.907412800368265	ns	ENSMUSG00000027995|Tlr2	1.0		0.0	205.0	1.95560482815482
mmu05166	Human Diseases	Infectious disease: viral	Human T-cell leukemia virus 1 infection	ENSMUSG00000026072|Il1r1	1.0	85.0	242.0	9566.0	0.0041	0.887829513401076	ns	0.909483891776712	ns	ENSMUSG00000026072|Il1r1	1.0		0.0	227.0	3.38498888915986
mmu04020	Environmental Information Processing	Signal transduction	Calcium signaling pathway	ENSMUSG00000030827|Fgf21	1.0	85.0	253.0	9566.0	0.004	0.89858440521282	ns	0.914922303489416	ns	ENSMUSG00000030827|Fgf21	1.0		0.0	213.0	1.78149064555158
mmu04144	Cellular Processes	Transport and catabolism	Endocytosis	ENSMUSG00000017639|Rab11fip4	1.0	85.0	264.0	9566.0	0.0038	0.908319090868677	ns	0.917896590638845	ns	ENSMUSG00000017639|Rab11fip4	1.0		0.0	253.0	2.82912576057869
mmu05020	Human Diseases	Neurodegenerative disease	Prion disease	ENSMUSG00000027398|Il1b	1.0	85.0	269.0	9566.0	0.0037	0.912432920456471	ns	0.917896590638845	ns	ENSMUSG00000027398|Il1b	1.0		0.0	259.0	-2.98257487680576
mmu05022	Human Diseases	Neurodegenerative disease	Pathways of neurodegeneration - multiple diseases	ENSMUSG00000027398|Il1b	1.0	85.0	473.0	9566.0	0.0021	0.9868311756292	ns	0.9868311756292	ns	ENSMUSG00000027398|Il1b	1.0		0.0	451.0	0.470881609348011
