# Supplementary material for: Chronic Intermittent Hypoxia Exacerbates High-Fat Diet-Induced MASLD Through Lipid Metabolic Reprogramming, Impaired Antioxidant Defense, and NF-κB/NLRP3 Activation
Source: Biomolecules. 2026 May 20;16(5):751. doi: 10.3390/biom16050751 (PMC13204061; doi:10.3390/biom16050751)
Supplement: Supplementary file 1 [file biomolecules-16-00751-s001.zip › Table S8. Differential metabolites.xlsx]

## Sheet: Sheet1
Type	ID	MZ	RT	MS2.name	MS2_score	Formula	SuperClass	Class	Subclass	HMDB	kegg	kegg_pathway	MS1.name	HC1	HC2	HC3	HC4	HC5	HC6	H1	H3	H5	H6	H7	H8	mean	mean_HC	mean_H	FC	regulation	p_value	q_value	VIP	Significant
POS	POS_123.0551_108.8641_1	123.055	108.864	Niacinamide	1	C6H6N2O	Organoheterocyclic compounds	Pyridines and derivatives	Pyridinecarboxylic acids and derivatives	HMDB0001406	C00153	Metabolic pathways;Biosynthesis of cofactors;Nicotinate and nicotinamide metabolism;Vitamin digestion and absorption;Longevity regulating pathway - worm	Niacinamide; 2-Acetylpyrazine; Isonicotinamide; Picolinamide	5.98243e+09	7.74119e+09	6.98892e+09	1.18311e+10	8.1107e+09	6.73397e+09	5.25266e+09	7.75778e+09	7.57693e+09	7.05787e+09	5.96146e+09	8.06656e+09	7.4218e+09	7.89805e+09	6.94554e+09	1.1371	up	0.356313	0.780213	0.457683	no
NEG	NEG_498.2898_537.0445_1	498.29	537.044	Taurodeoxycholic acid	0.999999	C26H45NO6S	Lipids and lipid-like molecules	Steroids and steroid derivatives	Bile acids, alcohols and derivatives	HMDB0000896	C05463	NA	Tauroursodeoxycholic acid; Taurodeoxycholic acid; Taurochenodesoxycholic acid; Beloranib	1.18388e+08	1.455e+08	2.13437e+08	2.65978e+08	1.85142e+08	1.07977e+08	1.96828e+08	2.67649e+08	2.98565e+08	2.37021e+08	1.42735e+08	2.53499e+08	2.02727e+08	1.72737e+08	2.32716e+08	0.7423	down	0.105101	0.64097	0.985236	no
NEG	NEG_267.0737_148.6842_1	267.074	148.684	Inosine	0.999998	C10H12N4O5	Nucleosides, nucleotides, and analogues	Purine nucleosides	NA	HMDB0000195	C00294	Metabolic pathways;Nucleotide metabolism;Purine metabolism;ABC transporters	Inosine; 3-Deoxy-D-glycero-D-galacto-2-nonulosonic acid; Allopurinol riboside; Arabinosylhypoxanthine; Formycin b; N2-Succinyl-L-ornithine; L-N-(3-Carboxypropyl)glutamine; gamma-Glutamyl-2-aminobutyric acid; Ethyl 2-mercaptopropionate; Methyl 3-mercaptobutanoate; Methyl 3-(methylthio)propanoate; Ethyl 2-(methylthio)acetate; Ethyl 3-mercaptopropanoic acid; Dimethylpropiothetin; Ethyl glucuronide; …	1.32612e+09	1.88209e+09	2.36861e+09	3.89655e+09	2.84106e+09	1.62845e+09	1.73715e+09	2.85231e+09	2.39734e+09	2.16452e+09	2.36629e+09	2.42899e+09	2.32412e+09	2.32381e+09	2.32443e+09	0.9997	down	0.762972	0.931369	0.180624	no
NEG	NEG_498.2898_547.6872_1	498.29	547.687	Taurochenodesoxycholic acid	0.999997	C26H45NO6S	Lipids and lipid-like molecules	Steroids and steroid derivatives	Bile acids, alcohols and derivatives	HMDB0000951	C05465	Primary bile acid biosynthesis;Secondary bile acid biosynthesis;Bile secretion;Cholesterol metabolism	Tauroursodeoxycholic acid; Taurodeoxycholic acid; Taurochenodesoxycholic acid; Beloranib	3.24146e+08	2.68913e+08	6.11296e+08	9.80576e+08	8.69578e+08	4.12571e+08	4.14642e+08	5.08684e+08	2.17244e+08	1.18154e+08	1.4811e+08	1.4581e+08	4.1831e+08	5.77847e+08	2.58774e+08	2.233	up	0.0276254	0.53291	1.7925	yes
NEG	NEG_172.098_344.2648_1	172.098	344.265	N-Acetyl-DL-leucine	0.999972	C8H15NO3	Organic acids and derivatives	Carboxylic acids and derivatives	Amino acids, peptides, and analogues	HMDB0341345	C02710	NA	Hexanoylglycine; Isovalerylsarcosine; N-Acetyl-Leu; N-Acetylisoleucine; 6-Acetamidohexanoic acid; isocaproylglycine; N-Acetyl-DL-leucine; Nor-psi-tropine; 1-(1-Pyrrolidinyl)-2-propanone; Cyclohexanecarboxamide; N-Cyclohexylformamide; 2,5-Dihydro-2,4,5-trimethyloxazole; 1-Piperidinecarboxaldehyde; 2-Acetylpyrrolidine; 1-Ethyl-2-pyrrolidinone; 2-Methoxyisobutylisonitrile; 5,5-Dimethyl-1-pyrroline N…	2.22673e+07	3.98424e+07	5.97817e+07	6.08291e+07	2.76078e+07	1.57522e+07	4.73787e+07	7.51731e+07	1.2143e+08	2.76862e+07	6.7462e+07	7.63992e+07	5.34675e+07	3.76801e+07	6.92549e+07	0.5441	down	0.0643135	0.590482	1.44158	no
POS	POS_268.1037_200.2569_1	268.104	200.257	Adenosine	0.999961	C10H13N5O4	Nucleosides, nucleotides, and analogues	Purine nucleosides	NA	HMDB0000050	C00212	Metabolic pathways;Nucleotide metabolism;Purine metabolism;ABC transporters;Sphingolipid signaling pathway;cAMP signaling pathway;cGMP-PKG signaling pathway;Neuroactive ligand-receptor interaction;Regulation of lipolysis in adipocytes;Renin secretion;Vascular smooth muscle contraction;Parkinson disease;Morphine addiction;Alcoholism	Adenosine; Deoxyguanosine; Neuraminic acid; Vidarabine; Zidovudine; 8-Oxo-2'-deoxyadenosine; 9-Arabinofuranosyladenine; Formycin A; Miserotoxin; OR-1896; 4-Acetamidoantipyrine	3.57467e+08	4.83493e+08	4.74488e+08	9.50213e+08	5.83516e+08	3.55851e+08	3.86226e+08	5.16112e+08	7.59285e+08	5.41018e+08	6.12486e+08	7.167e+08	5.61404e+08	5.34171e+08	5.88638e+08	0.9075	down	0.479109	0.825186	0.426026	no
POS	POS_116.0704_36.6075_1	116.07	36.6075	DL-Proline	0.999941	C5H9NO2	Organic acids and derivatives	Carboxylic acids and derivatives	Amino acids, peptides, and analogues	HMDB0251528	C16435	NA	Proline; 4-Amino-2-methylenebutanoic acid; Pterolactam; 5-Hydroxy-1-methylpyrrolidin-2-one; DL-Allylglycine; DL-Proline; N-(2-Hydroxyethyl)acrylamide; N-Allylglycine; 2-Furanmethanol; 5-Methyl-2(3H)-furanone; alpha-Methylene-gamma-butyrolactone; 2-Pentenedial	5.4799e+07	8.30427e+07	9.73993e+07	4.88906e+07	7.89213e+07	1.01527e+08	8.19367e+07	1.00247e+08	8.39505e+07	6.98617e+07	1.05223e+08	7.5379e+07	8.17648e+07	7.743e+07	8.60997e+07	0.8993	down	0.374169	0.786928	0.533786	no
NEG	NEG_512.2692_455.4478_1	512.269	455.448	Sulfolithocholylglycine	0.999915	C26H43NO7S	Lipids and lipid-like molecules	Steroids and steroid derivatives	Bile acids, alcohols and derivatives	HMDB0002639	C11301	NA	Sulfolithocholylglycine	8.35856e+07	1.69264e+08	2.56372e+08	3.57182e+08	9.71809e+07	3.28769e+07	2.55342e+08	1.87836e+08	1.49499e+08	1.30684e+08	1.01009e+08	2.01245e+08	1.68506e+08	1.66077e+08	1.70936e+08	0.9716	down	0.523492	0.838458	0.563487	no
POS	POS_413.2655_603.9227_1	413.265	603.923	Bis(2-ethylhexyl) phthalate	0.999902	C24H38O4	Benzenoids	Benzene and substituted derivatives	Benzoic acids and derivatives	HMDB0249243	C03690	Chemical carcinogenesis - receptor activation	3beta,7alpha-Dihydroxychol-5-en-24-oic Acid; 3alpha-Hydroxy-7-oxo-5beta-cholanic acid; Antroquinonol; Bis(2-ethylhexyl) phthalate; Bis(2-ethylhexyl) terephthalate; Diisooctyl phthalate; Dioctyl phthalate; 8H-Purin-8-one, 6-amino-7,9-dihydro-2-((1S)-1-methylbutoxy)-9-(5-(1-piperidinyl)pentyl)-; Ibuprofen; Eremopetasinorone A; 2-(3-Pentylphenyl)acetic acid	1.03714e+08	1.13198e+08	9.56197e+07	5.47595e+07	1.52044e+08	1.08277e+08	1.28997e+08	1.6534e+08	1.09691e+08	1.02633e+08	1.02015e+08	1.32587e+08	1.14073e+08	1.04602e+08	1.23544e+08	0.8467	down	0.251373	0.733974	0.653538	no
NEG	NEG_514.285_503.5004_1	514.285	503.5	Taurocholic acid	0.999866	C26H45NO7S	Lipids and lipid-like molecules	Steroids and steroid derivatives	Bile acids, alcohols and derivatives	HMDB0000036	C05122	Metabolic pathways;Primary bile acid biosynthesis;Secondary bile acid biosynthesis;Taurine and hypotaurine metabolism;Bile secretion;Cholesterol metabolism	Taurocholic acid; Tauro-b-muricholic acid; Candoxatril; 2-[(3alpha,7alpha,12alpha-Trihydroxy-24-oxocholane-24-yl)amino]ethanesulfonic acid; Tauro-alpha-muricholic acid; 3-(1-((4-Carboxycyclohexyl)carbamoyl)cyclopentyl)-2-(2-methoxyethoxymethyl)propanoic acid 5-indanyl ester; Artefenomel	9.04292e+08	1.49241e+09	2.15403e+09	3.0443e+09	1.59863e+09	6.20253e+08	2.80158e+09	2.37409e+09	1.22929e+09	1.02074e+09	9.64031e+08	2.26266e+09	1.70552e+09	1.63565e+09	1.7754e+09	0.9213	down	0.698071	0.908655	0.303252	no
NEG	NEG_243.1602_490.8313_1	243.16	490.831	1,11-Undecanedicarboxylic acid	0.999859	C13H24O4	Lipids and lipid-like molecules	Fatty Acyls	Fatty acids and conjugates	HMDB0002327	NA	NA	1,11-Undecanedicarboxylic acid; Dimethyl (3,3-diethylbutyl)malonate; Trimethylpyrazine; 2-Ethyl-3-methylpyrazine, 9CI; 2-Ethyl-5-methylpyrazine, 9CI, 8CI; 2-Ethyl-6-methylpyrazine; Isopropylpyrazine; Propylpyrazine; 2-(2-Aminoethyl)pyridine; 2,3-Diaminotoluene; 3,4-Diaminotoluene; 4-Dimethylaminopyridine; Benzylhydrazine; Tetrahydroindazole; Diallylcyanamide; 5Z-Dodecenoic acid; Undecylenic acid;…	1.10962e+07	9.13411e+06	8.91058e+06	8.10736e+06	7.51874e+06	1.05392e+07	1.01544e+07	1.06615e+07	1.07991e+07	1.29729e+07	1.05512e+07	1.12424e+07	1.01406e+07	9.21769e+06	1.10636e+07	0.8332	down	0.0277344	0.53291	0.886166	no
POS	POS_218.2111_382.3193_1	218.211	382.319	Dodecanoic acid	0.999811	C12H24O2	Lipids and lipid-like molecules	Fatty Acyls	Fatty acids and conjugates	HMDB0000638	C02679	Metabolic pathways;Biosynthesis of secondary metabolites;Fatty acid biosynthesis;Prodigiosin biosynthesis	Dodecanoic acid	1.16433e+08	6.11303e+07	4.54787e+07	1.7998e+08	7.07688e+07	6.88569e+07	8.07544e+07	1.366e+08	1.1035e+08	9.38301e+07	7.5822e+07	1.19817e+08	9.66518e+07	9.04413e+07	1.02862e+08	0.8792	down	0.364665	0.782864	0.841272	no
POS	POS_162.1123_42.9863_1	162.112	42.9863	L-Carnitine	0.999682	C7H15NO3	Organic nitrogen compounds	Organonitrogen compounds	Quaternary ammonium salts	HMDB0000062	C00318	Bile secretion;Thermogenesis;Diabetic cardiomyopathy	L-Carnitine; N-(2-Hydroxyethyl)valine; 4-Hydroxycyclohexylcarboxylic acid; Tetrahydrofurfuryl acetate; Botryodiplodin; Methyl (R)-3-methyl-2-oxopentanoate; Ethyl levulinate	3.25362e+08	7.68788e+08	8.17498e+08	4.80859e+08	8.57892e+08	5.78047e+08	4.89418e+08	9.12308e+08	7.1651e+08	4.85612e+08	7.63473e+08	8.56673e+08	6.71037e+08	6.38074e+08	7.03999e+08	0.9064	down	0.536059	0.844244	0.507702	no
POS	POS_104.1069_41.8973_1	104.107	41.8973	Choline	0.99955	C5H14NO	Organic nitrogen compounds	Organonitrogen compounds	Quaternary ammonium salts	HMDB0000097	C00114	Metabolic pathways;Glycerophospholipid metabolism;Glycine, serine and threonine metabolism;Teichoic acid biosynthesis;ABC transporters;Bile secretion;Cholinergic synapse;Choline metabolism in cancer	2-Amino-3-methyl-1-butanol; Isovaleraldehyde; Prenol; 3-Methyl-3-buten-1-ol; Pentanal; (S)-2-Methylbutanal; (±)-2-Methylbutanal; (E)-2-Penten-1-ol; 1-Penten-3-ol; Isoprenyl alcohol; 2-Pentanone; 2-Methyl-2-buten-1-ol; xi-3-Methyl-3-buten-2-ol; 2-Methyltetrahydrofuran; Isopentenol; Tetrahydropyran	1.24774e+09	1.25482e+09	1.32428e+09	1.40426e+09	1.27115e+09	1.00254e+09	1.0274e+09	1.22217e+09	1.07554e+09	9.76623e+08	1.36209e+09	1.22494e+09	1.19946e+09	1.2508e+09	1.14813e+09	1.0894	up	0.239973	0.728959	0.466869	no
POS	POS_184.073_561.4088_1	184.073	561.409	Phosphorylcholine	0.999453	C5H15NO4P	Organic nitrogen compounds	Organonitrogen compounds	Quaternary ammonium salts	HMDB0001565	C00588	Metabolic pathways;Glycerophospholipid metabolism;Teichoic acid biosynthesis;Choline metabolism in cancer	Tryptophol; (R)-Boschniakine; 1-(2,3-Dihydro-1H-pyrrolizin-5-yl)-2-propen-1-one; 4-Trimethylammoniobutanoic acid; 2-Aminoheptanoic acid; [(3-Methylbutyl)amino]acetic acid; 7-Aminoheptanoic acid; Methyl L-leucinate; N-Methyl-L-isoleucine	3.21078e+08	4.16133e+08	6.55384e+08	4.96886e+08	4.51605e+08	2.98021e+08	5.81756e+08	4.51999e+08	5.79567e+08	4.09949e+08	6.02033e+08	4.16453e+08	4.73405e+08	4.39851e+08	5.0696e+08	0.8676	down	0.271897	0.742375	0.637364	no
POS	POS_108.0806_240.6723_1	108.081	240.672	Benzylamine	0.99942	C7H9N	Benzenoids	Benzene and substituted derivatives	Phenylmethylamines	HMDB0033871	C15562	NA	3-Ethylpyridine; 2,4-Dimethylpyridine; 2,6-Dimethylpyridine; Benzylamine; 2-Ethylpyridine; m-Toluidine; N-Methylaniline; p-Toluidine	3.38605e+08	2.07005e+08	2.81648e+08	1.46336e+08	3.14482e+08	3.27433e+08	4.34579e+08	2.86193e+08	2.87413e+08	3.236e+08	4.1887e+08	2.60468e+08	3.02219e+08	2.69251e+08	3.35187e+08	0.8033	down	0.170192	0.690844	0.788337	no
POS	POS_324.0585_45.8475_1	324.059	45.8475	Cytidine monophosphate	0.999391	C9H14N3O8P	Nucleosides, nucleotides, and analogues	Pyrimidine nucleotides	Pyrimidine ribonucleotides	HMDB0000095	C00055	Metabolic pathways;Nucleotide metabolism;Pyrimidine metabolism	Cytidine monophosphate; Cytosine arabinose-5'-phosphate; Dabsyl chloride; Pirinixic acid; N4-Acetylcytidine; 4-(2-Methoxyphenyl)-2-((5-methyl-1H-imidazol-4-yl)methyl)thiazole; Uridine 2',3'-cyclic phosphate	6.56918e+07	1.4842e+08	6.22829e+07	8.51604e+07	9.79054e+07	1.45204e+08	1.31835e+08	7.27643e+07	2.55956e+07	6.17956e+07	8.78024e+07	7.7725e+07	8.85153e+07	1.00778e+08	7.62531e+07	1.3216	up	0.258449	0.734823	0.833547	no
NEG	NEG_218.1035_239.1422_1	218.103	239.142	Pantothenic acid	0.999334	C9H17NO5	Organic oxygen compounds	Organooxygen compounds	Alcohols and polyols	HMDB0000210	C00864	Metabolic pathways;Biosynthesis of secondary metabolites;Biosynthesis of cofactors;beta-Alanine metabolism;Pantothenate and CoA biosynthesis;Vitamin digestion and absorption	Pantothenic acid; 3-[[(2S)-2,4-Dihydroxy-3,3-dimethylbutanoyl]amino]propanoic acid; Hexanoylglycine; Isovalerylsarcosine; N-Acetyl-Leu; N-Acetylisoleucine; 6-Acetamidohexanoic acid; isocaproylglycine; N-Acetyl-DL-leucine; 2-Methylbutyrylglycine; Isovalerylglycine; Valerylglycine; N-Acetylvaline; 5-Acetamidovalerate; Turicine; Betonicine; Calystegine A6; Calystegine A7; Calystegin A3; Medicanine; …	1.28364e+08	1.37437e+08	1.4922e+08	2.01108e+08	1.50279e+08	1.37069e+08	1.53698e+08	1.75974e+08	9.00207e+07	8.22975e+07	1.01907e+08	1.03992e+08	1.34281e+08	1.5058e+08	1.17981e+08	1.2763	up	0.0890996	0.624068	0.924157	no
NEG	NEG_134.0472_242.2364_1	134.047	242.236	2-Aminopurine	0.999268	C5H5N5	Organoheterocyclic compounds	Imidazopyrimidines	Purines and purine derivatives	HMDB0245025	NA	NA	Adenine; 4-(Hydroxymethyl)benzenediazonium(1+); 1H-Pyrazolo[3,4-d]pyrimidin-4-amine; 2-Aminopurine	1.63659e+07	1.91704e+07	2.56568e+07	1.82808e+07	2.80191e+07	1.79881e+07	2.39506e+07	3.03645e+07	3.6659e+07	1.94778e+07	3.25003e+07	3.44976e+07	2.52442e+07	2.09135e+07	2.9575e+07	0.7071	down	0.0273482	0.53291	1.15804	yes
NEG	NEG_266.0895_187.4932_1	266.09	187.493	Deoxyguanosine	0.999264	C10H13N5O4	Nucleosides, nucleotides, and analogues	Purine nucleosides	Purine 2'-deoxyribonucleosides	HMDB0000085	C00330	Metabolic pathways;Nucleotide metabolism;Purine metabolism;ABC transporters	Adenosine; Deoxyguanosine; Neuraminic acid; Vidarabine; Zidovudine; 8-Oxo-2'-deoxyadenosine; 9-Arabinofuranosyladenine; Formycin A; Miserotoxin; Asparaginyl-Valine; L-Alanyl-L-alanyl-L-alanine; N-Acetylgalactosamine; N-Acetyl-D-glucosamine; beta-N-Acetylglucosamine; N-Acetylmannosamine; Avenic acid B; 2-(Acetylamino)-2-deoxy-alpha-D-mannopyranose; (2R,5S)-5-Amino-1,2,6,7-tetrahydroxyoctane-3,4-di…	1.42246e+07	9.04141e+06	7.32499e+06	3.35357e+07	6.8074e+06	6.89948e+06	1.00908e+07	4.9061e+06	4.63367e+06	9.3809e+06	4.19896e+06	5.40975e+06	9.70448e+06	1.29723e+07	6.43671e+06	2.0154	up	0.0920005	0.626088	1.36389	no
POS	POS_195.0988_441.2975_1	195.099	441.298	Caffeine	0.999167	C8H10N4O2	Organoheterocyclic compounds	Imidazopyrimidines	Purines and purine derivatives	HMDB0001847	C07481	Metabolic pathways;Biosynthesis of secondary metabolites;Microbial metabolism in diverse environments;Caffeine metabolism;Biosynthesis of plant secondary metabolites;Biosynthesis of alkaloids derived from histidine and purine	Tetrahydrofurfuryl butyrate; cis-3-Hexenyl lactate; Butyl levulinate; Butyl 3-hydroxy-2-methylidenebutanoate; 2-Methylpropyl 3-hydroxy-2-methylidenebutanoate	1.33256e+08	1.36767e+08	1.18405e+08	2.00704e+08	1.58764e+08	1.42802e+08	1.14273e+08	2.46097e+08	2.51768e+08	1.4795e+08	1.74026e+08	2.31846e+08	1.71388e+08	1.4845e+08	1.94327e+08	0.7639	down	0.144641	0.672685	0.836528	no
NEG	NEG_87.0087_48.3593_1	87.0087	48.3593	Pyruvic acid	0.999103	C3H4O3	Organic acids and derivatives	Keto acids and derivatives	Alpha-keto acids and derivatives	HMDB0000243	C00022	Metabolic pathways;Biosynthesis of secondary metabolites;Microbial metabolism in diverse environments;Carbon metabolism;2-Oxocarboxylic acid metabolism;Biosynthesis of amino acids;Biosynthesis of cofactors;Degradation of aromatic compounds;Glycolysis / Gluconeogenesis;Citrate cycle (TCA cycle);Pentose phosphate pathway;Pentose and glucuronate interconversions;Ascorbate and aldarate metabolism;Pyr…	Pyruvic acid; Glucosereductone; Ethylene carbonate; Ketene; Oxirene; Carbon monoxide	1.10108e+08	1.36171e+08	1.18966e+08	9.15025e+07	1.02201e+08	1.16476e+08	1.25544e+08	7.10188e+07	1.67811e+08	1.43472e+08	1.55605e+08	1.41131e+08	1.23334e+08	1.12571e+08	1.34097e+08	0.8395	down	0.321438	0.767135	0.569588	no
POS	POS_292.1206_476.3374_1	292.121	476.337	Cyproconazole	0.999015	C15H18ClN3O	Benzenoids	Benzene and substituted derivatives	Phenylpropanes	HMDB0250696	C18456	NA	Cyproconazole; Declopramide; Phloretin; (Z)-4-Methoxy-3,3',5,5'-tetrahydroxystilbene; 3,3',4',7-Tetrahydroxyflavan; 11-Methoxynoryangonin; (-)-Epiafzelechin; Afzelechin; Wyerone epoxide; 11-Hydroxyyangonin; 2,3-Epoxysesamone; (R)-Methysticin; (2xi,4xi)-4,4',5,7-Tetrahydroxyflavan; Hydroxysesamone; (2S,3S,4R)-3,4,4',7-Tetrahydroxyflavan; N-(2-Hydroxyethyl)-2-(1-isoquinolinylmethylene)hydrazinecarb…	9.5668e+07	8.50694e+07	9.01191e+07	5.91845e+07	9.59069e+07	1.14147e+08	1.13903e+08	7.6881e+07	8.49115e+07	8.85385e+07	1.4805e+08	9.32004e+07	9.54649e+07	9.00157e+07	1.00914e+08	0.892	down	0.433899	0.808682	0.448052	no
NEG	NEG_391.2852_541.656_1	391.285	541.656	Chenodeoxycholic acid	0.998987	C24H40O4	Lipids and lipid-like molecules	Steroids and steroid derivatives	Bile acids, alcohols and derivatives	HMDB0000518	C02528	Metabolic pathways;Primary bile acid biosynthesis;Secondary bile acid biosynthesis;Bile secretion	Chenodeoxycholic acid; Deoxycholic acid; Isohyodeoxycholic acid; Isoursodeoxycholic acid; Hyodeoxycholic acid; Ursodeoxycholic acid; 3,7-Dihydroxycholan-24-oic acid; 3alpha,12beta-Dihydroxy-5alpha-cholan-24-oic Acid; 4-[(5R,8S,10R,13R,17R)-3,6-Dihydroxy-10,13-dimethyl-2,3,4,5,6,7,8,9,11,12,14,15,16,17-tetradecahydro-1H-cyclopenta[a]phenanthren-17-yl]pentanoic acid; Rosterolone; Adrenic acid	2.13121e+07	2.02964e+07	2.32678e+07	3.37318e+07	2.31912e+07	1.41104e+07	2.79545e+07	4.02088e+07	2.89198e+07	2.50344e+07	2.09037e+07	3.28789e+07	2.59841e+07	2.26516e+07	2.93167e+07	0.7727	down	0.0975486	0.634762	0.932767	no
NEG	NEG_565.048_63.5632_1	565.048	63.5632	Uridine diphosphate glucose	0.998977	C15H24N2O17P2	Nucleosides, nucleotides, and analogues	Pyrimidine nucleotides	Pyrimidine nucleotide sugars	HMDB0000286	C00029	Metabolic pathways;Biosynthesis of secondary metabolites;Biosynthesis of nucleotide sugars;Biosynthesis of cofactors;Pentose and glucuronate interconversions;Galactose metabolism;Ascorbate and aldarate metabolism;Starch and sucrose metabolism;Amino sugar and nucleotide sugar metabolism;Glycerolipid metabolism;O-Antigen nucleotide sugar biosynthesis;Zeatin biosynthesis;Biosynthesis of ansamycins;N…	Uridine diphosphate glucose; Uridine diphosphategalactose; Glucose-uridine-C1,5'-diphosphate	4.29791e+07	1.89602e+08	2.20921e+08	251176	3.2254e+08	1.67322e+08	1.71358e+08	1.90887e+08	4.56965e+07	1.70633e+08	5.03698e+07	3.36469e+07	1.3385e+08	1.57269e+08	1.10432e+08	1.4241	up	0.693309	0.905685	0.837464	no
NEG	NEG_253.2175_583.5755_1	253.218	583.576	Palmitelaidic acid	0.99888	C16H30O2	Lipids and lipid-like molecules	Fatty Acyls	Fatty acids and conjugates	HMDB0012328	C08362	Metabolic pathways;Fatty acid biosynthesis	Hypogeic acid; Palmitoleic acid; Palmitelaidic acid; Dodecyl methacrylate; Guaiane	1.5477e+09	1.24263e+09	1.57177e+09	1.16113e+09	1.6755e+09	1.76438e+09	1.18544e+09	1.4038e+09	1.50523e+09	6.84199e+08	2.99838e+09	1.10327e+09	1.48695e+09	1.49385e+09	1.48005e+09	1.0093	up	0.646356	0.887738	0.490246	no
POS	POS_90.0548_42.6978_1	90.0548	42.6978	Sarcosine	0.998731	C3H7NO2	Organic acids and derivatives	Carboxylic acids and derivatives	Amino acids, peptides, and analogues	HMDB0000271	C00213	Metabolic pathways;Glycine, serine and threonine metabolism;Arginine and proline metabolism	beta-Alanine; L-Alanine; Sarcosine; D-Alanine; Ethyl carbamate; (alpha-D-mannosyl)7-beta-D-mannosyl-diacetylchitobiosyl-L-asparagine, isoform A (protein); 1-Nitropropane; 2-Nitropropane; (2S)-2-Amino-3-hydroxypropanal; Dimethylcarbamic acid; Lactamide; Methyl glycinate; N-Hydroxymethyl-N-methylformamide; Pyruvaldehyde; Malondialdehyde; Acrylic acid; 1,3-Dioxole; beta-propiolactone	1.39633e+08	2.80196e+08	3.04127e+08	1.5293e+08	2.27775e+08	2.0235e+08	2.94101e+08	2.71791e+08	3.82877e+08	1.87807e+08	7.76628e+08	3.45627e+08	2.97153e+08	2.17835e+08	3.76472e+08	0.5786	down	0.0670747	0.594023	1.31868	no
NEG	NEG_347.0397_52.663_1	347.04	52.663	Inosinic acid	0.998568	C10H13N4O8P	Nucleosides, nucleotides, and analogues	Purine nucleotides	Purine ribonucleotides	HMDB0000175	C00130	Metabolic pathways;Biosynthesis of secondary metabolites;Nucleotide metabolism;Biosynthesis of cofactors;Purine metabolism;Biosynthesis of plant secondary metabolites;Biosynthesis of alkaloids derived from histidine and purine;Biosynthesis of plant hormones;Taste transduction;Antifolate resistance	Inosinic acid; 5-Hydroxy-2-[2-methyl-3-(trifluoromethyl)anilino]pyridine-3-carboxylic acid; N-(4-Aminobutyl)-5-chloronaphthalene-2-sulfonamide; Brassilexin; Quercetin; Tricetin; Morin; 2',4',5,7,8-Pentahydroxyisoflavone; 6-Hydroxyluteolin; 5,6,7,3',4'-Pentahydroxyisoflavone; 5,7,8,3',4'-Pentahydroxyisoflavone; 8-Chloroinosine; 2-(2-Nitroimidazol-1-yl)-N-(2,2,3,3,3-pentafluoropropyl)acetamide	1.57824e+07	3.49338e+08	2.64128e+08	3.71015e+07	3.90477e+08	1.99024e+07	1.47781e+08	2.63417e+08	6.70217e+08	1.126e+08	4.70576e+08	2.69552e+08	2.50906e+08	1.79455e+08	3.22357e+08	0.5567	down	0.135936	0.664624	1.89823	no
POS	POS_348.0699_55.3209_1	348.07	55.3209	Adenosine monophosphate	0.998546	C10H14N5O7P	Nucleosides, nucleotides, and analogues	Purine nucleotides	Purine ribonucleotides	HMDB0000045	C00020	Metabolic pathways;Biosynthesis of secondary metabolites;Nucleotide metabolism;Biosynthesis of cofactors;Purine metabolism;Zeatin biosynthesis;Biosynthesis of plant secondary metabolites;Biosynthesis of alkaloids derived from histidine and purine;Biosynthesis of plant hormones;FoxO signaling pathway;cAMP signaling pathway;cGMP-PKG signaling pathway;PI3K-Akt signaling pathway;AMPK signaling pathwa…	Adenosine monophosphate; 2'-Deoxyguanosine 5'-monophosphate; Zidovudine monophosphate; [(2R,5R)-5-(6-Aminopurin-9-yl)-4-hydroxy-2-(hydroxymethyl)oxolan-3-yl] dihydrogen phosphate; Midazolam; Dihyroxy-1H-indole glucuronide I; Basimglurant; Lipo-pab; Zofenoprilat; Dihydroxy-2H-indole glucuronide; N-Acetylneuraminic acid; Glucose-6-glutamic acid; 9-O-Acetylneuraminic acid; Aceneuramic acid; (-)-N-Ac…	6.00105e+08	1.48747e+09	9.01069e+08	9.15727e+08	1.484e+09	4.43132e+08	8.01218e+08	6.40122e+08	3.29008e+09	6.29614e+08	2.62238e+09	1.21011e+09	1.25209e+09	9.71917e+08	1.53225e+09	0.6343	down	0.385995	0.792283	0.877139	no
NEG	NEG_591.178_47.4816_1	591.178	47.4816	Liquiritigenin 4'-[3-acetylapiosyl-(1-&gt;2)-glucoside]	0.998504	C28H32O14	Phenylpropanoids and polyketides	Flavonoids	Flavonoid glycosides	HMDB0035444	NA	NA	O-Desmethyl Midostaurin; 4-Carboxynevirapine	214388	3.63214e+06	7.54025e+06	458537	4.24782e+06	188103	1.60262e+06	3.16692e+06	5.22093e+06	4.05696e+06	7.77569e+06	2.51022e+06	3.38455e+06	2.71354e+06	4.05556e+06	0.6691	down	0.155476	0.68221	1.87889	no
POS	POS_427.193_435.7182_1	427.193	435.718	Iloperidone	0.998417	C24H27FN2O4	Organic oxygen compounds	Organooxygen compounds	Carbonyl compounds	HMDB0253402	NA	NA	11,13-Dihydrotaraxinic acid glucosyl ester; Gemfibrozil 1-O-beta-Glucuronide; Mespirenone; Flunarizine; Pisumionoside; 6|A-Hydroxy-7|A-(thiomethyl)spirolactone; (Z)-7-[(1S,4R,5R,6R)-5-[(E,3S)-4-(4-Fluorophenoxy)-3-hydroxybut-1-enyl]-7-oxabicyclo[2.2.1]heptan-6-yl]hept-5-enoic acid; Piclozotan; Clorprenaline	6.33196e+06	6.79455e+06	7.14465e+06	5.25269e+06	6.8908e+06	8.72606e+06	7.19737e+06	7.42618e+06	7.07015e+06	6.52182e+06	1.00725e+07	8.39468e+06	7.31861e+06	6.85678e+06	7.78045e+06	0.8813	down	0.199005	0.710907	0.570199	no
NEG	NEG_323.0286_50.191_1	323.029	50.191	Uridine 5'-monophosphate	0.99838	C9H13N2O9P	Nucleosides, nucleotides, and analogues	Pyrimidine nucleotides	Pyrimidine ribonucleotides	HMDB0000288	C00105	Metabolic pathways;Nucleotide metabolism;Biosynthesis of cofactors;Pyrimidine metabolism	Uridine 5'-monophosphate; 1-(4-Chlorophenyl)-3-((4-methylphenyl)sulfonyl)urea; Orotidine; 4-Hydroxy-2-oxoglutaric acid; S-2-Propenyl 1-propenesulfinothioate; S-1-Propenyl 2-propenesulfinothioate; R-2-Propenyl 1-propenesulfinothioate; R-1-Propenyl 2-propenesulfinothioate; Allicin; Zwiebelane B; n-Heptafluorobutyrylimidazole	3.17587e+08	4.25121e+08	2.48084e+08	1.19051e+08	3.84419e+08	1.6732e+08	2.24517e+08	3.24809e+08	4.47351e+08	1.31129e+08	4.25115e+08	2.59993e+08	2.89541e+08	2.7693e+08	3.02152e+08	0.9165	down	0.719386	0.915535	0.523867	no
NEG	NEG_221.1548_530.0599_1	221.155	530.06	2,5-Di-tert-butylhydroquinone	0.998359	C14H22O2	Benzenoids	Benzene and substituted derivatives	Phenylpropanes	HMDB0245492	NA	NA	Rishitin; Kobusone; Isokobusone; 2,5-Di-tert-butylhydroquinone	1.15487e+08	3.59863e+07	3.50913e+07	2.7674e+07	4.59364e+07	9.59366e+07	4.80647e+07	4.71606e+07	3.2115e+07	8.79367e+07	5.72767e+07	3.90287e+07	5.56412e+07	5.9352e+07	5.19304e+07	1.1429	up	0.899302	0.97541	0.285291	no
NEG	NEG_302.1432_488.9935_1	302.143	488.994	Zolmitriptan N-Oxide	0.998298	C16H21N3O3	Organoheterocyclic compounds	Indoles and derivatives	Indoles	HMDB0259433	NA	NA	1-Oxononan-4-yl (2R)-2-acetamido-3-sulfanylpropanoate; Auramine	4.67428e+06	7.91781e+06	1.21734e+07	1.68995e+07	1.08407e+07	8.08968e+06	4.66746e+06	7.79599e+06	8.68047e+06	7.14068e+06	2.77844e+06	6.85414e+06	8.20938e+06	1.00992e+07	6.31953e+06	1.5981	up	0.0976311	0.634762	1.16889	no
NEG	NEG_167.021_55.472_1	167.021	55.472	Uric acid	0.998289	C5H4N4O3	Organoheterocyclic compounds	Imidazopyrimidines	Purines and purine derivatives	HMDB0000289	C00366	Metabolic pathways;Microbial metabolism in diverse environments;Purine metabolism;Bile secretion	Uric acid; Diethyl disulfide; 2,3-Butanedithiol; 1,2-Bis(methylthio)ethane; Methyl propyl disulfide; (±)-1,3-Butanedithiol; 1,2-Butanedithiol; Para-Nitrophenyl; Bis(methylthio)methane; 1,2-Propanedithiol; 1,3-Propanedithiol; Ethyl methyl disulfide	5.59141e+06	9.43375e+06	3.52156e+07	4.53583e+06	4.4697e+06	8.50215e+06	3.03482e+07	3.19849e+06	1.48036e+07	2.23397e+06	3.65431e+07	4.94964e+06	1.33188e+07	1.12914e+07	1.53462e+07	0.7358	down	0.867982	0.965683	0.786467	no
POS	POS_292.1207_453.3183_1	292.121	453.318	Fasudil	0.998235	C14H17N3O2S	Organoheterocyclic compounds	Isoquinolines and derivatives	NA	HMDB0252175	NA	NA	Cyproconazole; Declopramide; Phloretin; (Z)-4-Methoxy-3,3',5,5'-tetrahydroxystilbene; 3,3',4',7-Tetrahydroxyflavan; 11-Methoxynoryangonin; (-)-Epiafzelechin; Afzelechin; Wyerone epoxide; 11-Hydroxyyangonin; 2,3-Epoxysesamone; (R)-Methysticin; (2xi,4xi)-4,4',5,7-Tetrahydroxyflavan; Hydroxysesamone; (2S,3S,4R)-3,4,4',7-Tetrahydroxyflavan; N-(2-Hydroxyethyl)-2-(1-isoquinolinylmethylene)hydrazinecarb…	1.49193e+07	1.24041e+07	1.41514e+07	9.50293e+06	1.37408e+07	1.69419e+07	1.73302e+07	1.42138e+07	1.50291e+07	1.33041e+07	2.65264e+07	1.38517e+07	1.51597e+07	1.36101e+07	1.67092e+07	0.8145	down	0.185011	0.699645	0.700689	no
NEG	NEG_329.2487_592.5307_1	329.249	592.531	4,7,10,13,16-Docosapentaenoic acid	0.9982	C22H34O2	Lipids and lipid-like molecules	Fatty Acyls	Fatty acids and conjugates	HMDB0246621	NA	NA	Docosapentaenoic acid (22n-6); Docosapentaenoic acid (22n-3); 4,7,10,13,16-Docosapentaenoic acid; 7,10,13,16,19-Docosapentaenoic acid; Eicosapentaenoic acid ethyl ester; Docosa-2,4,6,8,10-pentaenoic acid; Immepip; 2-[(1E,3E,5E)-3,7-Dimethylnona-1,3,5,8-tetraenyl]-1,3,3-trimethylcyclohexene	1.4841e+09	2.12065e+09	1.91338e+09	2.43773e+09	1.90556e+09	1.6995e+09	2.65163e+09	2.38004e+09	1.77023e+09	1.19496e+09	9.75375e+08	1.15712e+09	1.80752e+09	1.92682e+09	1.68823e+09	1.1413	up	0.331603	0.7716	0.60171	no
POS	POS_246.2424_439.3152_1	246.242	439.315	Myristic acid	0.998061	C14H28O2	Lipids and lipid-like molecules	Fatty Acyls	Fatty acids and conjugates	HMDB0000806	C06424	Metabolic pathways;Fatty acid biosynthesis	Myristic acid	1.05269e+08	6.22515e+07	5.76905e+07	2.04836e+08	7.19545e+07	7.56232e+07	8.27849e+07	1.15272e+08	9.39011e+07	8.6307e+07	9.32596e+07	1.05864e+08	9.62511e+07	9.62708e+07	9.62315e+07	1.0004	up	0.636581	0.883928	0.556116	no
POS	POS_127.0389_707.6935_1	127.039	707.693	1,2,3-Trihydroxybenzene	0.998026	C6H6O3	Benzenoids	Phenols	Benzenetriols and derivatives	HMDB0013674	C01108	Microbial metabolism in diverse environments;Aminobenzoate degradation;Catecholamine transferase inhibitors	1,2,3-Trihydroxybenzene; Methyl 2-furoate; Maltol; 4-Hydroxy-2H-pyran-3-carboxaldehyde; 5-Hydroxymethyl-2-furancarboxaldehyde; 2,3-Dimethylmaleic anhydride; 3-(Hydroxymethyl)furan-2-carbaldehyde; triacetate lactone	1.90919e+09	8.23065e+08	1.97237e+09	8.32929e+08	5.83271e+08	2.07483e+09	8.73606e+08	5.51353e+08	5.7289e+08	1.76363e+09	2.32804e+09	1.83688e+09	1.34351e+09	1.36594e+09	1.32107e+09	1.034	up	0.848113	0.959629	0.18951	no
NEG	NEG_212.0024_250.0645_1	212.002	250.065	Indoxyl sulfate	0.997566	C8H7NO4S	Organic acids and derivatives	Organic sulfuric acids and derivatives	Arylsulfates	HMDB0000682	NA	NA	Indoxyl sulfate; 6-Hydroxyindole sulfate; 7-Hydroxyindole sulfate; 4H-Thieno[3,2-b]pyrrole-5-carboxylic acid	5.13913e+06	2.84394e+07	4.96705e+07	2.26641e+07	1.81682e+07	6.36949e+06	1.93408e+07	1.81615e+07	2.69009e+07	1.48528e+07	1.64667e+07	4.90096e+07	2.29319e+07	2.17418e+07	2.41221e+07	0.9013	down	0.483191	0.826016	0.758489	no
POS	POS_204.1226_55.8647_1	204.123	55.8647	DL-Acetylcarnitine	0.997495	C9H17NO4	Lipids and lipid-like molecules	Fatty Acyls	Fatty acid esters	HMDB0240773	C02571	Insulin resistance	L-Acetylcarnitine; N-Lactoylleucine; 1-Carboxyethylleucine; DL-Acetylcarnitine; N-(3-Methylbut-2-EN-1-YL)-9H-purin-6-amine; Glutamic acid diethyl ester; 5-(2-Methylpropyl)tetrahydro-2-oxo-3-furancarboxylic acid; 5-Butyltetrahydro-2-oxo-3-furancarboxylic acid; 1,2-Cyclohexanedicarboxylic acid, 4-methyl-; 2-(1-hydroxyethyl)-4-(2-hydroxypropyl)-2H-furan-5-one	1.52911e+08	1.50457e+08	1.11806e+08	2.91023e+08	9.81791e+07	3.95257e+07	2.31358e+08	9.79299e+07	6.15855e+08	2.64252e+08	2.81917e+08	4.54636e+08	2.32488e+08	1.4065e+08	3.24325e+08	0.4337	down	0.0461848	0.564652	1.72291	yes
NEG	NEG_277.2175_578.9559_1	277.218	578.956	alpha-Linolenic acid	0.997492	C18H30O2	Lipids and lipid-like molecules	Fatty Acyls	Lineolic acids and derivatives	HMDB0001388	C06427	Metabolic pathways;Biosynthesis of secondary metabolites;alpha-Linolenic acid metabolism;Biosynthesis of unsaturated fatty acids;Biosynthesis of plant secondary metabolites;Biosynthesis of plant hormones	alpha-Linolenic acid; gamma-Linolenic acid; Octadeca-8,10,12-trienoic acid; alpha-Eleostearic acid; Octadec-11-en-9-ynoic acid; Gonane	2.95925e+09	2.93977e+09	4.12511e+09	3.25255e+09	3.18083e+09	2.83181e+09	2.7195e+09	2.5038e+09	2.28744e+09	1.6735e+09	2.99187e+09	1.89039e+09	2.77965e+09	3.21489e+09	2.34442e+09	1.3713	up	0.0142023	0.469156	1.22196	yes
NEG	NEG_405.2647_487.1617_1	405.265	487.162	3-Oxocholic acid	0.99728	C24H38O5	Lipids and lipid-like molecules	Steroids and steroid derivatives	Bile acids, alcohols and derivatives	HMDB0000502	NA	NA	7-Ketodeoxycholic acid; 3-Oxocholic acid; Alfaprostolum; trans-2-Tetradecenoylcarnitine; Myristoleoylcarnitine; Pebulate; Vernolate; Dihydrotestosterone propionate	1.5283e+07	2.33088e+07	6.88787e+06	1.20433e+07	1.34138e+07	3.2734e+06	1.25412e+07	2.32e+07	1.84024e+07	1.34919e+07	2.54203e+07	4.66721e+07	1.78282e+07	1.23683e+07	2.3288e+07	0.5311	down	0.0732975	0.606014	1.5024	no
NEG	NEG_402.9949_64.6345_1	402.995	64.6345	Uridine 5'-diphosphate	0.997253	C9H14N2O12P2	Nucleosides, nucleotides, and analogues	Pyrimidine nucleotides	Pyrimidine ribonucleotides	HMDB0000295	C00015	Metabolic pathways;Nucleotide metabolism;Biosynthesis of cofactors;Pyrimidine metabolism;Zeatin biosynthesis;Neuroactive ligand-receptor interaction	Uridine 5'-diphosphate; Orotidylic acid; Chlormerodrin	8.74601e+06	1.1392e+07	1.06521e+07	419996	1.22661e+07	1.06892e+07	1.02514e+07	8.92834e+06	1.23409e+07	1.62834e+07	1.52043e+07	1.07396e+07	1.06595e+07	9.02757e+06	1.22913e+07	0.7345	down	0.28291	0.747779	1.24294	no
NEG	NEG_203.0827_246.1754_1	203.083	246.175	D-Tryptophan	0.997201	C11H12N2O2	Organoheterocyclic compounds	Indoles and derivatives	Indolyl carboxylic acids and derivatives	HMDB0013609	C00525	NA	L-Tryptophan; D-Tryptophan; 3-Hydroxymethylantipyrine; Ethotoin; (±)-Tryptophan; Nirvanol; 4-Hydroxyantipyrine; S-nirvanol; Idazoxan; trans-4,5-epoxy-2(E)-decenal; (+/-)-2-(5-Methyl-5-vinyltetrahydrofuran-2-yl)propionaldehyde; 6-Hydroxy-2,6-dimethyl-2,7-octadien-4-one; Epoxyartemisia ketone; Dihydronepetalactone; Epoxycampholenic aldehyde; gamma-Diosphenol; Sebacil; 4,5-Epoxydec-2(trans)-enal; Di…	1.41148e+08	4.26206e+08	5.1772e+08	3.24666e+08	2.79187e+08	2.81688e+08	4.62368e+08	4.20278e+08	4.49056e+08	2.83137e+08	4.01824e+08	3.83813e+08	3.64258e+08	3.28436e+08	4.00079e+08	0.8209	down	0.228835	0.724355	0.811521	no
NEG	NEG_259.0226_39.4574_1	259.023	39.4574	Glucose 6-phosphate	0.997097	C6H13O9P	Organic oxygen compounds	Organooxygen compounds	Carbohydrates and carbohydrate conjugates	HMDB0001401	C00092	Metabolic pathways;Biosynthesis of secondary metabolites;Starch and sucrose metabolism;Inositol phosphate metabolism;Streptomycin biosynthesis;Neomycin, kanamycin and gentamicin biosynthesis;Biosynthesis of various antibiotics;Biosynthesis of terpenoids and steroids;Phosphotransferase system (PTS);Two-component system;Biofilm formation - Vibrio cholerae;Insulin secretion;Prolactin signaling pathw…	Fructose 6-phosphate; Galactose 1-phosphate; Fructose 1-phosphate; Mannose 6-phosphate; D-myo-Inositol 4-phosphate; Glucose 6-phosphate; Glucose 1-phosphate; myo-Inositol 6-phosphate; Beta-D-Fructose 6-phosphate; D-Tagatose 1-phosphate; D-Mannose 1-phosphate; (2R,3R,4S,5R)-2,3,4,5-Tetrahydroxy-6-oxohexyl dihydrogen phosphate; (3S,4R)-Ketose 1-phosphate; beta-D-Fructopyranose 1-phosphate; 3,4,5,6-…	9.15026e+07	3.10333e+08	2.93391e+08	8.75284e+07	3.64805e+08	3.46458e+08	3.05771e+08	1.73733e+08	5.86402e+08	2.90235e+08	4.80346e+08	2.30652e+08	2.96763e+08	2.49003e+08	3.44523e+08	0.7227	down	0.261915	0.736136	1.03123	no
POS	POS_496.3391_574.2375_1	496.339	574.237	LysoPC(16:0/0:0)	0.997029	C24H50NO7P	Lipids and lipid-like molecules	Glycerophospholipids	Glycerophosphocholines	HMDB0010382	C04230	Glycerophospholipid metabolism;Efferocytosis;Choline metabolism in cancer	LysoPC(16:0/0:0); 1-Palmitoylphosphatidylcholine; Docosa-4,7,10,13,16-pentaenoyl carnitine; Clupanodonyl carnitine	1.32785e+10	1.30429e+10	1.34676e+10	1.46877e+10	1.3119e+10	1.41837e+10	1.2652e+10	1.03468e+10	1.19911e+10	1.48358e+10	1.47346e+10	1.27399e+10	1.32566e+10	1.36299e+10	1.28834e+10	1.0579	up	0.322389	0.767135	0.349346	no
NEG	NEG_146.0458_42.2391_1	146.046	42.2391	Glutamic acid	0.996964	C5H9NO4	Organic acids and derivatives	Carboxylic acids and derivatives	Amino acids, peptides, and analogues	HMDB0000148	C00025	Metabolic pathways;Biosynthesis of secondary metabolites;Microbial metabolism in diverse environments;Carbon metabolism;2-Oxocarboxylic acid metabolism;Biosynthesis of amino acids;Biosynthesis of cofactors;Glyoxylate and dicarboxylate metabolism;Butanoate metabolism;C5-Branched dibasic acid metabolism;Nitrogen metabolism;Alanine, aspartate and glutamate metabolism;Arginine biosynthesis;Arginine a…	Glutamic acid; N-Methyl-D-aspartic acid; N-Acetylserine; O-Acetylserine; D-Glutamic acid; L-4-Hydroxyglutamate semialdehyde; 3-(Carboxymethylamino)propanoic acid; DL-Glutamate; 5-Hydroxy-4-oxo-L-norvaline; N-Methyl-DL-aspartic acid; L-3-Aminodihydro-2(3H)-furanone; (S)-2-Azetidinecarboxylic acid; 1-Aminocyclopropanecarboxylic acid; 2,3-Butanedione monoxime; N-(Hydroxymethyl)acrylamide; 3-Isoxazol…	1.10464e+08	2.04907e+08	1.28528e+08	6.91241e+07	1.7682e+08	2.38161e+08	1.73402e+08	1.29573e+08	1.424e+08	1.18419e+08	2.37069e+08	1.94719e+08	1.60299e+08	1.54668e+08	1.6593e+08	0.9321	down	0.589671	0.865398	0.470202	no
POS	POS_130.0861_37.9567_1	130.086	37.9567	L-Pipecolic acid	0.996661	C6H11NO2	Organic acids and derivatives	Carboxylic acids and derivatives	Amino acids, peptides, and analogues	HMDB0000716	C00408	Metabolic pathways;Biosynthesis of secondary metabolites;Microbial metabolism in diverse environments;Lysine degradation;Tropane, piperidine and pyridine alkaloid biosynthesis;Biosynthesis of plant secondary metabolites;Biosynthesis of alkaloids derived from ornithine, lysine and nicotinic acid	Pipecolic acid; L-Pipecolic acid; D-Pipecolic acid; Vigabatrin; L-trans-4-Methyl-2-pyrrolidinecarboxylic acid; 2-Pyrrolidineacetic acid; N-Methyl-L-proline; (1r,2s)-2-Aminocyclopentanecarboxylic acid; (2R)-2-Methylpyrrolidine-1-carboxylic acid; 2-Aminoethyl methacrylate; 3-Pyrrolidineacetic acid; Isonipecotic acid; Nipecotic acid; trans-1,2-Dihydrobenzene-1,2-diol; (2E,4E)-2,4-Hexadienoic acid; (…	6.48902e+07	1.42894e+08	1.22187e+08	6.54155e+07	1.2783e+08	1.39853e+08	1.28852e+08	1.43888e+08	1.41032e+08	9.41955e+07	2.37391e+08	2.06533e+08	1.3458e+08	1.10512e+08	1.58648e+08	0.6966	down	0.10192	0.639797	1.084	no
NEG	NEG_144.0455_355.5136_1	144.046	355.514	4-Hydroxyquinoline	0.996437	C9H7NO	Organoheterocyclic compounds	Quinolines and derivatives	Quinolones and derivatives	HMDB0246466	C06343	NA	Indole-3-carboxaldehyde; 1-Hydroxyisoquinoline; 4-Hydroxyquinoline; 4,1-Benzoxazepine; 1H-Indole-4-carboxaldehyde; Indole-7-carboxaldehyde	4.22027e+07	1.33105e+07	7.59003e+06	2.03899e+07	2.15452e+07	2.09109e+07	1.16655e+07	2.55338e+07	1.06162e+07	2.66943e+07	6.988e+06	1.03496e+07	1.81497e+07	2.09915e+07	1.53079e+07	1.3713	up	0.356814	0.780213	0.931889	no
NEG	NEG_604.0702_63.8933_1	604.07	63.8933	Guanosine diphosphate mannose	0.996326	C16H25N5O16P2	Nucleosides, nucleotides, and analogues	Purine nucleotides	Purine nucleotide sugars	HMDB0001163	C00096	Metabolic pathways;Biosynthesis of secondary metabolites;Biosynthesis of nucleotide sugars;Biosynthesis of cofactors;Fructose and mannose metabolism;Ascorbate and aldarate metabolism;Amino sugar and nucleotide sugar metabolism;N-Glycan biosynthesis;O-Antigen nucleotide sugar biosynthesis	Guanosine diphosphate mannose; GDP-glucose; Adenosine diphosphate ribose; ADP Ribose	4.4036e+06	7.94323e+06	2.00567e+07	9.42519e+06	1.30608e+07	831526	1.53951e+07	1.12513e+07	3.38565e+07	1.90763e+07	3.31756e+07	2.32307e+07	1.59755e+07	9.28684e+06	2.26643e+07	0.4098	down	0.0501759	0.573323	2.08376	no
POS	POS_246.1696_274.0073_1	246.17	274.007	Isovalerylcarnitine	0.996147	C12H23NO4	Lipids and lipid-like molecules	Fatty Acyls	Fatty acid esters	HMDB0000688	C20826	NA	2-Methylbutyroylcarnitine; Isovalerylcarnitine; Valerylcarnitine; Pivaloylcarnitine; Pinacidil; Traumatic acid; Butanedioic acid, octenyl-; Mifentidine; dodec-2-enedioic acid	1.05007e+07	1.26066e+07	4.27873e+07	2.00681e+07	2.11622e+07	8.87342e+06	4.13331e+07	2.54772e+07	8.91381e+07	7.35646e+07	2.51191e+07	6.57354e+07	3.63638e+07	1.9333e+07	5.33946e+07	0.3621	down	0.0092453	0.436957	2.10978	yes
NEG	NEG_88.0404_42.2454_1	88.0404	42.2454	L-Alanine	0.996127	C3H7NO2	Organic acids and derivatives	Carboxylic acids and derivatives	Amino acids, peptides, and analogues	HMDB0000161	C00041	Metabolic pathways;Biosynthesis of secondary metabolites;Microbial metabolism in diverse environments;Carbon metabolism;2-Oxocarboxylic acid metabolism;Biosynthesis of amino acids;Carbon fixation by Calvin cycle;Alanine, aspartate and glutamate metabolism;Cysteine and methionine metabolism;Taurine and hypotaurine metabolism;Selenocompound metabolism;D-Amino acid metabolism;Biosynthesis of various…	beta-Alanine; L-Alanine; Sarcosine; D-Alanine; Ethyl carbamate; (alpha-D-mannosyl)7-beta-D-mannosyl-diacetylchitobiosyl-L-asparagine, isoform A (protein); 1-Nitropropane; 2-Nitropropane; (2S)-2-Amino-3-hydroxypropanal; Dimethylcarbamic acid; Lactamide; Methyl glycinate; N-Hydroxymethyl-N-methylformamide; Aziridine	7.43978e+07	8.92912e+07	9.08311e+07	8.10377e+07	6.25176e+07	8.14498e+07	6.54643e+07	9.07588e+07	1.41438e+08	5.39378e+07	1.08888e+08	1.14322e+08	8.78611e+07	7.99209e+07	9.58013e+07	0.8342	down	0.421149	0.803979	0.499734	no
NEG	NEG_158.0823_282.4046_1	158.082	282.405	2-Methylbutyrylglycine	0.996118	C7H13NO3	Organic acids and derivatives	Carboxylic acids and derivatives	Amino acids, peptides, and analogues	HMDB0000339	NA	NA	2-Methylbutyrylglycine; Isovalerylglycine; Valerylglycine; N-Acetylvaline; 5-Acetamidovalerate; Turicine; Betonicine; Calystegine A6; Calystegine A7; Calystegin A3; Medicanine; 2-Pivalamidoacetic acid; 3-hydroxystachydrine; 2,5-Dihydro-2,4,5-trimethyloxazole; 1-Piperidinecarboxaldehyde; 2-Acetylpyrrolidine; 1-Ethyl-2-pyrrolidinone; 2-Methoxyisobutylisonitrile; 5,5-Dimethyl-1-pyrroline N-oxide; Cy…	3.05338e+07	4.93108e+07	4.21014e+07	6.09274e+07	2.72431e+07	2.52976e+07	4.27934e+07	6.50339e+07	6.86119e+07	5.1936e+07	7.86412e+07	9.3398e+07	5.29857e+07	3.92357e+07	6.67357e+07	0.5879	down	0.0142098	0.469156	1.50982	yes
NEG	NEG_154.9906_440.0774_1	154.991	440.077	2-Chlorobenzoic acid	0.995973	C7H5ClO2	Benzenoids	Benzene and substituted derivatives	Benzoic acids and derivatives	HMDB0245065	C02357	Microbial metabolism in diverse environments;Degradation of aromatic compounds;Fluorobenzoate degradation	2-Chlorobenzoic acid; 4-Chlorobenzoic acid	2.58527e+08	2.34361e+08	2.4209e+08	1.57472e+08	2.67399e+08	3.23997e+08	3.15735e+08	2.20834e+08	2.26177e+08	2.58057e+08	3.94834e+08	2.55783e+08	2.62939e+08	2.47308e+08	2.7857e+08	0.8878	down	0.388237	0.793153	0.471002	no
NEG	NEG_271.2279_578.7931_1	271.228	578.793	Exametazime	0.99597	C13H28N4O2	Organic nitrogen compounds	Organonitrogen compounds	Oximes	HMDB0252140	NA	NA	16-Hydroxyhexadecanoic acid	6.78747e+07	9.23203e+07	3.12019e+07	1.80272e+08	5.05987e+07	8.6936e+07	2.47144e+07	3.69139e+07	9.25762e+07	3.657e+07	4.17288e+07	1.08013e+08	7.081e+07	8.48673e+07	5.67527e+07	1.4954	up	0.263874	0.737553	0.92602	no
POS	POS_477.2663_389.4845_1	477.266	389.484	Verapamil	0.995859	C27H38N2O4	Benzenoids	Benzene and substituted derivatives	Phenylbutylamines	HMDB0001850	C07188	NA	Secobarbital	376061	289994	471384	894646	259317	229465	5.9805e+06	1.84794e+07	2.74968e+07	1.00493e+07	5.68682e+06	1.96974e+07	7.4926e+06	420145	1.4565e+07	0.0288	down	2.13933e-06	0.00827515	4.51033	yes
POS	POS_96.0442_108.7886_1	96.0442	108.789	2-Hydroxypyridine	0.995636	C5H5NO	Organoheterocyclic compounds	Pyridines and derivatives	Hydropyridines	HMDB0013751	C02502	NA	2-Hydroxypyridine; 1H-Pyrrole-2-carboxaldehyde; Pyridine-N-oxide	3.37847e+07	3.81622e+07	3.87727e+07	5.13916e+07	3.76556e+07	3.78643e+07	2.88212e+07	3.78451e+07	3.89168e+07	3.70995e+07	3.61105e+07	4.04435e+07	3.80723e+07	3.96052e+07	3.65394e+07	1.0839	up	0.329119	0.770937	0.379729	no
POS	POS_97.0282_45.4384_1	97.0282	45.4384	Pyrimidin-2-Ol	0.995578	C4H4N2O	Organoheterocyclic compounds	Diazines	Pyrimidines and pyrimidine derivatives	HMDB0256975	NA	NA	2-Furancarboxaldehyde; 2H-Pyran-2-one	8.87707e+07	5.85041e+07	2.23441e+08	4.57627e+07	1.96824e+08	1.25028e+08	1.43581e+08	1.71539e+08	2.13624e+08	2.25825e+08	2.87528e+08	1.43064e+08	1.60291e+08	1.23055e+08	1.97527e+08	0.623	down	0.0732	0.605845	1.43996	no
POS	POS_407.2035_445.8077_1	407.204	445.808	Isorhynchophylline	0.995526	C22H28N2O4	Organoheterocyclic compounds	Indolizidines	NA	HMDB0253688	C09236	NA	1-(4-Hydroxy-3,5-dimethoxyphenyl)-7-(4-hydroxy-3-methoxyphenyl)-3,5-heptanediol; 13-Acetylphorbol; Cinnzeylanol; Reproterol	2.12877e+07	3.45321e+07	1.84121e+07	3.17133e+07	3.49904e+07	2.07852e+07	5.23423e+07	7.11749e+07	3.82241e+07	4.11185e+07	2.70991e+07	5.60407e+07	3.731e+07	2.69535e+07	4.76666e+07	0.5655	down	0.0121002	0.457068	1.57148	yes
NEG	NEG_784.1503_279.7343_1	784.15	279.734	Flavinat	0.995473	C27H33N9O15P2	Nucleosides, nucleotides, and analogues	Flavin nucleotides	NA	HMDB0252293	C00016	Metabolic pathways;Biosynthesis of secondary metabolites;Biosynthesis of cofactors;Riboflavin metabolism;Vitamin digestion and absorption	FAD; Flavinat	5.07078e+08	5.1073e+08	5.41621e+08	5.04211e+08	2.64872e+08	3.09013e+08	2.82099e+08	5.57796e+08	6.72433e+08	6.98831e+08	2.77452e+08	5.11029e+08	4.69764e+08	4.39588e+08	4.9994e+08	0.8793	down	0.650153	0.888878	0.367547	no
POS	POS_118.0861_47.7146_1	118.086	47.7146	DL-Norvaline	0.995348	C5H11NO2	Organic acids and derivatives	Carboxylic acids and derivatives	Amino acids, peptides, and analogues	HMDB0251527	NA	NA	L-Valine; N-Methyl-a-aminoisobutyric acid; 5-Aminopentanoic acid; Norvaline; Amyl Nitrite; 3-Amino-2,2-dimethylpropanoic acid; D-Valine; DL-Norvaline; Tert-Butyl carbamate; N-Methyl-4-aminobutyric acid; Senecioic acid; Glutaral; Angelic acid; 2-Methyltetrahydrofuran-3-one; 2,3-Pentanedione; 4-Pentenoic acid; 2,4-Pentanedione; Isopropenyl acetate; Methyl methacrylate; 2-Pentenoic acid; Dihydro-5-m…	1.24414e+09	1.63356e+09	9.97789e+08	1.08702e+09	1.92503e+09	1.77784e+09	7.17557e+08	1.06767e+09	1.1838e+09	7.29866e+07	1.20971e+09	1.61793e+09	1.21125e+09	1.44423e+09	9.78274e+08	1.4763	up	0.212334	0.716673	1.39396	no
NEG	NEG_492.2582_492.4504_1	492.258	492.45	Imatinib	0.995101	C29H31N7O	Benzenoids	Benzene and substituted derivatives	Anilides	HMDB0014757	NA	NA	4-[[2-Methyl-2-[4-[5-(trifluoromethyl)pyridin-2-yl]piperazin-1-yl]propanoyl]amino]adamantane-1-carboxamide	5.84908e+06	9.90745e+06	1.27167e+07	8.57908e+06	7.4244e+06	4.32905e+06	2.04584e+07	1.43276e+07	9.70053e+06	1.10378e+07	1.05665e+07	1.31022e+07	1.06666e+07	8.13429e+06	1.31988e+07	0.6163	down	0.025998	0.531262	1.39999	yes
POS	POS_152.0561_56.7114_1	152.056	56.7114	Guanine	0.994948	C5H5N5O	Organoheterocyclic compounds	Imidazopyrimidines	Purines and purine derivatives	HMDB0000132	C00242	Metabolic pathways;Nucleotide metabolism;Purine metabolism	Guanine; 2-Hydroxyadenine; 8-Hydroxyadenine; 8-Oxo-7,8-dihydrodeoxyguanine; (S)-2-Amino-4-methylsulfanyl-butane-1-thiol; Malic acid; D-Malic acid; Velcorin; 3,3-Dimethyl-1,2-dithiolane; Tetrahydro-2-methyl-2-thiophenethiol; Tetrahydro-2-methyl-3-thiophenethiol; Diglycolic acid	7.1764e+07	8.14699e+07	1.10853e+08	6.31369e+07	1.30892e+08	4.52541e+07	7.48069e+07	9.19076e+07	9.55776e+07	7.92185e+07	1.53947e+08	1.25632e+08	9.3705e+07	8.38949e+07	1.03515e+08	0.8105	down	0.251406	0.733974	0.810252	no
NEG	NEG_116.0717_53.5457_1	116.072	53.5457	L-Valine	0.994824	C5H11NO2	Organic acids and derivatives	Carboxylic acids and derivatives	Amino acids, peptides, and analogues	HMDB0000883	C00183	Metabolic pathways;Biosynthesis of secondary metabolites;2-Oxocarboxylic acid metabolism;Biosynthesis of amino acids;Biosynthesis of cofactors;Valine, leucine and isoleucine degradation;Valine, leucine and isoleucine biosynthesis;Cyanoamino acid metabolism;Pantothenate and CoA biosynthesis;Glucosinolate biosynthesis;Penicillin and cephalosporin biosynthesis;Biosynthesis of plant secondary metabol…	L-Valine; N-Methyl-a-aminoisobutyric acid; 5-Aminopentanoic acid; Norvaline; Amyl Nitrite; 3-Amino-2,2-dimethylpropanoic acid; D-Valine; DL-Norvaline; Tert-Butyl carbamate; N-Methyl-4-aminobutyric acid; Pyrrolidine; 1-Ethylaziridine; Azetidine	2.91116e+08	3.34998e+08	2.51164e+08	2.45983e+08	3.02338e+08	3.24413e+08	3.18324e+08	3.15008e+08	2.45803e+08	2.88084e+08	2.61833e+08	2.65863e+08	2.87077e+08	2.91669e+08	2.82486e+08	1.0325	up	0.670472	0.897252	0.177274	no
NEG	NEG_89.0244_56.0571_1	89.0244	56.0571	Dimethylnitramine	0.994624	C2H6N2O2	Organic 1,3-dipolar compounds	Allyl-type 1,3-dipolar organic compounds	Organic nitro compounds	HMDB0251404	NA	NA	Lactic acid; Hydroxypropionic acid; Glyceraldehyde; D-Lactic acid; Dihydroxyacetone; Dimethyl carbonate; Monoethyl carbonate; 1,2,4-Trioxane; 1,3,5-Trioxane; Acetaldehyde; Polyvinyl alcohol; Ethylene oxide; Formaldehyde	3.14788e+09	3.58117e+09	4.42831e+09	5.34662e+09	3.39437e+09	2.08603e+09	3.37816e+09	4.23929e+09	5.28415e+09	3.80553e+09	5.36661e+09	4.57186e+09	4.0525e+09	3.66406e+09	4.44093e+09	0.8251	down	0.183326	0.698439	0.742602	no
NEG	NEG_362.0506_51.4356_1	362.051	51.4356	Guanosine monophosphate	0.994594	C10H14N5O8P	Nucleosides, nucleotides, and analogues	Purine nucleotides	Purine ribonucleotides	HMDB0001397	C00144	Metabolic pathways;Nucleotide metabolism;Purine metabolism;Biosynthesis of plant secondary metabolites;Biosynthesis of alkaloids derived from histidine and purine;cGMP-PKG signaling pathway;Phototransduction;Olfactory transduction;Taste transduction;Antifolate resistance	Guanosine monophosphate; [(2R,5R)-5-(2-Amino-6-oxo-1H-purin-9-yl)-3,4-dihydroxyoxolan-2-yl]methyl dihydrogen phosphate; Ranimustine	7.99769e+07	3.40055e+08	2.76268e+08	9.65048e+07	3.53356e+08	6.66935e+07	4.05878e+08	3.8708e+08	6.42342e+08	1.91461e+08	6.28027e+08	3.56303e+08	3.18662e+08	2.02142e+08	4.35182e+08	0.4645	down	0.0352886	0.542274	1.89651	yes
POS	POS_469.1097_441.7604_1	469.11	441.76	Prunitrin	0.994564	C22H22O10	Phenylpropanoids and polyketides	Isoflavonoids	Isoflavonoid O-glycosides	HMDB0034149	NA	NA	Glucoobtusifolin; Sissotrin; Prunitrin; Rheochrysin; Trifolirhizin; Calycosin 7-galactoside; Physcionin; Kaempferide 3-rhamnoside; 3,6,7-Trihydroxy-4'-methoxyflavone 7-rhamnoside; 7-O-Methylapigenin 6-C-beta-D-glucopyranoside; Tilianin; (-)-maackiain-3-O-glucoside; 5-Chloro-N-(4-methoxy-3-(piperazin-1-yl)phenyl)-3-methylbenzo[b]thiophene-2-sulfonamide; 7-Acetoxy-6-methoxycoumarin; 7-Hydroxy-2-met…	2.77423e+07	2.75016e+07	3.41328e+07	1.35677e+07	3.55231e+07	4.40715e+07	4.76473e+07	2.38354e+07	2.77206e+07	2.94169e+07	6.83807e+07	2.80994e+07	3.39699e+07	3.04232e+07	3.75167e+07	0.8109	down	0.425396	0.805851	0.632917	no
POS	POS_143.0337_5.9759_1	143.034	5.97593	4-Chloro-3-methylphenol	0.994479	C7H7ClO	Benzenoids	Phenols	Cresols	HMDB0246386	C14331	NA	trans-trans-Muconic acid; Sumiki's acid; Kojic acid; 5-Hydroxymaltol; Purine; 1H-Pyrazolo[4,3-d]pyrimidine	2.92343e+08	2.57087e+08	2.81651e+08	1.86839e+08	1.60429e+08	6.77181e+08	2.01921e+08	2.30482e+08	2.50561e+08	1.39599e+08	3.97202e+08	2.86944e+08	2.80187e+08	3.09255e+08	2.51118e+08	1.2315	up	0.589178	0.865181	0.420107	no
POS	POS_442.1462_279.2681_1	442.146	279.268	Folcidin	0.994459	C19H19N7O6	Organoheterocyclic compounds	Pteridines and derivatives	Pterins and derivatives	HMDB0247172	NA	NA	Folic acid; Dofetilide; Folcidin; 5-[[4-[2-Hydroxy-2-(5-methyl-2-phenyl-1,3-oxazol-4-yl)ethoxy]phenyl]methyl]-1,3-thiazolidine-2,4-dione; Sotagliflozin	1.31673e+07	8.86806e+06	1.65129e+07	2.34304e+07	1.11037e+07	1.69986e+07	1.82707e+07	1.93894e+07	1.09462e+07	1.73988e+07	8.58046e+06	1.44464e+07	1.49261e+07	1.50135e+07	1.48386e+07	1.0118	up	0.986941	0.996733	0.403156	no
POS	POS_365.1202_376.2062_1	365.12	376.206	isomaltulose	0.99436	C12H22O11	Organic oxygen compounds	Organooxygen compounds	Carbohydrates and carbohydrate conjugates	HMDB0341167	C01742	NA	Bumetanide; N-Hydroxy-2-(N-isopropoxybiphenyl-4-ylsulfonamido)acetamide; Pheneticillin; Coniferin; 3-Hydroxy-3-(3,4-dihydroxy-4-methylpentanoyl)-5-(3-methylbutyl)-1,2,4-cyclopentanetrione; Sphalleroside A; 4-Hydroxy-3-(2-hydroxyethyl)acetophenone 4-glucoside; Citrusin D; Veranisatin A; Myzodendrone; N-Benzylglucamine dithiocarbamate; Homovanillic acid; Isohomovanillic acid; 3,4-Dihydroxyhydrocinn…	4.82147e+06	4.87108e+06	4.64799e+06	3.05137e+06	5.38861e+06	6.27906e+06	6.07893e+06	3.51227e+06	4.094e+06	3.86805e+06	7.73728e+06	4.31145e+06	4.88846e+06	4.84326e+06	4.93366e+06	0.9817	down	0.99938	0.999847	0.299648	no
POS	POS_143.0337_664.1261_1	143.034	664.126	5-Hydroxymaltol	0.994002	C6H6O4	Organoheterocyclic compounds	Pyrans	Pyranones and derivatives	HMDB0032988	NA	NA	trans-trans-Muconic acid; Sumiki's acid; Kojic acid; 5-Hydroxymaltol; Purine; 1H-Pyrazolo[4,3-d]pyrimidine	1.4297e+08	7.52398e+08	7.78139e+08	4.98966e+08	8.64649e+08	8.5868e+08	9.2796e+08	6.56313e+08	7.53251e+08	8.06431e+08	1.12431e+09	6.8127e+08	7.37111e+08	6.493e+08	8.24922e+08	0.7871	down	0.262256	0.73636	0.929139	no
POS	POS_248.1487_56.7979_1	248.149	56.7979	3-Hydroxybutyrylcarnitine	0.993984	C11H21NO5	Lipids and lipid-like molecules	Fatty Acyls	Fatty acid esters	HMDB0013127	NA	NA	3-Hydroxybutyrylcarnitine; (R)-3-hydroxybutyrylcarnitine; Peramine; Prometon	1.46954e+07	1.62149e+07	2.25832e+07	2.62364e+07	5.21098e+07	3.64245e+07	2.13738e+07	4.17219e+07	4.01047e+07	1.48988e+07	3.97134e+07	4.97704e+07	3.13206e+07	2.8044e+07	3.45972e+07	0.8106	down	0.42655	0.806108	0.611036	no
POS	POS_132.0805_246.2708_1	132.081	246.271	2-Methylindole	0.993862	C9H9N	Organoheterocyclic compounds	Indoles and derivatives	Indoles	HMDB0245234	NA	NA	Benzenepropanenitrile; 1-Methylindole; 1,2-Dihydroisoquinoline; 2-Methylindole	7.47897e+06	2.22044e+07	2.6822e+07	1.88421e+07	1.41329e+07	1.25118e+07	2.02384e+07	2.21244e+07	2.17851e+07	1.40445e+07	1.7892e+07	1.96803e+07	1.81464e+07	1.69987e+07	1.92941e+07	0.881	down	0.361014	0.781502	0.627216	no
NEG	NEG_595.1422_237.0067_1	595.142	237.007	Quercetin 3-lathyroside	0.99362	C26H28O16	Phenylpropanoids and polyketides	Flavonoids	Flavonoid glycosides	HMDB0037536	NA	NA	Eriodictyol 7-(6-trans-p-coumaroylglucoside); 5''-(4-Hydroxy-(E)-cinnamoyl) alpha-L-arabinofuranosyl-(1-&gt;3)-beta-D-xylopyranosyl-(1-&gt;4)-D-xylopyranoside; 6-Methylthioinosine; Mefenacet; Betanin; Formononetin 7-(2-p-hydroxybenzoylglucoside); Cefclidin; Betanine	5.31019e+06	4.28532e+06	4.48848e+06	8.50964e+06	5.37908e+06	5.75494e+06	6.20801e+06	3.6064e+06	3.80695e+06	7.78926e+06	3.60538e+06	3.96217e+06	5.22549e+06	5.62128e+06	4.82969e+06	1.1639	up	0.325923	0.769607	0.638436	no
NEG	NEG_426.022_48.7282_1	426.022	48.7282	ADP	0.993143	C10H15N5O10P2	Nucleosides, nucleotides, and analogues	Purine nucleotides	Purine ribonucleotides	HMDB0001341	C00008	Metabolic pathways;Biosynthesis of secondary metabolites;Nucleotide metabolism;Biosynthesis of cofactors;Oxidative phosphorylation;Photosynthesis;Purine metabolism;Zeatin biosynthesis;FoxO signaling pathway;AMPK signaling pathway;Neuroactive ligand-receptor interaction;Lysosome;Platelet activation;Renin secretion;Taste transduction;Thermogenesis;Parkinson disease;Amyotrophic lateral sclerosis;Pat…	dGDP; ADP; [(2S,3R,4R,5R)-5-(6-Aminopurin-9-yl)-3,4-dihydroxyoxolan-2-yl]methyl phosphono hydrogen phosphate; Zidovudine diphosphate	5.16916e+08	2.82528e+08	1.42105e+08	4.23237e+08	1.59772e+08	5.26368e+08	2.27615e+08	1.47537e+08	8.94325e+07	2.68752e+08	7.28996e+07	1.54018e+08	2.50932e+08	3.41821e+08	1.60043e+08	2.1358	up	0.0427832	0.553523	1.66721	yes
NEG	NEG_199.0013_49.1488_1	199.001	49.1488	D-Erythrose 4-phosphate	0.993141	C4H9O7P	Organic oxygen compounds	Organooxygen compounds	Carbohydrates and carbohydrate conjugates	HMDB0001321	C00279	Metabolic pathways;Biosynthesis of secondary metabolites;Microbial metabolism in diverse environments;Carbon metabolism;Biosynthesis of amino acids;Biosynthesis of cofactors;Pentose phosphate pathway;Carbon fixation by Calvin cycle;Phenylalanine, tyrosine and tryptophan biosynthesis;Vitamin B6 metabolism;Biosynthesis of various antibiotics;Biosynthesis of various other secondary metabolites;Biosy…	D-Erythrose 4-phosphate; Sevoflurane; 3,5-Dinitrocatechol; S-2-Propenyl 1-propanesulfinothioate; R-1-Propenyl 1-propanesulfinothioate; R-Propyl 1-propenesulfinothioate; S-Propyl 2-propene-1-sulfinothioate; Lumazine; 2-Phosphonopropionic acid; Phosphonoacetate	1.06082e+07	1.75369e+07	9.06188e+06	2.26181e+07	1.99799e+07	1.18182e+07	2.03666e+07	1.48821e+07	2.38841e+07	1.52448e+07	1.12942e+07	2.71354e+07	1.70359e+07	1.52705e+07	1.88012e+07	0.8122	down	0.304067	0.757404	0.675473	no
POS	POS_405.1877_456.4013_1	405.188	456.401	Corynoxeine	0.992886	C22H26N2O4	Organoheterocyclic compounds	Indolizidines	NA	HMDB0250480	NA	NA	NA	1.15903e+07	5.70456e+07	2.14347e+07	2.82939e+07	2.27063e+07	1.25269e+07	3.36485e+07	5.41571e+07	6.92145e+07	2.79085e+07	4.14764e+07	4.83972e+07	3.57e+07	2.55996e+07	4.58004e+07	0.5589	down	0.0364155	0.542818	1.59792	yes
NEG	NEG_319.228_546.9451_1	319.228	546.945	11,12-Epoxyeicosatrienoic acid	0.992758	C20H32O3	Lipids and lipid-like molecules	Fatty Acyls	Eicosanoids	HMDB0004673	C14770	Metabolic pathways;Arachidonic acid metabolism;Ovarian steroidogenesis;Vascular smooth muscle contraction;Serotonergic synapse	5,6-Epoxy-8,11,14-eicosatrienoic acid; 8,9-Epoxyeicosatrienoic acid; 14R,15S-EpETrE; 15-HETE; 14,15-Epoxy-5,8,11-eicosatrienoic acid; 11,12-Epoxyeicosatrienoic acid; 8-HETE; 16(R)-HETE; 11(R)-HETE; 20-Hydroxyeicosatetraenoic acid; 12-HETE; 18-Hydroxyarachidonic acid; 9-HETE; 5-HETE; 17-HETE; (ent-2alpha,3beta,15beta)-16-Kaurene-2,3,15-triol; (14R,15S)-14,15-Epoxy-5,8,11-icosatrienoic acid; (5E,8E…	4.03581e+08	6.55199e+08	3.87776e+08	8.03014e+08	7.01357e+08	3.72657e+08	3.93155e+08	3.8761e+08	4.19403e+08	4.16512e+08	3.76693e+08	4.38773e+08	4.79644e+08	5.53931e+08	4.05358e+08	1.3665	up	0.119225	0.648784	0.894684	no
POS	POS_455.1587_521.4302_1	455.159	521.43	Pseudolaric acid-B	0.992522	C23H28O8	Lipids and lipid-like molecules	Prenol lipids	Terpene lactones	HMDB0242611	NA	NA	15beta-hydroxycyproterone acetate; Ilepatril; 4-Ethyl-2-propyl-1-(2'-(1H-tetrazol-5-yl)biphenyl-4-yl)methylimidazole-5-carboxylic acid; (2S,3R)-2-[(1R)-1-[3,5-bis(trifluoromethyl)phenyl]ethoxy]-3-(4-fluorophenyl)morpholine; N-Acetylcochinol-O-phosphate	2.95358e+07	1.3117e+07	1.9077e+07	4.754e+07	1.82809e+07	2.83068e+07	3.61195e+07	3.39759e+07	4.234e+07	1.7488e+07	2.11948e+07	3.47744e+07	2.84792e+07	2.59763e+07	3.09821e+07	0.8384	down	0.374646	0.787183	0.703296	no
NEG	NEG_346.0557_69.6666_1	346.056	69.6666	2'-Deoxyguanosine 5'-monophosphate	0.992522	C10H14N5O7P	Nucleosides, nucleotides, and analogues	Purine nucleotides	Purine deoxyribonucleotides	HMDB0001044	C00362	Metabolic pathways;Nucleotide metabolism;Purine metabolism	Adenosine monophosphate; 2'-Deoxyguanosine 5'-monophosphate; Zidovudine monophosphate; [(2R,5R)-5-(6-Aminopurin-9-yl)-4-hydroxy-2-(hydroxymethyl)oxolan-3-yl] dihydrogen phosphate; N-Acetyl-D-Glucosamine 6-Phosphate; N-Acetyl-D-mannosamine 6-phosphate; N-Acetyl-glucosamine 1-phosphate; N-Acetylglucosamine 6-phosphate; N-Acetyl-D-galactosamine 1-phosphate; 8-Chloroadenosine; (5-Acetamido-3,4,6-trih…	1.34102e+08	3.53764e+08	2.79239e+08	1.43919e+08	5.23086e+08	9.69347e+07	2.58976e+08	2.7106e+08	6.3571e+08	2.25321e+08	9.15756e+08	2.63124e+08	3.41749e+08	2.55174e+08	4.28324e+08	0.5957	down	0.163974	0.688678	1.27344	no
POS	POS_347.2187_513.6871_1	347.219	513.687	Cortexolone	0.992351	C21H30O4	Lipids and lipid-like molecules	Steroids and steroid derivatives	Hydroxysteroids	HMDB0000015	C05488	Metabolic pathways;Steroid hormone biosynthesis;Cortisol synthesis and secretion;Cushing syndrome	Cortexolone; Corticosterone; 21-Deoxycortisol; 1-Dehydro-10-gingerdione; 17alpha-Hydroperoxyprogesterone; Algestone; 2-Hydroxymethyl-17alpha-methylandrosta-1,4-diene-11alpha,17beta-diol-3-one; Gabapentin enacarbil; Sunepitron; Hexanoylglycine; Isovalerylsarcosine; N-Acetyl-Leu; N-Acetylisoleucine; 6-Acetamidohexanoic acid; isocaproylglycine; N-Acetyl-DL-leucine	2.79056e+07	1.58493e+07	1.65841e+07	1.84332e+07	9.90224e+06	2.62351e+07	1.80465e+07	2.803e+07	3.43789e+07	1.92153e+07	8.43082e+06	3.52525e+07	2.1522e+07	1.91516e+07	2.38923e+07	0.8016	down	0.535598	0.844077	0.584724	no
NEG	NEG_130.0874_90.5417_1	130.087	90.5417	Leucine	0.992017	C6H13NO2	Organic acids and derivatives	Carboxylic acids and derivatives	Amino acids, peptides, and analogues	HMDB0000687	C00123	Metabolic pathways;Biosynthesis of secondary metabolites;2-Oxocarboxylic acid metabolism;Biosynthesis of amino acids;Valine, leucine and isoleucine degradation;Valine, leucine and isoleucine biosynthesis;Glucosinolate biosynthesis;Biosynthesis of plant secondary metabolites;Biosynthesis of alkaloids derived from histidine and purine;Aminoacyl-tRNA biosynthesis;ABC transporters;mTOR signaling path…	Isoleucine; L-Alloisoleucine; Leucine; L-Norleucine; Aminocaproic acid; Beta-Leucine; D-Leucine; (±)-erythro-Isoleucine; 6-Deoxyfagomine; N-(2-Hydroxyethyl)-morpholine; Alanine betaine; 3-Amino-4-methylpentanoic acid; DL-Norleucine; Methyl valine; Piperidine; 1-Methylpyrrolidine; Cyclopentylamine; 2-Methylpyrrolidine; Pyrrolidine; 1-Ethylaziridine	1.67019e+08	1.81693e+08	1.65518e+08	3.35052e+08	1.61629e+08	1.81808e+08	1.73949e+08	1.92812e+08	1.42584e+08	1.68002e+08	1.33929e+08	1.40092e+08	1.78674e+08	1.98786e+08	1.58561e+08	1.2537	up	0.162995	0.688419	0.766946	no
POS	POS_123.0552_55.9527_1	123.055	55.9527	2-Hydroxybenzaldehyde	0.991838	C7H6O2	Organic oxygen compounds	Organooxygen compounds	Carbonyl compounds	HMDB0034170	C06202	Metabolic pathways;Microbial metabolism in diverse environments;Degradation of aromatic compounds;Naphthalene degradation;Biosynthesis of phenylpropanoids	Niacinamide; 2-Acetylpyrazine; Isonicotinamide; Picolinamide	2.57437e+09	2.71177e+09	2.23171e+09	1.60053e+08	2.35914e+09	2.92605e+09	2.37047e+09	2.23303e+09	2.16031e+09	2.39403e+09	2.74539e+09	2.47996e+09	2.27886e+09	2.16052e+09	2.3972e+09	0.9013	down	0.431108	0.807982	0.859099	no
NEG	NEG_595.1423_221.2619_1	595.142	221.262	Quercetin 3-glucoside 7-xyloside	0.991821	C26H28O16	Phenylpropanoids and polyketides	Flavonoids	Flavonoid glycosides	HMDB0037364	NA	NA	Eriodictyol 7-(6-trans-p-coumaroylglucoside); 5''-(4-Hydroxy-(E)-cinnamoyl) alpha-L-arabinofuranosyl-(1-&gt;3)-beta-D-xylopyranosyl-(1-&gt;4)-D-xylopyranoside; 6-Methylthioinosine; Mefenacet; Betanin; Formononetin 7-(2-p-hydroxybenzoylglucoside); Cefclidin; Betanine	4.14831e+06	3.87571e+06	4.08072e+06	554760	4.22839e+06	4.16136e+06	3.10743e+06	3.46783e+06	3.53772e+06	7.19337e+06	1.88315e+06	3.55928e+06	3.64984e+06	3.50821e+06	3.79146e+06	0.9253	down	0.653907	0.890728	0.41475	no
NEG	NEG_565.0479_43.4231_1	565.048	43.4231	Uridine diphosphategalactose	0.991703	C15H24N2O17P2	Nucleosides, nucleotides, and analogues	Pyrimidine nucleotides	Pyrimidine nucleotide sugars	HMDB0000302	C00052	Metabolic pathways;Biosynthesis of nucleotide sugars;Galactose metabolism;Amino sugar and nucleotide sugar metabolism;O-Antigen nucleotide sugar biosynthesis	Uridine diphosphate glucose; Uridine diphosphategalactose; Glucose-uridine-C1,5'-diphosphate	6.09357e+06	4.19516e+07	4.64255e+07	5.1301e+07	5.89235e+07	3.80674e+07	4.67051e+07	3.80077e+07	1.0676e+07	2.69962e+07	5.1663e+06	5.2911e+06	3.13004e+07	4.04604e+07	2.21404e+07	1.8274	up	0.18047	0.696642	1.37445	no
NEG	NEG_171.0063_42.6706_1	171.006	42.6706	beta-Glycerophosphoric acid	0.991687	C3H9O6P	Lipids and lipid-like molecules	Glycerophospholipids	Glycerophosphates	HMDB0002520	C02979	NA	Glycerol 3-phosphate; beta-Glycerophosphoric acid; Glycerophosphoric acid; Hypoxanthine; Erythronic acid; Threonic acid; Allopurinol; 2-Hydroxypurine; 2,3,4-Trihydroxybutanoic acid; 2,2,4-Trihydroxybutanoic acid; Dimethylphosphate	1.34981e+07	3.85125e+07	1.39798e+07	2.54552e+07	8.88392e+07	8.72662e+07	2.07093e+07	6.26222e+06	5.58098e+07	2.94882e+07	2.24461e+08	1.22533e+08	6.05678e+07	4.45918e+07	7.65438e+07	0.5826	down	0.717468	0.914887	0.593645	no
POS	POS_86.0963_58.3784_1	86.0963	58.3784	Piperidine	0.991666	C5H11N	Organoheterocyclic compounds	Piperidines	NA	HMDB0034301	C01746	Tropane, piperidine and pyridine alkaloid biosynthesis;Protein digestion and absorption	Piperidine; 1-Methylpyrrolidine; Cyclopentylamine; 2-Methylpyrrolidine; Bicyclo[2.1.0]pentane; Isoprene; Penta-1,3-diene	2.34808e+09	2.60656e+09	2.24442e+09	5.18167e+06	2.09836e+09	2.18974e+09	2.45742e+09	2.6266e+09	2.16035e+09	2.25053e+09	1.90799e+09	2.08376e+09	2.08158e+09	1.91539e+09	2.24778e+09	0.8521	down	0.374472	0.787121	1.40766	no
NEG	NEG_241.2173_588.5676_1	241.217	588.568	Pentadecanoic acid	0.991596	C15H30O2	Lipids and lipid-like molecules	Fatty Acyls	Fatty acids and conjugates	HMDB0000826	C16537	NA	Pentadecanoic acid	1.75869e+07	1.49697e+07	1.93765e+07	1.72303e+07	1.80717e+07	1.9597e+07	1.52597e+07	1.34516e+07	1.77709e+07	1.0737e+07	2.39181e+07	1.68173e+07	1.70656e+07	1.78054e+07	1.63258e+07	1.0906	up	0.369494	0.785102	0.564941	no
NEG	NEG_309.1742_635.8817_1	309.174	635.882	Mestranol	0.991555	C21H26O2	Lipids and lipid-like molecules	Steroids and steroid derivatives	Estrane steroids	HMDB0015446	C07618	NA	Ropivacaine; 2-Chlorohexadecanal; 5-Methoxy-N,N-diisopropyltryptamine; Palmitoyl chloride; 1-Dodecanesulfonic acid	6.02634e+07	4.37568e+07	4.59351e+07	1.07998e+08	3.71017e+07	5.53747e+07	4.64862e+07	8.77604e+07	7.43332e+07	6.6305e+07	2.9138e+07	7.654e+07	6.0916e+07	5.84049e+07	6.34272e+07	0.9208	down	0.71525	0.914422	0.568709	no
NEG	NEG_124.0074_41.7087_1	124.007	41.7087	Taurine	0.991544	C2H7NO3S	Organic acids and derivatives	Organic sulfonic acids and derivatives	Organosulfonic acids and derivatives	HMDB0000251	C00245	Metabolic pathways;Sulfur metabolism;Primary bile acid biosynthesis;Taurine and hypotaurine metabolism;ABC transporters;Neuroactive ligand-receptor interaction	Taurine	5.79037e+08	1.5329e+09	1.4571e+09	7.17155e+08	1.8021e+09	1.48425e+09	1.3466e+09	1.27857e+09	1.87332e+09	9.09455e+08	2.4811e+09	2.01755e+09	1.45659e+09	1.26209e+09	1.6511e+09	0.7644	down	0.251526	0.733974	0.919558	no
NEG	NEG_200.1293_442.3016_1	200.129	442.302	Capryloylglycine	0.991502	C10H19NO3	Organic acids and derivatives	Carboxylic acids and derivatives	Amino acids, peptides, and analogues	HMDB0000832	NA	NA	Capryloylglycine; N-(5-Methyl-3-oxohexyl)alanine; N-Acetylaminooctanoic acid; 1-Hydroxy-2,2,5,5-tetramethylpyrrolidine-3-carboxylic acid methyl ester; Methylisopelletierine; 2,2,6,6-Tetramethyl-4-piperidinone; 3-(1-Pyrrolidinyl)-2-pentanone; 2-(1-Pyrrolidinyl)-3-pentanone; (R)-Pelletierine; (±)-Pelletierine; Conhydrinone; 1-(1-Pyrrolidinyl)-2-butanone; 3-(1-Pyrrolidinyl)-2-butanone; 2,2,3,3-Tetra…	2.6394e+06	2.24495e+06	3.36508e+06	2.74967e+06	7.29009e+06	4.01832e+06	2.55889e+06	5.20032e+06	6.15589e+06	3.89636e+06	6.64732e+06	1.53356e+06	4.02499e+06	3.71792e+06	4.33206e+06	0.8582	down	0.693687	0.905714	0.334547	no
POS	POS_120.0806_198.219_1	120.081	198.219	Indoline	0.991403	C8H9N	Organoheterocyclic compounds	Indoles and derivatives	Indolines	HMDB0253472	NA	NA	Indoline; Isoindoline	1.95913e+09	2.18647e+09	1.8759e+09	3.12315e+09	1.79096e+09	1.88571e+09	1.87299e+09	2.47502e+09	1.64967e+09	1.85426e+09	1.33106e+09	1.70125e+09	1.97546e+09	2.13689e+09	1.81404e+09	1.178	up	0.200945	0.711848	0.675727	no
POS	POS_156.0766_41.6548_1	156.077	41.6548	Histidine	0.991326	C6H9N3O2	Organic acids and derivatives	Carboxylic acids and derivatives	Amino acids, peptides, and analogues	HMDB0000177	C00135	Metabolic pathways;Biosynthesis of secondary metabolites;Biosynthesis of amino acids;Histidine metabolism;beta-Alanine metabolism;D-Amino acid metabolism;Staurosporine biosynthesis;Biosynthesis of plant secondary metabolites;Biosynthesis of alkaloids derived from histidine and purine;Aminoacyl-tRNA biosynthesis;ABC transporters;Protein digestion and absorption;Central carbon metabolism in cancer	Histidine; L-2-Amino-3-(1-pyrazolyl)propanoic acid; D-Histidine; Urocanic acid; Nicotinamide N-oxide; 5-Oxo-2(5H)-isoxazolepropanenitrile; 3-Aminopicolinic acid; 3-Nitroaniline; 4-Hydroxynicotinamide; 4-Nitroaniline; 5-Methylpyrazine-2-carboxylic Acid; 6-Hydroxynicotinamide; Nicoxamat	1.00941e+08	2.53778e+08	2.34645e+08	1.25847e+08	2.57698e+08	2.14866e+08	1.5576e+08	1.95352e+08	2.53934e+08	1.30245e+08	3.03371e+08	3.43449e+08	2.14157e+08	1.97963e+08	2.30352e+08	0.8594	down	0.514073	0.836754	0.637088	no
POS	POS_255.0648_396.7981_1	255.065	396.798	Daidzein	0.991265	C15H10O4	Phenylpropanoids and polyketides	Isoflavonoids	Isoflav-2-enes	HMDB0003312	C10208	Metabolic pathways;Biosynthesis of secondary metabolites;Isoflavonoid biosynthesis;Degradation of flavonoids;Biosynthesis of phenylpropanoids	Daidzein; 7,4'-Dihydroxyflavone; 7,8-Dihydroxyflavone; Rubiadin; Xanthenone-4-acetic acid; Cassiachromone; Dihydrocoriandrin; (2S,3S,4S)-5,7,9,11-Tridecatetrayne-1,2,3,4-tetrol; Salfredin B11; Camphorsulfonic acid; Naphthoxylactic acid; 4-Chloro-N-(1-pyridin-4-ylethyl)aniline; 3-Oxo-1,8-octanedicarboxylic acid; S-Cysteinosuccinic acid	728307	104143	263149	4.48168e+06	4.79001e+06	1.17857e+06	519041	266143	511930	1.78665e+06	1.87181e+06	1.55016e+06	1.5043e+06	1.92431e+06	1.08429e+06	1.7747	up	0.941834	0.985817	0.249646	no
NEG	NEG_315.233_584.0406_1	315.233	584.041	Heneicosapentaenoic acid	0.991218	C21H32O2	Lipids and lipid-like molecules	Fatty Acyls	Fatty acids and conjugates	HMDB0341326	NA	NA	Pregnenolone; 20alpha-Dihydroprogesterone; 5a-Pregnane-3,20-dione; (3beta,5alpha)-3-Hydroxypregn-16-en-20-one; 20-Hydroxypregn-4-en-3-one; 3-Hydroxypregn-4-en-20-one; 5beta-Pregnane-3,20-dione; Heneicosapentaenoic acid; 2-[(1E,3E,5E)-3,7-Dimethylnona-1,3,5,8-tetraenyl]-1,3,3-trimethylcyclohexene	8.54665e+06	7.90133e+06	1.12436e+07	7.63184e+06	1.14507e+07	7.47233e+06	1.11733e+07	1.16171e+07	9.41511e+06	5.57858e+06	1.26587e+07	6.82678e+06	9.29301e+06	9.04107e+06	9.54495e+06	0.9472	down	0.857494	0.962522	0.317523	no
NEG	NEG_251.2018_571.7226_1	251.202	571.723	Palmitic acid alkyne	0.991199	C16H28O2	Lipids and lipid-like molecules	Fatty Acyls	Fatty acids and conjugates	HMDB0341371	NA	NA	7Z,10Z-Hexadecadienoic acid; Palmitic acid alkyne; Canavalmine; 2-Octenal; (3xi,5Z)-1,5-Octadien-3-ol; 2,4,4-Trimethylcyclopentanone; 1-Octen-3-one; 3-Methyl-3-hepten-2-one; 5-Methyl-5-hepten-2-one; 6-Methyl-3-hepten-2-one, trans-; 4-Octen-3-one; 3-Octen-2-one; 5-Octen-2-one; Sulcatone; (6E,10E)-2,6,10-Trimethyldodeca-2,6,10-triene	2.13536e+08	1.91358e+08	3.41645e+08	2.36366e+08	2.70782e+08	2.03881e+08	1.57141e+08	1.53666e+08	1.73816e+08	7.93092e+07	2.20268e+08	1.05336e+08	1.95592e+08	2.42928e+08	1.48256e+08	1.6386	up	0.0162716	0.476679	1.55943	yes
NEG	NEG_429.2403_596.4351_1	429.24	596.435	Nivacortol	0.99116	C28H31FN2O	Lipids and lipid-like molecules	Steroids and steroid derivatives	Estrane steroids	HMDB0255670	NA	NA	Trandolapril; Indolapril; Norcholic acid; Ibutilide; Zipeprol	5.16279e+06	3.55974e+06	5.01534e+06	3.45108e+06	5.37101e+06	7.28847e+06	5.28356e+06	3.50437e+06	4.58973e+06	3.43871e+06	9.00914e+06	4.92065e+06	5.04955e+06	4.97474e+06	5.12436e+06	0.9708	down	0.972092	0.993937	0.301023	no
POS	POS_132.0766_45.4774_1	132.077	45.4774	Creatine	0.991102	C4H9N3O2	Organic acids and derivatives	Carboxylic acids and derivatives	Amino acids, peptides, and analogues	HMDB0000064	C00300	Metabolic pathways;Glycine, serine and threonine metabolism;Arginine and proline metabolism	Creatine; Guanidinopropionic acid; N-Propyl-N-nitrosourea; Dihydrouracil; N-Methylhydantoin; 3-Cyanoalanine; Muscimol; piperazine-2,3-dione; (R)-5-Methylhydantoin; cyclo(gly-gly)	1.91977e+09	2.43519e+09	1.13688e+09	2.12975e+09	1.18468e+09	7.88058e+08	1.15077e+09	2.1147e+09	2.41398e+09	1.30388e+09	2.5429e+09	3.3592e+09	1.87331e+09	1.59906e+09	2.14757e+09	0.7446	down	0.24539	0.731869	0.81503	no
NEG	NEG_305.2488_597.0093_1	305.249	597.009	Eicosa-11,14,17-trienoic acid	0.990947	C20H34O2	Lipids and lipid-like molecules	Fatty Acyls	Fatty acids and conjugates	HMDB0244373	C16522	Biosynthesis of unsaturated fatty acids	Dihomo-gamma-linolenic acid; 5,8,11-Eicosatrienoic acid; Dihomo-alpha-linolenic acid; Eicosa-11,14,17-trienoic acid; 5,11,14-Eicosatrienoic acid; Ethyl octadeca-9,12,15-trienoate; 5alpha-Androstane; Dodecylbenzene; Estrane	1.06378e+09	1.47603e+09	1.40052e+09	1.51854e+09	1.40638e+09	1.43375e+09	1.70598e+09	1.68345e+09	1.70431e+09	9.48767e+08	2.26921e+09	1.16869e+09	1.48162e+09	1.38317e+09	1.58007e+09	0.8754	down	0.490967	0.828274	0.400905	no
POS	POS_442.3519_528.45_1	442.352	528.45	3-Hydroxy-11Z-octadecenoylcarnitine	0.990903	C25H47NO5	Lipids and lipid-like molecules	Fatty Acyls	Fatty acid esters	HMDB0013339	NA	NA	3-Hydroxy-11Z-octadecenoylcarnitine	6.185e+06	7.09409e+06	5.90612e+06	2.60914e+07	1.71955e+07	1.18229e+07	3.54292e+06	1.12763e+07	5.94362e+06	7.90526e+06	5.21503e+06	1.36368e+07	1.01513e+07	1.23825e+07	7.91999e+06	1.5635	up	0.256296	0.734823	0.935854	no
POS	POS_524.3704_592.8914_1	524.37	592.891	LysoPC(18:0/0:0)	0.990465	C26H54NO7P	Lipids and lipid-like molecules	Glycerophospholipids	Glycerophosphocholines	HMDB0010384	C04230	Glycerophospholipid metabolism;Efferocytosis;Choline metabolism in cancer	LysoPC(18:0/0:0); 2-Lysophosphatidylcholine; Anadur	3.4106e+09	5.57277e+09	4.60326e+09	5.51851e+09	5.23776e+09	5.84654e+09	4.70925e+09	2.86273e+09	3.91557e+09	5.43161e+09	6.24876e+09	4.41741e+09	4.81457e+09	5.03157e+09	4.59756e+09	1.0944	up	0.468739	0.820827	0.412026	no
NEG	NEG_445.053_43.2946_1	445.053	43.2946	CDP-ethanolamine	0.99044	C11H20N4O11P2	Nucleosides, nucleotides, and analogues	Pyrimidine nucleotides	Pyrimidine ribonucleotides	HMDB0001564	C00570	Metabolic pathways;Glycerophospholipid metabolism	CDP-ethanolamine; Brassicanal C; Naphthionic acid; Nicousamide Pyrotinib Maleate	2.10818e+07	6.29053e+07	5.08082e+07	3.71572e+07	6.60572e+07	6.39574e+07	4.10495e+07	3.92674e+07	4.65368e+07	3.09971e+07	5.28255e+07	4.79289e+07	4.67144e+07	5.03278e+07	4.31009e+07	1.1677	up	0.637651	0.884111	0.515852	no
NEG	NEG_588.075_48.7282_1	588.075	48.7282	GDP-fucose	0.990344	C16H25N5O15P2	Nucleosides, nucleotides, and analogues	Purine nucleotides	Purine nucleotide sugars	HMDB0252660	NA	NA	GDP-D-Rhamnose; ADP-Mannose; ADP-glucose; GDP-fucose	1.75716e+07	6.05608e+07	1.69485e+07	3.84277e+07	2.8564e+07	2.01742e+07	2.19849e+07	1.89478e+07	2.6446e+07	2.31198e+07	2.94979e+07	6.44226e+07	3.05555e+07	3.03745e+07	3.07365e+07	0.9882	down	0.908533	0.977962	0.104265	no
POS	POS_508.3751_590.1973_1	508.375	590.197	LysoPC(P-18:0/0:0)	0.990242	C26H54NO6P	Lipids and lipid-like molecules	Glycerophospholipids	Glycerophosphocholines	HMDB0013122	C04230	Glycerophospholipid metabolism;Efferocytosis;Choline metabolism in cancer	LysoPC(P-18:0/0:0)	7.02619e+07	8.19848e+07	7.71217e+07	1.40028e+08	9.0833e+07	8.05119e+07	5.26093e+07	5.68181e+07	5.48527e+07	6.59585e+07	4.98493e+07	4.94997e+07	7.25274e+07	9.01235e+07	5.49313e+07	1.6407	up	0.003552	0.366779	1.50976	yes
POS	POS_487.3046_429.7083_1	487.305	429.708	Ecdysone	0.99024	C27H44O6	Lipids and lipid-like molecules	Steroids and steroid derivatives	Bile acids, alcohols and derivatives	HMDB0251684	C00477	Insect hormone biosynthesis;Apoptosis - fly	Ecdysone; Ponasterone A; Arachidonoylcarnitine; Tiglylcarnitine; N-((1R,2S,4S)-Bicyclo[2.2.1]heptan-2-yl)-9-methyl-9H-purin-6-amine; N-3-Hydroxyoctanoyl-L-homoserine lactone	2.60641e+06	2.61709e+06	1.37343e+06	2.87443e+06	2.59418e+06	2.69625e+06	2.52076e+06	3.56604e+06	1.39715e+06	2.35301e+06	2.01346e+06	2.63299e+06	2.4371e+06	2.4603e+06	2.4139e+06	1.0192	up	0.860034	0.963255	0.429694	no
NEG	NEG_357.089_233.9161_1	357.089	233.916	Retusin	0.990206	C19H18O7	Phenylpropanoids and polyketides	Flavonoids	O-methylated flavonoids	HMDB0257186	NA	NA	Pantetheine 4'-phosphate; 2,3-Dihydro-4-(4-methoxyphenyl)-1H-phenalene-1,2,3-triol; (4E)-2-(4-Chlorophenyl)-4-methoxyimino-3,3-dimethyl-1-(1,2,4-triazol-1-yl)butan-2-ol; Finrozole; Neobavaisoflavone; Pyranocoumarin; Tipepidine; 6-Methylthioinosine; Mefenacet	3.39145e+06	1.59851e+06	3.70751e+06	3.20152e+06	3.49436e+06	5.16066e+06	2.93439e+06	2.54837e+06	1.26438e+06	2.03652e+06	1.17454e+07	3.26319e+06	3.69552e+06	3.42567e+06	3.96537e+06	0.8639	down	0.831959	0.954392	0.264965	no
NEG	NEG_275.0173_61.0717_1	275.017	61.0717	6-Phosphogluconic acid	0.990031	C6H13O10P	Organic oxygen compounds	Organooxygen compounds	Carbohydrates and carbohydrate conjugates	HMDB0001316	C00345	Metabolic pathways;Biosynthesis of secondary metabolites;Microbial metabolism in diverse environments;Carbon metabolism;Pentose phosphate pathway	6-Phosphogluconic acid; 2-Carboxyarabinitol 5-phosphate; D-Ribulose 5-phosphate; Xylulose 5-phosphate; Ribose 1-phosphate; D-Ribose 5-phosphate; D-Xylulose 1-phosphate; 7-Hydroxy-4-(trifluoromethyl)coumarin; D-Ribose 1-phosphate; Demeton-S-methyl; Ribose-5-phosphate; [(3R)-3,4,5-Trihydroxy-2-oxopentyl] dihydrogen phosphate	1.94262e+07	1.57905e+07	1.90827e+07	1.77551e+06	3.09281e+07	4.77564e+07	1.63196e+07	1.15087e+07	1.13304e+07	4.43693e+07	1.4317e+07	1.07201e+07	2.0277e+07	2.24599e+07	1.80942e+07	1.2413	up	0.985649	0.996708	0.220458	no
NEG	NEG_243.1966_549.5327_1	243.197	549.533	Xylometazoline	0.989993	C16H24N2	Benzenoids	Benzene and substituted derivatives	Phenylpropanes	HMDB0015640	C07913	NA	NA	9.85477e+06	6.09052e+06	4.51564e+06	1.31978e+07	1.27302e+07	7.50405e+06	5.01705e+06	9.03594e+06	6.5492e+06	5.71453e+06	7.63907e+06	7.38442e+06	7.9361e+06	8.98216e+06	6.89004e+06	1.3036	up	0.308744	0.7607	0.667333	no
POS	POS_127.0323_47.7866_1	127.032	47.7866	3-Acetylthiophene	0.989896	C6H6OS	Organic oxygen compounds	Organooxygen compounds	Carbonyl compounds	HMDB0033134	NA	NA	2-(Methylthio)pyrazine; Pyrazinemethanethiol; Ethyl methylphosphonofluoridate	253690	1.36233e+06	4.34218e+06	577286	968815	607587	1.91387e+06	423147	3.35791e+06	1.63663e+06	5.01609e+06	3.19663e+06	1.97135e+06	1.35198e+06	2.59071e+06	0.5219	down	0.150867	0.680964	1.61856	no
NEG	NEG_297.2436_551.2971_1	297.244	551.297	9,10-Epoxystearic acid	0.98982	C18H34O3	Lipids and lipid-like molecules	Fatty Acyls	Lineolic acids and derivatives	HMDB0247617	C19418	Cutin, suberine and wax biosynthesis	NA	3.35526e+08	3.36011e+08	3.47916e+08	4.70642e+08	3.68885e+08	2.76853e+08	2.30777e+08	4.48981e+08	6.19198e+08	2.3891e+08	4.44836e+08	5.41483e+08	3.88335e+08	3.55972e+08	4.20697e+08	0.8461	down	0.564123	0.856324	0.368799	no
POS	POS_393.209_313.274_1	393.209	313.274	Ocfentanil	0.9898	C22H27FN2O2	Benzenoids	Benzene and substituted derivatives	Anilides	HMDB0255884	NA	NA	Betamethasone; Dexamethasone; Paramethasone; Celestone; [(8S,9S,13S,14S,17R)-3,17-Dihydroxy-13-methyl-6,7,8,9,11,12,14,15,16,17-decahydrocyclopenta[a]phenanthren-1-yl] benzoate	2.60257e+07	1.62054e+07	1.56451e+07	1.48464e+07	1.05234e+07	3.20625e+07	3.04639e+07	3.47283e+07	4.5585e+07	6.12525e+08	1.46093e+07	3.83078e+07	7.42939e+07	1.92181e+07	1.2937e+08	0.1486	down	0.108718	0.642192	1.92541	no
NEG	NEG_275.2018_568.4394_1	275.202	568.439	Octadeca-2,4,6,8-tetraenoic acid	0.989784	C18H28O2	Lipids and lipid-like molecules	Fatty Acyls	Lineolic acids and derivatives	HMDB0255898	NA	NA	19-Norandrosterone; 19-Noretiocholanolone; Stearidonic acid; Octadeca-6,9,12,15-tetraenoic acid; 9,12-Octadecadiynoic acid; Bolandiol; Octadeca-2,4,6,8-tetraenoic acid; 3,5,5-Trimethyl-2-cyclohexen-1-one; 4-Acetyl-1-methylcyclohexene; 5-Isopropylbicyclo[3.1.0]hexan-2-one; (R)-Cryptone; exo-5,6-Dimethylbicyclo[2.2.1]hept-5-en-2-ol; exo-2-Methyl-3-methylenebicyclo[2.2.1]heptan-2-ol; 3,5,5-Trimethyl…	2.98279e+08	3.46723e+08	5.50388e+08	3.63588e+08	3.81628e+08	2.78454e+08	2.28705e+08	1.74433e+08	1.75748e+08	1.25725e+08	2.28062e+08	1.32645e+08	2.73698e+08	3.69843e+08	1.77553e+08	2.083	up	0.000442136	0.202289	1.99602	yes
NEG	NEG_357.2798_610.5576_1	357.28	610.558	Tetracosapentenoic acid	0.989756	C24H38O2	Lipids and lipid-like molecules	Fatty Acyls	Fatty acids and conjugates	HMDB0258880	NA	NA	Tetracosapentaenoic acid (24:5n-6); Tetracosapentaenoic acid (24:5n-3); 9,12,15,18,21-Tetracosapentaenoic acid; Tetracosapentenoic acid	7.60402e+07	2.21928e+08	1.10384e+08	1.71294e+08	1.03753e+08	9.4826e+07	2.16994e+08	2.01596e+08	1.77741e+08	9.5761e+07	1.98991e+08	1.13933e+08	1.48603e+08	1.29704e+08	1.67502e+08	0.7743	down	0.221028	0.720656	0.799536	no
POS	POS_303.2314_548.5563_1	303.231	548.556	Norethandrolone	0.989742	C20H30O2	Lipids and lipid-like molecules	Steroids and steroid derivatives	Pregnane steroids	HMDB0255730	C15003	NA	Eicosapentaenoic acid; Retinyl ester; Methyltestosterone; (1R,4Ar,7S)-1,4a,7-Trimethyl-7-vinyl-1,2,3,4,4a,6,7,8,8a,9,10,10a-dodecahydro-phenanthrene-1-carboxylic acid; Eicosa-5,8,11,14,17-pentaenoic acid; 14(R)-Hydroxy-retro-vitamin A; Icosa-2,4,6,8,10-pentaenoic acid; (1R,4R,5S,9R,10S,13R)-5,9-Dimethyl-14-methylidenetetracyclo[11.2.1.01,10.04,9]hexadecane-5-carboxylic acid; Dimethandrolone; Mate…	3.38391e+08	6.10339e+08	3.60566e+08	5.5136e+08	5.89881e+08	3.08819e+08	4.26679e+08	3.64791e+08	2.99733e+08	4.13575e+08	2.56556e+08	4.36465e+08	4.13096e+08	4.59893e+08	3.663e+08	1.2555	up	0.212021	0.716673	0.69478	no
NEG	NEG_686.1418_242.8226_1	686.142	242.823	Dephospho-CoA	0.989611	C21H35N7O13P2S	Nucleosides, nucleotides, and analogues	Purine nucleotides	Purine ribonucleotides	HMDB0001373	C00882	Metabolic pathways;Biosynthesis of cofactors;Pantothenate and CoA biosynthesis	Dephospho-CoA; 2-(6-(Bis(carboxymethyl)amino)-5-(2-(2-(bis(carboxymethyl)amino)-5-methylphenoxy)ethoxy)-2-benzofuranyl)-5-oxazolecarboxylic acid	8.40492e+06	4.6544e+06	9.35634e+06	8.2722e+06	5.92802e+06	7.85191e+06	6.31879e+06	3.24395e+06	6.34509e+06	5.66696e+06	1.30621e+07	5.07862e+06	7.01527e+06	7.4113e+06	6.61925e+06	1.1197	up	0.432357	0.808236	0.590613	no
POS	POS_468.3076_553.8304_1	468.308	553.83	LysoPC(14:0/0:0)	0.989492	C22H46NO7P	Lipids and lipid-like molecules	Glycerophospholipids	Glycerophosphocholines	HMDB0010379	NA	NA	LysoPC(14:0/0:0); Buprenorphine; (1S,2S,6R,15S,16R)-5-(Cyclopropylmethyl)-16-(2-hydroxy-3,3-dimethylbutan-2-yl)-15-methoxy-13-oxa-5-azahexacyclo[13.2.2.12,8.01,6.02,14.012,20]icosa-8(20),9,11-trien-11-ol; (2S,3S,5S,8S,9S,10S,13S,14S,17S)-17-Acetyl-2-(2,2-dimethylmorpholino)-3-hydroxy-10,13-dimethylhexadecahydro-11H-cyclopenta[a]phenanthren-11-one	1.21145e+08	1.47211e+08	1.04356e+08	2.8056e+08	1.30734e+08	1.10013e+08	9.64011e+07	1.4297e+08	1.3753e+08	1.07838e+08	2.19413e+08	1.87715e+08	1.48824e+08	1.49003e+08	1.48644e+08	1.0024	up	0.924446	0.982497	0.103117	no
POS	POS_164.0564_103.929_1	164.056	103.929	Pterin	0.989488	C6H5N5O	Organoheterocyclic compounds	Pteridines and derivatives	Pterins and derivatives	HMDB0000802	C00715	NA	Pterin; 4-Hydroxy-L-glutamic acid; L-N-Carboxymethylserine; Thialdine; Methyl diethyldithiocarbamate; Oxoglutaric acid; 3-Oxoglutaric acid	3.19041e+07	2.04997e+07	2.47175e+07	1.33137e+08	2.04118e+07	2.60542e+07	3.16318e+07	2.40863e+07	3.5865e+07	3.44936e+07	2.78925e+07	3.21059e+07	3.69e+07	4.27874e+07	3.10125e+07	1.3797	up	0.870563	0.966339	0.417187	no
NEG	NEG_243.0623_86.6264_1	243.062	86.6264	Uridine	0.989442	C9H12N2O6	Nucleosides, nucleotides, and analogues	Pyrimidine nucleosides	NA	HMDB0000296	C00299	Metabolic pathways;Nucleotide metabolism;Pyrimidine metabolism;ABC transporters	Uridine; Pseudouridine; 1-[(2R,3S,5R)-3,4-Dihydroxy-5-(hydroxymethyl)oxolan-2-yl]pyrimidine-2,4-dione; 1-[(2R,3R,4S,5R)-3,4-Dihydroxy-5-(hydroxymethyl)oxolan-2-yl]oxypyrimidin-2-one; Ethyl beta-D-glucopyranoside; Dambonitol; Mimosine	9.2587e+07	2.02778e+08	2.08461e+08	8.8943e+08	1.7814e+08	1.02039e+08	2.00997e+08	2.33105e+08	2.3194e+08	2.4444e+08	1.49232e+08	1.23884e+08	2.38086e+08	2.78906e+08	1.97266e+08	1.4139	up	0.907802	0.977834	0.26823	no
NEG	NEG_558.0646_47.8956_1	558.065	47.8956	ADP Ribose	0.989431	C15H23N5O14P2	Nucleosides, nucleotides, and analogues	Purine nucleotides	Purine ribonucleotides	HMDB0248024	NA	NA	Adenosine diphosphate ribose; ADP Ribose	4.80346e+08	6.03772e+08	1.08753e+08	3.85814e+08	6.56565e+07	6.76767e+07	1.12359e+08	1.32465e+08	8.38208e+08	3.83581e+08	2.52354e+08	9.54746e+08	3.65478e+08	2.85336e+08	4.45619e+08	0.6403	down	0.381207	0.79014	0.949675	no
POS	POS_232.1539_225.3967_1	232.154	225.397	Butyrylcarnitine	0.989371	C11H21NO4	Lipids and lipid-like molecules	Fatty Acyls	Fatty acid esters	HMDB0002013	C02862	NA	Butyrylcarnitine; N-Cyano-N'-(1,1-dimethylpropyl)-N''-(3-pyridinyl)guanidine; 2-Carboxy-5,7-dimethyl-4-octanolide; 3,3'-Diaminobenzidine	5.37163e+06	1.0228e+07	2.31901e+07	1.15019e+07	1.8693e+07	7.89504e+06	3.10979e+07	2.1693e+07	7.40546e+07	5.36158e+07	2.31836e+07	3.40215e+07	2.62122e+07	1.28133e+07	3.96111e+07	0.3235	down	0.00310897	0.351936	2.30349	yes
NEG	NEG_147.0298_56.0571_1	147.03	56.0571	2-Hydroxyglutarate	0.98907	C5H8O5	Organic acids and derivatives	Hydroxy acids and derivatives	Short-chain hydroxy acids and derivatives	HMDB0059655	C02630	Metabolic pathways;Butanoate metabolism;C5-Branched dibasic acid metabolism	Citramalic acid; 3-Hydroxyglutaric acid; D-2-Hydroxyglutaric acid; L-2-Hydroxyglutaric acid; Ribonolactone; 2-Hydroxyglutarate; Poly(lactic acid-co-glycolic acid); 2-Propene-1-thiol; 2-Ketobutyric acid; Acetoacetic acid; 2-Methyl-3-oxopropanoic acid; Succinic acid semialdehyde; Acetic anhydride; Methyl pyruvate; Propylene carbonate; Pyruvic acid; Glucosereductone; Ethylene carbonate	3.24592e+07	5.17539e+07	4.99859e+07	5.90304e+07	4.46714e+07	4.52571e+07	3.59441e+07	3.71194e+07	4.53622e+07	3.62468e+07	5.23954e+07	4.88172e+07	4.49203e+07	4.7193e+07	4.26475e+07	1.1066	up	0.388559	0.793153	0.458543	no
NEG	NEG_171.1027_397.6022_1	171.103	397.602	tetrahydropyridoindole	0.989015	C11H12N2	Organoheterocyclic compounds	Quinolines and derivatives	Pyrroloquinolines	HMDB0258906	NA	NA	Tetrahydrofurfuryl butyrate; cis-3-Hexenyl lactate; Butyl levulinate; Butyl 3-hydroxy-2-methylidenebutanoate; 2-Methylpropyl 3-hydroxy-2-methylidenebutanoate; 2-Octenal; (3xi,5Z)-1,5-Octadien-3-ol; 2,4,4-Trimethylcyclopentanone; 1-Octen-3-one; 3-Methyl-3-hepten-2-one; 5-Methyl-5-hepten-2-one; 6-Methyl-3-hepten-2-one, trans-; 4-Octen-3-one; 3-Octen-2-one; 5-Octen-2-one; Sulcatone; (Z)-4-Heptenal; …	1.41979e+08	8.71456e+07	8.51093e+07	1.05049e+08	9.10834e+07	1.02094e+08	8.54312e+07	1.07201e+08	8.94687e+07	1.04892e+08	8.66967e+07	9.91959e+07	9.87789e+07	1.02077e+08	9.5481e+07	1.0691	up	0.546684	0.848498	0.373693	no
POS	POS_183.0801_472.0032_1	183.08	472.003	Benzophenone	0.988916	C13H10O	Benzenoids	Benzene and substituted derivatives	Benzophenones	HMDB0032049	C06354	NA	Benzophenone; Atractylodin; 4-Pentenoic acid, 2-fluoro-2-propyl-; Methionine sulfoxide; Ethiin; 2-Hydroxy-L-methionine; D-Methionine (S)-S-oxide	3.51008e+07	3.24272e+07	3.35705e+07	2.21392e+07	3.67338e+07	4.96132e+07	4.41605e+07	3.08227e+07	3.29396e+07	3.56009e+07	5.68147e+07	3.43088e+07	3.70193e+07	3.49308e+07	3.91079e+07	0.8932	down	0.427304	0.806285	0.447999	no
POS	POS_165.0881_360.0493_1	165.088	360.049	4-Methyl-2-phenyl-1,3-dioxolane	0.988579	C10H12O2	Benzenoids	Benzene and substituted derivatives	NA	HMDB0037160	NA	NA	4-ene-Valproic acid; 2-ene-Valproic acid; (3Z)-2-Propylpent-3-enoic acid; (3E)-2-Propylpent-3-enoic acid; Ethyl (±)-2-methyl-4-pentenoate; 2,3-Octanedione; Methyl cyclohexanecarboxylate; Cyclohexyl acetate; Allyl valerate; cis-5-Octenoic acid; Ethyl (E)-3-hexenoate; Ethyl 5-hexenoate; trans-3-Hexenyl acetate; 4-Butyl-gamma-butyrolactone; 2-Methylallyl butyrate; xi-Tetrahydro-3-propyl-2H-pyran-2-o…	1.36135e+07	7.35075e+06	9.18923e+06	9.07283e+06	1.47054e+07	1.65014e+07	1.92435e+07	2.99377e+07	1.67589e+07	1.26699e+07	1.33746e+07	2.47359e+07	1.55961e+07	1.17389e+07	1.94534e+07	0.6034	down	0.0261721	0.531262	1.40737	yes
POS	POS_127.0389_684.742_1	127.039	684.742	4-Chlorotoluene	0.988404	C7H7Cl	Benzenoids	Benzene and substituted derivatives	Halobenzenes	HMDB0246404	C14451	NA	1,2,3-Trihydroxybenzene; Methyl 2-furoate; Maltol; 4-Hydroxy-2H-pyran-3-carboxaldehyde; 5-Hydroxymethyl-2-furancarboxaldehyde; 2,3-Dimethylmaleic anhydride; 3-(Hydroxymethyl)furan-2-carbaldehyde; triacetate lactone	1.59788e+09	1.18489e+09	9.16954e+08	7.69584e+08	5.78287e+08	1.38647e+09	6.58272e+08	6.98907e+08	5.54598e+08	1.3255e+09	1.23483e+09	1.56627e+09	1.03937e+09	1.07234e+09	1.00639e+09	1.0655	up	0.735328	0.921238	0.250658	no
NEG	NEG_293.2123_529.8477_1	293.212	529.848	Dimetacrine	0.988359	C20H26N2	Organoheterocyclic compounds	Quinolines and derivatives	Benzoquinolines	HMDB0251373	NA	NA	13-OxoODE; 9-OxoODE; A-12(13)-EpODE; 13-HOTE; 15(16)-EpODE; 9(10)-EpODE; 9-HOTE; (9S,10E,12Z,15Z)-9-Hydroxy-10,12,15-octadecatrienoic acid; (9Z,11E,13S,15Z)-13-Hydroxyoctadeca-9,11,15-trienoic acid; 2-{2-[4-(1,1,3,3-Tetramethylbutyl)phenoxy]ethoxy}ethanol; 13-Oxo-9,11-octadecadienoic acid; 9(S)-HOTrE	9.29065e+07	1.03596e+08	1.45604e+08	8.7784e+07	1.27914e+08	9.03786e+07	5.51023e+07	8.91496e+07	1.28707e+08	5.38109e+07	8.11627e+07	9.61861e+07	9.60251e+07	1.0803e+08	8.40197e+07	1.2858	up	0.120322	0.648784	1.01588	no
NEG	NEG_233.1548_514.9308_1	233.155	514.931	Isocurcumenol	0.988333	C15H22O2	Lipids and lipid-like molecules	Prenol lipids	Sesquiterpenoids	HMDB0036647	NA	NA	Valerenic acid; 4,10-Longipinanedione; (4alpha,5alpha)-11-Eremophilene-2,9-dione; alpha-Rotunol; Procurcumenol; (1alpha,4beta,5beta)-4-Hydroxy-7(11),10(14)-guaiadien-8-one; Isocurcumenol; 7,9-Illudadiene-3,14-diol; 2,7(14)-Illudadiene-10,15-diol; Sugeonol; Polygodial; Guanethidine; Congressane	3.76855e+07	6.16173e+07	5.88272e+07	2.41374e+07	5.078e+07	4.09984e+07	1.15994e+08	3.69081e+07	7.34922e+07	3.74097e+07	1.10264e+08	7.84548e+07	6.05474e+07	4.56743e+07	7.54204e+07	0.6056	down	0.106827	0.642192	1.22092	no
POS	POS_527.1571_46.2051_1	527.157	46.2051	4-Cyano-N-(3-(cyclopropyl(5,6,7,8,9,10-hexahydro-4-hydroxy-2-oxo-2H-cycloocta(b)pyran-3-yl)methyl)phenyl)benzenesulfonamide	0.988028	C28H28N2O5S	Benzenoids	Benzene and substituted derivatives	Sulfanilides	HMDB0256657	NA	NA	Maltotriose; Raffinose; Levan; 1-Kestose; Melezitose; Gentiotriose; Neokestose; Galactotriose; 6-O-Glucosylmaltose; beta-D-Fructofuranosyl alpha-D-glucopyranosyl-(1-&gt;4)-D-glucopyranoside; Panose; 6-Kestose; Umbelliferose; Gentianose; Fagopyritol B2; beta-D-Galactopyranosyl-(1-&gt;2)-[beta-D-galactopyranosyl-(1-&gt;4)]-D-galactose; beta-D-Galactopyranosyl-(1-&gt;4)-beta-D-galactopyranosyl-(1-&g…	1.30033e+07	6.2656e+06	3.90863e+07	3.55654e+07	3.91248e+07	8.58453e+06	3.18345e+07	4.18108e+07	3.40973e+07	5.80331e+07	5.01624e+07	3.83887e+07	3.29964e+07	2.3605e+07	4.23878e+07	0.5569	down	0.0609583	0.584197	1.69886	no
POS	POS_166.0861_198.2743_1	166.086	198.274	D-Phenylalanine	0.987988	C9H11NO2	Organic acids and derivatives	Carboxylic acids and derivatives	Amino acids, peptides, and analogues	HMDB0250791	C02057	NA	Phenylalanine; Gentiatibetine; Methyl N-methylanthranilate; Ethenzamide; 4-(Dimethylamino)benzoic acid; 4-Ethoxybenzamide; D-Phenylalanine; Ethyl 3-aminobenzoate; N-(4-Methoxyphenyl)acetamide; Phenyl-Alanine; Cinnamic acid; trans-Cinnamic acid; (E)-3-(2-Hydroxyphenyl)-2-propenal; 1-Phenyl-1,2-propanedione; 3,4-Dihydro-2H-1-benzopyran-2-one; p-Coumaraldehyde; 6-Fluoromevalonate; 3,4-Dihydro-1H-2-b…	2.37551e+09	2.68608e+09	2.32278e+09	3.6718e+09	2.17295e+09	2.31111e+09	2.29444e+09	3.01466e+09	2.00581e+09	2.23877e+09	1.63965e+09	2.12157e+09	2.40459e+09	2.59004e+09	2.21915e+09	1.1671	up	0.200422	0.711848	0.657509	no
POS	POS_481.2611_333.3761_1	481.261	333.376	Motolimod	0.987751	C28H34N4O2	Organoheterocyclic compounds	Benzazepines	NA	HMDB0254904	NA	NA	Citronellyl beta-sophoroside; Demethylzeylasteral; Motolimod; Ameltolide	2.32302e+07	1.89067e+07	1.50562e+07	1.50129e+07	8.29852e+06	3.03589e+07	2.53396e+07	2.87e+07	3.70007e+07	4.76369e+08	1.33019e+07	3.39559e+07	6.04609e+07	1.84772e+07	1.02444e+08	0.1804	down	0.140276	0.667821	1.75173	no
POS	POS_425.214_429.6135_1	425.214	429.613	1,3-Bis(4-(imidazolin-2-yl)-2-methoxyphenoxy)propane	0.987704	C23H28N4O4	Benzenoids	Phenol ethers	Anisoles	HMDB0259534	NA	NA	8beta-Angeloyloxy-15-hydroxy-1alpha,10R-dimethoxy-3-oxo-11(13)-germacren-12,6alpha-olide; HT-2 Toxin; Cinitapride	9.4546e+06	1.12904e+07	6.6178e+06	9.76998e+06	9.20954e+06	7.51093e+06	1.4835e+07	2.28317e+07	1.10683e+07	1.34013e+07	9.4998e+06	2.01374e+07	1.21356e+07	8.97554e+06	1.52956e+07	0.5868	down	0.0137909	0.468849	1.51177	yes
POS	POS_85.0282_44.8995_1	85.0282	44.8995	1,1,1-Trifluoroethane	0.98766	C2H3F3	Organohalogen compounds	Organofluorides	NA	HMDB0244033	NA	NA	4-Hydroxy-2-butenoic acid gamma-lactone; 1,4-Dioxin; 3-Hydroxycyclobut-2-en-1-one; Diketene; Ketene; Oxirene	1.29804e+08	1.04445e+08	4.50595e+08	1.16087e+08	3.91349e+08	1.70838e+08	2.33713e+08	3.33804e+08	5.04933e+08	4.49e+08	5.35863e+08	2.89946e+08	3.09198e+08	2.27186e+08	3.9121e+08	0.5807	down	0.0517176	0.574274	1.56526	no
NEG	NEG_283.2645_619.9345_1	283.265	619.934	Stearic acid	0.987607	C18H36O2	Lipids and lipid-like molecules	Fatty Acyls	Fatty acids and conjugates	HMDB0000827	C01530	Metabolic pathways;Fatty acid biosynthesis;Biosynthesis of unsaturated fatty acids;Biosynthesis of plant secondary metabolites;Phototransduction - fly	Stearic acid; 2-Octadecanone, 3-hydroxy-; Nonanal; 5-Nonanone; Menotrophin; 1-Hexadecene	2.38866e+09	2.5001e+09	2.45892e+09	3.32786e+09	2.21246e+09	3.32741e+09	2.73982e+09	2.1058e+09	2.00953e+09	2.15878e+09	2.35422e+09	2.50555e+09	2.50743e+09	2.70257e+09	2.31228e+09	1.1688	up	0.121376	0.648784	0.65329	no
POS	POS_226.1586_543.6908_1	226.159	543.691	1-Phenyl-2-benzylaminopropane	0.987431	C16H19N	Benzenoids	Benzene and substituted derivatives	Phenethylamines	HMDB0255723	NA	NA	1-Phenyl-2-benzylaminopropane; Eticyclidine	2.93998e+06	3.85977e+07	3.18362e+07	1.16062e+08	1.86064e+07	3.91225e+06	5.45823e+07	4.35837e+07	5.71921e+07	3.53533e+06	4.64885e+07	6.759e+07	4.04106e+07	3.53258e+07	4.54953e+07	0.7765	down	0.398569	0.797077	1.0532	no
POS	POS_230.1382_62.9452_1	230.138	62.9452	Butenylcarnitine	0.987261	C11H19NO4	Lipids and lipid-like molecules	Fatty Acyls	Fatty acid esters	HMDB0013126	NA	NA	Butenylcarnitine; Butenoylcarnitine; 2-Amino-3,4-dimethylimidazo[4,5-f]quinoline; 2,4-Diaminoazobenzene	3.79986e+06	1.14e+07	5.31616e+07	4.53285e+06	2.64048e+07	3.61441e+06	5.51905e+06	1.018e+07	3.71962e+07	6.30923e+06	7.1748e+06	1.38287e+07	1.52601e+07	1.71523e+07	1.3368e+07	1.2831	up	0.93531	0.984459	0.818839	no
POS	POS_127.0388_48.3217_1	127.039	48.3217	6-Methyluracil	0.987177	C5H6N2O2	Organoheterocyclic compounds	Diazines	Pyrimidines and pyrimidine derivatives	HMDB0247093	NA	NA	1,2,3-Trihydroxybenzene; Methyl 2-furoate; Maltol; 4-Hydroxy-2H-pyran-3-carboxaldehyde; 5-Hydroxymethyl-2-furancarboxaldehyde; 2,3-Dimethylmaleic anhydride; 3-(Hydroxymethyl)furan-2-carbaldehyde; triacetate lactone	6.69665e+08	6.31829e+08	7.21165e+08	4.98581e+08	7.97711e+08	7.26928e+08	8.54663e+08	6.21827e+08	5.65173e+08	7.43667e+08	1.16065e+09	7.1242e+08	7.25357e+08	6.74313e+08	7.76401e+08	0.8685	down	0.346708	0.775374	0.50558	no
NEG	NEG_317.2123_555.479_1	317.212	555.479	11(12)-EpETE	0.986955	C20H30O3	Lipids and lipid-like molecules	Fatty Acyls	Fatty acids and conjugates	HMDB0341221	NA	NA	Leukotriene A4; 5-HEPE; 12-HEPE; 14,15-EpETE; 15-HEPE; 15-KETE; 17,18-EpETE; 5-KETE; 18R-HEPE; 12-KETE; Yucalexin B20; Yucalexin B22; (ent-15beta)-15-Hydroxy-19-trachylobanoic acid; (ent-15beta)-15,19-Dihydroxy-7-trachylobanone; 9-HEPE; (+/-)-8-Hydroxy-5Z,9E,11Z,14Z,17Z-eicosapentaenoic acid; 12S-HEPE; 5,8,11,14-Hexadecatetraenoicacid, 16-[(2R,3S)-3-ethyl-2-oxiranyl]-, (5Z,8Z,11Z,14Z)-rel-; 15-De…	5.72059e+07	3.51203e+07	3.98484e+07	1.22289e+08	2.94957e+07	4.36804e+07	4.1308e+07	6.29935e+07	4.69933e+07	3.71788e+07	3.21331e+07	3.94472e+07	4.89744e+07	5.46066e+07	4.33423e+07	1.2599	up	0.583785	0.863169	0.565929	no
NEG	NEG_165.0193_309.0615_1	165.019	309.061	Phthalic acid	0.986796	C8H6O4	Benzenoids	Benzene and substituted derivatives	Benzoic acids and derivatives	HMDB0002107	C01606	Metabolic pathways;Microbial metabolism in diverse environments;Degradation of aromatic compounds;Polycyclic aromatic hydrocarbon degradation;ABC transporters	Phthalic acid; Terephthalic acid; 3,4-Methylenedioxybenzoic acid; 3-Fluoro-2-oxopropanoic acid	8.97363e+07	9.96602e+07	1.28325e+08	5.80175e+07	1.2415e+08	1.0948e+08	1.69746e+08	7.3983e+07	1.02714e+08	1.38728e+08	1.91493e+08	8.95046e+07	1.14628e+08	1.01562e+08	1.27695e+08	0.7953	down	0.320185	0.767135	0.68329	no
POS	POS_510.3544_583.1566_1	510.354	583.157	LysoPC(17:0/0:0)	0.986768	C25H52NO7P	Lipids and lipid-like molecules	Glycerophospholipids	Glycerophosphocholines	HMDB0012108	C04230	Glycerophospholipid metabolism;Efferocytosis;Choline metabolism in cancer	LysoPE(20:0/0:0); LysoPC(17:0/0:0); N,N'-Di-1,2,3,4-Tetrahydroacridin-9-Ylheptane-1,7-Diamine	1.34061e+08	2.1781e+08	1.75844e+08	2.58826e+08	1.978e+08	1.86856e+08	1.44354e+08	1.24911e+08	1.47591e+08	1.78726e+08	1.77584e+08	1.47741e+08	1.74342e+08	1.95199e+08	1.53485e+08	1.2718	up	0.0618425	0.585363	0.881654	no
NEG	NEG_285.2072_534.2618_1	285.207	534.262	Hexadecanedioic acid	0.986683	C16H30O4	Lipids and lipid-like molecules	Fatty Acyls	Fatty acids and conjugates	HMDB0000672	C19615	Metabolic pathways;Cutin, suberine and wax biosynthesis	Hexadecanedioic acid; 5-Tetradecenoic acid; 5Z-Tetradecenoic acid; Myristoleic acid; 2,4,7,9-Tetramethyl-5-decyne-4,7-diol; Loxanast	1.16716e+07	1.30505e+07	1.67485e+07	1.22329e+07	1.52216e+07	1.27698e+07	1.91952e+07	2.39074e+07	1.58014e+07	2.31218e+07	1.21305e+07	1.51169e+07	1.5914e+07	1.36158e+07	1.82122e+07	0.7476	down	0.0589797	0.581712	0.985235	no
POS	POS_221.1144_452.837_1	221.114	452.837	Xylazine	0.986669	C12H16N2S	Benzenoids	Benzene and substituted derivatives	Xylenes	HMDB0259938	NA	NA	N-Acetyl-b-glucosaminylamine; N(epsilon)-(Carboxymethyl)hydroxylysine; N-[(2Z)-2-Methoxyiminopropyl]-7H-purin-6-amine; 4-(4-Methylcyclohexyl)-4-oxobutanoic acid; Adipoylglycine	8.35206e+06	9.88469e+06	6.49274e+06	9.37425e+06	9.46201e+06	2.19151e+07	2.50467e+07	1.44774e+07	8.11461e+06	1.33499e+07	7.7436e+06	1.39427e+07	1.23463e+07	1.09135e+07	1.37791e+07	0.792	down	0.359093	0.781457	0.760998	no
NEG	NEG_391.2853_505.4581_1	391.285	505.458	Deoxycholic acid	0.986493	C24H40O4	Lipids and lipid-like molecules	Steroids and steroid derivatives	Bile acids, alcohols and derivatives	HMDB0000626	C04483	Secondary bile acid biosynthesis;Bile secretion	Chenodeoxycholic acid; Deoxycholic acid; Isohyodeoxycholic acid; Isoursodeoxycholic acid; Hyodeoxycholic acid; Ursodeoxycholic acid; 3,7-Dihydroxycholan-24-oic acid; 3alpha,12beta-Dihydroxy-5alpha-cholan-24-oic Acid; 4-[(5R,8S,10R,13R,17R)-3,6-Dihydroxy-10,13-dimethyl-2,3,4,5,6,7,8,9,11,12,14,15,16,17-tetradecahydro-1H-cyclopenta[a]phenanthren-17-yl]pentanoic acid; Rosterolone; Adrenic acid	3.19887e+07	3.01548e+07	5.79263e+07	4.37945e+07	7.83185e+07	1.30268e+07	4.54872e+07	4.12316e+07	3.55144e+07	2.96784e+07	3.87099e+07	5.4643e+07	4.17062e+07	4.25349e+07	4.08774e+07	1.0405	up	0.759564	0.930178	0.383004	no
POS	POS_543.1312_46.1242_1	543.131	46.1242	Rhusflavanone	0.986416	C30H22O10	Phenylpropanoids and polyketides	Flavonoids	Biflavonoids and polyflavonoids	HMDB0257204	NA	NA	Chamaechromone; Neochamaejasmin A; Rhusflavanone; Mometasone furoate; Maltotriose; Raffinose; Levan; 1-Kestose; Melezitose; Gentiotriose; Neokestose; Galactotriose; 6-O-Glucosylmaltose; beta-D-Fructofuranosyl alpha-D-glucopyranosyl-(1-&gt;4)-D-glucopyranoside; Panose; 6-Kestose; Umbelliferose; Gentianose; Fagopyritol B2; beta-D-Galactopyranosyl-(1-&gt;2)-[beta-D-galactopyranosyl-(1-&gt;4)]-D-gala…	498987	1.73082e+06	1.50803e+07	3.48077e+06	1.40404e+07	1.78835e+06	5.70838e+06	1.27781e+07	2.60659e+07	1.15155e+07	1.642e+07	1.1075e+07	1.00152e+07	6.10329e+06	1.39271e+07	0.4382	down	0.0541708	0.575317	2.22424	no
POS	POS_377.1451_312.6316_1	377.145	312.632	7,8-Dimethyl-10-[(2R,3R,4S)-2,3,4,5-tetrahydroxypentyl]benzo[g]pteridine-2,4-dione	0.986366	C17H20N4O6	Organoheterocyclic compounds	Pteridines and derivatives	Alloxazines and isoalloxazines	HMDB0247501	NA	NA	Riboflavin; (1RS,2RS)-Guaiacylglycerol 1-glucoside; (1x,2x)-Guaiacylglycerol 2-glucoside; (1x,2x)-Guaiacylglycerol 3-glucoside; 8-Epiloganic acid; 7,8-Dimethyl-10-[(2R,3R,4S)-2,3,4,5-tetrahydroxypentyl]benzo[g]pteridine-2,4-dione; Isopropyl apiosylglucoside; Pyroglutamyl-glutamyl-proline amide; (S)-2-Biphenyl-4-yl-1-(1H-tetrazol-5-yl)ethylaminomethyl phosphonic acid; (2S)-2-Amino-4-[2-amino-3-(2-…	3.13646e+08	1.57647e+08	1.63773e+08	2.65808e+08	1.06192e+08	2.21957e+08	2.91391e+08	2.16283e+08	1.56408e+08	2.06031e+08	1.1978e+08	1.78579e+08	1.99791e+08	2.04837e+08	1.94745e+08	1.0518	up	0.901556	0.976171	0.486175	no
POS	POS_214.2525_479.0155_1	214.252	479.016	Tetradecylamine	0.986167	C14H31N	Organic nitrogen compounds	Organonitrogen compounds	Amines	HMDB0258887	NA	NA	N,N-Dimethyldodecylamine; Tetradecylamine	3.91115e+07	3.26685e+07	3.59218e+07	2.57284e+07	3.84034e+07	4.37441e+07	4.90605e+07	3.44196e+07	3.6914e+07	2.94643e+07	5.73813e+07	3.79327e+07	3.83958e+07	3.59296e+07	4.08621e+07	0.8793	down	0.372871	0.786221	0.486721	no
NEG	NEG_442.0171_64.7452_1	442.017	64.7452	Guanosine diphosphate	0.985762	C10H15N5O11P2	Nucleosides, nucleotides, and analogues	Purine nucleotides	Purine ribonucleotides	HMDB0001201	C00035	Metabolic pathways;Nucleotide metabolism;Purine metabolism;Ras signaling pathway;Rap1 signaling pathway;Endocytosis;Autophagy - animal;Mitophagy - animal	Guanosine diphosphate	6.62485e+06	4.07722e+06	7.48911e+06	1.40007e+06	4.01789e+06	8.73569e+06	7.18271e+06	3.49564e+06	3.43543e+06	9.1378e+06	3.9408e+06	3.3366e+06	5.23948e+06	5.3908e+06	5.08816e+06	1.0595	up	0.983468	0.996343	0.100006	no
NEG	NEG_130.0873_58.6031_1	130.087	58.6031	DL-Norleucine	0.985643	C6H13NO2	Organic acids and derivatives	Carboxylic acids and derivatives	Amino acids, peptides, and analogues	HMDB0251526	NA	NA	Isoleucine; L-Alloisoleucine; Leucine; L-Norleucine; Aminocaproic acid; Beta-Leucine; D-Leucine; (±)-erythro-Isoleucine; 6-Deoxyfagomine; N-(2-Hydroxyethyl)-morpholine; Alanine betaine; 3-Amino-4-methylpentanoic acid; DL-Norleucine; Methyl valine; Piperidine; 1-Methylpyrrolidine; Cyclopentylamine; 2-Methylpyrrolidine; Pyrrolidine; 1-Ethylaziridine	2.77399e+08	3.28276e+08	2.49393e+08	3.61507e+06	2.42345e+08	3.11675e+08	2.98232e+08	3.08268e+08	2.02227e+08	2.47439e+08	2.16266e+08	2.26028e+08	2.42597e+08	2.3545e+08	2.49743e+08	0.9428	down	0.448906	0.812999	1.02258	no
NEG	NEG_282.0844_58.5769_1	282.084	58.5769	9-beta-d-Arabinofuranosylguanine	0.98562	C10H13N5O5	Nucleosides, nucleotides, and analogues	Purine nucleosides	NA	HMDB0246240	NA	NA	Guanosine; 8-Hydroxy-deoxyguanosine; 9-beta-d-Arabinofuranosylguanine; 1-[(2R,5R)-4-Azidooxy-5-(hydroxymethyl)oxolan-2-yl]-5-methylpyrimidine-2,4-dione; 2-Amino-9-[(2R,4S,5R)-5-(hydroperoxymethyl)-4-hydroxyoxolan-2-yl]-1H-purin-6-one; Sepiapterin; Biopterin; Dyspropterin; Primapterin; 8-[(Aminomethyl)sulfanyl]-6-sulfanyloctanoic acid; Deoxyeritadenine; Fructoseglycine; d-Threo biopterin; N-Glycol…	1.39878e+07	1.94721e+07	1.73563e+07	1.46659e+07	2.16498e+07	1.49517e+07	1.93328e+07	2.1267e+07	2.18127e+07	1.68676e+07	2.48762e+07	2.35661e+07	1.91505e+07	1.70139e+07	2.12871e+07	0.7993	down	0.0322707	0.533583	0.937154	no
POS	POS_143.0337_45.8648_1	143.034	45.8648	Methylthiouracil	0.985354	C5H6N2OS	Organoheterocyclic compounds	Diazines	Pyrimidines and pyrimidine derivatives	HMDB0254667	C19265	NA	trans-trans-Muconic acid; Sumiki's acid; Kojic acid; 5-Hydroxymaltol; Purine; 1H-Pyrazolo[4,3-d]pyrimidine	2.49943e+08	6.84898e+07	7.3554e+07	1.2505e+08	2.82881e+08	2.87542e+08	9.75279e+07	1.61434e+08	1.71093e+08	7.7131e+07	2.69428e+08	1.39095e+08	1.66931e+08	1.81243e+08	1.52618e+08	1.1876	up	0.805899	0.945948	0.199499	no
POS	POS_522.3548_579.0061_1	522.355	579.006	LysoPC(18:1/0:0)	0.985324	C26H52NO7P	Lipids and lipid-like molecules	Glycerophospholipids	Glycerophosphocholines	HMDB0002815	C03916	NA	LysoPC(18:1/0:0); LysoPC(18:1(11Z)/0:0); Dipyridamole	2.46104e+09	3.59413e+09	3.95669e+09	4.00258e+09	2.8289e+09	2.29914e+09	3.47691e+09	3.69947e+09	4.06928e+09	3.28417e+09	4.69829e+09	3.20646e+09	3.46475e+09	3.19041e+09	3.7391e+09	0.8533	down	0.1705	0.690928	0.674493	no
POS	POS_258.1097_42.8975_1	258.11	42.8975	Glycerophosphocholine	0.985133	C8H20NO6P	Lipids and lipid-like molecules	Glycerophospholipids	Glycerophosphocholines	HMDB0000086	C00670	Glycerophospholipid metabolism;Ether lipid metabolism;Choline metabolism in cancer	Glycerophosphocholine; 5-Methylcytidine; Pyro-L-glutaminyl-L-glutamine; 3-Methylcytidine; 2'-O-Methylcytidine; 2'-C-Methylcytidine; Benserazide; Glycerylphosphorylcholine; 4-Amino-1-[(2R,5R)-3,4-dihydroxy-5-(hydroxymethyl)oxolan-2-yl]-5-methylpyrimidin-2-one; Pandamarilactam 3x; (2Z)-2-(3-Phenylpropoxyimino)butanoic acid; Dibutylone; Pentylone; 2,3-Pentylone isomer; Miglustat; Lucerastat; (±)-2-(…	7.09468e+08	9.29674e+08	1.27644e+09	5.93377e+08	1.00399e+09	6.12939e+08	9.79828e+08	5.59072e+08	1.26621e+09	1.03779e+09	1.16979e+09	1.06544e+09	9.33669e+08	8.54315e+08	1.01302e+09	0.8433	down	0.323236	0.767662	0.721154	no
POS	POS_75.0439_661.0624_1	75.0439	661.062	Methyl acetate	0.985014	C3H6O2	Organic acids and derivatives	Carboxylic acids and derivatives	Carboxylic acid derivatives	HMDB0031523	C17530	Metabolic pathways;Butanoate metabolism	Propionic acid; Lactaldehyde; 3-Hydroxypropanal; D-Lactaldehyde; Ethyl formate; Methyl acetate; 1,3-Dioxolane; Dimethoxycarbene; Glycidol; Methoxyacetaldehyde	1.83267e+09	1.19563e+09	3.86365e+09	7.76589e+08	4.22153e+09	4.77176e+09	4.99091e+09	3.66278e+09	3.78159e+09	3.91102e+09	6.20433e+09	1.41868e+09	3.38593e+09	2.77697e+09	3.99489e+09	0.6951	down	0.226307	0.723268	1.06682	no
NEG	NEG_375.131_312.8646_1	375.131	312.865	Riboflavin	0.984898	C17H20N4O6	Organoheterocyclic compounds	Pteridines and derivatives	Alloxazines and isoalloxazines	HMDB0000244	C00255	Metabolic pathways;Biosynthesis of secondary metabolites;Biosynthesis of cofactors;Riboflavin metabolism;ABC transporters;Vitamin digestion and absorption	Riboflavin; (1RS,2RS)-Guaiacylglycerol 1-glucoside; (1x,2x)-Guaiacylglycerol 2-glucoside; (1x,2x)-Guaiacylglycerol 3-glucoside; 8-Epiloganic acid; 7,8-Dimethyl-10-[(2R,3R,4S)-2,3,4,5-tetrahydroxypentyl]benzo[g]pteridine-2,4-dione; Propiomazine; Lucanthone; Citalopram N-oxide; 4-Piperidinol, 1-(3-phenothiazin-10-ylpropyl)-; Propionylpromazine; (±)-threo-1-(p-Hydroxyphenyl)propylene glycol 4'-gluco…	4.37306e+07	2.24597e+07	2.36869e+07	3.81726e+07	1.48026e+07	3.19159e+07	4.37786e+07	3.13568e+07	2.2308e+07	3.14925e+07	1.67561e+07	2.67217e+07	2.89318e+07	2.91281e+07	2.87356e+07	1.0137	up	0.982304	0.996177	0.500156	no
POS	POS_127.0389_120.4401_1	127.039	120.44	Thymine	0.984789	C5H6N2O2	Organoheterocyclic compounds	Diazines	Pyrimidines and pyrimidine derivatives	HMDB0000262	C00178	Metabolic pathways;Nucleotide metabolism;Pyrimidine metabolism	1,2,3-Trihydroxybenzene; Methyl 2-furoate; Maltol; 4-Hydroxy-2H-pyran-3-carboxaldehyde; 5-Hydroxymethyl-2-furancarboxaldehyde; 2,3-Dimethylmaleic anhydride; 3-(Hydroxymethyl)furan-2-carbaldehyde; triacetate lactone	1.10606e+09	1.18191e+09	7.03919e+08	5.33476e+08	9.94338e+08	1.25028e+09	1.11262e+09	6.31049e+08	3.27425e+08	9.63337e+08	1.4212e+09	1.02253e+09	9.37345e+08	9.61663e+08	9.13027e+08	1.0533	up	0.685816	0.901992	0.298919	no
POS	POS_517.1972_375.8461_1	517.197	375.846	5,7-Dihydroxy-2-(4-methoxyphenyl)-8-(3-methylbutyl)-4-oxo-4H-chromen-3-YL 6-deoxy-alpha-L-mannopyranoside	0.984624	C27H32O10	Phenylpropanoids and polyketides	Flavonoids	Flavonoid glycosides	HMDB0253342	NA	NA	Muraglitazar; Fluocinonide; Balapiravir; Diflorasone diacetate; Halofantrine; AICA-riboside; 1H-Imidazole-1-acetamide, N,N-bis(2-hydroxyethyl)-2-nitro-; 5-Amino-1-[(2R,4S,5R)-3,4-dihydroxy-5-(hydroxymethyl)oxolan-2-yl]imidazole-4-carboxamide; Ribosyl-5-amino-4-imidazolcarboxamid	589795	2.47567e+06	843343	1.04575e+06	1.82598e+06	578946	526358	499557	2.92543e+06	563736	1.12138e+06	2.39288e+06	1.2824e+06	1.22658e+06	1.33822e+06	0.9166	down	0.949884	0.988294	0.496501	no
NEG	NEG_301.2175_576.7654_1	301.217	576.765	Eicosapentaenoic acid	0.984618	C20H30O2	Lipids and lipid-like molecules	Fatty Acyls	Fatty acids and conjugates	HMDB0001999	C06428	Biosynthesis of unsaturated fatty acids	Eicosapentaenoic acid; Retinyl ester; Methyltestosterone; (1R,4Ar,7S)-1,4a,7-Trimethyl-7-vinyl-1,2,3,4,4a,6,7,8,8a,9,10,10a-dodecahydro-phenanthrene-1-carboxylic acid; Eicosa-5,8,11,14,17-pentaenoic acid; 14(R)-Hydroxy-retro-vitamin A; Icosa-2,4,6,8,10-pentaenoic acid; (1R,4R,5S,9R,10S,13R)-5,9-Dimethyl-14-methylidenetetracyclo[11.2.1.01,10.04,9]hexadecane-5-carboxylic acid; Dimethandrolone; Mate…	8.90006e+08	5.74699e+08	1.54989e+09	9.91281e+08	1.20715e+09	1.12991e+09	6.3737e+08	5.08106e+08	6.04754e+08	3.59362e+08	8.71146e+08	3.96003e+08	8.09973e+08	1.05716e+09	5.6279e+08	1.8784	up	0.00799971	0.428397	1.71842	yes
NEG	NEG_309.174_588.8507_1	309.174	588.851	Cannabinol	0.984416	C21H26O2	Organoheterocyclic compounds	Benzopyrans	1-benzopyrans	HMDB0249590	C07580	NA	Ropivacaine; 2-Chlorohexadecanal; 5-Methoxy-N,N-diisopropyltryptamine; Palmitoyl chloride; 1-Dodecanesulfonic acid	1.96715e+07	1.30418e+07	9.31621e+06	5.68005e+07	1.12724e+07	9.63182e+06	2.27183e+07	3.40365e+07	4.47473e+07	1.24997e+07	9.84191e+06	2.20956e+07	2.21395e+07	1.99557e+07	2.43232e+07	0.8204	down	0.418871	0.803419	0.855268	no
POS	POS_451.0991_474.9001_1	451.099	474.9	Myricetin 3-arabinoside	0.984266	C20H18O12	Phenylpropanoids and polyketides	Flavonoids	Flavonoid glycosides	HMDB0041635	NA	NA	Methylpicraquassioside A; carboxyibuprofen glucuronide	1.26012e+07	1.43396e+07	1.30788e+07	5.79183e+06	2.02671e+07	1.87762e+07	2.31379e+07	9.94101e+06	1.25072e+07	1.21001e+07	3.19291e+07	1.512e+07	1.57992e+07	1.41425e+07	1.74559e+07	0.8102	down	0.464576	0.819262	0.639151	no
NEG	NEG_178.051_281.9248_1	178.051	281.925	Hippuric acid	0.984189	C9H9NO3	Benzenoids	Benzene and substituted derivatives	Benzoic acids and derivatives	HMDB0000714	C01586	NA	Hippuric acid; Methyl n-formylanthranilate; 1-(4-Methoxyphenyl)-2-nitroethylene; 4-Acetamidobenzoic acid; Adrenolutin; Erbstatin; N-Acetyl-2-hydroxybenzamide; 1-Methyl-1H-indole-3,5,6-triol; 4-Hydroxybenzeneacetonitrile; 2-Methyl-4,5-benzoxazole; (±)-2-Hydroxy-2-phenylacetonitrile; 5-Hydroxyindole; 1,3-Dihydro-(2H)-indol-2-one; Fluciclovine; 1H-Indol-2-ol; Isoindolin-1-one; p-Tolyl isocyanate; 1,…	1.3479e+07	6.1929e+06	6.98322e+06	4.80888e+06	4.25725e+06	7.20749e+06	4.78159e+06	7.96205e+06	1.21155e+07	5.03912e+06	4.45139e+06	1.29874e+07	7.52216e+06	7.15479e+06	7.88952e+06	0.9069	down	0.777901	0.935593	0.206713	no
NEG	NEG_298.0698_83.2132_1	298.07	83.2132	Marshdine	0.98412	C16H13NO5	Organoheterocyclic compounds	Quinolines and derivatives	Benzoquinolines	HMDB0041141	NA	NA	D-4'-Phosphopantothenate; (Z)-N-Coumaroyl-5-hydroxyanthranilic acid; Marshdine; Besifovir; Neplanocin A; Cridanimod; Furegrelate; Marcanine A	2.09e+08	2.00495e+08	1.63955e+08	1.21492e+08	2.48194e+08	3.07435e+08	2.28646e+08	5.13467e+08	4.9952e+07	2.11108e+08	1.58877e+08	7.72966e+07	2.07493e+08	2.08429e+08	2.06558e+08	1.0091	up	0.534145	0.843399	0.589878	no
POS	POS_298.0963_69.3569_1	298.096	69.3569	5'-Methylthioadenosine	0.983917	C11H15N5O3S	Nucleosides, nucleotides, and analogues	5'-deoxyribonucleosides	5'-deoxy-5'-thionucleosides	HMDB0001173	C00170	Metabolic pathways;Cysteine and methionine metabolism;Zeatin biosynthesis;Biosynthesis of plant secondary metabolites	5'-Methylthioadenosine; (2R,5S)-2-(6-Aminopurin-9-yl)-5-(methylsulfanylmethyl)oxolane-3,4-diol; norzolmitripan; Sulfametopyrazine; Sulfameter; Sulfamethoxypyridazine; Sulfamonomethoxine	3.87454e+07	7.92006e+07	8.52699e+07	5.62634e+07	9.26951e+07	5.8029e+07	3.0739e+07	5.06056e+07	7.57578e+07	8.63637e+07	3.94664e+07	6.93355e+07	6.35393e+07	6.83672e+07	5.87113e+07	1.1645	up	0.432366	0.808236	0.569157	no
NEG	NEG_403.2245_590.4055_1	403.224	590.405	beta-Cortol	0.983622	C21H36O5	Lipids and lipid-like molecules	Steroids and steroid derivatives	Hydroxysteroids	HMDB0005821	C01235	Metabolic pathways;Galactose metabolism	Benzquinamide; beta-Cortol; Carboprost Tromethamine; Misoprostol acid; Prostaglandin F2alpha methyl ester; Proterguride; Oxyphencyclimine	3.03473e+07	2.63718e+07	2.86476e+07	1.76698e+07	2.9397e+07	2.9379e+07	4.0363e+07	2.43253e+07	2.67536e+07	2.52616e+07	4.53437e+07	2.42569e+07	2.90097e+07	2.69688e+07	3.10507e+07	0.8685	down	0.408522	0.799212	0.494525	no
NEG	NEG_367.2065_573.8995_1	367.206	573.9	N-(4-(4-Methyl-1-piperazinyl)phenyl)-9-acridinamine	0.983546	C24H24N4	Organoheterocyclic compounds	Quinolines and derivatives	Benzoquinolines	HMDB0252901	NA	NA	Arginyl-prolyl-proline; 16-a-Hydroxypregnenolone; 17a-Hydroxypregnenolone; 21-Hydroxypregnenolone; (15alpha,20R)-15,20-Dihydroxypregn-4-en-3-one; (20R)-17,20-Dihydroxypregn-4-en-3-one; 16-Hydroxypregnenolone; 3,17-Dihydroxypregn-5-en-20-one; Alfaxalone; (8S,9S,10R,13S,14S,17S)-17-(1,1-Dihydroxyethyl)-10,13-dimethyl-1,2,6,7,8,9,11,12,14,15,16,17-dodecahydrocyclopenta[a]phenanthren-3-one	3.63364e+07	4.65122e+07	3.16105e+07	3.41189e+07	3.48111e+07	3.89586e+07	4.55676e+07	3.26821e+07	3.53696e+07	4.18645e+07	5.76715e+07	4.20516e+07	3.97962e+07	3.7058e+07	4.25345e+07	0.8712	down	0.223945	0.721892	0.54172	no
NEG	NEG_251.0786_183.5762_1	251.079	183.576	Deoxyinosine	0.983429	C10H12N4O4	Nucleosides, nucleotides, and analogues	Purine nucleosides	Purine 2'-deoxyribonucleosides	HMDB0000071	C05512	Metabolic pathways;Nucleotide metabolism;Purine metabolism;ABC transporters	Deoxyinosine; Nebularine; 4-(3-Phosphonopropyl)piperazine-2-carboxylic acid; [(2R,3S,4R,5R)-3,4,5,6-Tetrahydroxy-1-oxohexan-2-yl] 2-hydroxypropanoate; Prolyl-Threonine; Sakacin P; N2,N5-Diacetylornithine; [(2S,3R)-2-Amino-3-hydroxybutanoyl] (2S)-pyrrolidine-2-carboxylate; Threoninyl-Proline; Thymine; Imidazoleacetic acid; 1H-Imidazole-1-acetic acid; 5-Methyl-1H-pyrazole-3-carboxylic acid; 6-Methy…	2.05398e+07	1.5323e+07	1.3618e+07	6.48996e+07	1.3651e+07	1.21891e+07	2.28947e+07	1.03085e+07	1.10741e+07	1.56644e+07	9.23332e+06	1.15125e+07	1.8409e+07	2.33701e+07	1.34479e+07	1.7378	up	0.214633	0.716696	1.01073	no
NEG	NEG_188.0564_56.1265_1	188.056	56.1265	N-Acetyl-L-glutamic acid	0.983419	C7H11NO5	Organic acids and derivatives	Carboxylic acids and derivatives	Amino acids, peptides, and analogues	HMDB0001138	C00624	Metabolic pathways;Biosynthesis of secondary metabolites;2-Oxocarboxylic acid metabolism;Biosynthesis of amino acids;Arginine biosynthesis;D-Amino acid metabolism	Glutarylglycine; N-Acetyl-L-glutamic acid; Pyrrolidino-[1,2E]-4H-2,4-dimethyl-1,3,5-dithiazine; Trimethadione; 5-ethyl-5-methyl-2,4-oxazolidinedione; 6-Oxopiperidine-2-carboxylic acid; N-Ethylmaleamic acid; 2-Butenoylglycine; Pyroglutamic acid; Pyrroline hydroxycarboxylic acid; N-Acryloylglycine; 1-Pyrroline-4-hydroxy-2-carboxylate; dimethadione; 3-Hydroxy-1-methylpyrrolidine-2,5-dione; 4-Oxo-L-p…	3.79253e+08	4.76239e+08	1.91056e+08	385752	4.19097e+08	3.00386e+08	3.10447e+08	3.61008e+08	3.38734e+08	2.55422e+08	6.87482e+08	7.01069e+08	3.68382e+08	2.94403e+08	4.4236e+08	0.6655	down	0.299898	0.754873	1.73357	no
NEG	NEG_243.0623_55.7366_1	243.062	55.7366	1-[(2R,3S,5R)-3,4-Dihydroxy-5-(hydroxymethyl)oxolan-2-yl]pyrimidine-2,4-dione	0.983303	C9H12N2O6	Nucleosides, nucleotides, and analogues	Pyrimidine nucleosides	NA	HMDB0246131	NA	NA	Uridine; Pseudouridine; 1-[(2R,3S,5R)-3,4-Dihydroxy-5-(hydroxymethyl)oxolan-2-yl]pyrimidine-2,4-dione; 1-[(2R,3R,4S,5R)-3,4-Dihydroxy-5-(hydroxymethyl)oxolan-2-yl]oxypyrimidin-2-one; Ethyl beta-D-glucopyranoside; Dambonitol; Mimosine	4.81101e+07	7.09929e+07	6.60594e+07	1.33371e+07	5.95548e+07	6.53879e+07	8.48525e+07	6.87707e+07	5.56043e+07	7.28351e+07	7.16063e+07	4.06232e+07	5.98112e+07	5.39071e+07	6.57153e+07	0.8203	down	0.331578	0.7716	0.777579	no
POS	POS_203.1499_46.8603_1	203.15	46.8603	2-amino-5-(amino-dimethylamino-methylidene)amino-pentanoic acid	0.983084	C8H18N4O2	Organic acids and derivatives	Carboxylic acids and derivatives	Amino acids, peptides, and analogues	HMDB0244994	NA	NA	Asymmetric dimethylarginine; Symmetric dimethylarginine; 2-amino-5-(amino-dimethylamino-methylidene)amino-pentanoic acid; Ethyl arginate; Dimethylarginine; (2S)-5-[Carbamimidoyl(methyl)amino]-2-(methylamino)pentanoic acid; (2S)-5-(Diaminomethylideneamino)-4-methyl-2-(methylamino)pentanoic acid	2.55107e+08	2.53641e+08	2.2664e+08	2.53486e+08	2.48331e+08	2.70216e+08	1.91419e+08	3.23844e+08	1.0766e+08	2.44963e+08	1.32692e+08	1.57754e+08	2.22146e+08	2.51237e+08	1.93056e+08	1.3014	up	0.101731	0.639797	1.04903	no
POS	POS_309.1288_43.494_1	309.129	43.494	Roquinimex	0.983033	C18H16N2O3	Benzenoids	Benzene and substituted derivatives	Anilides	HMDB0257305	NA	NA	5'-N-Ethylcarboxamidoadenosine; Penilloic acid; Triethylene glycol dimethacrylate; 2-Deoxy-2,3-dehydro-n-acetyl-neuraminic acid; Carprazidil	4.41089e+07	7.03453e+07	8.87494e+07	2.74741e+07	1.20839e+08	2.90752e+07	3.18897e+07	3.44481e+07	1.44802e+08	4.51144e+07	9.26029e+07	9.74568e+07	6.89088e+07	6.34319e+07	7.43856e+07	0.8527	down	0.686097	0.902189	0.761325	no
POS	POS_457.2327_555.8687_1	457.233	555.869	Lexibulin	0.982885	C24H30N6O2	Benzenoids	Benzene and substituted derivatives	N-phenylureas	HMDB0254071	NA	NA	Vindoline; Lexibulin; Simvastatin; (1R,3S,7R,8R,8As)-8-{2-[(2R,4S)-4-hydroxy-6-oxooxan-2-yl]ethyl}-3,7-dimethyl-1,2,3,7,8,8a-hexahydronaphthalen-1-yl 2,2-dimethylbutanoate; Prolylhydroxyproline; Tetraacetylethylenediamine; Pyroglutamylvaline; L-Prolyl-4-hydroxy-L-prolin; (2S)-3-Hydroxy-1-[(2S)-pyrrolidine-2-carbonyl]pyrrolidine-2-carboxylic acid	2.26461e+07	4.35185e+07	3.17634e+07	6.84805e+07	2.66347e+07	2.95399e+07	2.51527e+07	4.4618e+07	6.31844e+07	2.83147e+07	2.33068e+07	5.92279e+07	3.88656e+07	3.70972e+07	4.06341e+07	0.913	down	0.74072	0.923032	0.271257	no
NEG	NEG_267.0737_58.2178_1	267.074	58.2178	Allopurinol riboside	0.982869	C10H12N4O5	Nucleosides, nucleotides, and analogues	Pyrazolo[3,4-d]pyrimidine glycosides	NA	HMDB0000481	NA	NA	Inosine; 3-Deoxy-D-glycero-D-galacto-2-nonulosonic acid; Allopurinol riboside; Arabinosylhypoxanthine; Formycin b; N2-Succinyl-L-ornithine; L-N-(3-Carboxypropyl)glutamine; gamma-Glutamyl-2-aminobutyric acid; Ethyl 2-mercaptopropionate; Methyl 3-mercaptobutanoate; Methyl 3-(methylthio)propanoate; Ethyl 2-(methylthio)acetate; Ethyl 3-mercaptopropanoic acid; Dimethylpropiothetin; Ethyl glucuronide; …	1.71049e+09	2.12017e+09	2.28201e+09	39165.9	2.73646e+09	2.20599e+09	2.09102e+09	2.54888e+09	2.197e+09	2.30191e+09	3.18272e+09	2.47998e+09	2.15472e+09	1.84253e+09	2.46692e+09	0.7469	down	0.33762	0.7736	2.04692	no
POS	POS_494.3232_559.7475_1	494.323	559.747	LysoPC(16:1/0:0)	0.982255	C24H48NO7P	Lipids and lipid-like molecules	Glycerophospholipids	Glycerophosphocholines	HMDB0010383	C04230	Glycerophospholipid metabolism;Efferocytosis;Choline metabolism in cancer	LysoPC(16:1/0:0); (2R)-2-{[(9Z)-Hexadec-9-enoyl]oxy}-3-hydroxypropyl 2-(trimethylazaniumyl)ethyl phosphate; PC(16:1(9E)/0:0); Cervonyl carnitine	5.4414e+08	5.41712e+08	4.55418e+08	9.0079e+08	5.30325e+08	5.24334e+08	3.57397e+08	4.68995e+08	5.02418e+08	3.66929e+08	9.34097e+08	6.27321e+08	5.62823e+08	5.82787e+08	5.42859e+08	1.0735	up	0.572516	0.858583	0.342805	no
NEG	NEG_367.2065_594.0671_1	367.207	594.067	Methoxyfenozide	0.982252	C22H28N2O3	Benzenoids	Benzene and substituted derivatives	Benzoic acids and derivatives	HMDB0254547	C18525	NA	Arginyl-prolyl-proline; 16-a-Hydroxypregnenolone; 17a-Hydroxypregnenolone; 21-Hydroxypregnenolone; (15alpha,20R)-15,20-Dihydroxypregn-4-en-3-one; (20R)-17,20-Dihydroxypregn-4-en-3-one; 16-Hydroxypregnenolone; 3,17-Dihydroxypregn-5-en-20-one; Alfaxalone; (8S,9S,10R,13S,14S,17S)-17-(1,1-Dihydroxyethyl)-10,13-dimethyl-1,2,6,7,8,9,11,12,14,15,16,17-dodecahydrocyclopenta[a]phenanthren-3-one	1.6069e+07	1.40181e+07	1.29689e+07	5.85204e+06	1.46253e+07	2.11697e+07	1.93351e+07	1.02277e+07	1.18348e+07	1.87008e+07	2.63712e+07	1.66474e+07	1.56517e+07	1.41172e+07	1.71862e+07	0.8214	down	0.365956	0.783525	0.628128	no
NEG	NEG_311.2229_510.1591_1	311.223	510.159	9-Hpode	0.982231	C18H32O4	Lipids and lipid-like molecules	Fatty Acyls	Lineolic acids and derivatives	HMDB0242602	NA	NA	13-L-Hydroperoxylinoleic acid; 9(S)-HPODE; 12,13-DiHODE; 15,16-DiHODE; 9,10-DiHODE; 9-Hpode; 4-Hydroxynonenal; 2,4-Nonanedione; 6-Butyltetrahydro-2H-pyran-2-one; Dihydro-5-pentyl-2(3H)-furanone; 2-Hydroxy-2,6,6-trimethylcyclohexanone; 6-Hydroxy-4,6-dimethyl-3-hepten-2-one; 2-Nonenal, 4-hydroxy-, (2E,4R)-; Hexyl acrylate; 7Z,10Z-Hexadecadienoic acid; Palmitic acid alkyne	2.36275e+08	8.10492e+07	1.03976e+08	1.50808e+08	9.18876e+07	1.08509e+08	7.60934e+07	1.62936e+08	1.32835e+08	9.49648e+07	6.06326e+07	1.42678e+08	1.2022e+08	1.28751e+08	1.1169e+08	1.1528	up	0.570113	0.858583	0.486869	no
POS	POS_127.0344_640.8552_1	127.034	640.855	5-Methyl-2-thiophenecarboxaldehyde	0.982215	C6H6OS	Organoheterocyclic compounds	Thiophenes	2,5-disubstituted thiophenes	HMDB0032431	NA	NA	NA	4.54059e+08	3.85162e+08	5.57049e+08	2.04788e+08	4.43154e+08	5.06226e+08	5.70257e+08	3.2031e+08	4.64572e+08	5.05394e+08	6.61512e+08	3.44276e+08	4.51397e+08	4.25073e+08	4.7772e+08	0.8898	down	0.501964	0.832592	0.510898	no
POS	POS_481.2315_565.0391_1	481.232	565.039	1-[(4-Amino-3-methylphenyl)methyl]-5-(2,2-diphenylacetyl)-6,7-dihydro-4H-imidazo[4,5-c]pyridine-6-carboxylic acid	0.982071	C29H28N4O3	Benzenoids	Benzene and substituted derivatives	Diphenylmethanes	HMDB0260240	C15552	Angiotensin receptor and endothelin receptor antagonists	Copanlisib; 4-Hydroxynonenal glutathione	1.66313e+07	2.77439e+07	1.75921e+07	2.47487e+07	1.24236e+07	2.43029e+07	2.4206e+07	1.30146e+07	1.3742e+07	1.16477e+07	2.25548e+07	1.81432e+07	1.88959e+07	2.05737e+07	1.7218e+07	1.1949	up	0.331897	0.771725	0.579463	no
NEG	NEG_501.3224_498.0728_1	501.322	498.073	Ilexgenin A	0.98206	C30H46O6	Lipids and lipid-like molecules	Prenol lipids	Triterpenoids	HMDB0253399	NA	NA	Ilexgenin A; Procainamide 4-hydroxylamine	408429	1.50456e+07	466046	144100	63717	1.37536e+07	3.96652e+06	5.44443e+06	3.2327e+06	3.55179e+06	2.70372e+06	2.50331e+06	4.27366e+06	4.98025e+06	3.56708e+06	1.3962	up	0.197625	0.70935	1.92491	no
POS	POS_243.0874_385.1187_1	243.087	385.119	Lumichrome	0.982057	C12H10N4O2	Organoheterocyclic compounds	Pteridines and derivatives	Alloxazines and isoalloxazines	HMDB0254199	C01727	Riboflavin metabolism	Genipinic acid; Elenaic acid; Lumichrome; 2,4-Diamino-6,7-dimethoxyquinazoline; Nebracetam; 4-(4-(Chloromethyl)phenyl)morpholin-3-one	3.7264e+08	2.57291e+08	1.68094e+08	1.8605e+08	3.3845e+08	2.83081e+08	2.07119e+08	3.09101e+08	1.9638e+08	3.27283e+08	1.64477e+08	2.17364e+08	2.52277e+08	2.67601e+08	2.36954e+08	1.1293	up	0.527895	0.840436	0.448019	no
POS	POS_356.2659_492.3323_1	356.266	492.332	Azastene	0.981791	C23H33NO2	Lipids and lipid-like molecules	Steroids and steroid derivatives	Estrane steroids	HMDB0248769	NA	NA	NA	8.48841e+07	1.31227e+08	1.49986e+08	1.59141e+08	1.03304e+08	6.88245e+07	2.46745e+08	1.97449e+08	1.23174e+08	1.3945e+08	1.32646e+08	1.78135e+08	1.42914e+08	1.16228e+08	1.696e+08	0.6853	down	0.0501376	0.573323	1.16946	no
NEG	NEG_269.0457_418.0187_1	269.046	418.019	Genistein	0.981759	C15H10O5	Phenylpropanoids and polyketides	Isoflavonoids	Isoflav-2-enes	HMDB0003217	C06563	Metabolic pathways;Biosynthesis of secondary metabolites;Isoflavonoid biosynthesis;Degradation of flavonoids;Biosynthesis of phenylpropanoids	Apigenin; Genistein; Norizalpinin; Aloeemodin; 3,4',7-Trihydroxyflavone; Sulfuretin; 1-Isopropyl citrate; 2-Isopropyl citrate; Tetrahydrofurfuryl disulfide; 1-Hydroxyanthraquinone; cis-Mevinphos	527118	48806.5	710741	120102	374818	278159	1.30307e+06	1.362e+06	723749	101757	1.85742e+06	955103	696904	343291	1.05052e+06	0.3268	down	0.0804842	0.613778	1.90948	no
NEG	NEG_271.2279_556.8418_1	271.228	556.842	16-Hydroxyhexadecanoic acid	0.981671	C16H32O3	Lipids and lipid-like molecules	Fatty Acyls	Fatty acids and conjugates	HMDB0006294	C18218	Metabolic pathways;Cutin, suberine and wax biosynthesis	16-Hydroxyhexadecanoic acid	1.31953e+07	1.52181e+07	1.3247e+07	2.60287e+07	1.64951e+07	1.4248e+07	1.16959e+07	1.81605e+07	2.08175e+07	1.29666e+07	1.68122e+07	2.25242e+07	1.67841e+07	1.64053e+07	1.71628e+07	0.9559	down	0.753026	0.927652	0.191845	no
NEG	NEG_253.2174_644.7369_1	253.217	644.737	Palmitoleic acid	0.981508	C16H30O2	Lipids and lipid-like molecules	Fatty Acyls	Fatty acids and conjugates	HMDB0003229	C08362	Metabolic pathways;Fatty acid biosynthesis	Hypogeic acid; Palmitoleic acid; Palmitelaidic acid; Dodecyl methacrylate; Guaiane	8.10602e+07	6.7757e+07	9.40992e+07	5.93352e+07	5.92343e+07	9.4733e+07	6.15918e+07	6.64028e+07	7.47237e+07	3.94981e+07	1.10544e+08	3.93099e+07	7.06908e+07	7.60365e+07	6.53451e+07	1.1636	up	0.31453	0.764532	0.695955	no
POS	POS_550.3858_597.1842_1	550.386	597.184	1-(9Z-Eicosenoyl)-sn-glycero-3-phosphocholine	0.981228	C28H56NO7P	Lipids and lipid-like molecules	Glycerophospholipids	Glycerophosphocholines	HMDB0243798	NA	NA	LysoPC(20:1(11Z)/0:0); 1-(9Z-Eicosenoyl)-sn-glycero-3-phosphocholine	2.79233e+07	5.22438e+07	4.32026e+07	7.19173e+07	4.76598e+07	4.09362e+07	5.22802e+07	4.02071e+07	5.00974e+07	4.77637e+07	9.01316e+07	4.33584e+07	5.06434e+07	4.73138e+07	5.39731e+07	0.8766	down	0.458404	0.817625	0.439979	no
NEG	NEG_199.134_453.9337_1	199.134	453.934	Tetrahydrozoline	0.981039	C13H16N2	Benzenoids	Tetralins	NA	HMDB0258913	C07912	NA	NA	1.3115e+07	1.07579e+07	1.05733e+07	8.68257e+06	1.22587e+07	1.475e+07	1.38769e+07	1.25756e+07	1.03917e+07	1.31744e+07	1.60137e+07	1.196e+07	1.23441e+07	1.16896e+07	1.29987e+07	0.8993	down	0.275831	0.743624	0.479549	no
NEG	NEG_289.072_296.5914_1	289.072	296.591	Catechin	0.980907	C15H14O6	Phenylpropanoids and polyketides	Flavonoids	Flavans	HMDB0002780	C06562	Biosynthesis of secondary metabolites;Flavonoid biosynthesis;Biosynthesis of phenylpropanoids	Epicatechin; Catechin; 3-Hydroxyphloretin; gamma-Pyrufuran; alpha-Cotonefuran; Leucopelargonidin; Marshrin; Fonsecin; Cartorimine; (+)-Epicatechin; 6-Hydroxy-alpha-pyrufuran; Luteoforol; Ferene triazine; Galactosylglycerol; Dyphylline; (2R)-1-O-beta-D-Galactopyranosylglycerol; Suberenone; Graveolone; 9,10-Dihydro-2,3,5,7-Phenanthrenetetrol; (R)-Apiumetin; Dioxybenzone; Coriandrin; 2,3,4-Trihydrox…	3.0095e+06	3.00073e+06	2.7604e+06	1.85918e+06	3.04873e+06	4.02768e+06	4.60585e+06	2.44588e+06	2.77166e+06	2.68651e+06	5.32698e+06	2.88039e+06	3.20196e+06	2.95104e+06	3.45288e+06	0.8547	down	0.434834	0.80879	0.488612	no
NEG	NEG_222.0808_325.8832_1	222.081	325.883	9-Acetylaminofluorene	0.980694	C15H13NO	Benzenoids	Fluorenes	NA	HMDB0255019	NA	NA	Homomethionine; S-Propyl-L-cysteine; Cysteine isopropyl ester; DL-Ethionine; Methionine methyl ester; N-Methyl-L-methionine; S-Methyl-L-methioninate; N,N-Diethyl-1-methylsulfinylformamide	1.15167e+07	9.60786e+06	8.14077e+06	1.13836e+07	8.47945e+06	6.94317e+06	3.1146e+06	9.74789e+06	1.59911e+07	6.46553e+06	5.96455e+06	1.35739e+07	9.24409e+06	9.34526e+06	9.14293e+06	1.0221	up	0.598083	0.868972	0.386562	no
NEG	NEG_609.1468_351.9278_1	609.147	351.928	Rutin	0.980647	C27H30O16	Phenylpropanoids and polyketides	Flavonoids	Flavonoid glycosides	HMDB0003249	C05625	Metabolic pathways;Biosynthesis of secondary metabolites;Flavone and flavonol biosynthesis;Degradation of flavonoids	Rutin; Luteolin 6-C-glucoside 8-C-arabinoside; Meloside L; Quercetin 8-C-(2''-rhamnosylglucoside); Kaempferol 7-sophoroside; Isoorientin 7-glucoside; Allivicin; Paeonoside; Panasenoside; Quercetin 3-galactoside 7-rhamnoside; Calendoflavobioside; Quercetin 7-rutinoside; Multinoside A; Quercetin 7-(rhamnosylglucoside); Quercetin 3-(2-glucosylrhamnoside); Isoquercitrin 4''-rhamnoside; Isorhamnetin 3…	356980	326400	421766	226976	421944	552877	889365	313869	386218	323509	996329	449662	472158	384490	559825	0.6868	down	0.249787	0.733974	0.846845	no
NEG	NEG_275.1654_471.1521_1	275.165	471.152	Molindone	0.980635	C16H24N2O2	Organoheterocyclic compounds	Indoles and derivatives	NA	HMDB0015555	C07230	NA	Cyclandelate; Atractylon; Isofuranodiene	4.98163e+06	3.21867e+06	3.3254e+06	2.46676e+06	3.30157e+06	2.93005e+06	4.14621e+06	3.56866e+06	4.86399e+06	5.05046e+06	4.60402e+06	3.25284e+06	3.80919e+06	3.37068e+06	4.2477e+06	0.7935	down	0.071187	0.601372	0.886075	no
POS	POS_127.0388_155.8804_1	127.039	155.88	1H-Imidazole-1-acetic acid	0.980449	C5H6N2O2	Organic acids and derivatives	Carboxylic acids and derivatives	Amino acids, peptides, and analogues	HMDB0029736	NA	NA	1,2,3-Trihydroxybenzene; Methyl 2-furoate; Maltol; 4-Hydroxy-2H-pyran-3-carboxaldehyde; 5-Hydroxymethyl-2-furancarboxaldehyde; 2,3-Dimethylmaleic anhydride; 3-(Hydroxymethyl)furan-2-carbaldehyde; triacetate lactone	8.62367e+08	8.85578e+08	3.78389e+08	3.7829e+08	7.36358e+08	1.008e+09	9.18044e+08	5.91018e+08	5.21493e+08	8.27679e+08	1.15662e+09	6.98343e+08	7.46848e+08	7.08163e+08	7.85533e+08	0.9015	down	0.530571	0.841401	0.418273	no
POS	POS_520.3391_562.5119_1	520.339	562.512	LysoPC(18:2/0:0)	0.980304	C26H50NO7P	Lipids and lipid-like molecules	Glycerophospholipids	Glycerophosphocholines	HMDB0010386	C04100	NA	LysoPC(18:2/0:0)	3.87335e+09	5.36227e+09	6.1744e+09	5.3216e+09	3.84558e+09	2.66894e+09	8.85188e+09	3.66741e+09	5.34742e+09	3.97365e+09	4.80348e+09	3.56277e+09	4.78773e+09	4.54102e+09	5.03444e+09	0.902	down	0.653066	0.890482	0.322998	no
NEG	NEG_103.0401_95.301_1	103.04	95.301	alpha-Hydroxyisobutyric acid	0.980233	C4H8O3	Organic acids and derivatives	Hydroxy acids and derivatives	Alpha hydroxy acids and derivatives	HMDB0000729	C21297	NA	2-Hydroxybutyric acid; 3-Hydroxybutyric acid; (S)-3-Hydroxyisobutyric acid; (R)-3-Hydroxyisobutyric acid; (S)-3-Hydroxybutyric acid; 4-Hydroxybutyric acid; alpha-Hydroxyisobutyric acid; Ethoxyacetic acid; (1,2-Dihydroxyethyl)oxirane; Methyl lactate; 2-Hydroxybutanoic acid; Acetone; Methyloxirane; Allyl alcohol; Methyl vinyl ether; Acetaldehyde; Polyvinyl alcohol; Ethylene oxide	8.33539e+07	1.02878e+08	7.12064e+07	1.82351e+08	7.94684e+07	2.44943e+08	7.78454e+07	1.3838e+08	1.86411e+08	1.85906e+08	8.39443e+07	2.21256e+08	1.38162e+08	1.27367e+08	1.48957e+08	0.8551	down	0.49489	0.829961	0.67783	no
POS	POS_127.0388_103.6747_1	127.039	103.675	5-Hydroxymethyl-2-furancarboxaldehyde	0.980086	C6H6O3	Organic oxygen compounds	Organooxygen compounds	Carbonyl compounds	HMDB0034355	C11101	Microbial metabolism in diverse environments;Furfural degradation	1,2,3-Trihydroxybenzene; Methyl 2-furoate; Maltol; 4-Hydroxy-2H-pyran-3-carboxaldehyde; 5-Hydroxymethyl-2-furancarboxaldehyde; 2,3-Dimethylmaleic anhydride; 3-(Hydroxymethyl)furan-2-carbaldehyde; triacetate lactone	4.74794e+08	3.69872e+08	4.67841e+08	2.5798e+08	4.25365e+08	6.25897e+08	6.10096e+08	2.43813e+08	4.4105e+08	4.82181e+08	7.17359e+08	5.67394e+08	4.73637e+08	4.36958e+08	5.10315e+08	0.8563	down	0.499806	0.832133	0.485953	no
NEG	NEG_201.0255_630.4314_1	201.026	630.431	Xanthotoxol	0.98005	C11H6O4	Phenylpropanoids and polyketides	Coumarins and derivatives	Furanocoumarins	HMDB0029457	C00841	Biosynthesis of secondary metabolites;Biosynthesis of various plant secondary metabolites;Biosynthesis of phenylpropanoids	Ethionamide; Allantoxanamide	4.4567e+08	3.73853e+08	4.05662e+08	2.47309e+08	4.58737e+08	6.18069e+08	4.64217e+08	4.705e+08	5.47212e+08	3.57339e+08	7.70859e+08	5.03614e+08	4.7192e+08	4.24883e+08	5.18957e+08	0.8187	down	0.222523	0.721227	0.715457	no
NEG	NEG_317.2486_595.0617_1	317.249	595.062	2-[(1r,3s)-3-Hydroxycyclohexyl]-5-(2-methyloctan-2-yl)phenol	0.979684	C21H34O2	Benzenoids	Benzene and substituted derivatives	Cyclohexylphenols	HMDB0250503	NA	NA	Allopregnanolone; Alloepipregnanolone; Epipregnanolone; 3a-Hydroxy-5b-pregnane-20-one; 3-Hydroxypregnan-20-one; 2-[(1r,3s)-3-Hydroxycyclohexyl]-5-(2-methyloctan-2-yl)phenol; omega-3 Arachidonic acid methyl ester; (1S,4S,9R,10S,13R,14R)-5,5,9,14-Tetramethyltetracyclo[11.2.1.01,10.04,9]hexadec-6-ene; Androstene group; Androst-16-ene; Androst-5-ene group; (8S,9R,10R,13S,14S)-10,13-Dimethyl-4,5,6,7,8…	8.1926e+06	1.38512e+07	1.4162e+07	1.394e+07	1.37191e+07	1.06715e+07	2.68393e+07	2.23524e+07	1.63745e+07	9.56519e+06	1.93802e+07	1.22528e+07	1.51084e+07	1.24227e+07	1.77941e+07	0.6981	down	0.115862	0.647884	0.964483	no
POS	POS_150.0581_56.227_1	150.058	56.227	Racemethionine	0.979533	C5H11NO2S	Organic acids and derivatives	Carboxylic acids and derivatives	Amino acids, peptides, and analogues	HMDB0033951	C01733	NA	Methionine; Penicillamine; Racemethionine; S-Ethyl-L-cysteine	4.15745e+08	5.14021e+08	5.41959e+08	9.887e+08	4.131e+08	4.15686e+08	7.04397e+08	4.81173e+08	3.33354e+08	4.34549e+08	4.31032e+08	4.08638e+08	5.06863e+08	5.48202e+08	4.65524e+08	1.1776	up	0.443071	0.81222	0.473394	no
NEG	NEG_148.026_315.0252_1	148.026	315.025	Benzyl thiocyanate	0.979458	C8H7NS	Benzenoids	Benzene and substituted derivatives	Benzyl thiocyanates	HMDB0034273	C02660	NA	Dihydro-4,6-dimethyl-4H-1,3,5-dithiazine; 3-Hydroxy-L-aspartic acid; Diethyldithiocarbamic acid; Nereistoxin; threo-hydroxyaspartic acid; Pyruvatoxime; N-Formylglycine	1.60201e+06	9.25244e+06	8.29771e+06	5.67045e+06	3.32827e+06	3.2209e+06	2.58002e+06	1.05957e+07	5.89843e+06	6.81062e+06	1.57237e+06	1.36487e+06	5.01615e+06	5.22863e+06	4.80366e+06	1.0885	up	0.670609	0.897252	0.403143	no
POS	POS_207.1739_519.1135_1	207.174	519.114	Dicyclohexylcarbodiimide	0.97926	C13H22N2	Organic nitrogen compounds	Organonitrogen compounds	Carbodiimides	HMDB0251215	NA	NA	4-Octylphenol; Octylphenol	2.42958e+07	2.14759e+07	2.307e+07	1.44374e+07	2.42979e+07	2.49076e+07	2.60321e+07	2.15777e+07	2.17363e+07	2.31066e+07	3.44635e+07	2.14585e+07	2.34049e+07	2.20808e+07	2.47291e+07	0.8929	down	0.338114	0.7736	0.492451	no
POS	POS_113.0343_55.8583_1	113.034	55.8583	Pyridazine-3,6-diol	0.979259	C4H4N2O2	Organoheterocyclic compounds	Diazines	Pyridazines and derivatives	HMDB0256963	C18474	NA	Uracil; 4-Carboxypyrazole; Pyridazine-3,6-diol	1.20086e+08	1.19128e+08	1.3611e+08	4.66846e+08	1.40596e+08	1.56512e+08	1.44931e+08	1.05727e+08	1.07193e+08	1.53613e+08	1.42562e+08	8.97821e+07	1.56924e+08	1.8988e+08	1.23968e+08	1.5317	up	0.230372	0.724824	0.860573	no
NEG	NEG_135.0311_56.0618_1	135.031	56.0618	Hypoxanthine	0.97919	C5H4N4O	Organoheterocyclic compounds	Imidazopyrimidines	Purines and purine derivatives	HMDB0000157	C00262	Metabolic pathways;Nucleotide metabolism;Purine metabolism	Hypoxanthine; Erythronic acid; Threonic acid; Allopurinol; 2-Hydroxypurine; 2,3,4-Trihydroxybutanoic acid; 2,2,4-Trihydroxybutanoic acid; Lactic acid; Hydroxypropionic acid; Glyceraldehyde; D-Lactic acid; Dihydroxyacetone; Dimethyl carbonate; Monoethyl carbonate; 1,2,4-Trioxane; 1,3,5-Trioxane; Glycolic acid; Peracetic acid; Monomethyl carbonate	2.30188e+08	2.15546e+08	1.6642e+08	8.53522e+06	2.10691e+08	3.13796e+08	1.92249e+08	1.87823e+08	1.32208e+08	1.73338e+08	2.29343e+08	2.0412e+08	1.88688e+08	1.90863e+08	1.86513e+08	1.0233	up	0.551806	0.851152	0.734495	no
POS	POS_365.1047_43.879_1	365.105	43.879	D-Glucose, 6-O-alpha-D-glucopyranosyl-	0.979143	C12H22O11	Lipids and lipid-like molecules	Fatty Acyls	Fatty acyl glycosides	HMDB0259486	NA	NA	Gerberinol; Lykurim; Melibiose; Cellobiose; D-Maltose; Alpha-Lactose; Sucrose; Lactulose; Isomaltose; Turanose; Kojibiose; Neotrehalose; Inulobiose; Mannobiose; DEAE-cellulose; Glucinol; Fagopyritol A1; beta-Lactose; D-Glucose, 4-O-beta-D-galactopyranosyl-; D-Fructose, 6-O-alpha-D-glucopyranosyl-; 6-O-alpha-D-Galactopyranosyl-D-galactopyranose; Gal-alpha1,2-Gal; Palatinose; (2R,3S,4R,5R)-2,4,5,6-…	9.04858e+07	2.89493e+07	1.35359e+08	1.62468e+08	9.82541e+07	5.98154e+07	8.15715e+07	1.4805e+08	1.0322e+08	2.57072e+08	7.80859e+07	1.21853e+08	1.13765e+08	9.58886e+07	1.31642e+08	0.7284	down	0.270679	0.742375	0.947246	no
NEG	NEG_391.2246_593.7886_1	391.225	593.789	N,N'-Dibenzhydrylethane-1,2-diamine	0.979112	C28H28N2	Benzenoids	Benzene and substituted derivatives	Diphenylmethanes	HMDB0254810	NA	NA	Prostaglandin F1a; 13,14-Dihydro PGE1; 13,14-Dihydroprostaglandin F2alpha; 8-Epi pgf1alpha	4.57745e+06	3.685e+06	5.49597e+06	2.18147e+06	5.63396e+06	8.26507e+06	6.08489e+06	3.92089e+06	4.07799e+06	3.05178e+06	9.80943e+06	4.26139e+06	5.08711e+06	4.97315e+06	5.20106e+06	0.9562	down	0.857691	0.962607	0.404085	no
POS	POS_137.0457_56.7637_1	137.046	56.7637	4-Methoxybenzaldehyde	0.978957	C8H8O2	Benzenoids	Benzene and substituted derivatives	Benzoyl derivatives	HMDB0029686	C10761	NA	Hypoxanthine; Erythronic acid; Threonic acid; Allopurinol; 2-Hydroxypurine; 2,3,4-Trihydroxybutanoic acid; 2,2,4-Trihydroxybutanoic acid	6.87927e+09	8.05092e+09	7.64218e+09	4.76747e+06	9.32305e+09	7.96727e+09	7.67871e+09	8.53364e+09	8.49893e+09	8.01647e+09	8.61714e+09	9.37195e+09	7.54869e+09	6.64458e+09	8.45281e+09	0.7861	down	0.342228	0.7746	1.6682	no
NEG	NEG_259.0225_60.0219_1	259.022	60.0219	D-Mannose 1-phosphate	0.978592	C6H13O9P	Organic oxygen compounds	Organooxygen compounds	Carbohydrates and carbohydrate conjugates	HMDB0006330	C00636	Metabolic pathways;Biosynthesis of secondary metabolites;Biosynthesis of nucleotide sugars;Biosynthesis of cofactors;Fructose and mannose metabolism;Amino sugar and nucleotide sugar metabolism;O-Antigen nucleotide sugar biosynthesis;Biosynthesis of enediyne antibiotics	Fructose 6-phosphate; Galactose 1-phosphate; Fructose 1-phosphate; Mannose 6-phosphate; D-myo-Inositol 4-phosphate; Glucose 6-phosphate; Glucose 1-phosphate; myo-Inositol 6-phosphate; Beta-D-Fructose 6-phosphate; D-Tagatose 1-phosphate; D-Mannose 1-phosphate; (2R,3R,4S,5R)-2,3,4,5-Tetrahydroxy-6-oxohexyl dihydrogen phosphate; (3S,4R)-Ketose 1-phosphate; beta-D-Fructopyranose 1-phosphate; 3,4,5,6-…	1.5298e+07	2.3398e+07	2.23225e+07	2.90401e+06	3.00809e+07	2.35451e+07	2.26693e+07	1.26372e+07	3.29378e+07	2.48039e+07	3.55974e+07	1.4009e+07	2.16836e+07	1.95914e+07	2.37758e+07	0.824	down	0.432204	0.808185	0.862378	no
POS	POS_330.0593_131.3515_1	330.059	131.352	Adenosine 2',3'-cyclic phosphate	0.978577	C10H12N5O6P	Nucleosides, nucleotides, and analogues	Purine nucleotides	Cyclic purine nucleotides	HMDB0011616	C08355	NA	Cyclic AMP; Adenosine 2',3'-cyclic phosphate; Nitisinone; Narciclasine; 2-Deoxy-2,3-dehydro-n-acetyl-neuraminic acid; Carprazidil; N-Succinimidyl 3-(2-pyridyldithio)propionate	7.1405e+06	3.63795e+06	5.85845e+06	3.28366e+07	2.21309e+06	1.91611e+06	7.91761e+06	7.43241e+06	8.68719e+06	7.98034e+06	2.50442e+06	3.95784e+06	7.67355e+06	8.93379e+06	6.4133e+06	1.393	up	0.825232	0.952775	0.584566	no
NEG	NEG_351.0567_47.2125_1	351.057	47.2125	5-(4-Chlorophenyl)-1-(4-methoxyphenyl)-3-(trifluoromethyl)-1H-pyrazole	0.978492	C17H12ClF3N2O	Organoheterocyclic compounds	Azoles	Pyrazoles	HMDB0257536	NA	NA	2-(5-Chloro-2-fluorophenyl)-N-(pyridin-4-yl)pteridin-4-amine; Febuxostat; Ascorbic acid; D-Glucurono-6,3-lactone; 1,2,3-Propanetricarboxylic acid; (2R)-2-[(3R,4S)-3,4-Dihydroxy-5-oxooxolan-2-yl]-2-hydroxyacetaldehyde; 5-(1,2-Dihydroxyethyl)-4-hydroxyoxolane-2,3-dione; 3,4-Dihydroxy-5-[(S)-1,2-dihydroxyethyl]furan-2(5H)-one; (R)-2-((S)-1,2-Dihydroxyethyl)-4,5-dihydroxyfuran-3(2H)-one; (3S,4R,5S)-3…	1.94819e+08	4.46637e+08	4.09111e+08	8.9781e+07	3.8008e+08	2.23796e+08	2.72225e+08	2.15556e+08	3.04421e+08	3.00441e+08	2.8532e+08	4.52875e+08	2.97922e+08	2.90704e+08	3.0514e+08	0.9527	down	0.580934	0.862177	0.64968	no
NEG	NEG_133.0142_49.8833_1	133.014	49.8833	D-Malic acid	0.978399	C4H6O5	Organic acids and derivatives	Hydroxy acids and derivatives	Beta hydroxy acids and derivatives	HMDB0031518	C00497	Metabolic pathways;Butanoate metabolism	Malic acid; D-Malic acid; Velcorin; 3,3-Dimethyl-1,2-dithiolane; Tetrahydro-2-methyl-2-thiophenethiol; Tetrahydro-2-methyl-3-thiophenethiol; Diglycolic acid; Pyruvic acid; Glucosereductone; Ethylene carbonate; Glyoxylic acid; Formic anhydride	1.17289e+09	1.76547e+09	1.35172e+09	1.85329e+09	2.21334e+09	1.48875e+09	1.45846e+09	1.99117e+09	1.36157e+09	1.88136e+09	1.34972e+09	1.99677e+09	1.65704e+09	1.64091e+09	1.67317e+09	0.9807	down	0.832327	0.954392	0.168827	no
POS	POS_277.1042_408.3169_1	277.104	408.317	Midodrine	0.978378	C12H18N2O4	Benzenoids	Benzene and substituted derivatives	Methoxybenzenes	HMDB0014356	C07890	NA	gamma-Glutamylglutamic acid; D-gamma-Glutamyl-D-glutamic acid; Methyl 3-(2,3-dihydroxy-3-methylbutyl)-4-hydroxybenzoate; 4,5-Dihydro-6-(4-(imidazol-1-yl)phenyl)-5-methyl-3(2H)-pyridazinone; Pentaethylene glycol; Pirimicarb	2.26892e+07	2.14321e+07	2.35192e+07	2.42593e+07	2.96443e+07	1.94995e+07	1.5553e+07	2.61222e+07	2.72601e+07	2.23192e+07	2.08067e+07	2.70598e+07	2.3347e+07	2.35072e+07	2.31868e+07	1.0138	up	0.827997	0.953829	0.12597	no
POS	POS_146.0598_246.3131_1	146.06	246.313	Indole-3-carboxaldehyde	0.978155	C9H7NO	Organoheterocyclic compounds	Indoles and derivatives	Indoles	HMDB0029737	C08493	NA	Indole-3-carboxaldehyde; 1-Hydroxyisoquinoline; 4-Hydroxyquinoline; 4,1-Benzoxazepine; 1H-Indole-4-carboxaldehyde; Indole-7-carboxaldehyde	4.58994e+07	1.26375e+08	1.47335e+08	9.88296e+07	8.2567e+07	7.71653e+07	1.22055e+08	1.16626e+08	1.3265e+08	8.37702e+07	1.10872e+08	1.12031e+08	1.04681e+08	9.63618e+07	1.13001e+08	0.8528	down	0.273304	0.742979	0.716385	no
NEG	NEG_289.181_547.6138_1	289.181	547.614	Azatadine	0.977709	C20H22N2	Organoheterocyclic compounds	Benzocycloheptapyridines	NA	HMDB0014857	C07774	NA	Octinoxate; 1,9-Heptadecadiene-4,6-diyn-3-ol, (3R,9Z)-	3.87414e+06	6.78694e+06	8.60747e+06	2.08921e+07	4.29159e+06	4.65639e+06	1.18927e+07	6.54095e+06	1.23337e+07	3.61337e+06	1.39553e+07	1.46973e+07	9.34516e+06	8.18477e+06	1.05056e+07	0.7791	down	0.349456	0.776835	0.774798	no
POS	POS_257.0992_309.986_1	257.099	309.986	N-ethyl-2-(4-fluorophenyl)-1,3-benzoxazol-5-amine	0.977603	C15H13FN2O	Organoheterocyclic compounds	Azoles	Oxazoles	HMDB0255131	NA	NA	Cyclo(L-His-L-Pro); Mepirizole; 11-Mercaptoundecanoic acid; 9-Carboxymethoxymethylguanine	2.08665e+07	1.62402e+07	1.47179e+07	1.31486e+07	1.83066e+07	2.15008e+07	2.17349e+07	2.35549e+07	1.94583e+07	1.40395e+07	2.8386e+07	1.66425e+07	1.90497e+07	1.74634e+07	2.0636e+07	0.8463	down	0.257433	0.734823	0.57691	no
POS	POS_569.3136_349.0151_1	569.314	349.015	Anamorelin	0.977203	C31H42N6O3	Organic acids and derivatives	Carboxylic acids and derivatives	Amino acids, peptides, and analogues	HMDB0248383	NA	NA	Protoporphyrinogen IX; Enkephalinamide-Leu, Ala(2)-; 3-[18-(2-Carboxyethyl)-8,13-diethyl-3,7,12,17-tetramethyl-21,22,23,24-tetrahydroporphyrin-2-yl]propanoic acid; Tropicamide; 4-(8-Amino-1,2,3,4-tetrahydro-2-methyl-4-isoquinolinyl)-2-methoxyphenol; 5-(8-Amino-1,2,3,4-tetrahydro-2-methyl-4-isoquinolinyl)-2-methoxyphenol; 8-Methyl-8-azabicyclo[3.2.1]oct-3-yl 1H-indole-3-carboxylate	1.78401e+07	1.6484e+07	1.11822e+07	1.12992e+07	5.45201e+06	2.01114e+07	1.33205e+07	1.79685e+07	2.47443e+07	2.28132e+08	1.00196e+07	2.43376e+07	3.34076e+07	1.37281e+07	5.30871e+07	0.2586	down	0.184182	0.698439	1.51049	no
POS	POS_544.3392_561.4795_1	544.339	561.48	LysoPC(20:4/0:0)	0.977129	C28H50NO7P	Lipids and lipid-like molecules	Glycerophospholipids	Glycerophosphocholines	HMDB0010395	C04230	Glycerophospholipid metabolism;Efferocytosis;Choline metabolism in cancer	LysoPC(20:4/0:0); LysoPC(20:4(8Z,11Z,14Z,17Z)/0:0); LysoPC(18:1/0:0); LysoPC(18:1(11Z)/0:0); (S)-1-(Sec-Butyl)-N-((4,6-dimethyl-2-oxo-1,2-dihydropyridin-3-yl)methyl)-3-methyl-6-(6-(piperazin-1-yl)pyridin-3-yl)-1H-indole-4-carboxamide	3.15777e+09	4.89053e+09	4.6613e+09	5.90431e+09	3.86096e+09	3.02632e+09	3.43315e+09	5.42346e+09	5.11624e+09	4.15871e+09	6.55808e+09	4.22422e+09	4.53459e+09	4.2502e+09	4.81898e+09	0.882	down	0.375408	0.787551	0.472979	no
NEG	NEG_515.2879_454.5195_1	515.288	454.519	Probucol	0.977111	C31H48O2S2	Benzenoids	Benzene and substituted derivatives	Phenylpropanes	HMDB0015537	C07373	NA	NA	1.2166e+08	1.3649e+08	3.08688e+08	2.36548e+08	1.38718e+08	7.88006e+07	4.53619e+08	3.77043e+08	4.73306e+08	3.15558e+08	2.64036e+08	3.95964e+08	2.75036e+08	1.70151e+08	3.79921e+08	0.4479	down	0.00503311	0.395592	2.04045	yes
POS	POS_228.2682_474.6098_1	228.268	474.61	Pentadecylamine	0.97706	C15H33N	Organic nitrogen compounds	Organonitrogen compounds	Amines	HMDB0243828	NA	NA	Pentadecylamine; Germacrane	1.60489e+08	2.58266e+08	4.21269e+08	3.84413e+08	5.03911e+07	5.12849e+08	5.08701e+08	1.89766e+08	2.20724e+08	1.32125e+08	7.02894e+07	2.4831e+08	2.63133e+08	2.97946e+08	2.28319e+08	1.305	up	0.646355	0.887738	0.459302	no
NEG	NEG_514.2848_454.9522_1	514.285	454.952	LysoPC(18:4(6Z,9Z,12Z,15Z)/0:0)	0.976981	C26H46NO7P	Lipids and lipid-like molecules	Glycerophospholipids	Glycerophosphocholines	HMDB0010389	NA	NA	Taurocholic acid; Tauro-b-muricholic acid; Candoxatril; 2-[(3alpha,7alpha,12alpha-Trihydroxy-24-oxocholane-24-yl)amino]ethanesulfonic acid; Tauro-alpha-muricholic acid; 3-(1-((4-Carboxycyclohexyl)carbamoyl)cyclopentyl)-2-(2-methoxyethoxymethyl)propanoic acid 5-indanyl ester; Artefenomel	4.11315e+08	4.54398e+08	1.04918e+09	7.8847e+08	4.66366e+08	2.70329e+08	1.50579e+09	1.26061e+09	1.58967e+09	1.06093e+09	8.82224e+08	1.32094e+09	9.21685e+08	5.73343e+08	1.27003e+09	0.4514	down	0.00507653	0.395592	2.02948	yes
POS	POS_431.2759_492.4935_1	431.276	492.493	Butaprost	0.976556	C24H40O5	Lipids and lipid-like molecules	Fatty Acyls	Eicosanoids	HMDB0249457	NA	NA	1b,3a,12a-Trihydroxy-5b-cholanoic acid; 3a,6b,7b-Trihydroxy-5b-cholanoic acid; Cholic acid; Hyocholic acid; Ursocholic acid; Butaprost; Cycloate	1.94829e+08	2.82745e+08	3.38707e+08	2.57249e+08	2.51887e+08	1.72866e+08	5.20627e+08	3.80259e+08	2.54898e+08	2.93219e+08	3.26553e+08	3.64704e+08	3.03212e+08	2.49714e+08	3.5671e+08	0.7	down	0.0313454	0.53291	1.14651	yes
POS	POS_548.3702_584.493_1	548.37	584.493	LysoPC(20:2(11Z,14Z)/0:0)	0.976541	C28H54NO7P	Lipids and lipid-like molecules	Glycerophospholipids	Glycerophosphocholines	HMDB0010392	C04230	Glycerophospholipid metabolism;Efferocytosis;Choline metabolism in cancer	LysoPC(20:2(11Z,14Z)/0:0)	3.8413e+07	8.26655e+07	7.83786e+07	9.33036e+07	6.10826e+07	4.71502e+07	7.32708e+07	7.68942e+07	4.73765e+07	6.38678e+07	6.5993e+07	6.35869e+07	6.59986e+07	6.68322e+07	6.51649e+07	1.0256	up	0.945271	0.986818	0.0396069	no
POS	POS_277.2156_537.8532_1	277.216	537.853	Stearidonic acid	0.976193	C18H28O2	Lipids and lipid-like molecules	Fatty Acyls	Lineolic acids and derivatives	HMDB0006547	C16300	Biosynthesis of secondary metabolites;alpha-Linolenic acid metabolism	19-Norandrosterone; 19-Noretiocholanolone; Stearidonic acid; Octadeca-6,9,12,15-tetraenoic acid; 9,12-Octadecadiynoic acid; Bolandiol; Octadeca-2,4,6,8-tetraenoic acid; Hypogeic acid; Palmitoleic acid; Palmitelaidic acid; Dodecyl methacrylate; 3,5,5-Trimethyl-2-cyclohexen-1-one; 4-Acetyl-1-methylcyclohexene; 5-Isopropylbicyclo[3.1.0]hexan-2-one; (R)-Cryptone; exo-5,6-Dimethylbicyclo[2.2.1]hept-5-…	3.58617e+08	2.46803e+08	3.24823e+08	3.51309e+08	1.56e+08	2.44141e+08	1.67702e+08	3.4311e+08	3.39484e+08	1.73685e+08	8.77731e+07	2.45583e+08	2.53253e+08	2.80282e+08	2.26223e+08	1.239	up	0.295572	0.753699	0.757839	no
NEG	NEG_582.3779_593.119_1	582.378	593.119	2-Lysophosphatidylcholine	0.976143	C26H54NO7P	Lipids and lipid-like molecules	Glycerophospholipids	Glycerophosphocholines	HMDB0258493	NA	NA	LysoPC(18:0/0:0); 2-Lysophosphatidylcholine	9.70846e+07	1.48385e+08	1.17193e+08	9.34457e+07	1.28091e+08	1.52702e+08	1.52178e+08	7.65139e+07	1.09286e+08	1.5344e+08	1.94183e+08	1.27363e+08	1.29156e+08	1.22817e+08	1.35494e+08	0.9064	down	0.646603	0.887756	0.324874	no
NEG	NEG_257.1759_506.9584_1	257.176	506.958	Tetradecanedioic acid	0.976086	C14H26O4	Lipids and lipid-like molecules	Fatty Acyls	Fatty acids and conjugates	HMDB0000872	NA	NA	Tetradecanedioic acid; Diethyl decanedioate; Dibutyl adipate; 5Z-Dodecenoic acid	7.76627e+06	7.06399e+06	1.22658e+07	7.33024e+06	8.72278e+06	7.64449e+06	1.24896e+07	1.36278e+07	9.90896e+06	1.34337e+07	7.92159e+06	7.7608e+06	9.66133e+06	8.46559e+06	1.08571e+07	0.7797	down	0.104919	0.64083	0.849715	no
POS	POS_246.1808_42.2094_1	246.181	42.2094	2-Methylbutyroylcarnitine	0.975983	C12H23NO4	Lipids and lipid-like molecules	Fatty Acyls	Fatty acid esters	HMDB0000378	NA	NA	Isoleucylproline; Leucylproline; N,N,N-Trimethyl-L-alanyl-L-proline betaine; L-prolyl-L-leucine; Pro-Ile	3.58796e+07	5.25617e+07	6.42961e+07	4.87464e+07	4.39829e+07	2.86318e+07	3.84917e+07	5.88544e+07	5.76015e+07	3.91539e+07	3.30763e+07	6.41911e+07	4.71223e+07	4.56831e+07	4.85615e+07	0.9407	down	0.708378	0.912167	0.25347	no
NEG	NEG_306.1018_342.2152_1	306.102	342.215	2-(4-Morpholinyl)-8-phenyl-4H-1-benzopyran-4-one	0.975922	C19H17NO3	Organoheterocyclic compounds	Benzopyrans	1-benzopyrans	HMDB0244699	C15195	NA	Bupranolol	2.53427e+07	2.30813e+07	1.62904e+07	5.12352e+07	1.37698e+07	1.81689e+07	5.64795e+06	3.49612e+07	1.74744e+07	3.60403e+07	5.95243e+06	4.08714e+07	2.40697e+07	2.46481e+07	2.34913e+07	1.0492	up	0.594337	0.867629	0.700371	no
POS	POS_259.0913_414.5522_1	259.091	414.552	Arabinofuranosylthymine	0.975808	C10H14N2O6	Nucleosides, nucleotides, and analogues	Pyrimidine nucleosides	NA	HMDB0248554	NA	NA	Ribothymidine; Imidazoleacetic acid riboside; 3-Methyluridine; 2'-O-Methyluridine; 5-Hydroxymethyl-2'-deoxyuridine; Arabinofuranosylthymine; pyroglutamylglutamic acid; S-aminomethyldihydrolipoamide; 2,4-Dihydroxy-6,7-dimethoxy-2H-1,4-benzoxazin-3(4H)-one; 2,4-Dihydroxy-7,8-dimethoxy-2H-1,4-benzoxazin-3(4H)-one; 1-(10H-Phenothiazin-2-yl)ethanone; Morin-5'-sulfonic acid; Pyroglutamic acid; Pyrrolin…	2.71993e+07	1.66741e+07	1.49111e+07	2.34238e+07	1.72674e+07	1.1731e+07	1.60756e+07	2.53593e+07	2.18253e+07	2.04977e+07	1.14573e+07	2.69648e+07	1.94489e+07	1.85345e+07	2.03633e+07	0.9102	down	0.614023	0.874826	0.448304	no
NEG	NEG_131.035_175.3839_1	131.035	175.384	Glutaric acid	0.97545	C5H8O4	Organic acids and derivatives	Carboxylic acids and derivatives	Dicarboxylic acids and derivatives	HMDB0000661	C00489	Metabolic pathways;Microbial metabolism in diverse environments;Fatty acid degradation;Lysine degradation	Monoethyl malonic acid; Ethylmalonic acid; Glutaric acid; Methylsuccinic acid; Dimethylmalonic acid; 2-Acetolactate; 2-C-Methyl-1,4-erythrono-D-lactone; 2-Deoxy-L-ribono-1,4-lactone; Monomethyl succinate; Dimethyl malonate; gamma-Butyrolactone; Diacetyl; Ethenyl acetate; Methyl acrylate; Isocrotonic acid; 2-Butyne-1,4-diol; 2,2'-Bioxirane; Acetoacetaldehyde; Allyl formate; Cyclopropanecarboxylic …	4.52193e+07	3.98329e+07	4.85968e+07	1.1671e+08	5.13594e+07	4.06133e+07	4.62519e+07	6.53469e+07	5.21662e+07	5.44712e+07	5.24058e+07	4.73258e+07	5.50249e+07	5.70552e+07	5.29946e+07	1.0766	up	0.999692	0.999961	0.278679	no
POS	POS_153.0406_77.691_1	153.041	77.691	Xanthine	0.974994	C5H4N4O2	Organoheterocyclic compounds	Imidazopyrimidines	Purines and purine derivatives	HMDB0000292	C00385	Metabolic pathways;Biosynthesis of secondary metabolites;Microbial metabolism in diverse environments;Nucleotide metabolism;Purine metabolism;Caffeine metabolism;Biosynthesis of plant secondary metabolites;Biosynthesis of alkaloids derived from histidine and purine	Xanthine; Oxypurinol; Glycolic acid; Peracetic acid; Monomethyl carbonate	6.90492e+08	8.11261e+08	7.40987e+08	1.50961e+09	7.30272e+08	8.9352e+08	7.38104e+08	8.53123e+08	5.84423e+08	7.26891e+08	5.80695e+08	6.52291e+08	7.92639e+08	8.96023e+08	6.89254e+08	1.3	up	0.121068	0.648784	0.855208	no
POS	POS_262.1644_59.0765_1	262.164	59.0765	3-Hydroxyisovalerylcarnitine	0.97493	C12H23NO5	Lipids and lipid-like molecules	Fatty Acyls	Fatty acid esters	HMDB0061189	NA	NA	Hydroxyvalerylcarnitine; 3-Hydroxyisovalerylcarnitine; hydroxyisovaleroyl carnitine; 2-Hydroxyisovalerylcarnitine; Pinacidil pyridine N-oxide; Polyethylene, oxidized; Veliparib	1.23256e+07	2.00873e+07	2.09241e+07	1.2295e+07	1.93612e+07	1.59898e+07	1.49528e+07	2.17447e+07	2.45791e+07	1.69782e+07	1.68837e+07	2.59453e+07	1.85056e+07	1.68305e+07	2.01806e+07	0.834	down	0.204263	0.713108	0.694051	no
NEG	NEG_88.988_64.487_1	88.988	64.487	Oxalic acid	0.974754	C2H2O4	Organic acids and derivatives	Carboxylic acids and derivatives	Dicarboxylic acids and derivatives	HMDB0002329	C00209	Metabolic pathways;Microbial metabolism in diverse environments;Glyoxylate and dicarboxylate metabolism;Purine metabolism;Chloroalkane and chloroalkene degradation	Oxalic acid; Carbon dioxide	1.25496e+08	1.65294e+08	1.39759e+08	3.02663e+07	1.45665e+08	1.45558e+08	1.28372e+08	1.10984e+08	1.19606e+08	1.37558e+08	1.74813e+08	1.48615e+08	1.30999e+08	1.2534e+08	1.36658e+08	0.9172	down	0.494199	0.829351	0.63065	no
POS	POS_118.0649_246.3631_1	118.065	246.363	Indole	0.974723	C8H7N	Organoheterocyclic compounds	Indoles and derivatives	Indoles	HMDB0000738	C00463	Metabolic pathways;Biosynthesis of secondary metabolites;Tryptophan metabolism;Phenylalanine, tyrosine and tryptophan biosynthesis;Benzoxazinoid biosynthesis;Biosynthesis of various plant secondary metabolites;Protein digestion and absorption	Indole; Benzeneacetonitrile; Isoindole	9.29364e+06	3.00814e+07	3.54401e+07	2.441e+07	1.94478e+07	1.78563e+07	2.81563e+07	2.68489e+07	3.04827e+07	1.75868e+07	2.39885e+07	2.6104e+07	2.41414e+07	2.27549e+07	2.55279e+07	0.8914	down	0.408367	0.799039	0.603347	no
NEG	NEG_440.1326_278.9118_1	440.133	278.912	Folic acid	0.974713	C19H19N7O6	Organic acids and derivatives	Carboxylic acids and derivatives	Amino acids, peptides, and analogues	HMDB0000121	C00504	Metabolic pathways;Biosynthesis of cofactors;Folate biosynthesis;One carbon pool by folate;Biosynthesis of phenylpropanoids;Bile secretion;Vitamin digestion and absorption;Antifolate resistance	Folic acid; Dofetilide; Folcidin; Oxopurpureine; Lavendustin A	2.16934e+07	1.34795e+07	2.42316e+07	3.85163e+07	1.57053e+07	2.55455e+07	2.72468e+07	3.19318e+07	1.43505e+07	4.04584e+07	1.2738e+07	1.58227e+07	2.34767e+07	2.31953e+07	2.3758e+07	0.9763	down	0.962001	0.991554	0.532009	no
NEG	NEG_341.1087_45.7944_1	341.109	45.7944	Lactulose	0.974464	C12H22O11	Organic oxygen compounds	Organooxygen compounds	Carbohydrates and carbohydrate conjugates	HMDB0000740	C07064	NA	Melibiose; Cellobiose; D-Maltose; Alpha-Lactose; Sucrose; Lactulose; Isomaltose; Turanose; Kojibiose; Neotrehalose; Inulobiose; Mannobiose; DEAE-cellulose; Glucinol; Fagopyritol A1; beta-Lactose; D-Glucose, 4-O-beta-D-galactopyranosyl-; D-Fructose, 6-O-alpha-D-glucopyranosyl-; 6-O-alpha-D-Galactopyranosyl-D-galactopyranose; Gal-alpha1,2-Gal; Palatinose; (2R,3S,4R,5R)-2,4,5,6-Tetrahydroxy-3-[(2S,3…	3.27098e+07	2.05597e+07	1.31373e+08	2.31165e+07	1.03715e+08	4.15325e+07	4.19639e+07	9.36862e+07	1.11717e+08	1.03682e+08	1.28654e+08	6.77962e+07	7.50422e+07	5.88344e+07	9.125e+07	0.6448	down	0.116384	0.647993	1.39577	no
POS	POS_274.2737_476.1814_1	274.274	476.181	Palmitic acid	0.973971	C16H32O2	Lipids and lipid-like molecules	Fatty Acyls	Fatty acids and conjugates	HMDB0000220	C00249	Metabolic pathways;Fatty acid metabolism;Fatty acid biosynthesis;Fatty acid elongation;Fatty acid degradation;Cutin, suberine and wax biosynthesis;Biosynthesis of unsaturated fatty acids;Biosynthesis of plant secondary metabolites	Palmitic acid	5.74184e+08	4.1397e+08	4.67552e+08	9.56282e+08	4.54842e+08	5.47987e+08	5.28443e+08	4.91752e+08	5.3771e+08	5.29724e+08	6.41543e+08	5.52835e+08	5.58069e+08	5.69136e+08	5.47001e+08	1.0405	up	0.991038	0.997422	0.239403	no
POS	POS_333.14_55.4878_1	333.14	55.4878	Avobenzone	0.97392	C20H22O3	Phenylpropanoids and polyketides	Linear 1,3-diarylpropanoids	Chalcones and dihydrochalcones	HMDB0248746	NA	NA	Zanamivir; meta-O-Dealkylated flecainide; 4,7-Diphenyl-1,10-phenanthroline; N-Desmethylcitalopram; (1R*,3R*,3'S*)-1,2,3,4-Tetrahydro-1-(2-thio-3-pyrrolidinyl)-beta-carboline-3-carboxylic acid; Hexanesulfonic acid	2.92032e+07	5.59541e+07	4.45699e+07	1.17403e+08	7.7533e+07	6.45013e+07	4.68361e+07	8.8132e+07	6.27921e+07	6.53205e+07	1.28034e+08	6.59029e+07	7.05152e+07	6.48608e+07	7.61696e+07	0.8515	down	0.423275	0.804831	0.567561	no
NEG	NEG_195.051_42.6706_1	195.051	42.6706	Gluconic acid	0.973567	C6H12O7	Organic oxygen compounds	Organooxygen compounds	Carbohydrates and carbohydrate conjugates	HMDB0000625	C00257	Metabolic pathways;Biosynthesis of secondary metabolites;Microbial metabolism in diverse environments;Carbon metabolism;Pentose phosphate pathway	Galactonic acid; Gluconic acid; 1,3-Dimethyluric acid; 3,7-Dimethyluric acid; 1,9-Dimethyluric acid; Gulonic acid; 7,9-Dimethyluric acid; 1,7-Dimethyluric acid; D-Xylose; D-Ribose; D-Ribulose; L-Arabinose; L-Xylulose; D-Xylulose; 7-Methylhypoxanthine; L-Ribulose; 1-Methylhypoxanthine; D-Arabinose; (2R,3R,4R)-2,3,4,5-Tetrahydroxypentanal; 9-Deazaguanine; D-Threo-3-Pentulose; Hypoxanthine; Erythron…	3.11703e+08	6.41907e+08	9.1302e+08	3.12703e+08	7.20372e+08	6.014e+08	8.32745e+08	5.73136e+08	8.84402e+08	4.25483e+08	1.6133e+09	8.10255e+08	7.20035e+08	5.83518e+08	8.56553e+08	0.6812	down	0.178299	0.696216	1.09836	no
POS	POS_417.245_253.5353_1	417.245	253.535	Ramipril	0.973503	C23H32N2O5	Organic acids and derivatives	Carboxylic acids and derivatives	Amino acids, peptides, and analogues	HMDB0014324	NA	NA	1,6-Bis(cyclohexyloximinocarbonyl)hexane; Antalarmin; Quinacrine	5.82022e+07	6.10398e+07	4.33286e+07	1.09663e+08	5.87755e+07	4.96215e+07	3.26073e+07	7.25001e+07	2.9635e+07	3.63857e+07	3.00197e+07	2.99575e+07	5.0978e+07	6.34385e+07	3.85175e+07	1.647	up	0.0242069	0.523481	1.41623	yes
POS	POS_110.071_41.8939_1	110.071	41.8939	3,4-Diaminopyridine	0.97338	C5H7N3	Organoheterocyclic compounds	Pyridines and derivatives	Aminopyridines and derivatives	HMDB0246022	NA	NA	2-Hydrazinopyridine; 3,4-Diaminopyridine	2.72621e+07	6.74229e+07	6.15214e+07	3.38987e+07	7.11671e+07	6.1459e+07	4.39749e+07	5.33021e+07	6.76267e+07	3.59763e+07	8.68071e+07	9.14953e+07	5.84928e+07	5.37885e+07	6.31971e+07	0.8511	down	0.478613	0.825038	0.652998	no
POS	POS_137.0456_148.7639_1	137.046	148.764	2-Methoxybenzaldehyde	0.973051	C8H8O2	Benzenoids	Benzene and substituted derivatives	Benzoyl derivatives	HMDB0033766	NA	NA	Hypoxanthine; Erythronic acid; Threonic acid; Allopurinol; 2-Hydroxypurine; 2,3,4-Trihydroxybutanoic acid; 2,2,4-Trihydroxybutanoic acid	1.25389e+09	1.82588e+09	2.31137e+09	5.90937e+09	2.69545e+09	1.65745e+09	1.57986e+09	2.69351e+09	2.2715e+09	2.10089e+09	2.31314e+09	2.35103e+09	2.41361e+09	2.6089e+09	2.21832e+09	1.1761	up	0.870934	0.966492	0.146732	no
POS	POS_247.13_458.2968_1	247.13	458.297	Ellipticine	0.973032	C17H14N2	Organoheterocyclic compounds	Indoles and derivatives	Carbazoles	HMDB0251751	C09154	NA	gamma-Glutamylvaline; Aspartyl-Leucine; Leucyl-Aspartate; Descyclopropyl Abacavir; Epoxyeremopetasinorol; Annuionone A; Annuionone C; (8alpha,10beta,11beta)-3-Hydroxy-4,15-dinor-1(5)-xanthen-12,8-olide	1.59846e+07	1.29691e+07	2.56207e+07	1.23413e+07	1.56275e+07	1.63363e+07	3.17481e+07	1.57589e+07	1.33516e+07	1.4822e+07	2.09012e+07	1.62611e+07	1.76435e+07	1.64799e+07	1.88071e+07	0.8763	down	0.501373	0.832592	0.440313	no
NEG	NEG_407.2804_492.3986_1	407.28	492.399	Cholic acid	0.972766	C24H40O5	Lipids and lipid-like molecules	Steroids and steroid derivatives	Bile acids, alcohols and derivatives	HMDB0000619	C00695	Metabolic pathways;Primary bile acid biosynthesis;Secondary bile acid biosynthesis;Bile secretion	1b,3a,12a-Trihydroxy-5b-cholanoic acid; 3a,6b,7b-Trihydroxy-5b-cholanoic acid; Cholic acid; Hyocholic acid; Ursocholic acid; Butaprost; Tetradecanoylcarnitine	6.95594e+08	1.00428e+09	1.13124e+09	1.08582e+09	8.25724e+08	5.46385e+08	1.73167e+09	1.36483e+09	9.2257e+08	1.072e+09	9.49243e+08	1.30659e+09	1.053e+09	8.81507e+08	1.22448e+09	0.7199	down	0.0534702	0.57505	1.0736	no
POS	POS_149.0958_491.579_1	149.096	491.579	6,7-Dihydro-2,5-dimethyl-5H-cyclopentapyrazine	0.972646	C9H12N2	Organoheterocyclic compounds	Diazines	Pyrazines	HMDB0039831	NA	NA	4-Phenyl-3-buten-2-ol; 2',4'-Dimethylacetophenone; Anisole, p-propenyl-; Butyrophenone	7.15554e+07	3.89107e+07	3.83853e+07	9.2109e+07	3.59506e+07	4.65501e+07	7.10978e+07	6.886e+07	6.13021e+07	4.52052e+07	4.92253e+07	6.6685e+07	5.71531e+07	5.39102e+07	6.03959e+07	0.8926	down	0.375896	0.787584	0.688488	no
NEG	NEG_303.2332_587.6315_1	303.233	587.632	Arachidonic acid	0.972522	C20H32O2	Lipids and lipid-like molecules	Fatty Acyls	Fatty acids and conjugates	HMDB0001043	C00219	Metabolic pathways;Arachidonic acid metabolism;Linoleic acid metabolism;Biosynthesis of unsaturated fatty acids;Ferroptosis;Necroptosis;Platelet activation;Fc epsilon RI signaling pathway;Fc gamma R-mediated phagocytosis;Regulation of lipolysis in adipocytes;GnRH signaling pathway;Ovarian steroidogenesis;Oxytocin signaling pathway;Aldosterone synthesis and secretion;Vascular smooth muscle contrac…	Arachidonic acid; Cis-8,11,14,17-Eicosatetraenoic acid; Mesterolone; Drostanolone; 5,8,11,14-Icosatetraenoic Acid; Mestaline; Methandriol; Perillyl alcohol; Alpha-Pinene-oxide; (E)-3,7-Dimethyl-1,5,7-octatrien-3-ol; p-Mentha-1(6),8-dien-3-ol; cis-2-Thujen-4-ol; Piperitone; (S)-9,10-Cyclo-p-menth-1-en-4-ol; (2S,4R)-p-Mentha-1(7),5-dien-2-ol; Teresantalol; (+)-cis-Carveol; 3-Pinanone; (R)-Piperiton…	7.06948e+09	6.55286e+09	6.45195e+09	6.96353e+09	6.80613e+09	6.87994e+09	9.31239e+09	7.5263e+09	7.07417e+09	5.69804e+09	8.2563e+09	6.53753e+09	7.09405e+09	6.78732e+09	7.40079e+09	0.9171	down	0.345049	0.7746	0.371871	no
POS	POS_119.0852_491.5872_1	119.085	491.587	4-Methylstyrene	0.972098	C9H10	Benzenoids	Benzene and substituted derivatives	Styrenes	HMDB0246518	NA	NA	4-Methylstyrene	2.45634e+07	1.47032e+07	2.00318e+07	2.79916e+07	1.70188e+07	1.90235e+07	2.76034e+07	2.68038e+07	2.31331e+07	1.83259e+07	1.91107e+07	2.83839e+07	2.22244e+07	2.05554e+07	2.38935e+07	0.8603	down	0.230405	0.724824	0.657329	no
NEG	NEG_187.0977_394.2065_1	187.098	394.206	Azelaic acid	0.972032	C9H16O4	Lipids and lipid-like molecules	Fatty Acyls	Fatty acids and conjugates	HMDB0000784	C08261	NA	Azelaic acid; Nonate; cis- and trans-Ethyl 2,4-dimethyl-1,3-dioxolane-2-acetate; (+/-)-Ethyl 3-acetoxy-2-methylbutyrate; (+/-)-Methyl 5-acetoxyhexanoate; Butyl ethyl malonate; 2,4-Dimethylpimelic acid; Methylpyrazine; 1-Vinylimidazole; 2-Aminopyridine; 4-ene-Valproic acid; 2-ene-Valproic acid; (3Z)-2-Propylpent-3-enoic acid; (3E)-2-Propylpent-3-enoic acid; Ethyl (±)-2-methyl-4-pentenoate; 2,3-Oct…	1.83909e+08	1.4482e+08	1.49022e+08	2.05877e+08	1.53671e+08	1.70151e+08	1.28904e+08	2.74583e+08	2.12075e+08	2.03274e+08	1.37559e+08	2.81045e+08	1.87074e+08	1.67908e+08	2.0624e+08	0.8141	down	0.288281	0.750368	0.679841	no
NEG	NEG_265.148_603.1312_1	265.148	603.131	Trimetazidine	0.971968	C14H22N2O3	Benzenoids	Benzene and substituted derivatives	Phenylmethylamines	HMDB0259235	NA	NA	NA	4.85015e+09	3.26977e+09	1.36078e+09	1.5082e+10	1.93678e+09	3.10446e+09	1.20112e+09	8.7607e+09	3.31459e+09	3.50671e+09	7.22472e+08	7.17884e+09	4.52403e+09	4.934e+09	4.11407e+09	1.1993	up	0.728825	0.91891	0.806763	no
POS	POS_188.0704_246.298_1	188.07	246.298	L-Tryptophan	0.971966	C11H12N2O2	Organoheterocyclic compounds	Indoles and derivatives	Indolyl carboxylic acids and derivatives	HMDB0000929	C00078	Metabolic pathways;Biosynthesis of secondary metabolites;2-Oxocarboxylic acid metabolism;Biosynthesis of amino acids;Biosynthesis of cofactors;Glycine, serine and threonine metabolism;Tryptophan metabolism;Phenylalanine, tyrosine and tryptophan biosynthesis;Indole alkaloid biosynthesis;Biosynthesis of various alkaloids;Glucosinolate biosynthesis;Staurosporine biosynthesis;Biosynthesis of various …	Indoleacrylic acid; 6-Chloro-N-(1-methylethyl)-1,3,5-triazine-2,4-diamine	6.74467e+08	2.17681e+09	2.62238e+09	1.82278e+09	1.33052e+09	1.24029e+09	2.06446e+09	2.03371e+09	2.26672e+09	1.33264e+09	1.74483e+09	1.90062e+09	1.76752e+09	1.64454e+09	1.8905e+09	0.8699	down	0.347746	0.775754	0.66571	no
NEG	NEG_327.2332_585.2828_1	327.233	585.283	Docosahexaenoic acid	0.971816	C22H32O2	Lipids and lipid-like molecules	Fatty Acyls	Fatty acids and conjugates	HMDB0002183	C06429	Biosynthesis of unsaturated fatty acids	Docosahexaenoic acid; Docosahexaenoicacid(DHA); 9-cis Retinol Acetate; (4E,7E,10Z,13E,16E,19E)-Docosa-4,7,10,13,16,19-hexaenoic acid; Promestrienum; Fenipentol; 4-Tert-Amylphenol	4.4993e+09	4.14039e+09	4.50865e+09	4.8975e+09	4.24151e+09	4.09907e+09	4.40948e+09	3.82489e+09	3.51193e+09	3.12258e+09	3.95828e+09	2.9223e+09	4.01132e+09	4.39773e+09	3.62491e+09	1.2132	up	0.0223692	0.514621	0.909663	no
POS	POS_103.0387_121.9584_1	103.039	121.958	Methyl pyruvate	0.971773	C4H6O3	Organic acids and derivatives	Keto acids and derivatives	Alpha-keto acids and derivatives	HMDB0254610	NA	NA	2-Ketobutyric acid; Acetoacetic acid; 2-Methyl-3-oxopropanoic acid; Succinic acid semialdehyde; Acetic anhydride; Methyl pyruvate; Propylene carbonate	1.12411e+08	9.56615e+07	1.0127e+08	3.91157e+07	1.01094e+08	1.25398e+08	1.09334e+08	8.89167e+07	1.0163e+08	1.3278e+08	1.39257e+08	1.11113e+08	1.04832e+08	9.5825e+07	1.13838e+08	0.8418	down	0.273904	0.743218	0.700619	no
POS	POS_570.3546_570.5422_1	570.355	570.542	LysoPC(22:5(4Z,7Z,10Z,13Z,16Z)/0:0)	0.971678	C30H52NO7P	Lipids and lipid-like molecules	Glycerophospholipids	Glycerophosphocholines	HMDB0010402	C04230	Glycerophospholipid metabolism;Efferocytosis;Choline metabolism in cancer	LysoPC(22:5(4Z,7Z,10Z,13Z,16Z)/0:0); LysoPC(22:5(7Z,10Z,13Z,16Z,19Z)/0:0); LysoPC(20:2(11Z,14Z)/0:0)	1.44582e+08	2.02467e+08	2.34107e+08	1.6991e+08	1.43586e+08	1.05827e+08	4.33499e+08	3.78203e+08	3.18497e+08	1.68459e+08	3.05592e+08	1.38156e+08	2.28574e+08	1.66746e+08	2.90401e+08	0.5742	down	0.0486058	0.571619	1.33567	yes
NEG	NEG_144.0666_192.7924_1	144.067	192.792	Isobutyrylglycine	0.971513	C6H11NO3	Organic acids and derivatives	Carboxylic acids and derivatives	Amino acids, peptides, and analogues	HMDB0000730	NA	NA	Isobutyrylglycine; N-Butyrylglycine; Allysine; 4-Acetamidobutanoic acid; Methyl aminolevulinate; L-cis-4-(Hydroxymethyl)-2-pyrrolidinecarboxylic acid; L-trans-5-Hydroxy-2-piperidinecarboxylic acid; N-(2-Carboxymethyl)-morpholine; N-methylhydroxyproline; 2-Piperidinone; 1-Pyrrolidinecarboxaldehyde; 2,5-Dihydro-2,4-dimethyloxazole; 2-Ethyl-2-oxazoline; 4,4-Dimethyl-2-oxazoline; N,N-Dimethylacrylami…	1.17318e+07	2.34736e+07	1.65683e+07	4.81769e+07	1.94494e+07	2.46602e+07	2.3708e+07	2.31157e+07	1.9994e+07	1.39949e+07	3.68881e+07	2.5909e+07	2.39725e+07	2.40101e+07	2.3935e+07	1.0031	up	0.819044	0.951384	0.16843	no
POS	POS_459.2229_445.9251_1	459.223	445.925	Avitriptan	0.971223	C22H30N6O3S	Organoheterocyclic compounds	Indoles and derivatives	Tryptamines and derivatives	HMDB0248744	NA	NA	2-Hydroxy-3-[(2-carboxyethyl)thio]-3-[2-(8-phenyloctyl)phenyl]propanoic acid; Bacmecillinam; 2,4-Bis(2-methoxyethoxy)-1,3,5-triazine; Propazine; Terbuthylazine; Trietazine	1.87337e+07	1.28911e+07	7.71858e+06	1.21422e+07	1.24821e+07	7.54796e+06	4.19128e+06	5.85926e+06	5.67639e+06	3.98735e+06	3.97912e+06	9.27452e+06	8.70696e+06	1.19193e+07	5.49465e+06	2.1692	up	0.00265993	0.344086	1.9058	yes
POS	POS_72.0806_53.4187_1	72.0806	53.4187	Pyrrolidine	0.971101	C4H9N	Organoheterocyclic compounds	Pyrrolidines	NA	HMDB0031641	NA	NA	Pyrrolidine; 1-Ethylaziridine	1.16849e+09	1.29795e+09	1.11813e+09	1.12958e+09	1.20442e+09	1.35832e+09	1.20677e+09	1.23617e+09	1.11886e+09	1.24614e+09	1.1735e+09	1.179e+09	1.20311e+09	1.21281e+09	1.1934e+09	1.0163	up	0.702077	0.910245	0.128917	no
POS	POS_185.0419_39.0703_1	185.042	39.0703	3-Hydroxymethylglutaric acid	0.970995	C6H10O5	Lipids and lipid-like molecules	Fatty Acyls	Fatty acids and conjugates	HMDB0000355	C03761	NA	Dibenzothiophene; 2-Hydroxyadipic acid; 3-Hydroxyadipic acid; 3-Hydroxymethylglutaric acid; Levoglucosan; Diethyl dicarbonate; D-1,5-Anhydrofructose; 1,2,4-Benzotriazin-3-amine 1-oxide; 2,5-Anhydro-D-mannose; 3-Deoxyglucosone; (2S)-2-[(2S,3S,4R)-3,4-Dihydroxyoxolan-2-yl]-2-hydroxyacetaldehyde; 1,1'-Carbonyldiimidazole; 2-(2-Hydroxy-1-oxopropoxy)propionic acid; Conduritol epoxide	1.07442e+08	5.75904e+07	5.89956e+07	6.08457e+07	5.48994e+07	9.28771e+07	9.20602e+07	5.71457e+07	4.19779e+07	8.64809e+07	7.18198e+07	6.95292e+07	7.0972e+07	7.21083e+07	6.98356e+07	1.0325	up	0.866312	0.964982	0.258468	no
NEG	NEG_427.2249_587.4815_1	427.225	587.481	Irbesartan	0.970775	C25H28N6O	Benzenoids	Benzene and substituted derivatives	Biphenyls and derivatives	HMDB0015163	C07469	NA	Irbesartan; Bedoradrine; Falipamil; 20, 22-Dihydrodigoxigenin; Viprostol; Methyl (1S,17R)-17-(2-methoxyethyl)-3,13-diazapentacyclo[13.3.1.02,10.04,9.013,18]nonadeca-2(10),4,6,8-tetraene-1-carboxylate; Centpropazine; Corynantheidine; Methoxyfenozide; Modecainide; Pentamorphone	1.01576e+07	8.70586e+06	9.04218e+06	5.86085e+06	9.85575e+06	1.07534e+07	1.38379e+07	1.05482e+07	9.85036e+06	9.07616e+06	1.74872e+07	9.97965e+06	1.04296e+07	9.06259e+06	1.17966e+07	0.7682	down	0.0925356	0.626088	0.884873	no
NEG	NEG_201.0255_36.2179_1	201.026	36.2179	Bergaptol	0.970546	C11H6O4	Phenylpropanoids and polyketides	Coumarins and derivatives	Furanocoumarins	HMDB0013679	C00758	Biosynthesis of secondary metabolites;Biosynthesis of various plant secondary metabolites;Biosynthesis of phenylpropanoids	Ethionamide; Allantoxanamide	3.98392e+07	5.32343e+07	1.2724e+08	7.35258e+07	6.54486e+07	8.7146e+07	6.20624e+07	5.90166e+07	9.44071e+07	8.52455e+07	6.96627e+07	5.67089e+07	7.27948e+07	7.44056e+07	7.11839e+07	1.0453	up	0.980061	0.995531	0.226306	no
NEG	NEG_101.0244_44.8891_1	101.024	44.8891	2-Methyl-3-oxopropanoic acid	0.97047	C4H6O3	Organic oxygen compounds	Organooxygen compounds	Carbonyl compounds	HMDB0001172	C00349	Valine, leucine and isoleucine degradation	2-Ketobutyric acid; Acetoacetic acid; 2-Methyl-3-oxopropanoic acid; Succinic acid semialdehyde; Acetic anhydride; Methyl pyruvate; Propylene carbonate; Acrolein; Ketene; Oxirene	6.3239e+07	6.43147e+07	1.18049e+08	5.9667e+07	1.08796e+08	8.03344e+07	8.72928e+07	8.30937e+07	1.02198e+08	8.62085e+07	1.45276e+08	9.85222e+07	9.14159e+07	8.23999e+07	1.00432e+08	0.8205	down	0.176019	0.695155	0.819801	no
POS	POS_433.2315_573.8479_1	433.231	573.848	Forskolin	0.970432	C22H34O7	Lipids and lipid-like molecules	Prenol lipids	Triterpenoids	HMDB0252457	C09076	NA	Vesatolimod; Norcholic acid; Prolyl-Threonine; Sakacin P; N2,N5-Diacetylornithine; [(2S,3R)-2-Amino-3-hydroxybutanoyl] (2S)-pyrrolidine-2-carboxylate; Threoninyl-Proline	3.05502e+07	3.74196e+07	3.27334e+07	2.09921e+07	3.87136e+07	4.04624e+07	2.75632e+07	2.22329e+07	2.97853e+07	3.29606e+07	4.11781e+07	2.29272e+07	3.14599e+07	3.34786e+07	2.94412e+07	1.1371	up	0.368417	0.784163	0.568311	no
NEG	NEG_629.4552_587.5668_1	629.455	587.567	trans-1,4-Bis[[1-cyclohexyl-3-(4-dimethylamino phenyl)ureido]methyl]cyclohexane	0.970225	C38H58N6O2	Benzenoids	Benzene and substituted derivatives	N-phenylureas	HMDB0255813	NA	NA	trans-1,4-Bis[[1-cyclohexyl-3-(4-dimethylamino phenyl)ureido]methyl]cyclohexane; Pamaquine; 2,6-Cyclolycopene-1,5-diol	1.05387e+08	9.54126e+07	8.8305e+07	3.57437e+07	9.40478e+07	9.85933e+07	1.57068e+08	8.95293e+07	1.0353e+08	1.09966e+08	1.7958e+08	1.08594e+08	1.0548e+08	8.62482e+07	1.24711e+08	0.6916	down	0.0812142	0.61409	1.12787	no
POS	POS_745.4194_316.615_1	745.419	316.615	Ophiopogonin C'	0.970069	C39H62O12	Lipids and lipid-like molecules	Steroids and steroid derivatives	Steroidal glycosides	HMDB0029312	NA	NA	Ophiopogonin C'; Pyrenedecanoic acid	2.01324e+07	1.53726e+07	9.33904e+06	2.92916e+07	1.57418e+07	1.85227e+07	6.46368e+06	1.71507e+07	9.00128e+06	1.31259e+07	5.95792e+06	1.19534e+07	1.43378e+07	1.80667e+07	1.06088e+07	1.703	up	0.0385409	0.548233	1.44431	yes
NEG	NEG_554.3467_574.2275_1	554.347	574.228	1-Palmitoylphosphatidylcholine	0.970042	C24H50NO7P	Lipids and lipid-like molecules	Glycerophospholipids	Glycerophosphocholines	HMDB0256091	NA	NA	LysoPE(20:0/0:0); LysoPC(17:0/0:0); LysoPC(16:0/0:0); 1-Palmitoylphosphatidylcholine	3.83202e+08	4.2445e+08	4.35158e+08	3.91179e+08	4.20109e+08	4.21126e+08	4.18255e+08	3.28844e+08	3.72238e+08	4.4652e+08	5.5382e+08	4.21658e+08	4.18047e+08	4.12537e+08	4.23556e+08	0.974	down	0.854226	0.961395	0.195035	no
POS	POS_225.1094_353.6609_1	225.109	353.661	1-Methyl-6-phenyl-1H-imidazo[4,5-b]pyridin-2-amine	0.969626	C13H12N4	Organoheterocyclic compounds	Pyridines and derivatives	Phenylpyridines	HMDB0041008	C16038	Pathways in cancer;Chemical carcinogenesis - DNA adducts;Chemical carcinogenesis - reactive oxygen species;Prostate cancer	2,6-Diamino-9-(2-hydroxyethoxymethyl)purine; Sebacic acid; R-2-Hydroxy-3-methylbutanoic acid 3-Methylbutanoyl; 1,4-Butanediol diglycidyl ether; Dihydrolipoamide; 6-Amino-9H-purine-9-propanoic acid	7.17793e+06	1.85513e+07	1.37324e+07	7.63775e+06	2.0661e+07	6.87172e+06	1.26806e+07	1.35695e+07	1.17738e+07	1.03702e+07	1.00441e+07	2.06203e+07	1.28076e+07	1.24387e+07	1.31764e+07	0.944	down	0.586548	0.864256	0.500064	no
NEG	NEG_115.0036_57.3131_1	115.004	57.3131	Fumaric acid	0.969598	C4H4O4	Organic acids and derivatives	Carboxylic acids and derivatives	Dicarboxylic acids and derivatives	HMDB0000134	C00122	Metabolic pathways;Biosynthesis of secondary metabolites;Microbial metabolism in diverse environments;Carbon metabolism;Degradation of aromatic compounds;Citrate cycle (TCA cycle);Pyruvate metabolism;Butanoate metabolism;Oxidative phosphorylation;Other carbon fixation pathways;Alanine, aspartate and glutamate metabolism;Arginine biosynthesis;Tyrosine metabolism;Phenylalanine metabolism;Nicotinate…	Fumaric acid; Maleic acid; But-2-enedioic acid	7.35334e+07	1.00722e+08	6.24951e+07	1.55091e+08	1.30875e+08	1.09748e+08	8.35043e+07	9.7286e+07	5.75374e+07	9.76615e+07	9.96234e+07	1.04898e+08	9.77479e+07	1.05411e+08	9.00851e+07	1.1701	up	0.46306	0.818983	0.472194	no
NEG	NEG_110.9758_645.1788_1	110.976	645.179	Methyl sulfate	0.969467	CH4O4S	Organic acids and derivatives	Organic sulfuric acids and derivatives	Sulfuric acid esters	HMDB0254614	C02704	NA	Methyl sulfate	5.10026e+07	4.5301e+07	4.65007e+07	3.64476e+07	5.04488e+07	6.22157e+07	5.8823e+07	4.30557e+07	4.28431e+07	4.79352e+07	7.04348e+07	4.88196e+07	5.0319e+07	4.86527e+07	5.19852e+07	0.9359	down	0.571818	0.858583	0.285881	no
POS	POS_302.245_573.0515_1	302.245	573.052	2,6 Dimethylheptanoyl carnitine	0.969454	C16H31NO4	Lipids and lipid-like molecules	Fatty Acyls	Fatty acid esters	HMDB0006320	NA	NA	Trihexyphenidyl; Deramciclane; Retinal; 11-cis-Retinaldehyde; 9-cis-Retinal; 13-cis-Retinal; (2Z,4E,6E,8E)-3,7-Dimethyl-9-(2,6,6-trimethylcyclohex-1-en-1-yl)nona-2,4,6,8-tetraenal; Lynestrenol	4.74648e+07	2.8762e+07	3.69023e+07	1.83767e+07	3.40128e+07	5.68676e+07	3.51675e+07	5.12255e+07	5.28233e+07	1.67267e+07	5.08298e+07	5.59701e+07	4.04274e+07	3.70644e+07	4.37905e+07	0.8464	down	0.549825	0.850169	0.473972	no
POS	POS_709.2669_443.3299_1	709.267	443.33	Secoisolariciresinol 9,9'-diglucoside	0.969408	C32H46O16	Lignans, neolignans and related compounds	Lignan glycosides	NA	HMDB0036323	C22584	NA	Secoisolariciresinol 9,9'-diglucoside; 19-Hydroxydeacetylnomilinic acid 17-beta-D-glucopyranoside; Methyl helianthenoate F glucoside; Methyl (R)-8-Hydroxy-9-decene-4,6-diynoate glucoside; 1,2-Bis(6-methoxy-1h-benzimidazol-2-yl)ethane-1,2-diol; Benzamide, 3,4-dichloro-N-methyl-N-(2-(1-pyrrolidinyl)cyclohexyl)-, trans-	1.80068e+07	1.71959e+07	1.73574e+07	1.20625e+07	1.91004e+07	2.11993e+07	2.05681e+07	1.46071e+07	1.88356e+07	1.68423e+07	2.89736e+07	1.86757e+07	1.86187e+07	1.7487e+07	1.97504e+07	0.8854	down	0.380335	0.789719	0.496268	no
NEG	NEG_377.0855_44.4708_1	377.086	44.4708	Sucrose	0.969319	C12H22O11	Organic oxygen compounds	Organooxygen compounds	Carbohydrates and carbohydrate conjugates	HMDB0000258	C00089	Metabolic pathways;Biosynthesis of secondary metabolites;Galactose metabolism;Starch and sucrose metabolism;ABC transporters;Phosphotransferase system (PTS);Carbohydrate digestion and absorption;Taste transduction	2,2-Dichloro-12-(4-chlorophenyl)dodecanoic acid; Melibiose; Cellobiose; D-Maltose; Alpha-Lactose; Sucrose; Lactulose; Isomaltose; Turanose; Kojibiose; Neotrehalose; Inulobiose; Mannobiose; DEAE-cellulose; Glucinol; Fagopyritol A1; beta-Lactose; D-Glucose, 4-O-beta-D-galactopyranosyl-; D-Fructose, 6-O-alpha-D-glucopyranosyl-; 6-O-alpha-D-Galactopyranosyl-D-galactopyranose; Gal-alpha1,2-Gal; Palati…	2.86096e+08	1.38962e+08	8.49046e+08	2.4864e+08	7.87187e+08	2.32589e+08	5.11379e+08	9.04538e+08	6.52e+08	1.40819e+09	7.99079e+08	5.92584e+08	6.17525e+08	4.23753e+08	8.11296e+08	0.5223	down	0.0418052	0.553523	1.72466	yes
POS	POS_489.1136_43.8864_1	489.114	43.8864	Cytidine-5'-diphosphocholine	0.96922	C14H26N4O11P2	Nucleosides, nucleotides, and analogues	Pyrimidine nucleotides	Pyrimidine ribonucleotides	HMDB0260340	NA	NA	Cytidine-5'-diphosphocholine; Atecegatran; (5R,6S)-3-(Aminomethyl)-6-[(1R)-1-hydroxyethyl]-7-oxo-4-thia-1-azabicyclo[3.2.0]hept-2-ene-2-carboxylic acid; 3-Pyroglutamylthiazolidine-4-carboxylic acid	2.68082e+07	1.87923e+08	9.34476e+07	1.17552e+08	1.2559e+08	1.34787e+08	1.0222e+08	9.9566e+07	1.06031e+08	6.35342e+07	1.26988e+08	1.5682e+08	1.11772e+08	1.14351e+08	1.09193e+08	1.0472	up	0.841853	0.957368	0.303741	no
POS	POS_149.0231_526.9294_1	149.023	526.929	Phthalic anhydride	0.969079	C8H4O3	Organoheterocyclic compounds	Benzofurans	Benzofuranones	HMDB0256501	NA	NA	Phthalic anhydride; 2,4-Diaminopyrimidine; 3-Hydrazinylpyridazine	2.18924e+08	1.66689e+08	1.4694e+08	3.36655e+08	1.5858e+08	1.89098e+08	2.10878e+08	2.42016e+08	2.05098e+08	1.62088e+08	2.13723e+08	2.18537e+08	2.05769e+08	2.02814e+08	2.08724e+08	0.9717	down	0.653128	0.890482	0.415426	no
POS	POS_304.1751_252.6187_1	304.175	252.619	Pimelylcarnitine	0.969077	C14H25NO6	Lipids and lipid-like molecules	Fatty Acyls	Fatty acid esters	HMDB0013328	NA	NA	Pimelylcarnitine; O-Pimeloylcarnitine; Aditoprim; Triethylene glycol dimethacrylate	2.52612e+08	4.26751e+08	6.94868e+08	1.09447e+09	4.10115e+08	3.16034e+08	5.72689e+08	7.34979e+08	4.1789e+08	5.26569e+08	1.11294e+08	2.24853e+08	4.81927e+08	5.32476e+08	4.31379e+08	1.2344	up	0.500257	0.832275	0.628018	no
NEG	NEG_353.2332_492.7539_1	353.233	492.754	13,14-Dihydro-15-keto PGF2a	0.969076	C20H34O5	Lipids and lipid-like molecules	Fatty Acyls	Eicosanoids	HMDB0004685	NA	NA	Prostaglandin F2a; Prostaglandin E1; 11,12,15-THETA; 13,14-Dihydro-15-keto PGF2a; 8-Isoprostaglandin F2a; Prostaglandin D1; 11b-PGF2a; Sterebin G; 15-keto-PGF1alpha; Isoprostane F2alpha-I; 13,14-Dihydro-15-keto-PGE1; Grayanotoxin; 5,6beta-Dihydro PGI2; (E,Z)-(1R,2R,3R,5S)-7-(3,5-Dihydroxy-2-((3S)-(3-hydroxy-1-octenyl))cyclopentyl)-5-heptenoic acid; Annosquamosin B; 5alpha-Androstane-3beta,7alpha,…	1.97175e+08	1.53732e+08	5.96813e+07	1.98342e+08	1.34032e+08	1.33732e+08	1.26194e+08	2.24246e+08	8.74916e+07	1.2904e+08	1.16743e+08	8.3107e+07	1.3696e+08	1.46116e+08	1.27804e+08	1.1433	up	0.611254	0.874349	0.615568	no
NEG	NEG_298.0698_128.5758_1	298.07	128.576	Besifovir	0.968764	C10H14N5O4P	Organoheterocyclic compounds	Imidazopyrimidines	Purines and purine derivatives	HMDB0249090	NA	NA	D-4'-Phosphopantothenate; (Z)-N-Coumaroyl-5-hydroxyanthranilic acid; Marshdine; Besifovir; Neplanocin A; Cridanimod; Furegrelate; Marcanine A	6.19897e+07	5.08439e+07	4.9313e+07	3.32207e+08	5.29506e+07	6.85848e+07	5.61881e+07	1.1579e+08	1.8609e+07	4.23144e+07	4.21087e+07	3.84959e+07	7.74496e+07	1.02648e+08	5.22509e+07	1.9645	up	0.208994	0.715162	1.19265	no
NEG	NEG_181.0507_254.5364_1	181.051	254.536	Hydroxyphenyllactic acid	0.968703	C9H10O4	Phenylpropanoids and polyketides	Phenylpropanoic acids	NA	HMDB0000755	C03672	NA	Homovanillic acid; Isohomovanillic acid; 3,4-Dihydroxyhydrocinnamic acid; Hydroxyphenyllactic acid; HPHPA; 2,6-Dimethoxybenzoic acid; 2',6'-Dihydroxy-4'-methoxyacetophenone; (±)-2-Hydroxy-3-(2-hydroxyphenyl)propanoic acid; Maltol propionate; 2',4'-Dihydroxy-6'-methoxyacetophenone; 3,5-Dihydroxyphenylpropionic acid; (2R,3S,4R,5R)-2-Fluoro-3,4,5,6-tetrahydroxyhexanal; 2-Deoxy-2-fluoro-alpha-D-galac…	5.35329e+07	1.05229e+08	8.52575e+07	9.81654e+07	9.51181e+07	6.06152e+07	6.6963e+07	7.09843e+07	1.4966e+08	7.00779e+07	1.25903e+08	2.07339e+08	9.90705e+07	8.29864e+07	1.15155e+08	0.7207	down	0.280862	0.745893	0.773968	no
POS	POS_113.0344_86.6861_1	113.034	86.6861	Uracil	0.968566	C4H4N2O2	Organoheterocyclic compounds	Diazines	Pyrimidines and pyrimidine derivatives	HMDB0000300	C00106	Metabolic pathways;Nucleotide metabolism;Pyrimidine metabolism;beta-Alanine metabolism;Pantothenate and CoA biosynthesis	Uracil; 4-Carboxypyrazole; Pyridazine-3,6-diol	1.23718e+08	1.85779e+08	1.90327e+08	8.95999e+08	1.75422e+08	1.07107e+08	1.80844e+08	1.99854e+08	2.13935e+08	2.11099e+08	1.49119e+08	1.29138e+08	2.30195e+08	2.79725e+08	1.80665e+08	1.5483	up	0.675183	0.897984	0.427172	no
NEG	NEG_357.1037_43.2221_1	357.104	43.2221	Chrysoobtusin	0.968388	C19H18O7	Benzenoids	Anthracenes	Anthraquinones	HMDB0034218	C17669	NA	Lactobionic acid; alpha-CEHC sulfate; Avenic acid A; N2-Galacturonyl-L-lysine; N6-Galacturonyl-L-lysine; Dinitrophenyl-lysine; Gaxilose; Ciclazindol	2.3596e+07	4.31934e+07	4.2207e+07	2.17747e+07	6.26835e+07	6.21561e+07	5.77768e+07	4.07619e+07	5.04741e+07	3.15528e+07	1.80401e+08	4.65088e+07	5.52572e+07	4.26018e+07	6.79126e+07	0.6273	down	0.276607	0.743865	0.949342	no
POS	POS_222.1461_413.4937_1	222.146	413.494	p-Hydroxyphenylethylbiguanide	0.96837	C10H15N5O	Organic nitrogen compounds	Organonitrogen compounds	Guanidines	HMDB0259540	NA	NA	N6-Acetyl-5S-hydroxy-L-lysine; 3,4-Dihydroxy-2-hydroxymethyl-1-pyrrolidinepropanamide; N6-Carboxymethyllysine; N-(3-Amino-2-hydroxy-3-oxopropyl)-L-valine; epsilon-(Carboxymethyl)lysine; N-Carboxymethyllysine; 2-[(2S)-2,6-Diaminohexanoyl]oxyacetic acid; [(2S)-6-Amino-1-methoxy-1-oxohexan-2-yl]carbamic acid; Triethylenemelamine	1.75368e+07	1.45946e+07	1.60933e+07	1.11756e+07	1.9089e+07	2.09992e+07	2.38725e+07	1.54618e+07	1.59876e+07	1.6986e+07	3.20916e+07	1.87438e+07	1.85526e+07	1.65814e+07	2.05239e+07	0.8079	down	0.21153	0.716316	0.6951	no
POS	POS_469.2035_460.695_1	469.204	460.695	Budesonide	0.968324	C25H34O6	Lipids and lipid-like molecules	Steroids and steroid derivatives	Hydroxysteroids	HMDB0015353	NA	NA	Tert-Butyl (4-(3-((7-(hydroxyamino)-7-oxoheptyl)carbamoyl)isoxazol-5-yl)phenyl)carbamate; Nivacortol; Succinyl-trialanine-4-nitroanilide; 5-Methoxytryptophan; S-4-Hydroxymephenytoin; 2-Methoxyidazoxan; Cyclopentobarbital; cyclo(phe-ser)	1.16535e+07	9.61361e+06	9.9993e+06	6.91253e+06	1.06576e+07	1.24053e+07	1.04473e+07	9.00663e+06	9.66843e+06	9.21198e+06	1.35143e+07	1.07966e+07	1.03239e+07	1.0207e+07	1.04409e+07	0.9776	down	0.781582	0.936837	0.235198	no
NEG	NEG_223.0284_472.0996_1	223.028	472.1	1-Hydroxyanthraquinone	0.968091	C14H8O3	Benzenoids	Anthracenes	Anthraquinones	HMDB0243898	C02980	NA	NA	3.07315e+07	2.67509e+07	2.73455e+07	2.27046e+07	3.24095e+07	3.45889e+07	4.2553e+07	2.62276e+07	2.52327e+07	2.89911e+07	4.63722e+07	3.08502e+07	3.12298e+07	2.90885e+07	3.33712e+07	0.8717	down	0.354853	0.779135	0.469427	no
NEG	NEG_228.8716_313.5225_1	228.872	313.522	2,3,4,6-Tetrachlorophenol	0.968023	C6H2Cl4O	Benzenoids	Phenols	Halophenols	HMDB0245432	NA	NA	NA	5.23097e+07	3.10069e+07	3.25353e+07	4.80663e+07	3.10745e+07	3.34395e+07	2.35862e+07	2.74303e+07	5.75401e+07	4.74103e+07	5.22029e+07	9.0421e+07	4.39186e+07	3.8072e+07	4.97651e+07	0.765	down	0.420549	0.803587	0.550248	no
POS	POS_120.0807_160.4439_1	120.081	160.444	2-Hydroxyphenethylamine	0.967999	C8H11NO	Organic nitrogen compounds	Organonitrogen compounds	Amines	HMDB0001065	C02735	NA	Indoline; Isoindoline	1.46764e+09	2.05031e+09	1.55185e+09	1.81646e+06	1.4716e+09	1.52449e+09	1.35263e+09	1.89438e+09	1.16382e+09	1.81213e+09	1.18416e+09	1.40456e+09	1.40662e+09	1.34462e+09	1.46861e+09	0.9156	down	0.406694	0.798516	1.39278	no
NEG	NEG_363.2095_590.052_1	363.209	590.052	Spirorenone	0.96758	C24H28O3	Lipids and lipid-like molecules	Steroids and steroid derivatives	Steroid lactones	HMDB0258430	NA	NA	Docosahexaenoic acid; Docosahexaenoicacid(DHA); 9-cis Retinol Acetate; (4E,7E,10Z,13E,16E,19E)-Docosa-4,7,10,13,16,19-hexaenoic acid; Promestrienum; 1,2-Diphenylethane; Quinupramine	3.59424e+07	7.60212e+06	3.74452e+07	2.25791e+07	3.79142e+07	2.89045e+07	4.60295e+07	6.4663e+06	2.81601e+07	2.05979e+07	4.34815e+07	2.42022e+07	2.82771e+07	2.83979e+07	2.81562e+07	1.0086	up	0.888887	0.972486	0.387967	no
POS	POS_265.0692_385.2259_1	265.069	385.226	Necatorine	0.967508	C15H8N2O3	Phenylpropanoids and polyketides	Coumarins and derivatives	NA	HMDB0039035	C07561	NA	Ethanethioic acid, S-(2-(((2R)-2-(acetylamino)-3-mercapto-1-oxopropyl)amino)ethyl)ester; Zilascorb; Genipinic acid; Elenaic acid; Lumichrome; Carnosine; Nimorazole; beta-Alanyl-L-histidine	5.02158e+07	3.78673e+07	2.32225e+07	2.32549e+07	5.09453e+07	4.49718e+07	3.51784e+07	4.08609e+07	2.68146e+07	4.50209e+07	2.79141e+07	3.05321e+07	3.63999e+07	3.8413e+07	3.43868e+07	1.1171	up	0.664482	0.895311	0.31511	no
POS	POS_353.2293_472.1794_1	353.229	472.179	Anileridine	0.967119	C22H28N2O2	Organoheterocyclic compounds	Piperidines	Phenylpiperidines	HMDB0015049	NA	NA	Prostaglandin E2; (13E)-11a-Hydroxy-9,15-dioxoprost-13-enoic acid; Prostaglandin H2; Prostaglandin D2; Thromboxane A2; 20-Hydroxy-leukotriene B4; 13,14-Dihydro-15-keto-PGE2; 15-Keto-prostaglandin F2a; Lipoxin A4; Cinncassiol D1; Cinncassiol D4; (ent-6alpha,7alpha,16alphaH)-6,7,17-Trihydroxy-19-kauranoic acid; 11b-PGE2; 13,14-Dihydro-15-keto-PGD2; 20-hydroxyleukotriene B4; Prostacyclin (not favour…	5.04686e+08	2.94165e+08	3.36933e+08	4.29007e+08	3.44881e+08	4.50977e+08	2.38046e+08	5.17797e+08	4.44046e+08	2.36948e+08	2.03994e+08	3.4847e+08	3.62496e+08	3.93441e+08	3.3155e+08	1.1867	up	0.260444	0.735863	0.69343	no
POS	POS_130.0497_42.5878_1	130.05	42.5878	Pyroglutamic acid	0.967074	C5H7NO3	Organic acids and derivatives	Carboxylic acids and derivatives	Amino acids, peptides, and analogues	HMDB0000267	C01879	Metabolic pathways;Glutathione metabolism	Pyroglutamic acid; Pyrroline hydroxycarboxylic acid; N-Acryloylglycine; 1-Pyrroline-4-hydroxy-2-carboxylate; dimethadione; 3-Hydroxy-1-methylpyrrolidine-2,5-dione; 4-Oxo-L-proline; (2S)-6-Oxa-1-azabicyclo[3.1.0]hexane-2-carboxylic acid; 3-Furoic acid; 2-Furoic acid; 3-Hydroxy-2H-pyran-2-one; Citraconic anhydride	4.63246e+08	9.91053e+08	8.79274e+08	2.45924e+08	7.61511e+08	8.91309e+08	5.7361e+08	4.75276e+08	7.00734e+08	6.20709e+08	1.77535e+09	1.10058e+09	7.89881e+08	7.05386e+08	8.74376e+08	0.8067	down	0.504453	0.833568	0.731703	no
POS	POS_315.1926_537.6257_1	315.193	537.626	Pergolide	0.967023	C19H26N2S	Organoheterocyclic compounds	Quinolines and derivatives	Indoloquinolines	HMDB0015317	C07425	NA	4-oxo-Retinoic acid; N-(N-(3-Carboxyoxirane-2-carbonyl)leucyl)isoamylamine	4.25951e+07	2.10481e+08	1.92695e+08	4.90083e+07	8.36334e+07	4.18504e+07	2.66938e+08	1.10478e+08	3.37564e+08	3.42839e+07	2.47557e+08	3.85075e+08	1.66847e+08	1.03377e+08	2.30316e+08	0.4488	down	0.136963	0.665993	1.56742	no
POS	POS_153.0405_55.8583_1	153.041	55.8583	Oxypurinol	0.966354	C5H4N4O2	Organoheterocyclic compounds	Imidazopyrimidines	Purines and purine derivatives	HMDB0000786	C07599	NA	Xanthine; Oxypurinol; Glycolic acid; Peracetic acid; Monomethyl carbonate	5.6684e+08	5.07283e+08	4.6572e+08	2.70556e+08	4.53266e+08	7.08943e+08	6.63731e+08	4.68764e+08	3.42469e+08	4.70036e+08	5.65168e+08	3.9784e+08	4.90051e+08	4.95435e+08	4.84668e+08	1.0222	up	0.973527	0.994443	0.0621657	no
POS	POS_471.1835_415.4447_1	471.184	415.445	Tarazepide	0.966057	C28H24N4O2	Organic acids and derivatives	Carboxylic acids and derivatives	Amino acids, peptides, and analogues	HMDB0258726	NA	NA	Docarpamine; Tarazepide; 5-(3-amino-3-carboxypropylthio)pentanoic acid; N-[(2R)-6,7-Dihydroxy-3-oxo-1-sulfanylheptan-2-yl]acetamide	6.5228e+06	6.51035e+06	7.46158e+06	4.4592e+06	8.0529e+06	7.86169e+06	7.87996e+06	6.399e+06	7.67456e+06	6.7566e+06	1.19317e+07	7.32519e+06	7.40296e+06	6.81142e+06	7.9945e+06	0.852	down	0.246157	0.731869	0.649074	no
NEG	NEG_307.1585_540.8221_1	307.159	540.822	n-Octyl-beta-D-thioglucopyranoside	0.9659	C14H28O5S	Organic oxygen compounds	Organooxygen compounds	Carbohydrates and carbohydrate conjugates	HMDB0255216	NA	NA	n-Octyl-beta-D-thioglucopyranoside; Derenofylline; Pilsicainide	2.16461e+07	1.23595e+07	1.51689e+07	8.26287e+07	1.16577e+07	1.22968e+07	3.30947e+07	3.22244e+07	6.17173e+07	1.51452e+07	1.7329e+07	5.90366e+07	3.11921e+07	2.59596e+07	3.64245e+07	0.7127	down	0.223594	0.721669	1.14668	no
POS	POS_282.2787_586.2309_1	282.279	586.231	9-Octadecenamide	0.965755	C18H35NO	Lipids and lipid-like molecules	Fatty Acyls	Fatty amides	HMDB0247607	C19670	NA	Oleamide; 9-Octadecenamide; Laurocapram	3.79909e+08	3.2053e+08	4.64922e+08	6.41154e+08	5.18158e+08	5.79426e+08	2.18567e+08	5.69264e+08	5.55902e+08	3.23906e+08	4.28159e+08	7.54862e+08	4.79563e+08	4.84017e+08	4.7511e+08	1.0187	up	0.755165	0.928484	0.203821	no
POS	POS_190.0496_270.3697_1	190.05	270.37	Kynurenic acid	0.965742	C10H7NO3	Organoheterocyclic compounds	Quinolines and derivatives	Quinoline carboxylic acids	HMDB0000715	C01717	Metabolic pathways;Tryptophan metabolism	Kynurenic acid; alpha-Cyano-4-hydroxycinnamate	2.03977e+07	1.29522e+07	2.63075e+07	3.41707e+07	1.60998e+07	2.10345e+07	1.09638e+07	8.15246e+06	3.29357e+07	3.47152e+07	1.73122e+07	3.12182e+07	2.21883e+07	2.18271e+07	2.25496e+07	0.968	down	0.834675	0.954622	0.16036	no
POS	POS_290.1594_217.8891_1	290.159	217.889	3-Methylglutarylcarnitine	0.965572	C13H23NO6	Lipids and lipid-like molecules	Fatty Acyls	Fatty acid esters	HMDB0000552	NA	NA	3-Methylglutarylcarnitine; 6,7-Dimethoxy-2-(piperazin-1-yl)quinazolin-4-amine; Etazolate; Decarbamoylneosaxitoxin	1.62325e+07	2.6085e+07	8.44901e+07	1.49014e+08	1.62617e+08	5.40284e+07	4.36867e+07	4.02353e+07	6.52203e+07	7.08598e+07	2.25274e+07	3.35969e+07	6.40495e+07	8.20779e+07	4.60211e+07	1.7835	up	0.445543	0.81222	0.712692	no
POS	POS_103.054_198.2496_1	103.054	198.25	3-Amino-2-oxazolidone	0.964771	C3H6N2O2	Organoheterocyclic compounds	Azolidines	Oxazolidines	HMDB0060739	NA	NA	NA	2.08129e+08	2.2666e+08	1.97954e+08	3.33338e+08	1.85965e+08	1.9877e+08	2.15646e+08	2.6173e+08	1.73525e+08	1.92838e+08	1.40953e+08	1.77479e+08	2.09416e+08	2.25136e+08	1.93695e+08	1.1623	up	0.252229	0.733974	0.630141	no
POS	POS_347.2211_452.3635_1	347.221	452.363	Corticosterone	0.964724	C21H30O4	Lipids and lipid-like molecules	Steroids and steroid derivatives	Hydroxysteroids	HMDB0001547	C02140	Metabolic pathways;Steroid hormone biosynthesis;Regulation of lipolysis in adipocytes;Aldosterone synthesis and secretion;Prion disease	Cortexolone; Corticosterone; 21-Deoxycortisol; 1-Dehydro-10-gingerdione; 17alpha-Hydroperoxyprogesterone; Algestone; 2-Hydroxymethyl-17alpha-methylandrosta-1,4-diene-11alpha,17beta-diol-3-one; Gabapentin enacarbil; Sunepitron; Hexanoylglycine; Isovalerylsarcosine; N-Acetyl-Leu; N-Acetylisoleucine; 6-Acetamidohexanoic acid; isocaproylglycine; N-Acetyl-DL-leucine	3.09787e+07	3.33839e+07	3.32151e+07	3.24696e+07	2.48583e+07	2.82879e+07	2.34691e+07	4.91418e+07	2.8938e+07	3.90997e+07	1.4912e+07	1.69091e+07	2.96386e+07	3.05323e+07	2.8745e+07	1.0622	up	0.490156	0.828089	0.52305	no
POS	POS_314.1416_377.9809_1	314.142	377.981	N-trans-feruloyltyramine	0.964713	C18H19NO4	Benzenoids	Phenols	Methoxyphenols	HMDB0029365	C02717	NA	N-trans-feruloyltyramine; Muricinine; Laurelliptine; N-cis-feruloyltyramine; Laurolitsine; N-Benzoyl-L-tyrosine ethyl ester; Kresoxim-Methyl; N-Caffeoyl-O-methyltyramine; 4'-Hydroxy-R-phenprocoumon; 6-Hydroxy-R-phenprocoumon; 8-Hydroxy-R-phenprocoumon; 7-Hydroxy-R-phenprocoumon	1.73332e+06	1.94261e+06	1.59024e+06	3.24949e+06	2.4351e+06	852306	362700	1.87255e+06	5.31146e+06	1.46736e+06	2.01823e+06	2.50614e+06	2.11179e+06	1.96718e+06	2.25641e+06	0.8718	down	0.905198	0.976747	0.175222	no
NEG	NEG_190.0545_260.9665_1	190.054	260.967	N-Acetyl-L-methionine	0.964634	C7H13NO3S	Organic acids and derivatives	Carboxylic acids and derivatives	Amino acids, peptides, and analogues	HMDB0011745	C02712	NA	N-Acetyl-L-methionine; L-Cysteine, N-acetyl-, ethyl ester; N-Acetyl-dl-penicillamine; N-Isobutyryl-L-cysteine	4.87231e+07	3.39762e+07	3.06203e+07	5.84127e+07	2.65667e+07	1.64511e+07	3.79753e+07	3.39201e+07	3.83046e+07	4.08173e+07	2.82969e+07	3.52468e+07	3.57759e+07	3.57917e+07	3.57602e+07	1.0009	up	0.715454	0.914506	0.357633	no
NEG	NEG_431.2288_437.6323_1	431.229	437.632	Buclizine	0.964522	C28H33ClN2	Benzenoids	Benzene and substituted derivatives	Diphenylmethanes	HMDB0014498	C07777	NA	Buclizine; Glucosyl (2E,6E,10x)-10,11-dihydroxy-2,6-farnesadienoate; (Z)-7-[(1R,2R,3R,5S)-2-(1,2-Dihydroxy-3-oxooctyl)-3,5-dihydroxycyclopentyl]hept-5-enoic acid; Blumenol C glucoside; 9-Hydroxy-7-megastigmen-3-one glucoside	1.2959e+07	2.69789e+07	1.31574e+07	4.85758e+07	1.20478e+07	1.18708e+07	1.72949e+07	3.95876e+07	1.47294e+07	1.43031e+07	4.75074e+06	9.96295e+06	1.88515e+07	2.09316e+07	1.67715e+07	1.248	up	0.502834	0.832904	0.735156	no
POS	POS_114.0912_271.6663_1	114.091	271.666	2,5-Dihydro-2,4,5-trimethyloxazole	0.964319	C6H11NO	Organoheterocyclic compounds	Azolines	Oxazolines	HMDB0031199	NA	NA	2,5-Dihydro-2,4,5-trimethyloxazole; 1-Piperidinecarboxaldehyde; 2-Acetylpyrrolidine; 1-Ethyl-2-pyrrolidinone; 2-Methoxyisobutylisonitrile; 5,5-Dimethyl-1-pyrroline N-oxide; Cyclohexanone oxime; Methoxyisobutylisonitrile; N-Isopropylacrylamide; 2-Methyl-2-cyclopenten-1-one; 3-Methyl-2-cyclopenten-1-one; 2,4-Dimethylfuran; 2,5-Dimethylfuran; (E,E)-2,4-Hexadienal; 2-Ethylfuran; 2-Cyclohexen-1-one	2.0339e+08	1.77517e+08	1.87869e+08	1.37471e+08	1.99754e+08	3.90365e+08	3.76194e+07	2.00733e+08	2.05437e+08	2.80943e+07	3.11382e+08	2.55405e+08	1.94586e+08	2.16061e+08	1.73112e+08	1.2481	up	0.302553	0.756795	1.10577	no
POS	POS_475.1251_316.2172_1	475.125	316.217	4''-O-Acetylafzelin	0.96428	C23H22O11	Phenylpropanoids and polyketides	Flavonoids	Flavonoid glycosides	HMDB0039746	NA	NA	6''-O-Acetylgenistin; Apigenin 7-O-(2''-O-acetylglucoside); Apigenin 7-O-(6''-O-acetylglucoside); 4''-O-Acetylafzelin; 3''-O-Acetylafzelin; Kaempferol 3-(2''-acetylrhamnoside); Betavulgarin glucoside; (-)-epicatechin-3'-O-glucuronide; Aspalathin; Precarthamin; 7-Hydroxybutylidenephthalide 7-(6-malonylglucoside); (-)-Epicatechin 6-C-glucoside; (+)-Catechin 6-C-glucoside; (-)-Epicatechin 8-C-glucos…	828556	3.06444e+06	1.68617e+06	1.81915e+06	2.136e+06	301422	2.42517e+06	1.6624e+06	3.22629e+06	2.97427e+06	1.2566e+06	4.18169e+06	2.13018e+06	1.63929e+06	2.62107e+06	0.6254	down	0.151457	0.681832	1.28793	no
NEG	NEG_142.051_69.2328_1	142.051	69.2328	Trimethadione	0.964198	C6H9NO3	Organoheterocyclic compounds	Azolidines	Oxazolidines	HMDB0014491	NA	NA	Trimethadione; 5-ethyl-5-methyl-2,4-oxazolidinedione; 6-Oxopiperidine-2-carboxylic acid; N-Ethylmaleamic acid; 2-Butenoylglycine; 1-Cyano-2-hydroxy-3-butene; 2,4-Dimethyloxazole; 2,5-Dimethyloxazole; 4,5-Dimethyloxazole; Oxazine	2.28671e+07	1.99766e+07	4.83545e+07	7.92835e+06	2.40798e+07	1.51901e+07	1.83519e+07	2.47645e+07	6.28577e+07	2.20288e+07	3.86224e+07	2.82044e+07	2.77688e+07	2.30661e+07	3.24716e+07	0.7103	down	0.223536	0.721669	1.07345	no
NEG	NEG_132.0302_41.4582_1	132.03	41.4582	L-Aspartic acid	0.963769	C4H7NO4	Organic acids and derivatives	Carboxylic acids and derivatives	Amino acids, peptides, and analogues	HMDB0000191	C00049	Metabolic pathways;Biosynthesis of secondary metabolites;Microbial metabolism in diverse environments;Carbon metabolism;2-Oxocarboxylic acid metabolism;Biosynthesis of amino acids;Biosynthesis of cofactors;Carbon fixation by Calvin cycle;Alanine, aspartate and glutamate metabolism;Glycine, serine and threonine metabolism;Cysteine and methionine metabolism;Lysine biosynthesis;Arginine biosynthesis…	L-Aspartic acid; D-Aspartic acid; Iminodiacetic acid; 3-Isoxazolidinone; 2-Iminiopropanoate; 2-Oxazolidinone; Glycidamide; Isonitrosoacetone; Vinyl carbamate	3.12506e+07	6.0513e+07	3.88876e+07	2.60231e+07	6.41767e+07	8.52665e+07	4.89026e+07	4.1253e+07	4.10659e+07	3.55453e+07	7.80041e+07	4.27966e+07	4.94737e+07	5.10196e+07	4.79279e+07	1.0645	up	0.962881	0.991743	0.305095	no
NEG	NEG_103.0401_68.0923_1	103.04	68.0923	3-Hydroxybutyric acid	0.963726	C4H8O3	Organic acids and derivatives	Hydroxy acids and derivatives	Beta hydroxy acids and derivatives	HMDB0000011	C01089	Metabolic pathways;Butanoate metabolism;cAMP signaling pathway	2-Hydroxybutyric acid; 3-Hydroxybutyric acid; (S)-3-Hydroxyisobutyric acid; (R)-3-Hydroxyisobutyric acid; (S)-3-Hydroxybutyric acid; 4-Hydroxybutyric acid; alpha-Hydroxyisobutyric acid; Ethoxyacetic acid; (1,2-Dihydroxyethyl)oxirane; Methyl lactate; 2-Hydroxybutanoic acid; Acetone; Methyloxirane; Allyl alcohol; Methyl vinyl ether; Acetaldehyde; Polyvinyl alcohol; Ethylene oxide	2.55576e+08	1.94216e+08	1.11868e+08	3.56809e+06	1.76805e+08	3.68115e+08	9.67638e+07	1.53998e+08	1.37507e+08	9.7291e+07	1.16471e+08	1.54964e+08	1.55595e+08	1.85025e+08	1.26166e+08	1.4665	up	0.816327	0.950004	0.47399	no
NEG	NEG_236.0963_303.7737_1	236.096	303.774	Ketamine	0.963407	C13H16ClNO	Benzenoids	Benzene and substituted derivatives	Halobenzenes	HMDB0015352	C07525	NA	3-(Cyclohexylamino)-2-hydroxy-1-propanesulfonic acid; D,L-Buthionine; Thiostatin; Trihomomethionine	5.57165e+06	1.47796e+07	2.40837e+07	1.08827e+07	1.35862e+07	5.11473e+06	5.65692e+06	1.25973e+07	5.45327e+07	8.00967e+06	1.87778e+07	1.93299e+07	1.60769e+07	1.23364e+07	1.98174e+07	0.6225	down	0.427971	0.806476	0.878574	no
POS	POS_341.2085_482.9927_1	341.208	482.993	Pentamidine	0.963259	C19H24N4O2	Benzenoids	Phenol ethers	NA	HMDB0014876	C07420	NA	Canrenone; Perindoprilat; Norethindrone acetate; Pexacerfont; Phanurane; Leukotriene A4; 5-HEPE; 12-HEPE; 14,15-EpETE; 15-HEPE; 15-KETE; 17,18-EpETE; 5-KETE; 18R-HEPE; 12-KETE; Yucalexin B20; Yucalexin B22; (ent-15beta)-15-Hydroxy-19-trachylobanoic acid; (ent-15beta)-15,19-Dihydroxy-7-trachylobanone; 9-HEPE; (+/-)-8-Hydroxy-5Z,9E,11Z,14Z,17Z-eicosapentaenoic acid; 12S-HEPE; 5,8,11,14-Hexadecatetr…	1.17877e+07	9.95117e+06	1.06952e+07	1.08347e+07	1.32398e+07	1.01939e+07	1.34262e+07	1.06642e+07	1.1296e+07	7.68532e+06	9.64969e+06	5.96627e+07	1.49239e+07	1.11171e+07	1.87307e+07	0.5935	down	0.488155	0.827565	0.561486	no
NEG	NEG_349.1775_564.6346_1	349.177	564.635	Romergoline	0.963074	C20H22N4O2	Organoheterocyclic compounds	Quinolines and derivatives	Indoloquinolines	HMDB0257297	NA	NA	NA	3.24246e+06	3.83547e+06	4.55434e+06	3.87522e+06	3.96121e+06	2.5134e+06	4.30681e+06	3.70019e+06	1.85554e+06	1.21571e+06	2.33291e+06	1.67515e+06	3.08904e+06	3.66368e+06	2.51439e+06	1.4571	up	0.0722621	0.60303	1.2617	no
POS	POS_375.2136_500.1845_1	375.214	500.184	Posatirelin	0.96291	C17H28N4O4	Organic acids and derivatives	Carboxylic acids and derivatives	Amino acids, peptides, and analogues	HMDB0256710	NA	NA	Methylprednisolone; Macrophorin B; A-Methapred; Cicaprost; Trospectomycin; (8R,9R,10S,13S,17R)-11,17-Dihydroxy-17-(2-hydroxyacetyl)-1,10,13-trimethyl-7,8,9,11,12,14,15,16-octahydro-6H-cyclopenta[a]phenanthren-3-one; Prostaglandin E2; (13E)-11a-Hydroxy-9,15-dioxoprost-13-enoic acid; Prostaglandin H2; Prostaglandin D2; Thromboxane A2; 20-Hydroxy-leukotriene B4; 13,14-Dihydro-15-keto-PGE2; 15-Keto-p…	8.7268e+07	5.54877e+07	5.23157e+07	7.25089e+07	5.43352e+07	4.91004e+07	7.29561e+07	1.18863e+08	7.26529e+07	5.98603e+07	4.54874e+07	8.65307e+07	6.89472e+07	6.1836e+07	7.60584e+07	0.813	down	0.282076	0.746709	0.721277	no
POS	POS_250.1773_462.8336_1	250.177	462.834	thienylcyclohexylpiperidine	0.96285	C15H23NS	Organic nitrogen compounds	Organonitrogen compounds	Amines	HMDB0258991	NA	NA	Thr-Leu	1.89022e+08	1.62325e+08	1.68704e+08	1.03036e+08	2.00341e+08	2.18416e+08	2.45998e+08	1.55169e+08	1.52586e+08	1.67578e+08	3.13724e+08	1.71536e+08	1.8737e+08	1.73641e+08	2.01099e+08	0.8635	down	0.423034	0.804831	0.496214	no
NEG	NEG_165.0194_292.8977_1	165.019	292.898	Terephthalic acid	0.962762	C8H6O4	Benzenoids	Benzene and substituted derivatives	Benzoic acids and derivatives	HMDB0002428	C06337	Metabolic pathways;Microbial metabolism in diverse environments;Degradation of aromatic compounds;Aminobenzoate degradation;Polycyclic aromatic hydrocarbon degradation	Phthalic acid; Terephthalic acid; 3,4-Methylenedioxybenzoic acid; 3-Fluoro-2-oxopropanoic acid	8.47589e+07	7.1981e+07	7.88617e+07	5.00398e+07	7.79996e+07	1.19793e+08	9.28106e+07	7.26327e+07	7.42239e+07	8.12461e+07	1.12102e+08	8.18642e+07	8.31927e+07	8.05723e+07	8.58132e+07	0.9389	down	0.541951	0.846921	0.335605	no
POS	POS_304.161_53.2396_1	304.161	53.2396	Fenoterol	0.962754	C17H21NO4	Benzenoids	Benzene and substituted derivatives	Phenethylamines	HMDB0015405	NA	NA	Glutamylarginine	9.70235e+06	1.61509e+07	1.50789e+07	1.47793e+07	1.85171e+07	1.61074e+07	1.06117e+07	1.8575e+07	7.59344e+06	1.15093e+07	9.06041e+06	7.66644e+06	1.2946e+07	1.5056e+07	1.08361e+07	1.3894	up	0.05583	0.579622	1.10959	no
POS	POS_70.065_46.192_1	70.065	46.192	Pyrroline	0.962708	C4H7N	Organoheterocyclic compounds	Pyrrolines	NA	HMDB0245392	NA	NA	Pyrroline; Butyronitrile; Vinylacetylene	1.89554e+08	3.37934e+08	2.23456e+08	2.5857e+08	2.18187e+08	2.14276e+08	2.59246e+08	2.93871e+08	2.95775e+08	1.80815e+08	3.61394e+08	3.21986e+08	2.62922e+08	2.4033e+08	2.85515e+08	0.8417	down	0.219228	0.719991	0.629536	no
POS	POS_771.2458_469.5404_1	771.246	469.54	Typhaneoside	0.962446	C34H42O20	Phenylpropanoids and polyketides	Flavonoids	Flavonoid glycosides	HMDB0039541	NA	NA	NA	2.02182e+07	1.64877e+07	1.62541e+07	1.17015e+07	1.8681e+07	1.94494e+07	1.64291e+07	1.74445e+07	1.49679e+07	1.65734e+07	1.9372e+07	1.69897e+07	1.70474e+07	1.7132e+07	1.69628e+07	1.01	up	0.977345	0.995285	0.100454	no
POS	POS_75.0439_427.1055_1	75.0439	427.106	Azoxymethane	0.962321	C2H6N2O	Organic 1,3-dipolar compounds	Allyl-type 1,3-dipolar organic compounds	Azoxy compounds	HMDB0248817	NA	NA	Propionic acid; Lactaldehyde; 3-Hydroxypropanal; D-Lactaldehyde; Ethyl formate; Methyl acetate; 1,3-Dioxolane; Dimethoxycarbene; Glycidol; Methoxyacetaldehyde	1.30121e+09	1.26163e+09	3.13043e+09	7.55178e+08	3.71007e+09	4.01892e+09	4.58224e+09	3.25757e+09	3.04398e+09	3.6339e+09	5.7463e+09	1.33822e+09	2.98164e+09	2.36291e+09	3.60037e+09	0.6563	down	0.174356	0.693729	1.1556	no
POS	POS_203.0522_597.3881_1	203.052	597.388	D-Galactose	0.962195	C6H12O6	Organic oxygen compounds	Organooxygen compounds	Carbohydrates and carbohydrate conjugates	HMDB0000143	C00984	Metabolic pathways;Biosynthesis of nucleotide sugars;Galactose metabolism;Amino sugar and nucleotide sugar metabolism	D-Glucose; D-Galactose; D-Mannose; myo-Inositol; 3-Deoxyarabinohexonic acid; D-Fructose; Allose; L-Sorbose; Paraxanthine; Theophylline; Theobromine; alpha-D-Glucose; scyllo-Inositol; Dihydroxyacetone (dimer); L-Galactose; Levoinositol; (2R,3R,4R,5R)-2,3,4,5,6-Pentahydroxyhexanal; (2R,4S,5S)-1,2,4,5,6-Pentahydroxyhexan-3-one; (3R,4R,5R)-1,3,4,5,6-Pentahydroxyhexan-2-one; D-Fructofuranose; D-Gulose…	5.98974e+07	8.47822e+07	5.12799e+07	2.23104e+07	7.24235e+07	1.70327e+07	9.36489e+07	7.79425e+07	9.91074e+07	1.0395e+08	1.61908e+08	6.34566e+07	7.5645e+07	5.12877e+07	1.00002e+08	0.5129	down	0.0335334	0.534311	1.7294	yes
POS	POS_347.2209_437.6185_1	347.221	437.619	Roxindole	0.962122	C23H26N2O	Organoheterocyclic compounds	Indoles and derivatives	Hydroxyindoles	HMDB0257319	NA	NA	Cortexolone; Corticosterone; 21-Deoxycortisol; 1-Dehydro-10-gingerdione; 17alpha-Hydroperoxyprogesterone; Algestone; 2-Hydroxymethyl-17alpha-methylandrosta-1,4-diene-11alpha,17beta-diol-3-one; Gabapentin enacarbil; Sunepitron; Hexanoylglycine; Isovalerylsarcosine; N-Acetyl-Leu; N-Acetylisoleucine; 6-Acetamidohexanoic acid; isocaproylglycine; N-Acetyl-DL-leucine	1.64465e+07	9.01073e+06	1.11456e+07	9.90254e+06	8.50505e+06	9.3013e+06	8.70507e+06	1.39673e+07	1.03801e+07	1.19009e+07	8.89617e+06	7.72388e+06	1.04904e+07	1.07186e+07	1.02622e+07	1.0445	up	0.783278	0.937641	0.259049	no
NEG	NEG_158.0823_265.4812_1	158.082	265.481	Isovalerylglycine	0.961767	C7H13NO3	Organic acids and derivatives	Carboxylic acids and derivatives	Amino acids, peptides, and analogues	HMDB0000678	NA	NA	2-Methylbutyrylglycine; Isovalerylglycine; Valerylglycine; N-Acetylvaline; 5-Acetamidovalerate; Turicine; Betonicine; Calystegine A6; Calystegine A7; Calystegin A3; Medicanine; 2-Pivalamidoacetic acid; 3-hydroxystachydrine; 2,5-Dihydro-2,4,5-trimethyloxazole; 1-Piperidinecarboxaldehyde; 2-Acetylpyrrolidine; 1-Ethyl-2-pyrrolidinone; 2-Methoxyisobutylisonitrile; 5,5-Dimethyl-1-pyrroline N-oxide; Cy…	4.36099e+07	5.98e+07	4.75955e+07	4.0323e+07	3.24755e+07	2.78854e+07	4.66197e+07	2.91574e+06	5.28977e+07	3.9215e+07	5.21612e+07	4.30945e+07	4.07161e+07	4.19482e+07	3.9484e+07	1.0624	up	0.519443	0.836833	0.81662	no
POS	POS_437.1927_491.6706_1	437.193	491.671	Eplerenone	0.961483	C24H30O6	Lipids and lipid-like molecules	Steroids and steroid derivatives	Steroid lactones	HMDB0014838	C12512	NA	Eplerenone; (R)-Bitalin A; (S,E)-2-(5-Hydroxy-8,9-dihydro-5H-benzo[7]annulen-6(7H)-ylidene)acetic acid; Propranolol glycol	6.24113e+08	3.65641e+08	3.82605e+08	6.63095e+08	3.90502e+08	4.66634e+08	6.99085e+08	6.25144e+08	5.09017e+08	4.39768e+08	5.46138e+08	5.92763e+08	5.25375e+08	4.82098e+08	5.68653e+08	0.8478	down	0.180156	0.696642	0.76612	no
POS	POS_473.3438_564.3933_1	473.344	564.393	cis-Vitamin K1	0.961229	C31H46O2	Lipids and lipid-like molecules	Prenol lipids	Quinone and hydroquinone lipids	HMDB0250298	NA	NA	NA	3.21647e+07	3.67468e+07	4.10349e+07	1.00618e+08	3.31361e+07	3.33787e+07	2.97204e+07	6.6837e+07	9.05319e+07	6.49929e+07	2.98615e+07	1.2362e+08	5.68869e+07	4.61798e+07	6.75939e+07	0.6832	down	0.272866	0.742696	0.911208	no
NEG	NEG_131.0826_37.6724_1	131.083	37.6724	Ornithine	0.960917	C5H12N2O2	Organic acids and derivatives	Carboxylic acids and derivatives	Amino acids, peptides, and analogues	HMDB0000214	C00077	Metabolic pathways;Biosynthesis of secondary metabolites;2-Oxocarboxylic acid metabolism;Biosynthesis of amino acids;Arginine biosynthesis;Arginine and proline metabolism;D-Amino acid metabolism;Glutathione metabolism;Biosynthesis of various antibiotics;Biosynthesis of various other secondary metabolites;Biosynthesis of plant secondary metabolites;Biosynthesis of alkaloids derived from ornithine,…	Ornithine; D-Ornithine; Piperazine; 2-Methylpropanimidamide; pyrrolidin-1-amine; Acetone hydrazone; Imidazolidine; Pyrazolidine	1.38752e+07	9.39484e+06	1.27115e+07	4.01542e+06	9.09478e+06	1.21309e+07	9.12574e+06	1.27562e+07	8.66435e+06	6.68568e+06	1.4643e+07	7.92846e+06	1.00855e+07	1.02038e+07	9.96724e+06	1.0237	up	0.962477	0.991605	0.287789	no
POS	POS_432.0863_285.3427_1	432.086	285.343	Ioflupane	0.960732	C18H23FINO2	Alkaloids and derivatives	Tropane alkaloids	Phenyltropanes	HMDB0259676	NA	NA	2-Fluorobutyl 2-(8-azabicyclo[3.2.1]octan-1-yl)-5-iodobenzoate; Ioflupane; 7-[(7S)-7-Amino-5-azaspiro[2.4]heptan-5-yl]-8-chloro-6-fluoro-1-[(2S)-2-fluorocyclopropyl]-4-oxoquinoline-3-carboxylic acid; Telatinib; gamma-L-Glutamyl-S-(2-carboxy-1-propyl)cysteinylglycine; (gamma-Glutamyl-gamma-glutamyl)-S-methylcysteine; Besifloxacin; Bis-(4-methylumbelliferyl)phosphate; alpha-Sulfobenzylpenicillin; T…	4.55411e+06	2.36451e+07	3.01547e+07	3.19618e+07	2.42239e+07	5.30065e+06	2.61438e+07	2.80645e+07	6.3218e+07	4.29164e+07	3.32345e+07	4.62601e+07	2.99731e+07	1.99734e+07	3.99729e+07	0.4997	down	0.0565428	0.580007	1.79109	no
NEG	NEG_245.0127_287.4556_1	245.013	287.456	3-[3-(Sulfooxy)phenyl]propanoic acid	0.960439	C9H10O6S	Organic acids and derivatives	Organic sulfuric acids and derivatives	Arylsulfates	HMDB0094710	NA	NA	3-[3-(Sulfooxy)phenyl]propanoic acid; 3-[4-(sulfooxy)phenyl]propanoic acid; Ethylparaben sufate; 1,10-Phenanthroline-5,6-dione; 1,5-Naphthalene diisocyanate; 4-Vinylphenol sulfate	6.66695e+06	6.74021e+06	9.99122e+06	1.58275e+07	1.70705e+06	4.85497e+06	7.31567e+06	1.33909e+07	8.26519e+06	4.9985e+06	1.21613e+07	1.70737e+07	9.08277e+06	7.63132e+06	1.05342e+07	0.7244	down	0.251163	0.733974	1.00794	no
POS	POS_444.3828_441.2882_1	444.383	441.288	12-Hydroxy-12-octadecanoylcarnitine	0.960381	C25H49NO5	Lipids and lipid-like molecules	Fatty Acyls	Fatty acid esters	HMDB0013154	NA	NA	NA	2.44461e+06	2.22479e+06	1.54694e+06	6.60788e+06	1.53254e+06	1.9537e+06	2.39107e+06	4.66126e+06	2.8131e+06	3.47233e+06	1.50438e+06	5.01381e+06	3.01387e+06	2.71841e+06	3.30933e+06	0.8214	down	0.376848	0.788235	0.927675	no
POS	POS_181.0493_526.9245_1	181.049	526.925	Monomethyl phthalate	0.96035	C9H8O4	Benzenoids	Benzene and substituted derivatives	Benzoic acids and derivatives	HMDB0002130	NA	NA	4-Hydroxyphenylpyruvic acid; Aspirin; Caffeic acid; Monomethyl phthalate; (E)-3-(2,3-Dihydroxyphenyl)-2-propenoic acid; 3,5-Dihydroxycinnamic acid; 5,6-Dimethyl-2,3-pyrazinedicarbonitrile	6.68972e+07	4.7447e+07	4.53988e+07	1.00517e+08	4.90765e+07	5.67006e+07	6.47347e+07	7.12782e+07	6.4081e+07	4.84228e+07	6.61928e+07	6.2869e+07	6.1968e+07	6.10062e+07	6.29298e+07	0.9694	down	0.641918	0.885939	0.39897	no
NEG	NEG_379.1583_590.0442_1	379.158	590.044	Ecabet	0.960183	C20H28O5S	Lipids and lipid-like molecules	Prenol lipids	Diterpenoids	HMDB0015613	NA	NA	Ecabet; 3-Methyl-3-butenyl apiosyl-(1-&gt;6)-glucoside; Prenyl apiosyl-(1-&gt;6)-glucoside; Prenyl arabinosyl-(1-&gt;6)-glucoside; 3-(4-Chlorophenyl)-N-(pyridin-4-ylmethyl)adamantane-1-carboxamide; 3-Hydroxysuberic acid; Diethyl L-malate; 1,5-Dibutyl methyl hydroxycitrate; S-Petasin; Valproic acid glucuronide; Octanoylglucuronide	7.29561e+06	8.4593e+06	1.05808e+07	6.27354e+06	9.81215e+06	7.41172e+06	6.30762e+06	7.38877e+06	7.53516e+06	4.84035e+06	7.51541e+06	5.43681e+06	7.40477e+06	8.30552e+06	6.50402e+06	1.277	up	0.0542346	0.575317	1.01564	no
POS	POS_502.292_495.5788_1	502.292	495.579	Fexofenadine	0.960158	C32H39NO4	Benzenoids	Benzene and substituted derivatives	Diphenylmethanes	HMDB0005030	C06999	Bile secretion	Fexofenadine; Glycerophospho-N-Arachidonoyl Ethanolamine; Dimerum acid	5.87183e+06	9.59989e+06	1.5907e+07	1.12853e+07	7.23377e+06	5.78459e+06	7.66404e+06	1.21461e+07	2.47631e+07	6.82405e+06	1.60356e+07	2.84537e+07	1.26308e+07	9.2804e+06	1.59811e+07	0.5807	down	0.140464	0.667821	1.16178	no
POS	POS_301.1406_526.9185_1	301.141	526.918	2-(Diethylamino)ethyl 4-amino-5-chloro-2-methoxybenzoate	0.960116	C14H21ClN2O3	Benzenoids	Benzene and substituted derivatives	Benzoic acids and derivatives	HMDB0258194	NA	NA	3,4,5,4'-Tetramethoxystilbene; 2,3',4,5'-Tetramethoxystilbene; 3-(4-Carboxybenzylidene)-6-hydroxycamphor; alpha-CEHC; Monoethylhexyl phthalic acid; 2,5,7,8-Tetramethyl-2-(2'-carboxyethyl)-6-hydroxychroman; Monooctyl phthalate; Glyceryl 5-hydroxydecanoate; Hydrocinnamic acid; 4-Ethylbenzoic acid; 4-Coumaryl alcohol; 2-Phenylpropionate; Benzyl acetate; o-Tolyl acetate; p-Tolyl acetate; 2'-Methoxyac…	1.52423e+09	1.14416e+09	1.06831e+09	1.88848e+09	1.18966e+09	1.28732e+09	1.38221e+09	1.5986e+09	1.38505e+09	1.15774e+09	1.47491e+09	1.4554e+09	1.37967e+09	1.35036e+09	1.40898e+09	0.9584	down	0.572285	0.858583	0.379092	no
POS	POS_75.0439_497.4611_1	75.0439	497.461	N-Nitrosodimethylamine	0.96004	C2H6N2O	Organic nitrogen compounds	Organonitrogen compounds	Organic nitroso compounds	HMDB0031419	C14704	Chemical carcinogenesis - DNA adducts	Propionic acid; Lactaldehyde; 3-Hydroxypropanal; D-Lactaldehyde; Ethyl formate; Methyl acetate; 1,3-Dioxolane; Dimethoxycarbene; Glycidol; Methoxyacetaldehyde	2.6552e+08	9.05718e+08	2.73757e+09	5.65066e+08	2.98662e+09	3.37335e+09	3.41724e+09	2.56283e+09	2.60197e+09	2.72402e+09	4.32218e+09	7.23745e+08	2.26549e+09	1.80564e+09	2.72533e+09	0.6625	down	0.222062	0.721169	1.25919	no
NEG	NEG_126.0032_41.6669_1	126.003	41.6669	4-Chloroaniline	0.960037	C6H6ClN	Benzenoids	Benzene and substituted derivatives	Aniline and substituted anilines	HMDB0246391	C14450	Microbial metabolism in diverse environments;Chlorocyclohexane and chlorobenzene degradation	NA	2.47086e+07	6.89711e+07	6.46733e+07	3.2325e+07	8.48776e+07	6.49629e+07	6.40545e+07	5.63265e+07	8.47895e+07	3.96494e+07	1.10533e+08	8.8551e+07	6.53686e+07	5.67531e+07	7.39841e+07	0.7671	down	0.26015	0.735536	0.923358	no
NEG	NEG_221.0932_235.1252_1	221.093	235.125	3-Isobutyl-1-methylxanthine	0.959943	C10H14N4O2	Organoheterocyclic compounds	Imidazopyrimidines	Purines and purine derivatives	HMDB0245912	C13708	NA	Glycyl-Phenylalanine; Phenylalanylglycine; Ethyl (3R,5Z)-3-hydroxy-5-octenoate; 3-Hydroxy-5Z-octenyl acetate; (1S,2S,4S,5R)-1,8-Epoxy-p-menthane-2,5-diol; 6-Methyl-2-methylene-6-octene-1,3,8-triol; (1beta,2beta,5beta)-p-Menth-3-ene-1,2,5-triol; (E)-10-Hydroxy-8-decenoic acid; 2-Methylbutyl 3-hydroxy-2-methylidenebutanoate; 3-Methylbutyl 3-hydroxy-2-methylidenebutanoate; exo,exo-1,8-Epoxy-p-mentha…	1.31957e+07	7.80794e+06	1.16193e+07	1.28085e+07	4.25475e+06	3.0713e+06	1.2782e+07	1.1921e+07	9.70887e+06	9.56785e+06	6.24887e+06	6.07076e+06	9.08807e+06	8.79291e+06	9.38322e+06	0.9371	down	0.579634	0.861307	0.486959	no
NEG	NEG_103.0401_120.6832_1	103.04	120.683	2-Hydroxybutyric acid	0.959763	C4H8O3	Organic acids and derivatives	Hydroxy acids and derivatives	Alpha hydroxy acids and derivatives	HMDB0000008	C05984	Propanoate metabolism	2-Hydroxybutyric acid; 3-Hydroxybutyric acid; (S)-3-Hydroxyisobutyric acid; (R)-3-Hydroxyisobutyric acid; (S)-3-Hydroxybutyric acid; 4-Hydroxybutyric acid; alpha-Hydroxyisobutyric acid; Ethoxyacetic acid; (1,2-Dihydroxyethyl)oxirane; Methyl lactate; 2-Hydroxybutanoic acid; Acetone; Methyloxirane; Allyl alcohol; Methyl vinyl ether; Acetaldehyde; Polyvinyl alcohol; Ethylene oxide	7.77331e+07	9.86501e+07	6.8157e+07	2.1324e+08	8.33919e+07	1.15156e+08	7.02827e+07	1.10551e+08	1.48927e+08	7.48891e+07	1.2116e+08	1.71903e+08	1.12837e+08	1.09388e+08	1.16285e+08	0.9407	down	0.703793	0.910724	0.312386	no
POS	POS_337.1983_450.5238_1	337.198	450.524	Acebutolol	0.959451	C18H28N2O4	Organic oxygen compounds	Organooxygen compounds	Carbonyl compounds	HMDB0015324	C06803	NA	Diphenylmethane	1.6013e+07	8.54271e+06	6.36487e+06	1.70161e+07	9.31065e+06	1.52363e+07	1.09684e+07	1.92271e+07	1.0351e+07	9.82891e+06	1.58007e+07	1.16826e+07	1.25285e+07	1.20806e+07	1.29765e+07	0.931	down	0.607626	0.873096	0.570095	no
POS	POS_316.2114_334.1678_1	316.211	334.168	Fendiline	0.95944	C23H25N	Benzenoids	Benzene and substituted derivatives	Diphenylmethanes	HMDB0252196	NA	NA	Minaprine; Artemether; 9'-desmethylgranisetron; 3,4-Dihydroxy-2-methoxy-4-methyl-3-[2-methyl-3-(3-methyl-but-2-enyl)-oxiranyl]-cyclohexanone	1.08229e+07	2.55902e+07	1.07269e+07	4.74974e+07	1.07398e+07	1.03631e+07	4.24596e+07	6.1265e+07	2.37615e+07	2.84694e+07	6.8746e+06	1.12997e+07	2.41558e+07	1.929e+07	2.90216e+07	0.6647	down	0.416661	0.803172	1.00218	no
NEG	NEG_75.0088_309.0615_1	75.0088	309.061	Allyl chloride	0.959422	C3H5Cl	Organohalogen compounds	Organochlorides	NA	HMDB0248163	C19316	NA	Glycolic acid; Peracetic acid; Monomethyl carbonate; Formaldehyde	8.97643e+07	6.85895e+07	2.56693e+08	1.4693e+08	2.69202e+08	3.06163e+08	3.46216e+08	1.89189e+08	2.07872e+08	2.02873e+08	3.25684e+08	2.57814e+08	2.22249e+08	1.89557e+08	2.54941e+08	0.7435	down	0.179431	0.696642	1.0402	no
POS	POS_91.054_415.0627_1	91.054	415.063	Diethyl sulfide	0.958971	C4H10S	Organosulfur compounds	Thioethers	Dialkylthioethers	HMDB0031666	C02272	NA	NA	4.27022e+07	2.20727e+07	3.74127e+07	3.97907e+07	2.13213e+07	3.41668e+07	1.96934e+07	2.29937e+07	2.44695e+07	2.31011e+07	2.56602e+07	3.77378e+07	2.92602e+07	3.2911e+07	2.56093e+07	1.2851	up	0.15688	0.683502	0.785743	no
POS	POS_230.0954_47.7023_1	230.095	47.7023	Ergothioneine	0.958939	C9H15N3O2S	Organic acids and derivatives	Carboxylic acids and derivatives	Amino acids, peptides, and analogues	HMDB0003045	C05570	Metabolic pathways;Histidine metabolism	Ergothioneine; 2,5-Dimethoxy-4-chloroamphetamine; Benzo[c]phenanthridine; 1-Methyl-2-phenylindole; Phendimetrazine; N,N-Diethylbenzeneacetamide; 4-Methylethcathinone; 5,5-Dimethyl-2-phenylmorpholine; Diethyltoluamide; N,N-Diethyl-2-methylbenzamide; Pentedrone; 2-Methylethcathinone; 1,2,3,4-Tetrahydroisoquinoline-7-sulfonamide	1.2728e+06	2.07724e+07	1.65447e+08	2.83341e+06	3.14063e+06	8.53036e+06	1.11787e+08	1.16071e+07	1.04295e+08	1.06611e+07	1.85496e+08	1.13842e+08	6.16404e+07	3.36661e+07	8.96146e+07	0.3757	down	0.0592843	0.581712	2.62277	no
NEG	NEG_105.0193_62.5026_1	105.019	62.5026	L-Glyceric acid	0.95885	C3H6O4	Organic oxygen compounds	Organooxygen compounds	Carbohydrates and carbohydrate conjugates	HMDB0006372	NA	NA	Glyceric acid; L-Glyceric acid; Acetic acid; Glycolaldehyde; 1,2-Dioxetane; Methyl formate; Formic acid	5.04521e+07	7.87994e+07	6.13125e+07	8.61466e+06	7.64575e+07	6.26468e+07	5.23394e+07	7.55748e+07	6.56796e+07	4.51338e+07	7.4892e+07	9.9881e+07	6.26486e+07	5.63805e+07	6.89168e+07	0.8181	down	0.357161	0.780244	0.899279	no
NEG	NEG_236.0963_434.2892_1	236.096	434.289	2-Amino-5-benzoylbenzimidazole	0.958677	C14H11N3O	Benzenoids	Benzene and substituted derivatives	Benzophenones	HMDB0060711	NA	NA	3-(Cyclohexylamino)-2-hydroxy-1-propanesulfonic acid; D,L-Buthionine; Thiostatin; Trihomomethionine	3.7086e+07	1.51905e+07	1.94418e+07	2.55524e+07	8.98399e+06	3.01208e+07	2.45525e+07	2.94087e+07	2.63699e+07	2.49043e+07	1.13028e+07	2.6974e+07	2.3324e+07	2.27293e+07	2.39187e+07	0.9503	down	0.681933	0.900769	0.58528	no
NEG	NEG_344.19_558.9163_1	344.19	558.916	Bevantolol	0.958622	C20H27NO4	Benzenoids	Benzene and substituted derivatives	Methoxybenzenes	HMDB0015409	NA	NA	Bevantolol; (+/-)-Ethylketocyclazocine; (1R,9S)-10-(Cyclopropylmethyl)-12-ethyl-4-hydroxy-13-methyl-10-azatricyclo[7.3.1.02,7]trideca-2(7),3,5-trien-8-one; Nylidrin; (1R,9S)-10-(Cyclopropylmethyl)-4-hydroxy-1,13-dimethyl-10-azatricyclo[7.3.1.02,7]trideca-2(7),3,5-trien-8-one	3.49316e+06	5.05357e+06	3.20062e+06	2.90506e+07	3.68589e+06	4.32682e+06	5.90036e+06	1.08853e+07	5.83592e+06	7.11641e+06	1.60855e+06	1.76289e+06	6.82668e+06	8.13511e+06	5.51824e+06	1.4742	up	0.667593	0.896216	0.763956	no
POS	POS_689.2101_48.7844_1	689.21	48.7844	Stachyose	0.958395	C24H42O21	Organic oxygen compounds	Organooxygen compounds	Carbohydrates and carbohydrate conjugates	HMDB0003553	C01613	Metabolic pathways;Galactose metabolism	Glycogen; Maltotetraose; Stachyose; Mannan; Fagopyritol B3; Bifurcose; Neobifurcose; Sesamose; 3-beta-Glucosylcellotriose; 3-beta-Cellobiosylcellobiose; Nystose; Tetramethylquercetin 3-rutinoside; Fagopyritol A3; 2-Acetylacteoside; Glucomannan; Schizophyllan; Tetraglucoside; dehydronifedipine; Z-Ala-ONp	2.6709e+06	1.25696e+06	8.33931e+06	5.86383e+06	8.58113e+06	1.54573e+06	4.60897e+06	6.40485e+06	8.17304e+06	1.01741e+07	1.29697e+07	6.08963e+06	6.38985e+06	4.70964e+06	8.07005e+06	0.5836	down	0.0898119	0.624507	1.53909	no
POS	POS_391.2086_452.7121_1	391.209	452.712	Corynantheidine	0.958299	C22H28N2O3	Alkaloids and derivatives	Corynanthean-type alkaloids	NA	HMDB0250476	NA	NA	Nigakihemiacetal B; Methyl 20-dihydroprednisolonate; Prostratin; L-Pyroglutamyl-L-histidyl-3,3-dimethylprolinamide; 19-Hydroxy-PGE2; 6,15-Diketo,13,14-dihydro-PGF1a; 11-Dehydro-thromboxane B2; Thromboxane B3; Propantheline; Cinncassiol D2; Cinncassiol D3; (E)-7-[4-Hydroxy-2-[(E)-3-hydroxyoct-1-enyl]-6-oxooxan-3-yl]hept-5-enoic acid; 19-Hydroxyprostaglandin E2; Arginyl-prolyl-proline	2.66393e+07	3.02084e+07	2.78558e+07	2.86141e+07	2.50801e+07	2.13832e+07	5.98282e+07	6.21752e+07	2.81833e+07	3.69526e+07	2.1215e+07	5.08236e+07	3.49132e+07	2.66301e+07	4.31963e+07	0.6165	down	0.0664294	0.593774	1.25061	no
NEG	NEG_333.2071_508.2383_1	333.207	508.238	Resolvin E2	0.957928	C20H30O4	Lipids and lipid-like molecules	Fatty Acyls	Eicosanoids	HMDB0257163	C18173	NA	15-Keto-13,14-dihydroprostaglandin A2; Prostaglandin J2; Prostaglandin A2; Prostaglandin B2; Delta-12-Prostaglandin J2; Leukotriene B5; (ent-6alpha,7alpha)-6,7-Dihydroxy-16-kauren-19-oic acid; Phytocassane B; 15d PGD2; bicyclo-PGE2; (15S)-Prostaglandin A2; 14-Deoxyandrographolide; (5S,12R)-5,12-Dihydroxyicosa-6,8,10,14,17-pentaenoic acid; Agathic acid; Dihexyl phthalate; Resolvin E2; Resolvin E3;…	2.25443e+07	1.60514e+07	1.43562e+07	1.77274e+07	1.84173e+07	1.90521e+07	1.2526e+07	1.57926e+07	1.4877e+07	1.69122e+07	1.47159e+07	1.38208e+07	1.63994e+07	1.80248e+07	1.47741e+07	1.22	up	0.0318371	0.533583	0.857438	no
NEG	NEG_369.2283_434.7381_1	369.228	434.738	Andromedol	0.957691	C20H34O6	Lipids and lipid-like molecules	Prenol lipids	Diterpenoids	HMDB0248396	NA	NA	6-Keto-prostaglandin F1a; Thromboxane B2; (+/-)-Adb-chminaca; 19-Hydroxyprostaglandin E1; 19-Hydroxyprostaglandin F; 6,15-Diketo-13,14-dihydro-PGF1alpha; Andromedol; N-[1'-(Aminocarbonyl)-2',2'-dimethylpropyl]-1-(cyclohexylmethyl)-1h-indazole-3-carboxamide; 12(13)Ep-9-KODE; Sterebin A	3.5239e+07	1.476e+07	1.29151e+07	1.65887e+07	1.47841e+07	1.35687e+07	1.52241e+07	2.65008e+07	2.39531e+07	1.52997e+07	1.87248e+07	2.57858e+07	1.94453e+07	1.79759e+07	2.09147e+07	0.8595	down	0.322179	0.767135	0.648652	no
NEG	NEG_269.2486_609.049_1	269.249	609.049	Heptadecanoic acid	0.957501	C17H34O2	Lipids and lipid-like molecules	Fatty Acyls	Fatty acids and conjugates	HMDB0002259	NA	NA	Heptadecanoic acid; 15-Methylpalmitate; 2-Methylhexadecanoic acid; 1-Hexadecene; Germacrane	1.152e+08	1.15743e+08	1.33127e+08	1.54111e+08	1.29709e+08	1.31072e+08	1.25321e+08	9.7038e+07	8.98417e+07	9.13299e+07	1.04772e+08	9.73688e+07	1.15386e+08	1.29827e+08	1.00945e+08	1.2861	up	0.00347689	0.366779	1.08525	yes
NEG	NEG_206.0822_345.4613_1	206.082	345.461	Phenylpropionylglycine	0.957465	C11H13NO3	Organic acids and derivatives	Carboxylic acids and derivatives	Amino acids, peptides, and analogues	HMDB0000860	NA	NA	N-Acetyl-L-phenylalanine; Phenylpropionylglycine; N-isopropylterephthalamic acid; 3,4-Dimethylhippuric acid; Methylone; N-Acetyl-DL-phenylalanine; Thurfyl Nicotinate; Moroxydine; Tryptophol; (R)-Boschniakine; 1-(2,3-Dihydro-1H-pyrrolizin-5-yl)-2-propen-1-one; 1-(2-Furanylmethyl)-1H-pyrrole; 4-(2-Furanylmethylene)-3,4-dihydro-2H-pyrrole; 3-(2-Furanylmethyl)-1H-pyrrole; 5-Methoxyindole; Cinnamamide…	4.07238e+06	4.33802e+06	3.5687e+06	2.75891e+06	2.95679e+06	6.04704e+06	2.1519e+06	3.24119e+06	3.53309e+06	2.46754e+06	2.00091e+06	2.12842e+06	3.27207e+06	3.95697e+06	2.58718e+06	1.5295	up	0.021845	0.509471	1.2726	yes
POS	POS_84.0442_42.216_1	84.0442	42.216	Oxazine	0.957461	C4H5NO	Organoheterocyclic compounds	Oxazines	1,2-oxazines	HMDB0255970	NA	NA	Oxazine	1.6346e+08	3.48981e+08	3.06579e+08	1.27377e+08	4.03048e+08	4.07925e+08	3.18298e+08	2.35508e+08	3.45099e+08	2.46719e+08	6.49828e+08	3.57982e+08	3.259e+08	2.92895e+08	3.58906e+08	0.8161	down	0.376801	0.788235	0.77379	no
POS	POS_75.0439_459.5812_1	75.0439	459.581	1,3-Dioxolane	0.957111	C3H6O2	Organoheterocyclic compounds	Dioxolanes	1,3-dioxolanes	HMDB0244173	NA	NA	Propionic acid; Lactaldehyde; 3-Hydroxypropanal; D-Lactaldehyde; Ethyl formate; Methyl acetate; 1,3-Dioxolane; Dimethoxycarbene; Glycidol; Methoxyacetaldehyde	1.79473e+09	1.06506e+09	2.36614e+09	9.24582e+08	2.79612e+09	3.18398e+09	3.35055e+09	2.42246e+09	2.50061e+09	2.7219e+09	4.16032e+09	1.30266e+09	2.38243e+09	2.02177e+09	2.74308e+09	0.737	down	0.218661	0.71939	0.901368	no
POS	POS_500.1669_377.2447_1	500.167	377.245	10-Propargyl-5,8-dideazafolic acid	0.957055	C24H23N5O6	Organic acids and derivatives	Carboxylic acids and derivatives	Amino acids, peptides, and analogues	HMDB0244275	NA	NA	Batimastat; Pralatrexate; Ala-Trp-Trp	1.50153e+06	2.42946e+06	2.30098e+06	6.32426e+06	2.84237e+06	3.0134e+06	1.65778e+06	9.03214e+06	2.25616e+06	2.573e+06	1.77256e+06	7.9757e+06	3.63994e+06	3.06867e+06	4.21122e+06	0.7287	down	0.660488	0.893541	0.534974	no
NEG	NEG_287.0563_355.5116_1	287.056	355.512	Aromadendrin	0.956992	C15H12O6	Phenylpropanoids and polyketides	Flavonoids	Flavans	HMDB0030847	C00974	Metabolic pathways;Biosynthesis of secondary metabolites;Flavonoid biosynthesis;Degradation of flavonoids;Biosynthesis of phenylpropanoids	Eriodictyol; Aromadendrin; Dalbergioidin; Norartocarpanone; 2,4',5,7-Tetrahydroxyflavanone; 3',4',5,7-Tetrahydroxyisoflavanone; Gentiacaulein; 2-[(2-Carboxyphenoxy)methoxy]benzoic Acid; Salicylic acid, methylene ester; Swerchirin; Deoxyinosine; Nebularine; 4-(3-Phosphonopropyl)piperazine-2-carboxylic acid; [(2R,3S,4R,5R)-3,4,5,6-Tetrahydroxy-1-oxohexan-2-yl] 2-hydroxypropanoate; 2,4,5,6-Phenanthr…	156013	194046	202274	172521	159602	107180	215951	199103	88321.3	40413.3	350272	44298.6	160833	165273	156393	1.0568	up	0.407203	0.798731	0.816436	no
NEG	NEG_96.9696_42.2328_1	96.9696	42.2328	Phosphate	0.956731	H3O4P	Homogeneous non-metal compounds	Non-metal oxoanionic compounds	Non-metal phosphates	HMDB0001429	C00009	Oxidative phosphorylation;Photosynthesis;ABC transporters;Two-component system;Cell cycle - yeast;Quorum sensing;Parathyroid hormone synthesis, secretion and action;Mineral absorption;Parkinson disease;Pathways of neurodegeneration - multiple diseases	Phosphate; Hydrogen carbonate; Performic acid	2.82689e+09	2.5032e+09	1.74153e+09	6.62991e+08	2.40911e+09	3.15572e+09	2.44325e+09	1.63622e+09	1.52329e+09	2.56275e+09	3.17309e+09	2.34951e+09	2.24896e+09	2.21657e+09	2.28135e+09	0.9716	down	0.700304	0.909406	0.330359	no
NEG	NEG_122.0248_679.5291_1	122.025	679.529	N-pyrimidin-5-ylformamide	0.95645	C5H5N3O	Organic nitrogen compounds	Organonitrogen compounds	N-arylamides	HMDB0255241	NA	NA	Nicotinic acid; Picolinic acid; Isonicotinic acid; Fluoroacetamide	5.69076e+07	5.15418e+07	1.68403e+07	3.64729e+07	4.21997e+07	6.30747e+07	5.61447e+07	4.71889e+07	4.85305e+07	5.28341e+07	7.01673e+07	4.92208e+07	4.92603e+07	4.45062e+07	5.40144e+07	0.824	down	0.244638	0.731869	0.84555	no
NEG	NEG_232.9755_6.0734_1	232.975	6.07339	Protocatechuic acid 4-O-sulfate	0.956347	C7H6O7S	Organic acids and derivatives	Organic sulfuric acids and derivatives	Arylsulfates	HMDB0240382	NA	NA	Protocatechuic acid 3-O-sulfate; 2-hydroxy-3-(sulfooxy)benzoic acid; 3,5-Dihydroxybenzoic acid sulfate; Protocatechuic acid 4-O-sulfate; 3-Methoxycatechol sulfate; Dichlorprop	1.32254e+08	1.30793e+08	1.17483e+08	8.14399e+07	1.4666e+08	1.75384e+08	1.85222e+08	1.2482e+08	1.13663e+08	1.56804e+08	1.85263e+08	1.35159e+08	1.40412e+08	1.30669e+08	1.50155e+08	0.8702	down	0.299202	0.754505	0.539382	no
NEG	NEG_135.031_149.1321_1	135.031	149.132	Eniluracil	0.956295	C6H4N2O2	Organoheterocyclic compounds	Diazines	Pyrimidines and pyrimidine derivatives	HMDB0251810	NA	NA	Hypoxanthine; Erythronic acid; Threonic acid; Allopurinol; 2-Hydroxypurine; 2,3,4-Trihydroxybutanoic acid; 2,2,4-Trihydroxybutanoic acid; Lactic acid; Hydroxypropionic acid; Glyceraldehyde; D-Lactic acid; Dihydroxyacetone; Dimethyl carbonate; Monoethyl carbonate; 1,2,4-Trioxane; 1,3,5-Trioxane; Glycolic acid; Peracetic acid; Monomethyl carbonate	2.5593e+07	3.64062e+07	5.55421e+07	1.28273e+08	5.42242e+07	2.70341e+07	2.69103e+07	5.07958e+07	5.87892e+07	5.83293e+07	3.66007e+07	5.17134e+07	5.08509e+07	5.4512e+07	4.71898e+07	1.1552	up	0.956853	0.989794	0.108355	no
NEG	NEG_295.228_551.3628_1	295.228	551.363	11-(3-Pentyloxiran-2-yl)undec-9-enoic acid	0.956221	C18H32O3	Lipids and lipid-like molecules	Fatty Acyls	Fatty acids and conjugates	HMDB0247613	NA	NA	13-HODE; alpha-Dimorphecolic acid; 9,10-Epoxyoctadecenoic acid; 12,13-EpOME; 13-Hydroxyoctadeca-9,12-dienoic acid; 9-Hydroxylinoleic acid; 11-(3-Pentyloxiran-2-yl)undec-9-enoic acid; hydroxyoctadecadienoic acid	3.66688e+08	2.07827e+08	2.63907e+08	3.92536e+08	2.60016e+08	2.67571e+08	1.77719e+08	3.76314e+08	2.98591e+08	1.8754e+08	1.84294e+08	2.3866e+08	2.68472e+08	2.93091e+08	2.43853e+08	1.2019	up	0.235024	0.727858	0.686772	no
POS	POS_265.1043_440.3757_1	265.104	440.376	Diftalone	0.956208	C16H12N2O2	Benzenoids	Naphthacenes	Tetracenequinones	HMDB0251272	NA	NA	1,5-Diphenylcarbazide; Diethylene glycol dimethacrylate; Florfenicol amine; N2-Succinylglutamic acid	2.21097e+08	1.91384e+08	2.03707e+08	1.27161e+08	2.32755e+08	3.00016e+08	2.79211e+08	2.25958e+08	2.27723e+08	2.25539e+08	3.65281e+08	2.38905e+08	2.36561e+08	2.12687e+08	2.60436e+08	0.8167	down	0.153562	0.681832	0.766819	no
POS	POS_143.0187_35.9529_1	143.019	35.9529	Benzenesulfinic acid	0.95589	C6H6O2S	Benzenoids	Benzene and substituted derivatives	NA	HMDB0248983	NA	NA	NA	3.06874e+07	3.81813e+07	1.03594e+08	6.18909e+07	4.59842e+07	6.14322e+07	4.11137e+07	4.64717e+07	7.3935e+07	6.47549e+07	5.77816e+07	4.68256e+07	5.60544e+07	5.69617e+07	5.51471e+07	1.0329	up	0.900306	0.975704	0.229208	no
NEG	NEG_349.1505_372.4579_1	349.151	372.458	Sibopirdine	0.955843	C23H18N4	Organoheterocyclic compounds	Pyridines and derivatives	NA	HMDB0258286	NA	NA	Eremopetasin sulfoxide; Propargite; Pergolide; N-(N-(3-Carboxyoxirane-2-carbonyl)leucyl)isoamylamine; Trimethoprim; Benomyl; Ribalinium; Rutalinium	4.42481e+06	6.70879e+06	7.87174e+06	2.02098e+07	5.79499e+06	1.35624e+06	4.99969e+06	9.53612e+06	6.8373e+06	9.43124e+06	3.66743e+06	4.34371e+06	7.09849e+06	7.72773e+06	6.46925e+06	1.1945	up	0.91006	0.97837	0.248476	no
POS	POS_699.2209_58.0628_1	699.221	58.0628	5-Hydroxy-2-(4-methoxyphenyl)-8-(3-methylbut-2-enyl)-7-[3,4,5-trihydroxy-6-(hydroxymethyl)oxan-2-yl]oxy-3-(3,4,5-trihydroxy-6-methyloxan-2-yl)oxychromen-4-one	0.955804	C33H40O15	Phenylpropanoids and polyketides	Flavonoids	Flavonoid glycosides	HMDB0246694	NA	NA	5-Hydroxy-2-(4-methoxyphenyl)-8-(3-methylbut-2-enyl)-7-[3,4,5-trihydroxy-6-(hydroxymethyl)oxan-2-yl]oxy-3-(3,4,5-trihydroxy-6-methyloxan-2-yl)oxychromen-4-one; Ampicillin; Cefradine	1.39564e+06	7.69737e+06	1.28171e+07	518918	1.44214e+07	652804	2.6981e+06	1.39549e+07	3.05604e+06	1.01968e+07	4.24704e+06	4.08862e+06	6.31206e+06	6.25053e+06	6.37358e+06	0.9807	down	0.428334	0.806699	1.03495	no
NEG	NEG_307.1586_496.7316_1	307.159	496.732	Gestrinone	0.955178	C21H24O2	Lipids and lipid-like molecules	Steroids and steroid derivatives	Estrane steroids	HMDB0002720	NA	NA	n-Octyl-beta-D-thioglucopyranoside; Derenofylline; Pilsicainide	2.76884e+07	1.71612e+07	9.53757e+06	4.77913e+07	1.5741e+07	1.47214e+07	2.56532e+07	4.39875e+07	4.43252e+07	2.09501e+07	1.36329e+07	3.65939e+07	2.6482e+07	2.21068e+07	3.08571e+07	0.7164	down	0.220949	0.720656	1.11823	no
POS	POS_86.0963_90.8936_1	86.0963	90.8936	1-Methylpyrrolidine	0.955161	C5H11N	Organoheterocyclic compounds	Pyrrolidines	N-alkylpyrrolidines	HMDB0243946	NA	NA	Piperidine; 1-Methylpyrrolidine; Cyclopentylamine; 2-Methylpyrrolidine; Bicyclo[2.1.0]pentane; Isoprene; Penta-1,3-diene	3.84342e+08	4.78209e+08	4.05984e+08	1.16703e+09	3.69991e+08	3.89215e+08	4.27694e+08	4.82291e+08	4.05069e+08	4.07334e+08	2.87329e+08	3.67394e+08	4.64324e+08	5.32462e+08	3.96185e+08	1.344	up	0.321531	0.767135	0.696834	no
NEG	NEG_176.9359_41.8123_1	176.936	41.8123	Pyrophosphate	0.955146	H4O7P2	Homogeneous non-metal compounds	Non-metal oxoanionic compounds	Non-metal pyrophosphates	HMDB0000250	C00013	Oxidative phosphorylation;Parkinson disease;Pathways of neurodegeneration - multiple diseases	Pyrophosphate	7.4356e+07	5.06412e+07	3.30801e+07	1.8103e+07	3.18548e+07	8.63267e+07	7.20731e+07	2.87849e+07	2.49258e+07	2.66827e+07	5.55685e+07	2.93879e+07	4.43154e+07	4.90603e+07	3.95705e+07	1.2398	up	0.587512	0.864519	0.434794	no
POS	POS_421.2192_472.5038_1	421.219	472.504	8-[3-[1-[(3-Fluorophenyl)methyl]-4-piperidinyl]-1-oxopropyl]-1,2,5,6-tetrahydro-4H-pyrrolo[3,2,1-ij]quinoline-4-one	0.954263	C26H29FN2O2	Organoheterocyclic compounds	Piperidines	Benzylpiperidines	HMDB0260330	NA	NA	Armillane; Flavan; Isoflavan	2.45668e+06	2.61206e+06	3.55655e+06	2.74226e+06	3.199e+06	3.04683e+06	4.5319e+06	8.19429e+06	4.35681e+06	4.19031e+06	1.54927e+06	7.33938e+06	3.98128e+06	2.93556e+06	5.02699e+06	0.584	down	0.142361	0.669497	1.13295	no
POS	POS_415.201_444.022_1	415.201	444.022	N'-[(6-Oxo-5-prop-2-enyl-1-cyclohexa-2,4-dienylidene)methyl]-2-[4-(phenylmethyl)-1-piperazinyl]acetohydrazide	0.95394	C23H28N4O2	Organoheterocyclic compounds	Diazinanes	Piperazines	HMDB0256069	NA	NA	NA	1.58629e+07	2.24266e+07	1.70337e+07	2.17136e+07	1.28154e+07	5.08574e+07	2.30676e+07	1.23586e+07	1.33966e+07	4.38732e+07	9.39577e+06	1.29543e+07	2.1313e+07	2.34516e+07	1.91743e+07	1.2231	up	0.445939	0.81222	0.6769	no
POS	POS_349.2109_587.4886_1	349.211	587.489	Roxatidine acetate	0.953889	C19H28N2O4	Organoheterocyclic compounds	Piperidines	Benzylpiperidines	HMDB0015695	NA	NA	Roxatidine acetate; 15beta-Hydroxydesogestrel; 2-Hydroxydesogestrel; 3a-Hydroxydesogestrel; 3,4-Didehydroretinol Acetate; 6-Methylene-4-pregnene-3,20-dione; Anordiol; Promegestone; Salmefamol; Tetramethrin; N2-Acetylornithine; Glycylvaline; L-Theanine; N5-Acetylornithine	2.5535e+08	2.9025e+08	2.35895e+08	6.00606e+07	2.37238e+08	2.84754e+08	3.28526e+08	2.1248e+08	2.52324e+08	2.77262e+08	4.06738e+08	2.56091e+08	2.58081e+08	2.27258e+08	2.88903e+08	0.7866	down	0.25661	0.734823	0.888805	no
POS	POS_136.0615_242.315_1	136.061	242.315	1-Hydroxybenzotriazole	0.95383	C6H5N3O	Organoheterocyclic compounds	Benzotriazoles	NA	HMDB0243899	NA	NA	Adenine; (+)-threo-2-Amino-3,4-dihydroxybutanoic acid; 1H-Pyrazolo[3,4-d]pyrimidin-4-amine; 2-Aminopurine; Methylmalonic acid; Succinic acid; Erythrono-1,4-lactone; 4-Hydroxy-2-oxobutanoic acid; xi-3-Hydroxy-2-oxobutanoic acid	2.35477e+07	3.35407e+07	4.26043e+07	4.23712e+07	4.0685e+07	2.51023e+07	3.07615e+07	4.27702e+07	5.49438e+07	3.12316e+07	4.58325e+07	5.55328e+07	3.9077e+07	3.46419e+07	4.35121e+07	0.7961	down	0.165259	0.688678	0.784939	no
NEG	NEG_319.14_312.2356_1	319.14	312.236	Feprazone	0.953434	C20H20N2O2	Benzenoids	Benzene and substituted derivatives	NA	HMDB0252231	NA	NA	Valproic acid glucuronide; Octanoylglucuronide; 3-Methyladipic acid; Pimelic acid; 3,3-Dimethylglutaric acid; Hydralazine; 2-Methyladipic acid; Diethyl malonate; Propyleneglycol diacetate; 2,2-Dimethylglutaric acid; Diethylmalonic acid; Dimethyl glutarate; Quinazoline-2,4-diamine; Platydesminium; 4-Alanylaminoantipyrine; Glycerol tripropanoate; Diaveridine	6.16869e+06	4.02112e+07	2.25893e+07	1.44277e+08	1.7728e+07	5.27294e+06	5.84252e+07	2.35168e+07	1.52694e+07	8.46061e+07	4.79422e+06	2.37469e+07	3.72172e+07	3.93746e+07	3.50598e+07	1.1231	up	0.806767	0.946252	0.542116	no
POS	POS_95.0489_198.1877_1	95.0489	198.188	1-Vinylimidazole	0.953416	C5H6N2	Organoheterocyclic compounds	Azoles	Imidazoles	HMDB0244017	NA	NA	Phenol; Benzene oxide; Oxepin	5.53125e+07	4.99906e+07	5.20288e+07	6.14978e+07	4.6184e+07	4.77287e+07	4.80722e+07	5.40004e+07	3.73025e+07	4.37139e+07	4.05633e+07	4.19199e+07	4.81929e+07	5.21238e+07	4.4262e+07	1.1776	up	0.0369415	0.543646	0.785197	no
POS	POS_464.2819_539.1883_1	464.282	539.188	Bucromarone	0.953241	C29H37NO4	Organic oxygen compounds	Organooxygen compounds	Carbonyl compounds	HMDB0249424	NA	NA	Bucromarone; Fluocortin butyl	3.36556e+07	8.38642e+07	6.34107e+07	6.41483e+07	5.68686e+07	9.09345e+07	6.08995e+07	6.78344e+07	8.52531e+07	6.71376e+07	4.26092e+07	7.42459e+07	6.59051e+07	6.54803e+07	6.63299e+07	0.9872	down	0.828891	0.954056	0.129211	no
POS	POS_770.5974_503.2024_1	770.597	503.202	PC(P-16:0/20:2(11Z,14Z))	0.953179	C44H84NO7P	Lipids and lipid-like molecules	Glycerophospholipids	Glycerophosphocholines	HMDB0011217	NA	NA	PC(O-34:0)	545773	288514	331942	1.1192e+06	260580	244872	231246	750209	932498	2.19677e+07	285748	332434	2.27423e+06	465148	4.08331e+06	0.1139	down	0.343619	0.7746	1.42857	no
POS	POS_265.2521_586.4178_1	265.252	586.418	Octadec-9-enoic Acid	0.952177	C18H34O2	Lipids and lipid-like molecules	Fatty Acyls	Fatty acids and conjugates	HMDB0062703	C00712	Fatty acid biosynthesis;Cutin, suberine and wax biosynthesis;Biosynthesis of unsaturated fatty acids;Biosynthesis of plant secondary metabolites;Longevity regulating pathway - worm	NA	2.16569e+07	2.08688e+07	3.87669e+07	2.93747e+07	3.27254e+07	3.34476e+07	2.16206e+07	3.91328e+07	4.02981e+07	1.88874e+07	3.24677e+07	3.68231e+07	3.05058e+07	2.94734e+07	3.15383e+07	0.9345	down	0.762401	0.931321	0.283255	no
POS	POS_453.1665_491.5872_1	453.167	491.587	Avizafone	0.952104	C22H27ClN4O3	Organic acids and derivatives	Carboxylic acids and derivatives	Amino acids, peptides, and analogues	HMDB0248745	C11725	NA	Melleolide M; Avizafone; Eplerenone	1.55562e+07	9.09747e+06	9.1217e+06	1.68909e+07	9.0568e+06	1.25653e+07	1.70609e+07	1.57434e+07	1.35268e+07	1.19253e+07	1.36788e+07	1.39375e+07	1.31801e+07	1.20481e+07	1.43121e+07	0.8418	down	0.161958	0.687921	0.842506	no
POS	POS_505.3337_516.5246_1	505.334	516.525	Dipyridamole	0.952077	C24H40N8O4	Organic nitrogen compounds	Organonitrogen compounds	Amines	HMDB0015110	NA	NA	Rphdhd; Polyporenic acid C; Octapropylene glycol; Didesipramine	1.50636e+07	7.90199e+06	4.91359e+06	1.77531e+07	5.21425e+06	5.58063e+06	1.13879e+06	2.2251e+06	3.30872e+06	2.82085e+06	288384	3.1307e+06	5.7783e+06	9.40452e+06	2.15209e+06	4.3699	up	0.00725592	0.424122	2.66644	yes
POS	POS_203.0523_41.9636_1	203.052	41.9636	Theophylline	0.952	C7H8N4O2	Organoheterocyclic compounds	Imidazopyrimidines	Purines and purine derivatives	HMDB0001889	C07130	Metabolic pathways;Biosynthesis of secondary metabolites;Microbial metabolism in diverse environments;Caffeine metabolism;Biosynthesis of plant secondary metabolites;Biosynthesis of alkaloids derived from histidine and purine	D-Glucose; D-Galactose; D-Mannose; myo-Inositol; 3-Deoxyarabinohexonic acid; D-Fructose; Allose; L-Sorbose; Paraxanthine; Theophylline; Theobromine; alpha-D-Glucose; scyllo-Inositol; Dihydroxyacetone (dimer); L-Galactose; Levoinositol; (2R,3R,4R,5R)-2,3,4,5,6-Pentahydroxyhexanal; (2R,4S,5S)-1,2,4,5,6-Pentahydroxyhexan-3-one; (3R,4R,5R)-1,3,4,5,6-Pentahydroxyhexan-2-one; D-Fructofuranose; D-Gulose…	1.81526e+09	5.37681e+08	1.54332e+09	1.90716e+09	1.0219e+09	6.62826e+08	7.48387e+08	1.80359e+09	1.25183e+09	2.9052e+09	3.33256e+08	1.4338e+09	1.33035e+09	1.24802e+09	1.41268e+09	0.8834	down	0.936073	0.984459	0.454198	no
NEG	NEG_671.4425_587.4986_1	671.442	587.499	Triamcinolone acetonide 21-palmitate	0.951947	C40H61FO7	Lipids and lipid-like molecules	Steroids and steroid derivatives	Pregnane steroids	HMDB0259146	NA	NA	Vinaginsenoside R12	1.37358e+07	9.73235e+06	1.04257e+07	9.78368e+06	1.55734e+07	1.16368e+07	2.28106e+07	1.1635e+07	1.06734e+07	1.14029e+07	2.07628e+07	1.13332e+07	1.32921e+07	1.18146e+07	1.47697e+07	0.7999	down	0.277952	0.744491	0.624106	no
POS	POS_617.1256_490.9642_1	617.126	490.964	6''-O-Galloylquercimeritrin	0.951464	C28H24O16	Phenylpropanoids and polyketides	Flavonoids	Flavonoid glycosides	HMDB0033593	NA	NA	Epicatechin-(4beta-&gt;8)-gallocatechin; Epigallocatechin-(4beta-&gt;8)-catechin; Gallocatechin-(4alpha-&gt;8)-epicatechin; [(2R,3S,6S)-6-[5,7-Dihydroxy-2-(4-hydroxyphenyl)-4-oxochromen-3-yl]oxy-3,4,5-trihydroxyoxan-2-yl]methyl 3-(4-hydroxyphenyl)prop-2-enoate; eq-4''-Hydroxymaysin; Daidzein 4',7-diglucoside; Acacetin 7-[apiosyl(1-&gt;6)-glucoside]; Isorhoifolin; Kaempferitrin; Galangin 3-[galact…	8.67633e+06	8.58377e+06	9.1467e+06	3.65181e+06	9.12387e+06	1.02281e+07	1.01307e+07	7.90299e+06	7.62098e+06	8.32126e+06	1.6352e+07	8.18426e+06	8.99357e+06	8.2351e+06	9.75203e+06	0.8445	down	0.38155	0.79024	0.61895	no
POS	POS_331.1761_442.0234_1	331.176	442.023	Pirsidomine	0.951263	C17H22N4O3	Benzenoids	Phenol ethers	Anisoles	HMDB0256615	NA	NA	Portuloside A; Epijasminoside A; (1R,4R,5S)-5-Hydroxyfenchone glucoside; (1R,4S,6R)-6-Hydroxyfenchone glucoside; (1S,4R)-10-Hydroxyfenchone glucoside; 6-Hydroxy-2-bornanone glucoside; (3b,4b,5b)-4,5-Epoxy-p-menth-1-en-3-ol 3-glucoside; (4S,6R)-p-Mentha-1,8-diene-6,7-diol 7-glucoside; Pirsidomine; tetranor-PGFM; Indecainide; Farmocaine	5.66637e+07	3.22954e+07	1.72759e+07	3.60027e+07	3.15973e+07	1.94607e+07	1.00941e+07	1.55057e+07	1.35192e+07	2.4881e+07	1.16167e+07	3.52648e+07	2.53481e+07	3.2216e+07	1.84802e+07	1.7433	up	0.0529836	0.57505	1.40892	no
POS	POS_353.2468_487.6823_1	353.247	487.682	Prostacyclin (not favourable)	0.951259	C20H32O5	Lipids and lipid-like molecules	Fatty Acyls	Eicosanoids	HMDB0246193	NA	NA	NA	4.69554e+06	6.19218e+06	5.37408e+06	7.68541e+06	6.65747e+06	3.71979e+06	7.17703e+06	1.36275e+07	8.53738e+06	1.16939e+07	8.76271e+06	1.92851e+07	8.61734e+06	5.72074e+06	1.15139e+07	0.4969	down	0.00515848	0.395592	1.76264	yes
POS	POS_261.1305_266.7782_1	261.131	266.778	cyclo(pro-tyr)	0.951208	C14H16N2O3	Organic acids and derivatives	Carboxylic acids and derivatives	Amino acids, peptides, and analogues	HMDB0341304	C10605	NA	Pentaethylene glycol; Pirimicarb; Taribavirin	2.20836e+07	1.32598e+07	1.5698e+07	1.58831e+07	1.09505e+07	2.19596e+07	2.12106e+07	2.93218e+07	3.37112e+07	1.22613e+08	1.7034e+07	2.9135e+07	2.9405e+07	1.66391e+07	4.2171e+07	0.3946	down	0.0533367	0.57505	1.70158	no
NEG	NEG_206.0824_379.5925_1	206.082	379.592	N-isopropylterephthalamic acid	0.950974	C11H13NO3	Benzenoids	Benzene and substituted derivatives	Benzoic acids and derivatives	HMDB0060608	NA	NA	N-Acetyl-L-phenylalanine; Phenylpropionylglycine; N-isopropylterephthalamic acid; 3,4-Dimethylhippuric acid; Methylone; N-Acetyl-DL-phenylalanine; Thurfyl Nicotinate; Moroxydine; Tryptophol; (R)-Boschniakine; 1-(2,3-Dihydro-1H-pyrrolizin-5-yl)-2-propen-1-one; 1-(2-Furanylmethyl)-1H-pyrrole; 4-(2-Furanylmethylene)-3,4-dihydro-2H-pyrrole; 3-(2-Furanylmethyl)-1H-pyrrole; 5-Methoxyindole; Cinnamamide…	1.32222e+07	1.71533e+07	9.40121e+06	9.55541e+06	1.14595e+07	1.01965e+07	9.05545e+06	1.45289e+07	5.31528e+06	6.22051e+06	8.55958e+06	1.44999e+07	1.0764e+07	1.18314e+07	9.69661e+06	1.2202	up	0.241413	0.729331	0.741512	no
NEG	NEG_414.0976_233.8613_1	414.098	233.861	Eleclazine	0.950936	C21H16F3N3O3	Organoheterocyclic compounds	Benzoxazepines	NA	HMDB0251742	NA	NA	2H-1-Benzopyran-2-one, 7-[[2-(acetylamino)-2-deoxy-beta-D-glucopyranosyl]oxy]-4-methyl-	584506	2.41272e+06	1.5385e+06	8.53242e+06	4.69107e+06	1.98886e+06	1.25822e+06	2.56225e+06	9.74197e+06	2.52005e+06	4.85247e+06	5.16082e+06	3.82032e+06	3.29135e+06	4.3493e+06	0.7568	down	0.415551	0.802783	0.795019	no
POS	POS_87.0803_604.5985_1	87.0803	604.598	2-Methyltetrahydrofuran	0.950923	C5H10O	Organoheterocyclic compounds	Tetrahydrofurans	NA	HMDB0245240	NA	NA	Isovaleraldehyde; Prenol; 3-Methyl-3-buten-1-ol; Pentanal; (S)-2-Methylbutanal; (±)-2-Methylbutanal; (E)-2-Penten-1-ol; 1-Penten-3-ol; Isoprenyl alcohol; 2-Pentanone; 2-Methyl-2-buten-1-ol; xi-3-Methyl-3-buten-2-ol; 2-Methyltetrahydrofuran; Isopentenol; Tetrahydropyran	9.93928e+07	1.27004e+08	1.72087e+08	1.04015e+08	1.29618e+08	2.03398e+08	8.1626e+07	1.65843e+08	5.48073e+07	5.52587e+07	1.13726e+08	1.31185e+08	1.1983e+08	1.39252e+08	1.00408e+08	1.3869	up	0.122002	0.649739	1.06795	no
POS	POS_75.0439_384.1128_1	75.0439	384.113	Ethyl formate	0.950874	C3H6O2	Organic acids and derivatives	Carboxylic acids and derivatives	Carboxylic acid derivatives	HMDB0031229	NA	NA	Propionic acid; Lactaldehyde; 3-Hydroxypropanal; D-Lactaldehyde; Ethyl formate; Methyl acetate; 1,3-Dioxolane; Dimethoxycarbene; Glycidol; Methoxyacetaldehyde	1.26345e+09	9.83171e+08	2.69155e+09	1.79861e+09	3.00346e+09	3.00048e+09	3.34637e+09	2.44574e+09	2.50411e+09	2.45453e+09	4.33928e+09	9.64584e+08	2.39961e+09	2.12346e+09	2.67577e+09	0.7936	down	0.445553	0.81222	0.583661	no
POS	POS_417.2195_490.8279_1	417.22	490.828	Deoxyschizandrin	0.950782	C24H32O6	Phenylpropanoids and polyketides	Tannins	Hydrolyzable tannins	HMDB0251013	C16951	NA	Zanoterone; Lenapenem; Propyl 6-ethyl-5-ethylsulfanylcarbonyl-2-phenyl-4-propylpyridine-3-carboxylate	1.46091e+07	4.86959e+07	1.85393e+07	2.06246e+07	5.71526e+07	1.20805e+07	1.59935e+07	1.82934e+07	1.5022e+07	2.00341e+07	2.57744e+07	3.5932e+07	2.52293e+07	2.8617e+07	2.18416e+07	1.3102	up	0.650143	0.888878	0.487641	no
POS	POS_426.3571_539.1389_1	426.357	539.139	Octadecenoylcarnitine	0.950635	C25H47NO4	Lipids and lipid-like molecules	Fatty Acyls	Fatty acid esters	HMDB0094687	NA	NA	Vaccenyl carnitine; Elaidic carnitine; 2-Hydroxyhexadecanoylcarnitine; Octadecenoylcarnitine	5.73182e+06	6.12567e+06	8.49896e+06	1.53298e+07	1.59599e+07	1.55866e+07	6.45018e+06	7.2656e+06	6.08197e+06	4.84475e+06	6.57483e+06	8.80163e+06	8.93764e+06	1.12055e+07	6.66983e+06	1.68	up	0.079041	0.61147	1.20952	no
POS	POS_178.0586_41.0376_1	178.059	41.0376	Luminol	0.950615	C8H7N3O2	Organoheterocyclic compounds	Diazanaphthalenes	Benzodiazines	HMDB0254204	NA	NA	Histidine; L-2-Amino-3-(1-pyrazolyl)propanoic acid; D-Histidine	3.28992e+07	3.60983e+07	3.77605e+07	4.52126e+07	3.00566e+07	3.44741e+07	2.78577e+07	4.21815e+07	3.74727e+07	3.86377e+07	2.84684e+07	6.3608e+07	3.78939e+07	3.60835e+07	3.97043e+07	0.9088	down	0.65262	0.890243	0.284236	no
NEG	NEG_131.035_135.4634_1	131.035	135.463	Ethylmalonic acid	0.950456	C5H8O4	Lipids and lipid-like molecules	Fatty Acyls	Fatty acids and conjugates	HMDB0000622	NA	NA	Monoethyl malonic acid; Ethylmalonic acid; Glutaric acid; Methylsuccinic acid; Dimethylmalonic acid; 2-Acetolactate; 2-C-Methyl-1,4-erythrono-D-lactone; 2-Deoxy-L-ribono-1,4-lactone; Monomethyl succinate; Dimethyl malonate; Pteridine; Malononitrile; gamma-Butyrolactone; Diacetyl; Ethenyl acetate; Methyl acrylate; Isocrotonic acid; 2-Butyne-1,4-diol; 2,2'-Bioxirane; Acetoacetaldehyde; Allyl format…	5.74554e+07	6.95176e+07	8.44608e+07	2.01685e+07	1.11107e+08	7.05438e+07	5.11151e+07	1.08384e+08	1.12875e+08	9.26296e+07	7.613e+07	8.10758e+07	7.79552e+07	6.88755e+07	8.7035e+07	0.7914	down	0.273507	0.743119	0.855947	no
POS	POS_263.1386_322.3136_1	263.139	322.314	Phenylalanylproline	0.950165	C14H18N2O3	Organic acids and derivatives	Carboxylic acids and derivatives	Amino acids, peptides, and analogues	HMDB0011177	NA	NA	Phenylalanylproline; Methohexital; Pirbuterol; Bicyclo[2.2.1]heptan-2-one, 1,7,7-trimethyl-3-(phenylmethylene)-; Goshuyic acid	2.81137e+07	1.56042e+07	1.28358e+07	1.3794e+07	1.13838e+07	1.11253e+07	1.65988e+07	1.49434e+07	1.55022e+07	2.41127e+07	1.51835e+07	1.50501e+07	1.61873e+07	1.54761e+07	1.68984e+07	0.9158	down	0.446402	0.81222	0.522349	no
NEG	NEG_156.0666_254.3182_1	156.067	254.318	Tiglylglycine	0.950129	C7H11NO3	Organic acids and derivatives	Carboxylic acids and derivatives	Amino acids, peptides, and analogues	HMDB0000959	NA	NA	3-Methylcrotonylglycine; Tiglylglycine; Paramethadione; N-Acetylproline; 2-oxo-1-pyrrolidinepropionic acid; N-Acetyl-2,3-dihydro-1H-pyrrole; 5-Acetyl-3,4-dihydro-2H-pyrrole; 2-Ethyl-4-methyloxazole; 4-Ethyl-2-methyloxazole; 2-Ethyl-5-methyloxazole; 5-Ethyl-2-methyloxazole; 5-Ethyl-4-methyloxazole; 5-Imino-2-methyl-1-cyclopenten-1-ol; Trimethyloxazole; N-Vinyl-2-pyrrolidone; 1-Cyano-2-hydroxy-3-bu…	1.51526e+07	2.1913e+07	1.30177e+07	1.36805e+07	1.00295e+07	7.74209e+06	1.38315e+07	1.32443e+07	3.03107e+07	1.07855e+07	3.16306e+07	3.32874e+07	1.78854e+07	1.35892e+07	2.21817e+07	0.6126	down	0.122526	0.649977	1.1271	no
POS	POS_87.0803_631.82_1	87.0803	631.82	Tetrahydropyran	0.949872	C5H10O	Organoheterocyclic compounds	Oxanes	NA	HMDB0258904	NA	NA	Isovaleraldehyde; Prenol; 3-Methyl-3-buten-1-ol; Pentanal; (S)-2-Methylbutanal; (±)-2-Methylbutanal; (E)-2-Penten-1-ol; 1-Penten-3-ol; Isoprenyl alcohol; 2-Pentanone; 2-Methyl-2-buten-1-ol; xi-3-Methyl-3-buten-2-ol; 2-Methyltetrahydrofuran; Isopentenol; Tetrahydropyran	2.83842e+08	2.27551e+08	1.93467e+08	1.7325e+08	2.81348e+08	1.08927e+08	2.59173e+08	2.26955e+08	2.84904e+08	2.87179e+08	3.22471e+08	2.50869e+08	2.41661e+08	2.11397e+08	2.71925e+08	0.7774	down	0.104788	0.64083	0.953318	no
POS	POS_152.0564_155.8507_1	152.056	155.851	Malic acid	0.949617	C4H6O5	Organic acids and derivatives	Hydroxy acids and derivatives	Beta hydroxy acids and derivatives	HMDB0000156	C00149	Metabolic pathways;Biosynthesis of secondary metabolites;Microbial metabolism in diverse environments;Carbon metabolism;Citrate cycle (TCA cycle);Pyruvate metabolism;Glyoxylate and dicarboxylate metabolism;Carbon fixation by Calvin cycle;Other carbon fixation pathways;Methane metabolism;Biosynthesis of plant secondary metabolites;Biosynthesis of phenylpropanoids;Biosynthesis of terpenoids and ste…	Guanine; 2-Hydroxyadenine; 8-Hydroxyadenine; 8-Oxo-7,8-dihydrodeoxyguanine; (S)-2-Amino-4-methylsulfanyl-butane-1-thiol; Malic acid; D-Malic acid; Velcorin; 3,3-Dimethyl-1,2-dithiolane; Tetrahydro-2-methyl-2-thiophenethiol; Tetrahydro-2-methyl-3-thiophenethiol; Diglycolic acid	2.00109e+07	2.93351e+07	3.3161e+07	7.88042e+07	3.77026e+07	1.65014e+07	2.89177e+07	3.72338e+07	3.66954e+07	2.76178e+07	2.88056e+07	3.45479e+07	3.41111e+07	3.59192e+07	3.2303e+07	1.1119	up	0.928894	0.983209	0.0871092	no
POS	POS_154.0497_63.4557_1	154.05	63.4557	8-Azaxanthine	0.949491	C4H3N5O2	Organoheterocyclic compounds	Triazolopyrimidines	NA	HMDB0247424	NA	NA	3-Hydroxyanthranilic acid; 3-Aminosalicylic acid; Aminosalicylic Acid; Mesalazine; 3-Methyl-4-nitrophenol; 4-Nitroanisole; 4-Nitrobenzyl alcohol; 2,5-Dihydroxybenzamide; Salicylhydroxamic acid; Furo[3,2-c]pyran-4-one	1.88235e+07	3.15284e+07	2.16916e+07	968329	4.06088e+07	3.40666e+07	9.62376e+06	1.96051e+07	2.4188e+07	1.58201e+07	1.64881e+07	3.26864e+07	2.21749e+07	2.46145e+07	1.97352e+07	1.2472	up	0.828439	0.953829	0.588698	no
NEG	NEG_393.2645_465.4369_1	393.265	465.437	Norcholic acid	0.94922	C23H38O5	Lipids and lipid-like molecules	Steroids and steroid derivatives	Bile acids, alcohols and derivatives	HMDB0255727	NA	NA	Norcholic acid; Tetrahydrodeoxycorticosterone; 2-((5-(Diethylamino)-[1,2,4]triazolo[1,5-a]pyrimidin-7-yl)(hexyl)amino)ethanol; Pregnan-20-one, 3,17-dihydroxy-, (3alpha)-; (8R,9S,10S,13S,14S,17R)-17-Ethyl-3,17-dihydroxy-10,13-dimethyl-3,4,5,6,7,8,9,11,12,14,15,16-dodecahydro-1H-cyclopenta[a]phenanthren-2-one	5.01361e+06	6.50383e+06	1.36613e+07	7.65596e+06	3.49775e+06	3.69651e+06	1.08711e+07	9.11985e+06	1.94888e+07	1.14594e+07	1.10233e+07	7.77771e+06	9.14742e+06	6.67149e+06	1.16234e+07	0.574	down	0.0321918	0.533583	1.53592	yes
NEG	NEG_179.056_43.5919_1	179.056	43.5919	myo-Inositol	0.949134	C6H12O6	Organic oxygen compounds	Organooxygen compounds	Alcohols and polyols	HMDB0000211	C00137	Metabolic pathways;Biosynthesis of secondary metabolites;Microbial metabolism in diverse environments;Biosynthesis of nucleotide sugars;Galactose metabolism;Ascorbate and aldarate metabolism;Inositol phosphate metabolism;Streptomycin biosynthesis;ABC transporters;Phosphatidylinositol signaling system	D-Glucose; D-Galactose; D-Mannose; myo-Inositol; 3-Deoxyarabinohexonic acid; D-Fructose; Allose; L-Sorbose; Paraxanthine; Theophylline; Theobromine; alpha-D-Glucose; scyllo-Inositol; Dihydroxyacetone (dimer); L-Galactose; Levoinositol; (2R,3R,4R,5R)-2,3,4,5,6-Pentahydroxyhexanal; (2R,4S,5S)-1,2,4,5,6-Pentahydroxyhexan-3-one; (3R,4R,5R)-1,3,4,5,6-Pentahydroxyhexan-2-one; D-Fructofuranose; D-Gulose…	4.07923e+07	4.96682e+07	1.36053e+08	6.25486e+07	1.12951e+08	5.09052e+07	5.89342e+07	1.09348e+08	1.44519e+08	1.07767e+08	1.12812e+08	1.01784e+08	9.06735e+07	7.54864e+07	1.05861e+08	0.7131	down	0.116282	0.647993	1.1159	no
POS	POS_132.1018_97.5824_1	132.102	97.5824	Isoleucine	0.948982	C6H13NO2	Organic acids and derivatives	Carboxylic acids and derivatives	Amino acids, peptides, and analogues	HMDB0000172	C00407	Metabolic pathways;Biosynthesis of secondary metabolites;2-Oxocarboxylic acid metabolism;Biosynthesis of amino acids;Valine, leucine and isoleucine degradation;Valine, leucine and isoleucine biosynthesis;Cyanoamino acid metabolism;Tropane, piperidine and pyridine alkaloid biosynthesis;Glucosinolate biosynthesis;Biosynthesis of plant secondary metabolites;Biosynthesis of alkaloids derived from orn…	Isoleucine; L-Alloisoleucine; Leucine; L-Norleucine; Aminocaproic acid; Beta-Leucine; D-Leucine; (±)-erythro-Isoleucine; 6-Deoxyfagomine; N-(2-Hydroxyethyl)-morpholine; Alanine betaine; 3-Amino-4-methylpentanoic acid; DL-Norleucine; Methyl valine; delta-Hexanolactone; Allyl propionate; 2-Methyl-4-pentenoic acid; 2,3-Hexanedione; 3,4-Hexanedione; 3-Hexenoic acid; 4-Methyl-2,3-pentanedione; 2-Methy…	1.18243e+09	1.252e+09	1.05127e+09	4.5281e+09	9.87375e+08	9.49042e+08	1.04991e+09	1.27717e+09	9.57143e+08	1.10786e+09	8.35043e+08	8.04509e+08	1.33182e+09	1.65837e+09	1.00527e+09	1.6497	up	0.251484	0.733974	0.908958	no
POS	POS_182.0809_56.6587_1	182.081	56.6587	L-Tyrosine	0.948943	C9H11NO3	Organic acids and derivatives	Carboxylic acids and derivatives	Amino acids, peptides, and analogues	HMDB0000158	C00082	Metabolic pathways;Biosynthesis of secondary metabolites;2-Oxocarboxylic acid metabolism;Biosynthesis of amino acids;Biosynthesis of cofactors;Methane metabolism;Tyrosine metabolism;Phenylalanine metabolism;Phenylalanine, tyrosine and tryptophan biosynthesis;Cyanoamino acid metabolism;Thiamine metabolism;Ubiquinone and other terpenoid-quinone biosynthesis;Biosynthesis of enediyne antibiotics;Bios…	L-Tyrosine; o-Tyrosine; 2-Amino-3-hydroxy-3-phenylpropanoic acid; D-Tyrosine; Phenylpyruvic acid; m-Coumaric acid; 4-Hydroxycinnamic acid; 2-Hydroxycinnamic acid; cis-p-Coumaric acid; Coumarinic acid	9.36081e+08	1.08602e+09	9.93079e+08	1.18829e+06	8.53213e+08	9.74278e+08	1.29458e+09	1.17884e+09	9.07759e+08	8.90517e+08	9.26457e+08	9.71262e+08	9.17772e+08	8.0731e+08	1.02823e+09	0.7851	down	0.343659	0.7746	1.56873	no
NEG	NEG_372.1849_520.6006_1	372.185	520.601	Motesanib	0.948801	C22H23N5O	Organoheterocyclic compounds	Indoles and derivatives	Indolines	HMDB0254901	NA	NA	2-Hydroxy-3-methoxy-6beta-naltrexol; Motesanib; N-Desmethyltrimebutine; (2s,5s)-2-Methyl-5-(4-(5-methyl-2-(p-tolyl)oxazol-4-yl)butyl)-1,3-dioxane-2-carboxylic acid; Ritobegron; (S)-Tert-Butyl (3-hydroxy-1,1-diphenylpropan-2-yl)carbamate; Benactyzine; Ketotrilostane; Traxoprodil; Reboxetine; Ethylmorphine; 6-O-Methylcodeine; (-)-Armepavine; Mavoglurant; Myofedrin	2.1204e+07	9.30607e+06	2.58472e+07	2.60445e+07	2.188e+07	1.55044e+07	3.31743e+07	3.36476e+07	4.40045e+07	4.10533e+07	2.28303e+07	2.78102e+07	2.68588e+07	1.99643e+07	3.37534e+07	0.5915	down	0.0176322	0.484298	1.53148	yes
NEG	NEG_295.2279_572.7055_1	295.228	572.706	alpha-Dimorphecolic acid	0.948541	C18H32O3	Lipids and lipid-like molecules	Fatty Acyls	Lineolic acids and derivatives	HMDB0004670	C14767	Linoleic acid metabolism;PPAR signaling pathway	13-HODE; alpha-Dimorphecolic acid; 9,10-Epoxyoctadecenoic acid; 12,13-EpOME; 13-Hydroxyoctadeca-9,12-dienoic acid; 9-Hydroxylinoleic acid; 11-(3-Pentyloxiran-2-yl)undec-9-enoic acid; hydroxyoctadecadienoic acid	2.53639e+07	2.45334e+07	3.02523e+07	4.8105e+07	3.04849e+07	3.25612e+07	1.87803e+07	3.8794e+07	3.16131e+07	1.74596e+07	1.97987e+07	3.26884e+07	2.92029e+07	3.18835e+07	2.65223e+07	1.2021	up	0.257464	0.734823	0.664686	no
POS	POS_665.4436_543.3362_1	665.444	543.336	Paliperidone Palmitate	0.948073	C39H57FN4O4	Organoheterocyclic compounds	Pyridopyrimidines	NA	HMDB0256085	NA	NA	Paliperidone Palmitate; Tfllr-NH2	2.8803e+07	7.75483e+06	4.90602e+06	1.09214e+07	4.59178e+06	1.92962e+07	1.70619e+07	8.41179e+06	5.81875e+07	3.08118e+08	4.94121e+06	1.99529e+07	4.10789e+07	1.27122e+07	6.94456e+07	0.1831	down	0.217947	0.71862	1.65708	no
POS	POS_345.1666_477.5407_1	345.167	477.541	Gelsemin	0.947796	C20H22N2O2	Alkaloids and derivatives	Gelsemium alkaloids	NA	HMDB0252666	NA	NA	Cytosporone B; 8-Cyclopentyl-3-(3-fluoro-propyl)-1-propyl-3,7-dihydro-purine-2,6-dione; 14-Fluoro-6-thiaheptadecanoic acid; epitiostanol; N-Fructosyl phenylalanine	2.78516e+08	8.94659e+07	1.1587e+08	1.73624e+08	2.03013e+08	9.88835e+07	9.68789e+07	1.91557e+08	1.85272e+08	1.52651e+08	1.01673e+08	1.74335e+08	1.55145e+08	1.59895e+08	1.50394e+08	1.0632	up	0.954062	0.989438	0.218167	no
NEG	NEG_253.0508_396.9906_1	253.051	396.991	7,8-Dihydroxyflavone	0.947493	C15H10O4	Phenylpropanoids and polyketides	Flavonoids	Flavones	HMDB0247297	NA	NA	Daidzein; 7,4'-Dihydroxyflavone; 7,8-Dihydroxyflavone; Rubiadin; Xanthenone-4-acetic acid; Triacetin; 3,7-Dimethyl-1-propargylxanthine; Lanthionine; 1,2-Anthraquinone; Anthraquinone; DL-Lanthionine; 9,10-Phenanthrenequinone	102090	268669	341943	212011	219236	316722	1.08859e+06	1.01449e+06	902069	548744	2.1258e+06	2.02075e+06	763427	243445	1.28341e+06	0.1897	down	0.000167552	0.126149	2.92164	yes
POS	POS_399.1438_69.1864_1	399.144	69.1864	S-Adenosylmethionine	0.947405	C15H23N6O5S	Nucleosides, nucleotides, and analogues	5'-deoxyribonucleosides	5'-deoxy-5'-thionucleosides	HMDB0001185	C00019	Metabolic pathways;Biosynthesis of secondary metabolites;Biosynthesis of amino acids;Biosynthesis of cofactors;Cysteine and methionine metabolism;Arginine and proline metabolism;Zeatin biosynthesis;Monobactam biosynthesis;Biosynthesis of various plant secondary metabolites;Biosynthesis of plant secondary metabolites;Biosynthesis of plant hormones;Sulfur relay system;Efferocytosis;Chemical carcino…	NA	2.04626e+07	6.1987e+06	4.46982e+07	2.60482e+07	3.31056e+07	2.52572e+07	6.91523e+06	1.88577e+07	2.29973e+07	1.78e+07	3.98978e+06	2.76252e+07	2.1163e+07	2.59617e+07	1.63642e+07	1.5865	up	0.253174	0.734111	1.04368	no
POS	POS_395.2033_510.6609_1	395.203	510.661	Brucine	0.947228	C23H26N2O4	Alkaloids and derivatives	Strychnos alkaloids	NA	HMDB0249406	C09084	Metabolic pathways;Indole alkaloid biosynthesis	Pteroside Z; Secoeremopetasitolide B; Blumenol C glucoside; 9-Hydroxy-7-megastigmen-3-one glucoside; Pro-Lys-Ile; 7-[(3S,4S)-3-(Benzenesulfonamido)-2-bicyclo[2.2.1]heptanyl]hept-5-enoic acid; Sulfinalol; Talarozole	3.28505e+06	6.53908e+06	5.64949e+06	2.64323e+07	3.95775e+06	1.88553e+06	1.07661e+07	2.64526e+07	1.53754e+07	2.08946e+07	3.04709e+06	5.68822e+06	1.08311e+07	7.9582e+06	1.3704e+07	0.5807	down	0.189528	0.702341	1.45578	no
NEG	NEG_173.082_356.8444_1	173.082	356.844	Suberic acid	0.946386	C8H14O4	Lipids and lipid-like molecules	Fatty Acyls	Fatty acids and conjugates	HMDB0000893	C08278	NA	Suberic acid; Diethyl succinate; Dimethyl adipate; 2-Propylglutaric acid; Dimethyl (S)-(+)-2-Methylglutarate; Ethylene glycol diglycidyl ether; Isopentenyl acetate; 1-Methoxy-3-methylene-2-pentanone; 4-Methyl-5-hexanolide; Cyclohexanecarboxylic acid; Cyclohexyl formate; 2,3-Heptanedione; 3,4-Heptanedione; 2-Heptenoic acid; Methyl 2E-hexenoate; Methyl (Z)-3-hexenoate; 5-Methyl-2,3-hexanedione; Eth…	2.99523e+07	3.84872e+07	3.83e+07	4.33967e+07	3.68498e+07	4.27307e+07	3.58196e+07	6.55316e+07	5.36898e+07	5.04701e+07	4.29396e+07	6.95046e+07	4.56393e+07	3.82861e+07	5.29926e+07	0.7225	down	0.0309296	0.53291	1.10362	yes
POS	POS_75.0439_541.6181_1	75.0439	541.618	Dimethoxycarbene	0.946337	C3H6O2	Organic oxygen compounds	Organooxygen compounds	NA	HMDB0251381	NA	NA	Propionic acid; Lactaldehyde; 3-Hydroxypropanal; D-Lactaldehyde; Ethyl formate; Methyl acetate; 1,3-Dioxolane; Dimethoxycarbene; Glycidol; Methoxyacetaldehyde	6.61344e+08	1.13005e+09	2.52027e+09	6.10449e+08	2.73804e+09	3.18609e+09	3.18728e+09	2.34813e+09	2.40191e+09	2.30702e+09	4.05341e+09	8.74002e+08	2.16817e+09	1.80771e+09	2.52863e+09	0.7149	down	0.258258	0.734823	1.01356	no
NEG	NEG_135.0299_43.5035_1	135.03	43.5035	Threonic acid	0.946122	C4H8O5	Organic oxygen compounds	Organooxygen compounds	Carbohydrates and carbohydrate conjugates	HMDB0000943	C01620	Metabolic pathways;Ascorbate and aldarate metabolism	Erythronic acid; Threonic acid; 2,3,4-Trihydroxybutanoic acid; 2,2,4-Trihydroxybutanoic acid; Lactic acid; Hydroxypropionic acid; Glyceraldehyde; D-Lactic acid; Dihydroxyacetone; Dimethyl carbonate; Monoethyl carbonate; 1,2,4-Trioxane; 1,3,5-Trioxane; Glycolic acid; Peracetic acid; Monomethyl carbonate	5.25376e+07	1.31547e+08	8.42102e+07	3.98511e+07	1.15619e+08	6.09075e+07	6.056e+07	7.40073e+07	1.25776e+08	3.70032e+07	1.29121e+08	1.21435e+08	8.6048e+07	8.07788e+07	9.13171e+07	0.8846	down	0.688823	0.90336	0.651209	no
NEG	NEG_184.9856_61.6096_1	184.986	61.6096	3-Phosphoglyceric acid	0.945968	C3H7O7P	Organic oxygen compounds	Organooxygen compounds	Carbohydrates and carbohydrate conjugates	HMDB0000807	C00597	NA	2-Phosphoglyceric acid; 3-Phosphoglyceric acid; 2-Phospho-D-glyceric acid; 8-Chloroxanthine; Diethyldithiophosphate; Tartaric acid; D-Tartaric acid; 2-Methyl-2-(methyldithio)propanal; 3-carboxy-2,3-dihydroxypropanoate; Phosphonoacetate; Foscarnet	1.59467e+08	8.64398e+07	1.08641e+08	4.49685e+07	6.36895e+07	2.11976e+08	8.63898e+07	5.76679e+07	4.11368e+07	2.71098e+08	4.00457e+07	2.59583e+07	9.97899e+07	1.1253e+08	8.70494e+07	1.2927	up	0.292547	0.752575	0.977053	no
POS	POS_489.1722_482.777_1	489.172	482.777	1-[3,4-Dihydroxy-5-(hydroxymethyl)-2-oxolanyl]-1,2,4-triazole-3-carboxamide	0.945773	C8H12N4O5	Nucleosides, nucleotides, and analogues	Triazole ribonucleosides and ribonucleotides	NA	HMDB0243988	NA	NA	Egonol glucoside; Thymol blue; Androsta-1,4-diene-17-carboxylicacid, 17-[(ethoxycarbonyl)oxy]-11-hydroxy-3-oxo-, fluoromethyl ester, (11b,17a)-; Cediranib; Rivenprost; Indolylacryloylglycine; Ribavirin; Azacitidine; Haematopodin; 1-[3,4-Dihydroxy-5-(hydroxymethyl)-2-oxolanyl]-1,2,4-triazole-3-carboxamide; arabinofuranosyl-5-azacytosine; Phthalimidinoglutarimide	8.09083e+06	7.55611e+06	8.20989e+06	5.4371e+06	8.24889e+06	9.02499e+06	9.00896e+06	7.23584e+06	7.36123e+06	4.47075e+06	1.04465e+07	7.04489e+06	7.678e+06	7.7613e+06	7.59469e+06	1.0219	up	0.768357	0.932511	0.373652	no
NEG	NEG_232.9755_30.4437_1	232.975	30.4437	Protocatechuic acid 3-O-sulfate	0.945705	C7H6O7S	Organic acids and derivatives	Organic sulfuric acids and derivatives	Arylsulfates	HMDB0124993	NA	NA	Protocatechuic acid 3-O-sulfate; 2-hydroxy-3-(sulfooxy)benzoic acid; 3,5-Dihydroxybenzoic acid sulfate; Protocatechuic acid 4-O-sulfate; 3-Methoxycatechol sulfate; Dichlorprop	8.43916e+07	7.04508e+07	7.53272e+07	4.99849e+07	7.7584e+07	1.00213e+08	9.18267e+07	6.52159e+07	8.62791e+07	8.00104e+07	1.03609e+08	7.85915e+07	8.02904e+07	7.63253e+07	8.42555e+07	0.9059	down	0.361141	0.781502	0.461589	no
POS	POS_75.0439_702.8925_1	75.0439	702.892	Methylurea	0.945667	C2H6N2O	Organic acids and derivatives	Organic carbonic acids and derivatives	Ureas	HMDB0254670	C16363	Microbial metabolism in diverse environments;Caffeine metabolism	Propionic acid; Lactaldehyde; 3-Hydroxypropanal; D-Lactaldehyde; Ethyl formate; Methyl acetate; 1,3-Dioxolane; Dimethoxycarbene; Glycidol; Methoxyacetaldehyde	1.17808e+09	2.487e+08	3.17173e+09	7.222e+08	2.72989e+09	2.89951e+09	3.27086e+09	2.77681e+09	1.71986e+09	2.55572e+09	4.78325e+09	2.51571e+08	2.19235e+09	1.82502e+09	2.55968e+09	0.713	down	0.54996	0.850183	0.653405	no
POS	POS_742.5662_480.927_1	742.566	480.927	PC(P-16:0/18:2(9Z,12Z))	0.945647	C42H80NO7P	Lipids and lipid-like molecules	Glycerophospholipids	Glycerophosphocholines	HMDB0011211	NA	NA	NA	2.90202e+06	582954	599438	3.5985e+06	229552	2.92692e+06	2.47185e+06	596087	1.58801e+06	1.13585e+08	1.91225e+06	2.841e+06	1.11528e+07	1.80656e+06	2.04991e+07	0.0881	down	0.256667	0.734823	1.78636	no
NEG	NEG_157.0366_44.1797_1	157.037	44.1797	Allantoin	0.94558	C4H6N4O3	Organoheterocyclic compounds	Azoles	Imidazoles	HMDB0000462	C01551	NA	Allantoin; 1-(5-Hydroxy-2-oxo-2,3-dihydroimidazol-4-yl)urea; 1H-1,2,4-Triazole-3-carboxamide	6.63793e+07	7.08915e+07	1.91799e+07	6.36362e+07	2.25271e+07	5.28433e+07	5.14821e+07	2.28808e+07	2.66953e+07	2.28188e+07	3.07689e+07	4.15705e+07	4.09728e+07	4.92429e+07	3.27027e+07	1.5058	up	0.257226	0.734823	0.875979	no
NEG	NEG_358.2384_562.5593_1	358.238	562.559	Gepirone	0.945554	C19H29N5O2	Organoheterocyclic compounds	Diazinanes	Piperazines	HMDB0252698	NA	NA	1-Methyl-2-undecylquinolin-4(1H)-one	3.36508e+06	1.16243e+06	1.70561e+06	2.75051e+06	1.88986e+06	1.38578e+06	1.39856e+06	2.61096e+06	2.88531e+06	1.55622e+06	1.24061e+06	2.23049e+06	2.01512e+06	2.04321e+06	1.98703e+06	1.0283	up	0.965867	0.992433	0.233955	no
POS	POS_491.1517_441.0095_1	491.152	441.009	Prim-O-glucosylcimifugin	0.945424	C22H28O11	Organoheterocyclic compounds	Benzopyrans	1-benzopyrans	HMDB0256772	NA	NA	4',5,6-Trimethylscutellarein 7-glucoside; Prim-O-glucosylcimifugin; Fumaryl diketopiperazine	3.56686e+06	3.57337e+06	4.45722e+06	2.31639e+06	5.31904e+06	5.50768e+06	5.0287e+06	3.52851e+06	4.17839e+06	4.4963e+06	7.16307e+06	4.81914e+06	4.49622e+06	4.12343e+06	4.86902e+06	0.8469	down	0.29243	0.752488	0.662352	no
NEG	NEG_295.228_539.9615_1	295.228	539.961	12,13-EpOME	0.945402	C18H32O3	Lipids and lipid-like molecules	Fatty Acyls	Fatty acids and conjugates	HMDB0004702	C14826	Metabolic pathways;Linoleic acid metabolism	13-HODE; alpha-Dimorphecolic acid; 9,10-Epoxyoctadecenoic acid; 12,13-EpOME; 13-Hydroxyoctadeca-9,12-dienoic acid; 9-Hydroxylinoleic acid; 11-(3-Pentyloxiran-2-yl)undec-9-enoic acid; hydroxyoctadecadienoic acid	1.08829e+09	1.41946e+09	1.80781e+09	1.30554e+09	1.57698e+09	1.08443e+09	8.55058e+08	1.43284e+09	2.34259e+09	8.12895e+08	1.43862e+09	1.81948e+09	1.41533e+09	1.38042e+09	1.45025e+09	0.9519	down	0.98589	0.996708	0.392226	no
POS	POS_400.3414_535.0705_1	400.341	535.071	Palmitoylcarnitine	0.945402	C23H46NO4	Lipids and lipid-like molecules	Fatty Acyls	Fatty acid esters	HMDB0000222	C02990	Fatty acid metabolism;Fatty acid degradation	NA	1.04595e+07	9.26935e+06	1.05721e+07	2.42961e+07	1.5886e+07	1.62493e+07	9.18452e+06	9.26252e+06	8.29544e+06	7.20337e+06	9.73579e+06	1.28199e+07	1.19362e+07	1.44554e+07	9.41693e+06	1.535	up	0.0535366	0.57505	1.16105	no
POS	POS_353.2294_485.6201_1	353.229	485.62	Encainide	0.945329	C22H28N2O2	Benzenoids	Benzene and substituted derivatives	Anilides	HMDB0015359	C06978	NA	Prostaglandin E2; (13E)-11a-Hydroxy-9,15-dioxoprost-13-enoic acid; Prostaglandin H2; Prostaglandin D2; Thromboxane A2; 20-Hydroxy-leukotriene B4; 13,14-Dihydro-15-keto-PGE2; 15-Keto-prostaglandin F2a; Lipoxin A4; Cinncassiol D1; Cinncassiol D4; (ent-6alpha,7alpha,16alphaH)-6,7,17-Trihydroxy-19-kauranoic acid; 11b-PGE2; 13,14-Dihydro-15-keto-PGD2; 20-hydroxyleukotriene B4; Prostacyclin (not favour…	1.60965e+08	8.94976e+07	1.03829e+08	1.50688e+08	1.07016e+08	1.15484e+08	7.86918e+07	1.84784e+08	1.39518e+08	6.8639e+07	6.24425e+07	1.06803e+08	1.1403e+08	1.21247e+08	1.06813e+08	1.1351	up	0.382502	0.790779	0.584973	no
POS	POS_287.1419_391.6219_1	287.142	391.622	Zolazepam	0.944893	C15H15FN4O	Organic acids and derivatives	Carboxylic acids and derivatives	Amino acids, peptides, and analogues	HMDB0260040	NA	NA	Cromakalim; Epiisopiloturine; Schradan; (4E,7E,10E,13E)-Hexadeca-4,7,10,13-tetraenoic acid; N-Benzoyl-D-phenylalanine	1.36149e+07	9.30933e+06	5.71953e+06	1.84043e+07	8.17806e+06	5.88469e+06	5.38635e+06	1.3921e+07	1.25031e+07	1.00571e+07	7.60238e+06	1.38146e+07	1.03663e+07	1.01851e+07	1.05474e+07	0.9657	down	0.774125	0.934049	0.450324	no
POS	POS_213.1229_57.3838_1	213.123	57.3838	2-Amino-3,4-dimethylimidazo[4,5-f]quinoline	0.944207	C12H12N4	Organoheterocyclic compounds	Quinolines and derivatives	NA	HMDB0029707	C19254	NA	Prolylproline; Butabarbital; Butethal; Metyrosine; Tyrosine methylester; N-Acetyldopamine; 2-Phenyl-1,3-propanediol monocarbamate; Racemetirosine; alpha-Methyl-m-tyrosine; 3-Amino-2-hydroxy-4-phenylbutanoic acid; 5-[(2R)-2-Aminopropyl]-2-hydroxybenzoic acid; 2-[(2R)-2-Aminopropyl]-5-hydroxybenzoic acid	4.99011e+07	4.00569e+07	3.60154e+07	1.10513e+07	3.71628e+07	5.15654e+07	3.38464e+07	3.98008e+07	2.18512e+07	4.24131e+07	2.98216e+07	3.10413e+07	3.53773e+07	3.76255e+07	3.31291e+07	1.1357	up	0.859966	0.963255	0.148817	no
POS	POS_163.0387_526.9218_1	163.039	526.922	Benzoyleneurea	0.944138	C8H6N2O2	Organoheterocyclic compounds	Diazanaphthalenes	Benzodiazines	HMDB0249051	NA	NA	3 Hydroxycoumarin; Umbelliferone	2.16971e+08	1.67003e+08	1.54331e+08	3.46479e+08	1.64781e+08	1.94875e+08	2.2035e+08	2.50228e+08	2.13477e+08	1.64997e+08	2.25367e+08	2.27472e+08	2.12194e+08	2.07407e+08	2.16982e+08	0.9559	down	0.579119	0.861307	0.435563	no
NEG	NEG_264.1582_459.8555_1	264.158	459.855	Mirtazapine	0.94402	C17H19N3	Organoheterocyclic compounds	Piperazinoazepines	NA	HMDB0014514	C07570	NA	Oxprenolol; 4-Hydroxy-alprenolol; Grotan; 3-(1-Propyl-3-piperidinyl)phenol; Diethylpropion; N-Desthienylethyl-rotigotine	2.87906e+07	2.44877e+07	2.2753e+07	1.43315e+07	2.71318e+07	3.3878e+07	3.37007e+07	2.52901e+07	2.24248e+07	2.60516e+07	3.76153e+07	2.79827e+07	2.70365e+07	2.52288e+07	2.88442e+07	0.8747	down	0.320815	0.767135	0.541537	no
POS	POS_613.1586_55.8647_1	613.159	55.8647	Oxidized glutathione	0.943967	C20H32N6O12S2	Organic acids and derivatives	Carboxylic acids and derivatives	Amino acids, peptides, and analogues	HMDB0003337	C00127	Metabolic pathways;Biosynthesis of cofactors;Glutathione metabolism;Ferroptosis;Thyroid hormone synthesis;Chemical carcinogenesis - reactive oxygen species;Diabetic cardiomyopathy	Oxidized glutathione; Maysin 3'-methyl ether; (-)-Epigallocatechin; (+)-Gallocatechin; 4-Gallocatechol	1.45298e+09	2.57225e+09	1.99494e+09	8.3504e+06	2.32569e+09	2.22959e+09	2.17492e+09	2.81449e+09	2.23646e+09	1.88394e+09	2.6042e+09	2.98698e+09	2.10707e+09	1.76397e+09	2.45016e+09	0.7199	down	0.298544	0.754348	1.56874	no
NEG	NEG_327.1917_574.1037_1	327.192	574.104	7-hydroxygranisetron	0.943829	C18H24N4O2	Organoheterocyclic compounds	Benzopyrazoles	Indazoles	HMDB0061062	NA	NA	NA	1.97937e+07	1.93322e+07	1.88037e+07	9.82657e+06	2.37106e+07	1.92874e+07	2.33511e+07	1.67731e+07	2.17416e+07	2.3096e+07	2.92714e+07	2.05719e+07	2.04633e+07	1.8459e+07	2.24675e+07	0.8216	down	0.172406	0.69216	0.77772	no
POS	POS_182.0809_76.9115_1	182.081	76.9115	D-Tyrosine	0.943448	C9H11NO3	Organic acids and derivatives	Carboxylic acids and derivatives	Amino acids, peptides, and analogues	HMDB0250803	C01536	NA	L-Tyrosine; o-Tyrosine; 2-Amino-3-hydroxy-3-phenylpropanoic acid; D-Tyrosine; Phenylpyruvic acid; m-Coumaric acid; 4-Hydroxycinnamic acid; 2-Hydroxycinnamic acid; cis-p-Coumaric acid; Coumarinic acid	3.56483e+08	4.66053e+08	4.00236e+08	2.81672e+09	3.55105e+08	3.55819e+08	4.06468e+08	5.18489e+08	4.13505e+08	3.63789e+08	3.065e+08	3.66486e+08	5.93804e+08	7.91736e+08	3.95873e+08	2	up	0.395363	0.795965	0.80178	no
POS	POS_160.133_50.0101_1	160.133	50.0101	5-amino valeric acid betaine	0.943087	C8H17NO2	Lipids and lipid-like molecules	Fatty Acyls	Fatty acids and conjugates	HMDB0240732	NA	NA	DL-2-Aminooctanoic acid; Pregabalin; 5-amino valeric acid betaine; 2-Ethyl-3-hydroxy-2,4,4-trimethyloxazolidine; 3-(Aminomethyl)-5-methylhexanoic acid; 8-Aminooctanoic acid; 4-ene-Valproic acid; 2-ene-Valproic acid; (3Z)-2-Propylpent-3-enoic acid; (3E)-2-Propylpent-3-enoic acid; Ethyl (±)-2-methyl-4-pentenoate; 2,3-Octanedione; Methyl cyclohexanecarboxylate; Cyclohexyl acetate; Allyl valerate; ci…	1.70125e+08	1.50602e+08	8.30733e+07	1.8476e+08	1.14196e+08	1.96264e+08	9.31024e+07	1.14004e+08	9.01521e+07	1.3826e+08	5.85492e+07	1.20954e+08	1.2617e+08	1.49837e+08	1.02504e+08	1.4618	up	0.0686237	0.59657	1.15808	no
NEG	NEG_158.0612_366.5396_1	158.061	366.54	Indoleacetaldehyde	0.943066	C10H9NO	Organoheterocyclic compounds	Indoles and derivatives	Indoles	HMDB0001190	C00637	Metabolic pathways;Tryptophan metabolism	Indoleacetaldehyde; 1-Amino-2-naphthol; 2-Quinolinylmethanol	6.47169e+06	1.90111e+07	3.77407e+06	1.74002e+06	5.83947e+06	9.86261e+07	2.90473e+06	3.90081e+06	1.30661e+06	9.40963e+06	1.90188e+06	2.5403e+06	1.31189e+07	2.25771e+07	3.66066e+06	6.1675	up	0.132042	0.661585	1.75526	no
POS	POS_147.0763_42.5878_1	147.076	42.5878	Glutamine	0.942851	C5H10N2O3	Organic acids and derivatives	Carboxylic acids and derivatives	Amino acids, peptides, and analogues	HMDB0000641	C00064	Metabolic pathways;Biosynthesis of secondary metabolites;Microbial metabolism in diverse environments;Biosynthesis of amino acids;Nucleotide metabolism;Biosynthesis of cofactors;Glyoxylate and dicarboxylate metabolism;Nitrogen metabolism;Purine metabolism;Pyrimidine metabolism;Alanine, aspartate and glutamate metabolism;Arginine biosynthesis;D-Amino acid metabolism;Vitamin B6 metabolism;Biosynthe…	Glutamine; Ureidoisobutyric acid; D-Glutamine; Glycyl-D-Alanine; Glycylsarcosine; 3-ureido-isobutyrate; 4-ureidobutyric acid; Pyroglutamic acid; Pyrroline hydroxycarboxylic acid; N-Acryloylglycine; 1-Pyrroline-4-hydroxy-2-carboxylate; dimethadione; 3-Hydroxy-1-methylpyrrolidine-2,5-dione; 4-Oxo-L-proline; (2S)-6-Oxa-1-azabicyclo[3.1.0]hexane-2-carboxylic acid	2.654e+08	7.01008e+08	6.54966e+08	2.36061e+08	6.9509e+08	8.03548e+08	5.00443e+08	4.40255e+08	6.74195e+08	4.07369e+08	1.47793e+09	7.70476e+08	6.35562e+08	5.59346e+08	7.11778e+08	0.7858	down	0.431632	0.807982	0.797382	no
NEG	NEG_377.2333_492.9869_1	377.233	492.987	Doxapram	0.942719	C24H30N2O2	Benzenoids	Benzene and substituted derivatives	Diphenylmethanes	HMDB0014701	NA	NA	1,9-Dideoxyforskolin; [(1S,2R,3S,4S,6R,7R,14R)-4-Ethenyl-3-hydroxy-2,4,7,14-tetramethyl-9-oxo-6-tricyclo[5.4.3.01,8]tetradecanyl] 2-hydroxyacetate; 15-Deoxy-16-hydroxy-16-vinyl-PGE2; S-Ethyl dipropylthiocarbamate; 16-a-Hydroxypregnenolone; 17a-Hydroxypregnenolone; 21-Hydroxypregnenolone; (15alpha,20R)-15,20-Dihydroxypregn-4-en-3-one; (20R)-17,20-Dihydroxypregn-4-en-3-one; 16-Hydroxypregnenolone; …	1.6512e+08	7.98316e+07	6.6369e+07	1.6187e+08	9.503e+07	7.1768e+07	5.41949e+07	1.00278e+08	6.67331e+07	8.5305e+07	6.69615e+07	5.4869e+07	8.90276e+07	1.06665e+08	7.13903e+07	1.4941	up	0.100112	0.638355	1.07628	no
NEG	NEG_171.1027_428.1449_1	171.103	428.145	cis-3-Hexenyl lactate	0.942564	C9H16O3	Organic acids and derivatives	Carboxylic acids and derivatives	Carboxylic acid derivatives	HMDB0036213	NA	NA	Tetrahydrofurfuryl butyrate; cis-3-Hexenyl lactate; Butyl levulinate; Butyl 3-hydroxy-2-methylidenebutanoate; 2-Methylpropyl 3-hydroxy-2-methylidenebutanoate; 2-Octenal; (3xi,5Z)-1,5-Octadien-3-ol; 2,4,4-Trimethylcyclopentanone; 1-Octen-3-one; 3-Methyl-3-hepten-2-one; 5-Methyl-5-hepten-2-one; 6-Methyl-3-hepten-2-one, trans-; 4-Octen-3-one; 3-Octen-2-one; 5-Octen-2-one; Sulcatone; (Z)-4-Heptenal; …	2.2884e+08	1.48324e+08	1.31732e+08	2.55926e+08	1.64327e+08	1.74187e+08	1.20332e+08	2.84308e+08	2.89017e+08	1.84272e+08	1.62855e+08	3.57683e+08	2.08484e+08	1.83889e+08	2.33078e+08	0.789	down	0.352448	0.778375	0.670598	no
POS	POS_84.0806_37.8852_1	84.0806	37.8852	tert-Butyl isocyanide	0.942418	C5H9N	Organic nitrogen compounds	Organonitrogen compounds	Organic isocyanides	HMDB0258845	NA	NA	NA	4.0431e+07	8.377e+07	7.54039e+07	4.18694e+07	7.88528e+07	9.00022e+07	8.00788e+07	8.7818e+07	9.04919e+07	5.53915e+07	1.44665e+08	1.24097e+08	8.27393e+07	6.83882e+07	9.70903e+07	0.7044	down	0.110502	0.643116	1.05364	no
POS	POS_387.1621_372.1945_1	387.162	372.194	Tetramethylrhodamine	0.942409	C24H22N2O3	Organoheterocyclic compounds	Benzopyrans	1-benzopyrans	HMDB0258919	NA	NA	Methylsyringin; NNAL-N-glucuronide; Fleroxacin	6.01862e+06	5.56528e+06	5.75149e+06	3.82829e+06	5.79778e+06	7.64118e+06	7.10858e+06	4.53251e+06	5.37815e+06	5.71692e+06	9.31173e+06	6.36476e+06	6.08461e+06	5.76711e+06	6.40211e+06	0.9008	down	0.49021	0.828102	0.411215	no
NEG	NEG_134.0473_286.8995_1	134.047	286.899	5-(2-Furanyl)-3,4-dihydro-2H-pyrrole	0.942318	C8H9NO	Organoheterocyclic compounds	Heteroaromatic compounds	NA	HMDB0040013	NA	NA	Adenine; 4-(Hydroxymethyl)benzenediazonium(1+); 1H-Pyrazolo[3,4-d]pyrimidin-4-amine; 2-Aminopurine	6.12755e+06	9.05689e+06	7.00223e+06	3.92146e+06	1.04886e+07	7.07945e+06	4.6915e+06	4.98116e+06	7.02761e+06	7.81688e+06	5.90895e+06	6.55994e+06	6.72185e+06	7.27936e+06	6.16434e+06	1.1809	up	0.420624	0.803587	0.571993	no
POS	POS_172.1694_497.6918_1	172.169	497.692	Octylguanidine	0.942172	C9H21N3	Organic nitrogen compounds	Organonitrogen compounds	Guanidines	HMDB0255917	NA	NA	2-Cyclooctyl-2-hydroxyethylamine; Eucalyptol; Thujyl alcohol; Fenchol; (1R*,3R*,6S*)-3-Caranol; (1R*,2S*,3S*,6S*)-2-Caranol; (1R,4S,5R)-4-Thujanol; (-)-Pinocampheol; p-Menth-1-en-5-ol; 4-Decenal; (2S,4R)-1,7,7-Trimethylbicyclo[2.2.1]heptan-2-ol	1.61752e+08	1.10263e+08	1.05014e+08	1.39797e+08	1.24583e+08	1.37549e+08	1.52519e+08	1.79748e+08	1.76559e+08	1.09453e+08	2.12696e+08	1.33441e+08	1.45281e+08	1.29827e+08	1.60736e+08	0.8077	down	0.120125	0.648784	0.768627	no
POS	POS_130.1589_278.2218_1	130.159	278.222	Dibutylamine	0.942159	C8H19N	Organic nitrogen compounds	Organonitrogen compounds	Amines	HMDB0251174	NA	NA	Diisopropylethylamine; Dibutylamine; Octylamine; Cyclooctane	8.11511e+07	5.26272e+07	9.34537e+07	8.26913e+07	5.74827e+07	6.65999e+07	5.93779e+07	1.00295e+08	9.64484e+07	7.19712e+07	5.99478e+07	9.36208e+07	7.63056e+07	7.23343e+07	8.02769e+07	0.9011	down	0.470373	0.820865	0.393254	no
NEG	NEG_211.134_483.4473_1	211.134	483.447	Atipamezole	0.942121	C14H16N2	Benzenoids	Indanes	NA	HMDB0248699	NA	NA	Vulgarole; 3-Ethenyl-4-hydroxy-2,5-dimethylhex-5-en-2-yl acetate; Norecasantalol; Perillyl alcohol; Alpha-Pinene-oxide; (E)-3,7-Dimethyl-1,5,7-octatrien-3-ol; p-Mentha-1(6),8-dien-3-ol; cis-2-Thujen-4-ol; Piperitone; (S)-9,10-Cyclo-p-menth-1-en-4-ol; (2S,4R)-p-Mentha-1(7),5-dien-2-ol; Teresantalol; (+)-cis-Carveol; 3-Pinanone; (R)-Piperitone; (-)-trans-Isopulegone; Pinocarveol; (-)-Isopinocamphon…	2.82225e+07	2.16786e+07	1.97261e+07	3.20955e+07	2.52248e+07	2.65438e+07	1.86061e+07	3.87588e+07	3.14757e+07	2.41497e+07	2.21879e+07	3.76468e+07	2.7193e+07	2.55819e+07	2.88042e+07	0.8881	down	0.523684	0.83851	0.449168	no
POS	POS_105.0696_492.3204_1	105.07	492.32	Styrene	0.941684	C8H8	Benzenoids	Benzene and substituted derivatives	Styrenes	HMDB0034240	C19506	NA	Styrene; Vinylacetylene	1.56227e+07	9.35787e+06	1.09658e+07	1.27871e+07	1.28066e+07	1.25596e+07	1.45792e+07	1.78032e+07	1.59728e+07	1.03212e+07	1.16229e+07	1.48673e+07	1.32722e+07	1.23499e+07	1.41944e+07	0.8701	down	0.245717	0.731869	0.572657	no
NEG	NEG_447.1344_520.6185_1	447.134	520.618	Isosakuranin	0.941503	C22H24O10	Phenylpropanoids and polyketides	Flavonoids	Flavonoid glycosides	HMDB0029481	NA	NA	Pamicogrel; Dicaffeoylputrescine; Rafabegron; Setipiprant; Sulfinpyrazone sulfide; Fipexide	2.9882e+07	8.46083e+06	1.42074e+06	2.3291e+06	5.92417e+06	5.23371e+06	5.30876e+06	1.05808e+07	1.85293e+07	1.80751e+07	3.18684e+06	9.93833e+06	9.9058e+06	8.87509e+06	1.09365e+07	0.8115	down	0.340082	0.774506	1.10855	no
NEG	NEG_171.1027_383.9638_1	171.103	383.964	2-Methylpropyl 3-hydroxy-2-methylidenebutanoate	0.941482	C9H16O3	Organic acids and derivatives	Hydroxy acids and derivatives	Beta hydroxy acids and derivatives	HMDB0040203	NA	NA	Tetrahydrofurfuryl butyrate; cis-3-Hexenyl lactate; Butyl levulinate; Butyl 3-hydroxy-2-methylidenebutanoate; 2-Methylpropyl 3-hydroxy-2-methylidenebutanoate; 2-Octenal; (3xi,5Z)-1,5-Octadien-3-ol; 2,4,4-Trimethylcyclopentanone; 1-Octen-3-one; 3-Methyl-3-hepten-2-one; 5-Methyl-5-hepten-2-one; 6-Methyl-3-hepten-2-one, trans-; 4-Octen-3-one; 3-Octen-2-one; 5-Octen-2-one; Sulcatone; (Z)-4-Heptenal; …	7.2983e+08	3.13758e+08	2.51375e+08	5.58982e+08	3.21559e+08	2.69337e+08	2.41276e+08	3.96157e+08	3.1085e+08	4.48215e+08	1.73386e+08	3.85595e+08	3.66693e+08	4.07474e+08	3.25913e+08	1.2503	up	0.4261	0.806108	0.689119	no
NEG	NEG_455.0976_297.239_1	455.098	297.239	Flavin mononucleotide	0.941415	C17H21N4O9P	Nucleosides, nucleotides, and analogues	Flavin nucleotides	NA	HMDB0001520	C00061	Metabolic pathways;Biosynthesis of secondary metabolites;Biosynthesis of cofactors;Riboflavin metabolism;Biosynthesis of type II polyketide products;Biosynthesis of various antibiotics;Vitamin digestion and absorption	Flavin mononucleotide; 10-Chloro-1-[(3S)-3-hydroxypyrrolidine-1-carbonyl]-3-phenyl-6,7-dihydrobenzo[a]quinolizin-4-one; L-2-Aminoethyl seryl phosphate; Ethametsulfuron-methyl; 4H-Thieno(2,3-b)thiopyran-2-sulfonamide, 5,6-dihydro-6-(3-methoxypropyl)-4-(propylamino)-, 7,7-dioxide, (4S,6S)-	6.06059e+07	3.41764e+07	4.66202e+07	6.6798e+07	2.87488e+07	4.47358e+07	6.00045e+07	6.90209e+07	7.00882e+07	6.03084e+07	4.7361e+07	6.60883e+07	5.45464e+07	4.69475e+07	6.21452e+07	0.7554	down	0.0664221	0.593774	1.11469	no
POS	POS_166.0529_43.6241_1	166.053	43.6241	Methionine sulfoxide	0.941289	C5H11NO3S	Organic acids and derivatives	Carboxylic acids and derivatives	Amino acids, peptides, and analogues	HMDB0002005	C02989	Metabolic pathways;Cysteine and methionine metabolism	Methionine sulfoxide; Ethiin; 2-Hydroxy-L-methionine; D-Methionine (S)-S-oxide; 2-Oxo-4-methylthiobutanoic acid	1.55086e+08	1.65051e+08	1.0113e+08	1.31456e+08	1.40739e+08	1.99775e+08	8.1001e+07	2.0697e+08	8.25056e+07	1.2065e+08	6.29957e+07	9.50882e+07	1.28537e+08	1.48873e+08	1.08202e+08	1.3759	up	0.088837	0.6237	1.1139	no
POS	POS_459.2472_574.3743_1	459.247	574.374	Astemizole	0.941148	C28H31FN4O	Organoheterocyclic compounds	Benzimidazoles	NA	HMDB0014775	C06832	NA	NA	2.42493e+08	2.57219e+08	2.56768e+08	2.28562e+08	2.62167e+08	2.62045e+08	2.33232e+08	1.93086e+08	2.15291e+08	2.62557e+08	2.9905e+08	2.35629e+08	2.45675e+08	2.51543e+08	2.39808e+08	1.0489	up	0.425311	0.805851	0.353711	no
POS	POS_334.0749_315.1883_1	334.075	315.188	Bromodiphenhydramine	0.941143	C17H20BrNO	Benzenoids	Benzene and substituted derivatives	Diphenylmethanes	HMDB0015367	NA	NA	4-Hydroxybenzyl isothiocyanate rhamnoside; Norquetiapine; Triadimenol	7.26766e+06	3.37808e+07	3.59114e+07	1.96855e+07	1.59307e+07	1.78654e+07	1.49205e+07	4.15224e+07	2.32849e+07	2.44649e+07	1.0419e+07	7.65196e+06	2.10588e+07	2.17402e+07	2.03773e+07	1.0669	up	0.792513	0.940523	0.219452	no
NEG	NEG_230.997_241.0537_1	230.997	241.054	Vanillin 4-sulfate	0.940636	C8H8O6S	Organic acids and derivatives	Organic sulfuric acids and derivatives	Arylsulfates	HMDB0041789	NA	NA	2,4-Dihydroxyacetophenone 5-sulfate; Vanillin 4-sulfate; 2-[3-(sulfooxy)phenyl]acetic acid; 2-[4-(sulfooxy)phenyl]acetic acid; Methyl-4-hydroxybenzoate sulfate; 2-Hydroxyphenylacetic acid sulfate; 4-Hydroxyphenylacetic acid sulfate	8.71142e+07	4.56024e+07	1.10278e+08	9.89127e+07	1.76169e+07	1.10078e+07	1.12524e+07	2.08708e+07	2.42455e+07	1.10392e+07	2.3896e+07	2.52991e+07	4.05946e+07	6.17553e+07	1.94338e+07	3.1777	up	0.0759751	0.609686	1.7546	no
POS	POS_261.1441_285.2848_1	261.144	285.285	gamma-Glutamylleucine	0.940622	C11H20N2O5	Organic acids and derivatives	Carboxylic acids and derivatives	Amino acids, peptides, and analogues	HMDB0011171	NA	NA	gamma-Glutamylisoleucine; gamma-Glutamylleucine; Glutamylleucine; Isoleucyl-Glutamate	6.48107e+07	1.12564e+08	1.3651e+08	1.09042e+08	1.10779e+08	6.65272e+07	6.37942e+07	6.73059e+07	9.19347e+07	6.01502e+07	9.19637e+07	1.06167e+08	9.01291e+07	1.00039e+08	8.02192e+07	1.2471	up	0.223694	0.721669	0.834615	no
NEG	NEG_137.0245_271.4912_1	137.024	271.491	4-Hydroxybenzoic acid	0.940483	C7H6O3	Benzenoids	Benzene and substituted derivatives	Benzoic acids and derivatives	HMDB0000500	C00156	Metabolic pathways;Biosynthesis of secondary metabolites;Microbial metabolism in diverse environments;Biosynthesis of cofactors;Degradation of aromatic compounds;Folate biosynthesis;Ubiquinone and other terpenoid-quinone biosynthesis;Benzoate degradation;Aminobenzoate degradation;Toluene degradation;Bisphenol degradation;Biosynthesis of phenylpropanoids;Benzoic acid family	4-Hydroxybenzoic acid; Salicylic acid; 3-Hydroxybenzoic acid; Gentisate aldehyde; 2-Methoxy-1,4-benzoquinone; alpha-Furyl methyl diketone; Sesamol; 3,4-Dihydroxybenzaldehyde; N-Methyl-N'-nitrosoguanidine; Fluoroacetic acid	2.30859e+07	1.67687e+07	2.03385e+07	1.8938e+07	1.96701e+07	2.40825e+07	2.37317e+07	1.99847e+07	1.91131e+07	1.37183e+07	2.79922e+07	2.54607e+07	2.10737e+07	2.04806e+07	2.16668e+07	0.9453	down	0.75658	0.928878	0.200401	no
NEG	NEG_400.1475_603.6043_1	400.148	603.604	Ipsapirone	0.940276	C19H23N5O3S	Organoheterocyclic compounds	Diazinanes	Piperazines	HMDB0253573	NA	NA	Ipsapirone; Setoperone; Lactosamine; (2R,3S,4R,5R,8R,9S,10R,11R)-5-Amino-1,2,3,4,8,9,10,11-octahydroxydodecane-6,7-dione; ethyl 15-methoxy-12-oxo-2,4,11-triazatetracyclo[11.4.0.0^{2,6}.0^{7,11}]heptadeca-1(13),3,5,14,16-pentaene-5-carboxylate; Nitroxazepine; N-[[(5S)-3-(4,6-Dihydropyrrolo[1,2-a][4,1]benzoxazepin-8-yl)-2-oxo-1,3-oxazolidin-5-yl]methyl]acetamide	1.61931e+06	1.90587e+06	2.97775e+06	738990	2.21137e+06	1.83721e+06	2.21651e+06	2.14901e+06	2.33902e+06	1.0169e+06	3.02255e+06	1.70812e+06	1.97855e+06	1.88175e+06	2.07535e+06	0.9067	down	0.619625	0.876814	0.645459	no
POS	POS_148.0602_42.9863_1	148.06	42.9863	DL-Glutamate	0.939954	C5H9NO4	Organic acids and derivatives	Carboxylic acids and derivatives	Amino acids, peptides, and analogues	HMDB0060475	C00302	Metabolic pathways;Cyanoamino acid metabolism	Glutamic acid; N-Methyl-D-aspartic acid; N-Acetylserine; O-Acetylserine; D-Glutamic acid; L-4-Hydroxyglutamate semialdehyde; 3-(Carboxymethylamino)propanoic acid; DL-Glutamate; 5-Hydroxy-4-oxo-L-norvaline; N-Methyl-DL-aspartic acid; Glutaconic acid; Citraconic acid; Mesaconic acid; Itaconic acid; Methyl hydrogen fumarate	1.41689e+08	3.01937e+08	2.07391e+08	9.14182e+07	3.07025e+08	4.5459e+08	3.02668e+08	1.93647e+08	1.69588e+08	1.76739e+08	5.29092e+08	2.6267e+08	2.61538e+08	2.50675e+08	2.72401e+08	0.9202	down	0.676012	0.898168	0.480242	no
POS	POS_405.1878_441.9439_1	405.188	441.944	Tetraxetan	0.939909	C16H28N4O8	Organic acids and derivatives	Carboxylic acids and derivatives	Tetracarboxylic acids and derivatives	HMDB0251592	NA	NA	NA	5.49163e+06	9.54623e+06	5.61387e+06	1.43622e+07	9.66434e+06	4.6695e+06	1.86617e+07	2.39626e+07	1.27372e+07	1.41444e+07	7.35339e+06	2.34134e+07	1.24684e+07	8.22463e+06	1.67121e+07	0.4921	down	0.0186573	0.490996	1.7429	yes
POS	POS_221.1143_479.625_1	221.114	479.625	Eltoprazine	0.939904	C12H16N2O2	Organoheterocyclic compounds	Diazinanes	Piperazines	HMDB0251757	NA	NA	N-Acetyl-b-glucosaminylamine; N(epsilon)-(Carboxymethyl)hydroxylysine; N-[(2Z)-2-Methoxyiminopropyl]-7H-purin-6-amine; 4-(4-Methylcyclohexyl)-4-oxobutanoic acid; Adipoylglycine	363772	1.52025e+06	2.1873e+06	417989	1.18641e+06	165868	4.21947e+06	502179	2.7827e+06	192481	5.55372e+06	2.06122e+06	1.76278e+06	973598	2.55196e+06	0.3815	down	0.257885	0.734823	1.54146	no
POS	POS_193.1195_387.3112_1	193.119	387.311	4-Methyl-2-(1-phenylethyl)-1,3-dioxolane, 9CI	0.939166	C12H16O2	Benzenoids	Benzene and substituted derivatives	NA	HMDB0037165	NA	NA	trans-Dec-2-enoic acid; 8-Methylnonenoate; Linalool oxide (trans-pyranoid); Linalool oxide III; 4-Hydroxy-2,6-dimethyl-7-octen-3-one; (S,E)-2,6-Dimethyl-5,7-octadiene-2,3-diol; Cnidiol C; (E)-3-(Tetrahydro-5,5-dimethyl-2-furanyl)-2-buten-1-ol; Linalyl oxide; Lilac alcohol; 2,6-Dimethyl-3,7-octadiene-2,6-diol; 1-Cyclopropyl-4-methyl-1,3-cyclohexanediol; trans-p-Menth-2-ene-1,4-diol; 9-Hydroxygeran…	3.54974e+07	3.52957e+07	4.17462e+07	4.00045e+07	3.493e+07	3.93337e+07	2.87462e+07	4.96e+07	3.62136e+07	4.2468e+07	3.12996e+07	4.66406e+07	3.84813e+07	3.78013e+07	3.91613e+07	0.9653	down	0.856755	0.962221	0.174191	no
NEG	NEG_347.0397_66.2093_1	347.04	66.2093	Cloxazolam, (R)-	0.938669	C17H14Cl2N2O2	Organoheterocyclic compounds	Benzodiazepines	1,4-benzodiazepines	HMDB0259410	NA	NA	Inosinic acid; 5-Hydroxy-2-[2-methyl-3-(trifluoromethyl)anilino]pyridine-3-carboxylic acid; N-(4-Aminobutyl)-5-chloronaphthalene-2-sulfonamide; Brassilexin; Quercetin; Tricetin; Morin; 2',4',5,7,8-Pentahydroxyisoflavone; 6-Hydroxyluteolin; 5,6,7,3',4'-Pentahydroxyisoflavone; 5,7,8,3',4'-Pentahydroxyisoflavone; 8-Chloroinosine; 2-(2-Nitroimidazol-1-yl)-N-(2,2,3,3,3-pentafluoropropyl)acetamide	2.38546e+06	6.18947e+07	4.75625e+07	9.06289e+06	7.44986e+07	3.06723e+06	3.37923e+07	5.19088e+07	1.10734e+08	2.07239e+07	1.0762e+08	4.47043e+07	4.73295e+07	3.30786e+07	6.15805e+07	0.5372	down	0.126693	0.65694	1.95837	no
NEG	NEG_453.2402_593.2188_1	453.24	593.219	19-Noretiocholanolone 3-O-glucuronide	0.938463	C24H38O8	Lipids and lipid-like molecules	Steroids and steroid derivatives	Steroidal glycosides	HMDB0341226	NA	NA	Simvastatin; (1R,3S,7R,8R,8As)-8-{2-[(2R,4S)-4-hydroxy-6-oxooxan-2-yl]ethyl}-3,7-dimethyl-1,2,3,7,8,8a-hexahydronaphthalen-1-yl 2,2-dimethylbutanoate; Lofentanilum; Chromafenozide	8.82421e+06	9.34116e+06	8.71572e+06	6.7095e+06	8.97938e+06	1.25311e+07	1.57751e+07	8.8131e+06	6.75629e+06	7.87475e+06	1.31351e+07	7.11084e+06	9.54719e+06	9.18352e+06	9.91086e+06	0.9266	down	0.81128	0.948028	0.157544	no
POS	POS_166.0861_159.6278_1	166.086	159.628	Phenylalanine	0.938422	C9H11NO2	Organic acids and derivatives	Carboxylic acids and derivatives	Amino acids, peptides, and analogues	HMDB0000159	C00079	Metabolic pathways;Biosynthesis of secondary metabolites;2-Oxocarboxylic acid metabolism;Biosynthesis of amino acids;Phenylalanine metabolism;Phenylalanine, tyrosine and tryptophan biosynthesis;Cyanoamino acid metabolism;D-Amino acid metabolism;Phenylpropanoid biosynthesis;Tropane, piperidine and pyridine alkaloid biosynthesis;Biosynthesis of various alkaloids;Glucosinolate biosynthesis;Biosynthe…	Phenylalanine; Gentiatibetine; Methyl N-methylanthranilate; Ethenzamide; 4-(Dimethylamino)benzoic acid; 4-Ethoxybenzamide; D-Phenylalanine; Ethyl 3-aminobenzoate; N-(4-Methoxyphenyl)acetamide; Phenyl-Alanine; Cinnamic acid; trans-Cinnamic acid; (E)-3-(2-Hydroxyphenyl)-2-propenal; 1-Phenyl-1,2-propanedione; 3,4-Dihydro-2H-1-benzopyran-2-one; p-Coumaraldehyde; 6-Fluoromevalonate; 3,4-Dihydro-1H-2-b…	1.82808e+09	2.5528e+09	1.89457e+09	3.60754e+06	1.80673e+09	1.9591e+09	2.05347e+09	2.92496e+09	1.46136e+09	1.85342e+09	1.4816e+09	1.52341e+09	1.77859e+09	1.67415e+09	1.88304e+09	0.8891	down	0.403626	0.797702	1.34706	no
NEG	NEG_231.1239_405.9781_1	231.124	405.978	Mofebutazone	0.938283	C13H16N2O2	Benzenoids	Benzene and substituted derivatives	NA	HMDB0254828	NA	NA	2-Methyl-1-methylthio-2-butene; Ethyl (3R,5Z)-3-hydroxy-5-octenoate; 3-Hydroxy-5Z-octenyl acetate; (1S,2S,4S,5R)-1,8-Epoxy-p-menthane-2,5-diol; 6-Methyl-2-methylene-6-octene-1,3,8-triol; (1beta,2beta,5beta)-p-Menth-3-ene-1,2,5-triol; (E)-10-Hydroxy-8-decenoic acid; 2-Methylbutyl 3-hydroxy-2-methylidenebutanoate; 3-Methylbutyl 3-hydroxy-2-methylidenebutanoate; exo,exo-1,8-Epoxy-p-menthane-2,6-diol…	2.17626e+08	5.13067e+08	2.44034e+08	4.41174e+08	3.50057e+08	3.17724e+08	2.35492e+08	2.0232e+08	2.63847e+08	3.79676e+08	2.11155e+08	4.13953e+08	3.15844e+08	3.47281e+08	2.84407e+08	1.2211	up	0.314941	0.764636	0.606971	no
POS	POS_170.0598_246.3317_1	170.06	246.332	1-Naphthyl isocyanate	0.937825	C11H7NO	Benzenoids	Naphthalenes	NA	HMDB0243960	NA	NA	1-Naphthyl isocyanate; Diethylthiocarbamic acid methyl ester; S-Methyl N,N-Diethylthiocarbamate	1.3878e+07	4.64632e+07	5.68615e+07	3.85412e+07	2.80131e+07	2.73601e+07	4.59795e+07	4.37038e+07	4.97817e+07	2.86873e+07	3.6885e+07	4.00559e+07	3.80175e+07	3.51862e+07	4.08489e+07	0.8614	down	0.335635	0.7736	0.688488	no
POS	POS_316.175_266.3644_1	316.175	266.364	Alizapride	0.937463	C16H21N5O2	Organoheterocyclic compounds	Benzotriazoles	NA	HMDB0015494	NA	NA	Alizapride; Rotigotine; Indicine-N-oxide; Toxin T2 tetrol; 3,7,8,15-Scirpenetetrol; Nialamide; Piribedil	6.93311e+06	1.30437e+07	2.05766e+07	2.12045e+07	1.85451e+07	1.06291e+07	3.39414e+06	4.88293e+06	5.34955e+06	6.06622e+06	1.56515e+06	6.86812e+06	9.92152e+06	1.51554e+07	4.68768e+06	3.233	up	0.00200202	0.332506	2.40682	yes
NEG	NEG_201.1133_424.7888_1	201.113	424.789	Sebacic acid	0.937403	C10H18O4	Lipids and lipid-like molecules	Fatty Acyls	Fatty acids and conjugates	HMDB0000792	C08277	NA	Sebacic acid; R-2-Hydroxy-3-methylbutanoic acid 3-Methylbutanoyl; 1,4-Butanediol diglycidyl ether; 4-Hydroxynonenal; 2,4-Nonanedione; 6-Butyltetrahydro-2H-pyran-2-one; Dihydro-5-pentyl-2(3H)-furanone; 2-Hydroxy-2,6,6-trimethylcyclohexanone; 6-Hydroxy-4,6-dimethyl-3-hepten-2-one; 2-Nonenal, 4-hydroxy-, (2E,4R)-; Hexyl acrylate; 4-ene-Valproic acid; 2-ene-Valproic acid; (3Z)-2-Propylpent-3-enoic ac…	2.33013e+07	1.79007e+07	1.85547e+07	1.75249e+07	1.65841e+07	2.3339e+07	2.13826e+07	2.47888e+07	2.33285e+07	2.53783e+07	1.97829e+07	2.52376e+07	2.14253e+07	1.95341e+07	2.33164e+07	0.8378	down	0.0358018	0.542556	0.865329	no
NEG	NEG_116.0353_55.019_1	116.035	55.019	Guanidoacetic acid	0.937299	C3H7N3O2	Organic acids and derivatives	Carboxylic acids and derivatives	Amino acids, peptides, and analogues	HMDB0000128	C00581	Metabolic pathways;Glycine, serine and threonine metabolism;Arginine and proline metabolism	Acetylglycine; L-2-Amino-3-oxobutanoic acid; Succinamic acid; 3-Hydroxypropionitrile; 2-Azetidinone; Ethyl isocyanate; Glycolonitrile; Methyl isocyanate	1.26592e+07	1.3905e+07	9.3999e+06	1.0629e+07	1.24451e+07	1.9546e+07	8.69081e+06	9.19667e+06	9.23376e+06	4.76573e+06	1.21994e+07	1.16991e+07	1.11975e+07	1.30974e+07	9.29757e+06	1.4087	up	0.0663766	0.593774	1.11043	no
POS	POS_340.175_304.0912_1	340.175	304.091	Perazine	0.937187	C20H25N3S	Organoheterocyclic compounds	Benzothiazines	Phenothiazines	HMDB0256306	C16903	NA	Alogliptin; Suberoyl-L-carnitine; 2-Hydroxyphenylacetic acid glucuronide; 4-[(2R,5R)-5-(6-Aminopurin-9-yl)-3,4-dihydroxyoxolan-2-yl]butanamide; Takinib; Solstitialin A 13-acetic acid	4.47861e+06	8.61335e+06	1.52829e+07	1.13556e+07	1.42794e+07	9.221e+06	6.32883e+06	7.77755e+06	1.30487e+07	8.61402e+06	5.61105e+06	6.92378e+06	9.29456e+06	1.05385e+07	8.05065e+06	1.309	up	0.311098	0.76226	0.742667	no
NEG	NEG_172.9914_235.8226_1	172.991	235.823	Phenol sulphate	0.937184	C6H6O4S	Organic acids and derivatives	Organic sulfuric acids and derivatives	Arylsulfates	HMDB0060015	C02180	NA	Phenol sulphate; Thiophene-2-carboxylic acid	1.12371e+07	2.29316e+07	1.46189e+07	2.16044e+07	3.71984e+07	9.37681e+06	4.21347e+07	4.35523e+07	8.47273e+07	7.88303e+07	3.17285e+07	8.81355e+07	4.05063e+07	1.94945e+07	6.15181e+07	0.3169	down	0.00163051	0.331331	2.39539	yes
NEG	NEG_157.1234_509.9288_1	157.123	509.929	4-Methyl-2-pentyl-1,3-dioxolane	0.937	C9H18O2	Organoheterocyclic compounds	Dioxolanes	1,3-dioxolanes	HMDB0037288	NA	NA	Pelargonic acid; 1-Hydroxy-3-nonanone; 3-(Hydroxymethyl)-2-octanone; 4-Methyl-2-pentyl-1,3-dioxolane; 2-Nonene-1,4-diol; Cyclooctane	1.82137e+07	1.48932e+07	1.4146e+07	1.57993e+07	1.37637e+07	1.45875e+07	2.2815e+07	2.16017e+07	1.93232e+07	1.22616e+07	2.3135e+07	2.10559e+07	1.7633e+07	1.52339e+07	2.00321e+07	0.7605	down	0.0470214	0.567685	0.968475	no
NEG	NEG_373.2384_532.1157_1	373.238	532.116	Rostafuroxin	0.936582	C23H34O4	Lipids and lipid-like molecules	Steroids and steroid derivatives	17-furanylsteroids and derivatives	HMDB0257312	NA	NA	Calcitroic acid; Rostafuroxin; Docosahexaenoic acid; Docosahexaenoicacid(DHA); 9-cis Retinol Acetate; (4E,7E,10Z,13E,16E,19E)-Docosa-4,7,10,13,16,19-hexaenoic acid; Promestrienum; Progesterone; Tetrahydrocannabinol; 3alpha-Hydroxytibolone; delta8-Tetrahydrocannabinol; 4-[(1S,6R)-3-Methyl-6-prop-1-en-2-ylcyclohex-2-en-1-yl]-5-pentylbenzene-1,3-diol; Cannabichromene; Cannabidiol; Methyl retinoate	824751	6.63404e+06	6.61111e+06	969799	1.21101e+06	972977	1.15801e+07	4.22936e+06	7.27517e+06	2.79293e+06	5.84258e+06	1.17599e+07	5.05865e+06	2.87062e+06	7.24668e+06	0.3961	down	0.029436	0.53291	2.19761	yes
NEG	NEG_407.2803_517.7263_1	407.28	517.726	Ursocholic acid	0.936488	C24H40O5	Lipids and lipid-like molecules	Steroids and steroid derivatives	Bile acids, alcohols and derivatives	HMDB0000917	C17644	Secondary bile acid biosynthesis	1b,3a,12a-Trihydroxy-5b-cholanoic acid; 3a,6b,7b-Trihydroxy-5b-cholanoic acid; Cholic acid; Hyocholic acid; Ursocholic acid; Butaprost; Tetradecanoylcarnitine	2.9233e+07	4.24825e+07	3.98762e+07	7.1955e+07	3.53251e+07	1.56368e+07	6.21283e+07	5.23396e+07	2.50387e+07	2.65426e+07	2.9724e+07	4.68484e+07	3.97608e+07	3.90848e+07	4.04369e+07	0.9666	down	0.790269	0.939919	0.221303	no
POS	POS_485.1116_556.2953_1	485.112	556.295	5-Hydroxy-3-(4-hydroxyphenyl)-6-methoxy-7-[(2S,4S,5S)-3,4,5-trihydroxy-6-(hydroxymethyl)oxan-2-yl]oxychromen-4-one	0.936466	C22H22O11	Phenylpropanoids and polyketides	Isoflavonoids	Isoflavonoid O-glycosides	HMDB0257805	NA	NA	Gefitinib; Bretylium	9.70482e+06	9.54847e+06	1.082e+07	4.91078e+06	1.02743e+07	1.19169e+07	9.3021e+06	9.1771e+06	9.49732e+06	9.13684e+06	1.24978e+07	8.67506e+06	9.6218e+06	9.52923e+06	9.71437e+06	0.9809	down	0.74352	0.924191	0.338162	no
POS	POS_84.0442_662.6937_1	84.0442	662.694	5-Aminoimidazole	0.936342	C3H5N3	Organoheterocyclic compounds	Azoles	Imidazoles	HMDB0003929	C05239	Metabolic pathways;Purine metabolism	Oxazine	5.43942e+08	4.73075e+08	4.79113e+08	3.18029e+08	4.58312e+08	5.72896e+08	6.20648e+08	5.36663e+08	4.74912e+08	4.94565e+08	7.29954e+08	6.70574e+08	5.31057e+08	4.74228e+08	5.87886e+08	0.8067	down	0.0756962	0.609308	0.835919	no
NEG	NEG_122.0247_573.7434_1	122.025	573.743	Nicotinic acid	0.936172	C6H5NO2	Organoheterocyclic compounds	Pyridines and derivatives	Pyridinecarboxylic acids and derivatives	HMDB0001488	C00253	Metabolic pathways;Biosynthesis of secondary metabolites;Microbial metabolism in diverse environments;Biosynthesis of cofactors;Nicotinate and nicotinamide metabolism;Tropane, piperidine and pyridine alkaloid biosynthesis;Biosynthesis of plant secondary metabolites;Biosynthesis of alkaloids derived from ornithine, lysine and nicotinic acid;Pertussis	Nicotinic acid; Picolinic acid; Isonicotinic acid; Fluoroacetamide	4.78621e+07	4.09369e+07	4.29705e+07	2.42956e+07	4.13977e+07	5.7883e+07	4.77327e+07	3.80292e+07	3.98362e+07	4.47675e+07	6.47911e+07	4.78027e+07	4.48588e+07	4.25576e+07	4.71599e+07	0.9024	down	0.420406	0.803587	0.458178	no
NEG	NEG_398.2007_547.3113_1	398.201	547.311	Quinacrine	0.93596	C23H30ClN3O	Organoheterocyclic compounds	Quinolines and derivatives	Benzoquinolines	HMDB0015235	C07339	NA	Quinacrine; 21-Desacetyl Deflazacort; Dorsomorphin; Edivoxetine; Nalmefene	4.40772e+06	2.30217e+06	6.01793e+06	6.63819e+06	5.9397e+06	2.54111e+06	5.80006e+06	8.57685e+06	9.41669e+06	9.93882e+06	4.49239e+06	6.19641e+06	6.02234e+06	4.64114e+06	7.40354e+06	0.6269	down	0.053836	0.575232	1.34614	no
POS	POS_138.0547_45.8793_1	138.055	45.8793	Methyl nicotinate	0.935397	C7H7NO2	Organoheterocyclic compounds	Pyridines and derivatives	Pyridinecarboxylic acids and derivatives	HMDB0029806	NA	NA	Trigonelline; 2-Aminobenzoic acid; p-Aminobenzoic acid; 3-Pyridylacetic acid; m-Aminobenzoic acid; Salicylamide; Methyl nicotinate; 2-Pyridylacetic acid; 2-Hydroxybenzaldehyde oxime; 2-Nitrotoluene; 3-Nitrotoluene; 4-Nitrotoluene; 6-Methyl-2-pyridinecarboxylic acid; Homarine; N-Hydroxybenzamide; Phenyl carbamate	5.77098e+07	6.52807e+07	5.00767e+07	6.03747e+07	7.40367e+07	8.02433e+07	5.17146e+07	5.71791e+07	4.96977e+07	5.38412e+07	5.98949e+07	4.96879e+07	5.91448e+07	6.46203e+07	5.36692e+07	1.204	up	0.0558403	0.579622	0.785397	no
NEG	NEG_122.0248_452.7534_1	122.025	452.753	Picolinic acid	0.935013	C6H5NO2	Organoheterocyclic compounds	Pyridines and derivatives	Pyridinecarboxylic acids and derivatives	HMDB0002243	C10164	Metabolic pathways;Tryptophan metabolism	Nicotinic acid; Picolinic acid; Isonicotinic acid; Fluoroacetamide	3.26669e+07	3.78242e+07	3.67883e+07	2.55304e+07	3.36184e+07	4.89283e+07	4.03092e+07	3.11467e+07	3.75265e+07	2.92196e+07	5.55155e+07	2.11855e+07	3.5855e+07	3.58928e+07	3.58172e+07	1.0021	up	0.867076	0.965189	0.25126	no
POS	POS_184.073_42.8975_1	184.073	42.8975	Choline sulfate	0.934797	C5H13NO4S	Organic acids and derivatives	Organic sulfuric acids and derivatives	Sulfuric acid esters	HMDB0250194	C00919	ABC transporters	Tryptophol; (R)-Boschniakine; 1-(2,3-Dihydro-1H-pyrrolizin-5-yl)-2-propen-1-one; 4-Trimethylammoniobutanoic acid; 2-Aminoheptanoic acid; [(3-Methylbutyl)amino]acetic acid; 7-Aminoheptanoic acid; Methyl L-leucinate; N-Methyl-L-isoleucine	1.99089e+08	3.97078e+08	3.59606e+08	2.04541e+08	5.71153e+08	5.26893e+08	6.99269e+08	4.65611e+08	3.64509e+08	4.86181e+08	5.73096e+08	3.02034e+08	4.29088e+08	3.76393e+08	4.81783e+08	0.7813	down	0.225789	0.723268	0.820834	no
POS	POS_75.0439_399.2629_1	75.0439	399.263	Glycidol	0.934777	C3H6O2	Organoheterocyclic compounds	Epoxides	NA	HMDB0252861	C10920	NA	Propionic acid; Lactaldehyde; 3-Hydroxypropanal; D-Lactaldehyde; Ethyl formate; Methyl acetate; 1,3-Dioxolane; Dimethoxycarbene; Glycidol; Methoxyacetaldehyde	1.44604e+09	1.22138e+09	2.22621e+09	1.42856e+09	2.45553e+09	2.6207e+09	2.861e+09	2.08895e+09	2.15279e+09	2.34608e+09	3.56328e+09	1.4797e+09	2.15752e+09	1.89974e+09	2.4153e+09	0.7865	down	0.202009	0.711848	0.77236	no
NEG	NEG_505.9888_65.9172_1	505.989	65.9172	Adenosine triphosphate	0.934621	C10H16N5O13P3	Nucleosides, nucleotides, and analogues	Purine nucleotides	Purine ribonucleotides	HMDB0000538	C00002	Metabolic pathways;Biosynthesis of secondary metabolites;Nucleotide metabolism;Biosynthesis of cofactors;Oxidative phosphorylation;Photosynthesis;Purine metabolism;Zeatin biosynthesis;Biosynthesis of various antibiotics;Bacterial secretion system;HIF-1 signaling pathway;Calcium signaling pathway;Neuroactive ligand-receptor interaction;Lysosome;Efferocytosis;Necroptosis;Platelet activation;NOD-lik…	Adenosine triphosphate; dGTP; [[(2R,5R)-5-(6-Aminopurin-9-yl)-3,4-dihydroxyoxolan-2-yl]methoxy-hydroxyphosphoryl] phosphono hydrogen phosphate; 8-(4-Chlorophenylthio)-cAMP	7.20408e+06	6.54914e+06	6.45709e+06	3.24548e+06	4.20814e+06	6.21118e+06	2.51992e+06	3.7209e+06	4.43778e+06	9.73506e+06	1.99521e+06	3.98393e+06	5.02232e+06	5.64585e+06	4.3988e+06	1.2835	up	0.214539	0.716696	0.902066	no
POS	POS_359.2032_56.7368_1	359.203	56.7368	Itopride	0.934385	C20H26N2O4	Benzenoids	Benzene and substituted derivatives	Benzoic acids and derivatives	HMDB0253722	NA	NA	4,4'-Thiobis(6-tert-butyl-m-cresol); (5E,8E,11E)-13-[(2S,3S)-3-Pentylthiiran-2-yl]trideca-5,8,11-trienoic acid	9.50258e+06	1.93818e+07	1.88649e+07	2.94736e+07	2.1692e+07	1.35159e+07	2.35857e+07	2.27814e+07	1.7661e+07	1.49397e+07	2.52294e+07	1.92906e+07	1.96599e+07	1.87385e+07	2.05813e+07	0.9105	down	0.464925	0.819534	0.445724	no
POS	POS_346.222_354.0738_1	346.222	354.074	Sebacoyl-L-carnitine	0.934189	C17H31NO6	Lipids and lipid-like molecules	Fatty Acyls	Fatty acid esters	HMDB0240726	NA	NA	Sebacoyl-L-carnitine; 2-[4-[4-(4-Carbamimidoylphenyl)piperazin-1-yl]piperidin-1-yl]acetic acid; 8-O-Methyloblongine; 7-hydroxygranisetron; 7-Hydroxy granisetron; Glycylprolylarginine	1.86779e+06	2.50943e+06	3.43288e+06	7.17167e+06	3.55725e+06	1.91806e+06	2.56475e+06	3.97463e+06	2.93034e+06	3.64174e+06	540033	961314	2.92249e+06	3.40951e+06	2.43547e+06	1.3999	up	0.29081	0.751517	0.975608	no
NEG	NEG_351.1935_578.7075_1	351.194	578.708	6beta-Hydroxyfluoxymesterone	0.934123	C20H29FO4	Lipids and lipid-like molecules	Steroids and steroid derivatives	Androstane steroids	HMDB0341281	NA	NA	11,17-Dihydroxy-6-methyl-17-(1-propynyl)androsta-1,4,6-triene-3-one; 2,8-Dibenzylcyclooctanone; N,N-Diallylpentobarbital; Roxatidine; (E)-4-(2-(5,6,7,8-Tetrahydro-8,8-dimethyl-2-naphthalenyl)-1-propenyl)benzenemethanol; Soquinolol; Carteolol; 5-Butyl-5-cycloheptenylbarbituric acid	4.01158e+06	3.64694e+06	2.42674e+06	2.4727e+06	3.21321e+06	3.81629e+06	7.32979e+06	4.7096e+06	4.11845e+06	4.94255e+06	1.06834e+07	6.35299e+06	4.81036e+06	3.26458e+06	6.35613e+06	0.5136	down	0.00521134	0.395592	1.70161	yes
NEG	NEG_145.0507_109.6699_1	145.051	109.67	Solerol	0.933983	C6H10O4	Organoheterocyclic compounds	Lactones	NA	HMDB0002173	NA	NA	2-Methylglutaric acid; Adipic acid; Methylglutaric acid; Solerol; Dimethyl succinate; 1,2,4-Benzotriazin-3-amine; 2,3-Dimethylsuccinic acid; (5S)-5,6-Dihydroxy-2-oxohexanal; Ethylidene diacetate; Conduritol B; Dianhydrodulcitol; Glucal; isosorbide; Senecioic acid; Glutaral; Angelic acid; 2-Methyltetrahydrofuran-3-one; 2,3-Pentanedione; 4-Pentenoic acid; 2,4-Pentanedione; Isopropenyl acetate; Meth…	3.09992e+07	2.77152e+07	1.66046e+07	3.75788e+06	2.48261e+07	2.98786e+07	2.72401e+07	1.34049e+07	8.51628e+06	1.71399e+07	1.59258e+07	1.29475e+07	1.90797e+07	2.22969e+07	1.58624e+07	1.4056	up	0.576777	0.860351	0.539925	no
NEG	NEG_166.0179_49.0555_1	166.018	49.0555	4-Nitrobenzoic acid	0.93384	C7H5NO4	Benzenoids	Benzene and substituted derivatives	Benzoic acids and derivatives	HMDB0246532	C18625	NA	Homocysteinesulfinic acid; Thioguanine; N-Acetyltaurine; 1,2,3-Benzotriazine; Pyridopyrimidine; L-Cysteine; D-Cysteine; DL-Cysteine; S-Nitrosomercaptoethanol	1.35144e+08	1.71215e+08	7.03441e+07	1.10983e+08	9.89609e+07	1.41561e+08	6.88963e+07	6.5937e+07	1.15143e+08	4.42079e+07	1.11518e+08	1.11904e+08	1.03818e+08	1.21368e+08	8.62678e+07	1.4069	up	0.108982	0.642192	1.05072	no
POS	POS_345.0867_436.2738_1	345.087	436.274	Nevadensin	0.93364	C18H16O7	Phenylpropanoids and polyketides	Flavonoids	O-methylated flavonoids	HMDB0255572	C10111	NA	NA	2.25825e+07	7.20527e+06	8.66341e+06	1.08278e+07	5.62515e+06	1.37521e+07	1.86273e+07	1.88607e+07	2.08987e+07	1.58958e+07	5.97798e+06	1.31418e+07	1.35049e+07	1.14427e+07	1.5567e+07	0.7351	down	0.245106	0.731869	1.02202	no
POS	POS_91.054_76.9115_1	91.054	76.9115	Carbohydrazide	0.933527	CH6N4O	Organic nitrogen compounds	Organonitrogen compounds	Hydrazines and derivatives	HMDB0249636	NA	NA	NA	2.10801e+07	2.37272e+07	2.20202e+07	1.04107e+08	2.08358e+07	2.32012e+07	2.44153e+07	3.68463e+07	2.01152e+07	2.82187e+07	2.1658e+07	2.04045e+07	3.05525e+07	3.58286e+07	2.52763e+07	1.4175	up	0.605763	0.872671	0.587873	no
NEG	NEG_615.086_46.7295_1	615.086	46.7295	Quercetin 3-(2-galloylglucoside)	0.933487	C28H24O16	Phenylpropanoids and polyketides	Flavonoids	Flavonoid glycosides	HMDB0037367	NA	NA	Nimesulide	2.09908e+06	9.51796e+06	908551	2.89028e+06	144343	2.56488e+06	850358	512620	9.19675e+06	2.38645e+06	5.8667e+06	7.90534e+06	3.73694e+06	3.02085e+06	4.45304e+06	0.6784	down	0.508177	0.834756	0.817733	no
NEG	NEG_295.2644_614.0808_1	295.264	614.081	10Z-Nonadecenoic acid	0.933435	C19H36O2	Lipids and lipid-like molecules	Fatty Acyls	Fatty acids and conjugates	HMDB0013622	NA	NA	10Z-Nonadecenoic acid	4.49095e+07	6.37274e+07	5.47903e+07	7.13541e+07	6.37147e+07	6.0053e+07	6.10083e+07	5.95898e+07	5.19353e+07	3.35617e+07	6.50251e+07	4.13563e+07	5.59188e+07	5.97582e+07	5.20794e+07	1.1474	up	0.250066	0.733974	0.600686	no
POS	POS_262.1281_55.7305_1	262.128	55.7305	Imazapyr	0.932795	C13H15N3O3	Organic acids and derivatives	Carboxylic acids and derivatives	Amino acids, peptides, and analogues	HMDB0253405	C18864	NA	Lotaustralin; Epidermin; Succinylcarnitine; O-Methylmalonylcarnitine; 5-[1-Carboxy-2-(trimethylazaniumyl)ethoxy]-5-oxopentanoate; O-Succinylcarnitine; (2S,5R)-3,3-Dimethyl-2-(2-phenylethyl)-4-thia-1-azabicyclo[3.2.0]heptan-7-one; threo-Syringoylglycerol	2.38986e+07	4.84212e+07	1.49823e+08	5.4228e+07	1.39083e+08	1.82619e+07	2.61984e+07	3.30318e+07	1.44937e+08	3.90184e+07	6.18656e+07	5.71784e+07	6.63287e+07	7.22859e+07	6.03715e+07	1.1974	up	0.904278	0.976703	0.716346	no
NEG	NEG_436.2834_581.9712_1	436.283	581.971	LysoPE(P-16:0/0:0)	0.932252	C21H44NO6P	Lipids and lipid-like molecules	Glycerophospholipids	Glycerophosphoethanolamines	HMDB0011152	NA	NA	LysoPE(P-16:0/0:0); Anisperimus	6.3237e+06	1.17532e+07	1.03805e+07	1.20622e+07	1.00325e+07	7.91471e+06	7.65088e+06	4.7208e+06	7.8069e+06	6.04298e+06	1.26334e+07	5.82613e+06	8.59567e+06	9.74449e+06	7.44686e+06	1.3085	up	0.119661	0.648784	1.00446	no
NEG	NEG_152.0023_44.5757_1	152.002	44.5757	3-Sulfinoalanine	0.932007	C3H7NO4S	Organic acids and derivatives	Carboxylic acids and derivatives	Amino acids, peptides, and analogues	HMDB0000996	C00606	Metabolic pathways;Cysteine and methionine metabolism;Taurine and hypotaurine metabolism	3-Sulfinoalanine; Cysteine sulfinic acid; S-Nitrosomercaptoethanol	2.77226e+08	7.4371e+08	2.60811e+08	3.8742e+08	3.56313e+08	1.50373e+09	1.31594e+08	2.47935e+08	3.24761e+08	2.91679e+08	2.21996e+08	6.85106e+08	4.5269e+08	5.88201e+08	3.17179e+08	1.8545	up	0.168549	0.690804	1.15888	no
NEG	NEG_300.049_42.8478_1	300.049	42.8478	Fenhexamid	0.931538	C14H17Cl2NO2	Benzenoids	Benzene and substituted derivatives	Anilides	HMDB0252201	C18593	NA	N-Acetyl-D-Glucosamine 6-Phosphate; N-Acetyl-D-mannosamine 6-phosphate; N-Acetyl-glucosamine 1-phosphate; N-Acetylglucosamine 6-phosphate; N-Acetyl-D-galactosamine 1-phosphate; 8-Chloroadenosine; (5-Acetamido-3,4,6-trihydroxyoxan-2-yl)methyl dihydrogen phosphate; Adenosine dialdehyde; Imidacloprid; Alrestatin	4.1104e+07	5.01274e+07	4.23895e+07	3.98712e+07	4.57293e+07	9.1059e+07	8.11171e+07	3.85608e+07	2.6601e+07	4.53815e+07	8.4848e+07	3.58251e+07	5.18845e+07	5.17134e+07	5.20556e+07	0.9934	down	0.868542	0.965946	0.117679	no
POS	POS_211.0937_370.2162_1	211.094	370.216	1,3,7-Trimethyluric acid	0.931425	C8H10N4O3	Organoheterocyclic compounds	Imidazopyrimidines	Purines and purine derivatives	HMDB0002123	C16361	Microbial metabolism in diverse environments;Caffeine metabolism	Azelaic acid; Nonate; cis- and trans-Ethyl 2,4-dimethyl-1,3-dioxolane-2-acetate; (+/-)-Ethyl 3-acetoxy-2-methylbutyrate; (+/-)-Methyl 5-acetoxyhexanoate; Butyl ethyl malonate; 2,4-Dimethylpimelic acid; Serine; D-Serine; 2,3-Dihydroxypropanamide; 3-Nitropropanol	2.58435e+07	2.2986e+07	2.37685e+07	1.92118e+07	2.86903e+07	3.06359e+07	3.43054e+07	2.28799e+07	2.3339e+07	2.25855e+07	4.18927e+07	3.24487e+07	2.73823e+07	2.51893e+07	2.95752e+07	0.8517	down	0.289791	0.750942	0.559453	no
POS	POS_622.4067_590.9157_1	622.407	590.916	Septacidin	0.931301	C30H51N7O7	Organic acids and derivatives	Carboxylic acids and derivatives	Amino acids, peptides, and analogues	HMDB0258241	C15751	NA	NA	6.72767e+07	5.20241e+07	4.14454e+07	7.80384e+07	7.48666e+07	4.58717e+07	3.45014e+07	6.34921e+07	7.73156e+07	7.88239e+07	6.03742e+07	7.1757e+07	6.21489e+07	5.99205e+07	6.43774e+07	0.9308	down	0.698716	0.908992	0.300514	no
NEG	NEG_88.0404_60.7723_1	88.0404	60.7723	D-Alanine	0.931029	C3H7NO2	Organic acids and derivatives	Carboxylic acids and derivatives	Amino acids, peptides, and analogues	HMDB0001310	C00133	Metabolic pathways;D-Amino acid metabolism;Peptidoglycan biosynthesis;Teichoic acid biosynthesis;Taste transduction;Vancomycin resistance;Cationic antimicrobial peptide (CAMP) resistance	beta-Alanine; L-Alanine; Sarcosine; D-Alanine; Ethyl carbamate; (alpha-D-mannosyl)7-beta-D-mannosyl-diacetylchitobiosyl-L-asparagine, isoform A (protein); 1-Nitropropane; 2-Nitropropane; (2S)-2-Amino-3-hydroxypropanal; Dimethylcarbamic acid; Lactamide; Methyl glycinate; N-Hydroxymethyl-N-methylformamide; Aziridine	1.895e+07	1.9483e+07	1.92546e+07	4.62795e+07	1.5868e+07	2.90139e+07	1.75466e+07	2.28922e+07	4.5394e+07	1.56638e+07	3.89375e+07	4.21832e+07	2.76222e+07	2.48082e+07	3.04362e+07	0.8151	down	0.46993	0.820827	0.513296	no
NEG	NEG_653.1557_199.5173_1	653.156	199.517	N-[2-[4-[[3-Butyl-5-oxo-1-[2-(trifluoromethyl)phenyl]-1,2,4-triazol-4-yl]methyl]phenyl]phenyl]sulfonyl-5-methylthiophene-2-carboxamide	0.930833	C32H29F3N4O4S2	Benzenoids	Benzene and substituted derivatives	Biphenyls and derivatives	HMDB0260317	NA	NA	N-[2-[4-[[3-Butyl-5-oxo-1-[2-(trifluoromethyl)phenyl]-1,2,4-triazol-4-yl]methyl]phenyl]phenyl]sulfonyl-3-methyl-2-thiophenecarboxamide; N-[2-[4-[[3-Butyl-5-oxo-1-[2-(trifluoromethyl)phenyl]-1,2,4-triazol-4-yl]methyl]phenyl]phenyl]sulfonyl-5-methylthiophene-2-carboxamide; Ranimustine; Epicatechin-(4beta-&gt;8)-gallocatechin; Epigallocatechin-(4beta-&gt;8)-catechin; Gallocatechin-(4alpha-&gt;8)-epi…	1.41118e+08	4.48683e+08	5.87088e+08	2.2289e+09	4.77715e+08	7.10176e+07	4.15358e+08	1.27704e+08	8.08076e+08	3.89462e+08	9.57718e+08	6.89215e+08	6.11838e+08	6.59087e+08	5.64589e+08	1.1674	up	0.701691	0.910245	0.497954	no
POS	POS_493.1672_416.0926_1	493.167	416.093	Docarpamine	0.930651	C21H30N2O8S	Organic acids and derivatives	Carboxylic acids and derivatives	Amino acids, peptides, and analogues	HMDB0251553	NA	NA	Picroside I; Butyl (S)-3-hydroxybutyrate [arabinosyl-(1-&gt;6)-glucoside]	2.00164e+07	1.95298e+07	1.99434e+07	1.47761e+07	2.28111e+07	2.31457e+07	2.27701e+07	1.80651e+07	1.9879e+07	2.04332e+07	3.30524e+07	2.18673e+07	2.13575e+07	2.00371e+07	2.26778e+07	0.8836	down	0.317203	0.765592	0.508833	no
NEG	NEG_192.0666_305.7499_1	192.067	305.75	Phenylacetylglycine	0.930443	C10H11NO3	Organic acids and derivatives	Carboxylic acids and derivatives	Amino acids, peptides, and analogues	HMDB0000821	C05598	Phenylalanine metabolism	Phenylacetylglycine; Methyl hippurate; 2-Methylhippuric acid; m-Methylhippuric acid; Methyl n-acetylanthranilate; Betamipron; 3-Carbamoyl-2-phenylpropionaldehyde; 4-Hydroxy-5-phenyltetrahydro-1,3-oxazin-2-one; 4-Anilino-4-oxobutanoic acid; Actarit; n-benzoyl-d-alanine; 1-(2-Furanylmethyl)-1H-pyrrole; 4-(2-Furanylmethylene)-3,4-dihydro-2H-pyrrole; 3-(2-Furanylmethyl)-1H-pyrrole; 5-Methoxyindole; C…	1.69522e+07	9.38072e+06	2.51265e+07	1.86274e+07	7.69935e+06	5.03896e+06	3.43002e+06	3.31176e+06	8.21476e+06	4.05365e+06	6.17955e+06	5.0768e+06	9.42431e+06	1.38042e+07	5.04442e+06	2.7365	up	0.0131059	0.461189	2.01973	yes
NEG	NEG_276.0913_373.8097_1	276.091	373.81	2-Naphthalenecarboxamide, 3-hydroxy-N-(2-methylphenyl)-	0.930247	C18H15NO2	Benzenoids	Naphthalenes	Naphthalenecarboxylic acids and derivatives	HMDB0244557	NA	NA	1-[(5-Chloro-1H-indol-2-yl)carbonyl]-4-methylpiperazine; Metazachlor; 2-Methyl-3-(1,4,5,6-tetrahydronicotinoyl)pyrazolo(1,5-a)pyridine; Nalpha-Cinnamoylhistamine; L-Proline, 1-(2-methyl-3-(methylthio)-1-oxopropyl)-, (S)-; Captopril; 1-(D-3-Mercapto-2-methyl-1-oxopropyl)-L-proline; N-[(2R)-4-(Hydroxymethyl)-3-oxo-1-sulfanylhex-4-en-2-yl]acetamide	3.34414e+07	6.20844e+07	2.26496e+07	3.22543e+07	3.95143e+07	2.00636e+07	1.5112e+07	2.06796e+07	3.82143e+07	2.15097e+07	3.10794e+07	3.18087e+07	3.0701e+07	3.50013e+07	2.64006e+07	1.3258	up	0.261441	0.736136	0.787694	no
NEG	NEG_503.1618_46.6227_1	503.162	46.6227	Maltotriose	0.930195	C18H32O16	Organic oxygen compounds	Organooxygen compounds	Carbohydrates and carbohydrate conjugates	HMDB0001262	C01835	ABC transporters;Carbohydrate digestion and absorption	Maltotriose; Raffinose; Levan; 1-Kestose; Melezitose; Gentiotriose; Neokestose; Galactotriose; 6-O-Glucosylmaltose; beta-D-Fructofuranosyl alpha-D-glucopyranosyl-(1-&gt;4)-D-glucopyranoside; Panose; 6-Kestose; Umbelliferose; Gentianose; Fagopyritol B2; beta-D-Galactopyranosyl-(1-&gt;2)-[beta-D-galactopyranosyl-(1-&gt;4)]-D-galactose; beta-D-Galactopyranosyl-(1-&gt;4)-beta-D-galactopyranosyl-(1-&g…	5.02536e+06	5.47487e+06	1.3368e+08	1.05402e+07	1.01929e+08	8.10708e+06	3.37364e+07	9.62203e+07	1.30362e+08	1.02396e+08	1.45299e+08	6.6104e+07	6.99062e+07	4.41261e+07	9.56862e+07	0.4612	down	0.0478016	0.570141	2.42759	yes
NEG	NEG_549.0879_211.4847_1	549.088	211.485	Quercetin 3-(6''-malonyl-glucoside)	0.930116	C24H22O15	Phenylpropanoids and polyketides	Flavonoids	Flavonoid glycosides	HMDB0037368	C12638	Flavone and flavonol biosynthesis	Quercetin 3-(6''-malonyl-glucoside); Verlukast; Chlorphenacil; Tyrosine methyl ester 4-sulfate; 3-Methylellagic acid 8-(2-acetylrhamnoside); 3-Methylellagic acid 8-(3-acetylrhamnoside); 3-Methylellagic acid 8-(4-acetylrhamnoside); Gomphrenol 3-methylether 4'-glucuronide; Luteolin 3'-(3''-acetylglucuronide); Luteolin 3'-(4''-acetylglucuronide); (6-Iodo-2-methyl-1-(2-morpholinoethyl)-1H-indol-3-yl)…	2.65553e+06	4.25191e+06	5.34149e+06	2.38831e+07	5.34119e+06	3.67722e+06	5.06844e+06	5.1249e+06	5.16556e+06	5.27874e+06	5.05678e+06	5.47976e+06	6.36038e+06	7.52507e+06	5.1957e+06	1.4483	up	0.852818	0.960628	0.245393	no
POS	POS_407.1307_407.4365_1	407.131	407.437	Tasquinimod	0.929501	C20H17F3N2O4	Benzenoids	Benzene and substituted derivatives	Anilides	HMDB0258735	NA	NA	Afzelechin 7-apioside; omega-Salicoyisalicin; Benzyl 2,6-dihydroxybenzoate 2-glucoside; (R)-Apiumetin glucoside; Flacourtin; (E)-Oxyresveratrol 3'-O-b-D-glucoside; Piceatannol 4'-glucoside; Edulisin VI; Naproxen O-glucuronide; Dihydroresveratrol 3-glucuronide; Dihydroresveratrol 4'-glucuronide; (2S,3R,4S,5S,6R)-2-[2,4-Dihydroxy-6-[(E)-2-(4-hydroxyphenyl)ethenyl]phenoxy]-6-(hydroxymethyl)oxane-3,4…	1.47985e+07	1.37882e+07	1.44654e+07	9.4802e+06	1.5702e+07	1.77397e+07	1.81413e+07	1.27349e+07	1.46218e+07	1.33714e+07	2.41333e+07	1.52118e+07	1.5349e+07	1.4329e+07	1.63691e+07	0.8754	down	0.355289	0.779338	0.523482	no
POS	POS_302.1593_244.683_1	302.159	244.683	4-(3-Tert-Butylamino-2-hydroxypropoxy)benzimidazol-2-one	0.929373	C14H21N3O3	Organoheterocyclic compounds	Benzimidazoles	NA	HMDB0258753	NA	NA	Tezampanel; 2-Phenylethyl beta-D-glucopyranoside; Nicaraven	1.28288e+07	1.31929e+07	3.08478e+07	5.23106e+07	1.87224e+07	2.08327e+07	2.94827e+07	2.76969e+07	2.23979e+07	1.82231e+07	9.22491e+06	7.14429e+06	2.19087e+07	2.47892e+07	1.90283e+07	1.3028	up	0.438698	0.810468	0.649615	no
NEG	NEG_314.2419_516.6903_1	314.242	516.69	Piperidine, 1-(4-(1-methyl-1-(4-methylcyclohexyl)ethoxy)phenyl)-, cis-	0.928658	C21H33NO	Organoheterocyclic compounds	Piperidines	Phenylpiperidines	HMDB0259955	NA	NA	NA	2.78213e+07	2.94201e+07	3.45513e+07	3.66658e+07	3.42371e+07	3.00056e+07	1.40021e+07	2.69919e+07	2.26802e+07	1.41287e+07	1.60217e+07	1.5331e+07	2.51547e+07	3.21169e+07	1.81926e+07	1.7654	up	0.00200453	0.332506	1.74436	yes
NEG	NEG_249.186_563.785_1	249.186	563.785	4,7,10,13-Hexadecatetraenoic acid	0.928653	C16H26O2	Lipids and lipid-like molecules	Fatty Acyls	Fatty acids and conjugates	HMDB0246620	NA	NA	4,7,10,13-Hexadecatetraenoic acid; Octoxynol-1; Bicyclo[7.2.0]undec-4-ene, 4,11,11-trimethyl-8-methylene-, (1R,4E,9S)-	1.03445e+08	7.86948e+07	1.71509e+08	8.09657e+07	1.09697e+08	9.38148e+07	8.40948e+07	7.18031e+07	7.63309e+07	4.10297e+07	1.0209e+08	4.29979e+07	8.80394e+07	1.06354e+08	6.97243e+07	1.5254	up	0.0452722	0.560641	1.34503	yes
POS	POS_102.1275_568.6752_1	102.127	568.675	N,N-Dimethylbutylamine	0.928624	C6H15N	Organic nitrogen compounds	Organonitrogen compounds	Amines	HMDB0255261	NA	NA	Hexylamine; Triethylamine; Diisopropylamine; N,N-Dimethylbutylamine; 4-Methyl-1-pentene	3.69137e+07	3.0421e+07	3.0017e+07	1.3852e+07	2.75322e+07	4.29265e+07	3.48534e+07	3.57317e+07	3.0596e+07	2.98915e+07	4.46966e+07	3.48319e+07	3.26886e+07	3.02771e+07	3.51002e+07	0.8626	down	0.293703	0.753269	0.637623	no
POS	POS_277.2157_471.9812_1	277.216	471.981	9,12-Octadecadiynoic acid	0.928322	C18H28O2	Lipids and lipid-like molecules	Fatty Acyls	Fatty acids and conjugates	HMDB0247623	NA	NA	19-Norandrosterone; 19-Noretiocholanolone; Stearidonic acid; Octadeca-6,9,12,15-tetraenoic acid; 9,12-Octadecadiynoic acid; Bolandiol; Octadeca-2,4,6,8-tetraenoic acid; Hypogeic acid; Palmitoleic acid; Palmitelaidic acid; Dodecyl methacrylate; 3,5,5-Trimethyl-2-cyclohexen-1-one; 4-Acetyl-1-methylcyclohexene; 5-Isopropylbicyclo[3.1.0]hexan-2-one; (R)-Cryptone; exo-5,6-Dimethylbicyclo[2.2.1]hept-5-…	9.26301e+07	5.54445e+07	6.35478e+07	8.02622e+07	6.71362e+07	6.32116e+07	4.83999e+07	9.04875e+07	8.42165e+07	4.74107e+07	4.62705e+07	7.33368e+07	6.76962e+07	7.0372e+07	6.50203e+07	1.0823	up	0.498924	0.831784	0.385709	no
POS	POS_168.0435_43.8475_1	168.043	43.8475	8-Hydroxyguanine	0.928146	C5H5N5O2	Organoheterocyclic compounds	Imidazopyrimidines	Purines and purine derivatives	HMDB0002032	C20155	NA	Taurocyamine; Indole-3-carboxaldehyde; 1-Hydroxyisoquinoline; 4-Hydroxyquinoline; 4,1-Benzoxazepine; 1H-Indole-4-carboxaldehyde; Indole-7-carboxaldehyde; Pipecolic acid; L-Pipecolic acid; D-Pipecolic acid; Vigabatrin; L-trans-4-Methyl-2-pyrrolidinecarboxylic acid; 2-Pyrrolidineacetic acid; N-Methyl-L-proline; (1r,2s)-2-Aminocyclopentanecarboxylic acid; (2R)-2-Methylpyrrolidine-1-carboxylic acid; …	1.29441e+07	3.80941e+07	1.72078e+07	2.31145e+07	1.85616e+07	2.09059e+07	2.10242e+07	2.2955e+07	2.49065e+07	1.19799e+07	1.8548e+07	3.09933e+07	2.17696e+07	2.18047e+07	2.17345e+07	1.0032	up	0.944848	0.986718	0.122196	no
POS	POS_500.3186_355.9386_1	500.319	355.939	1H-Benzimidazole-2-carboxamide, 1-(4-methoxybutyl)-N-(2-methylpropyl)-N-((3S,5R)-5-(4-morpholinylcarbonyl)-3-piperidinyl)-	0.927504	C27H41N5O4	Organic acids and derivatives	Carboxylic acids and derivatives	Amino acids, peptides, and analogues	HMDB0259406	NA	NA	1H-Benzimidazole-2-carboxamide, 1-(4-methoxybutyl)-N-(2-methylpropyl)-N-((3S,5R)-5-(4-morpholinylcarbonyl)-3-piperidinyl)-	1.49838e+06	3.3486e+06	5.54512e+06	2.56462e+06	4.62353e+06	1.39865e+06	2.23484e+06	2.95896e+06	4.21424e+06	1.97003e+06	6.76416e+06	4.82134e+06	3.49521e+06	3.16315e+06	3.82726e+06	0.8265	down	0.474049	0.822616	0.807447	no
POS	POS_425.2137_542.5307_1	425.214	542.531	Pibenzimol	0.926988	C25H24N6O	Organoheterocyclic compounds	Benzimidazoles	Phenylbenzimidazoles	HMDB0253195	NA	NA	8beta-Angeloyloxy-15-hydroxy-1alpha,10R-dimethoxy-3-oxo-11(13)-germacren-12,6alpha-olide; HT-2 Toxin; Cinitapride	1.51835e+07	1.63255e+07	1.80559e+07	1.13184e+07	1.70108e+07	1.51437e+07	1.20711e+07	1.34702e+07	1.19386e+07	6.67529e+06	1.43255e+07	1.33628e+07	1.37401e+07	1.55063e+07	1.19739e+07	1.295	up	0.0703948	0.600184	1.0536	no
POS	POS_241.1769_503.5308_1	241.177	503.531	N,N'-Dibenzylethylenediamine	0.926881	C16H20N2	Benzenoids	Benzene and substituted derivatives	Phenylmethylamines	HMDB0255273	NA	NA	Spermine; Neostigmine	1.14126e+08	9.58401e+07	9.90146e+07	5.9323e+07	1.13541e+08	1.27512e+08	1.3074e+08	9.57616e+07	9.43097e+07	8.44143e+07	1.67544e+08	1.03941e+08	1.07172e+08	1.01559e+08	1.12785e+08	0.9005	down	0.508424	0.834756	0.430175	no
POS	POS_309.1553_378.5673_1	309.155	378.567	2-(4-Amino-1-isopropyl-1H-pyrazolo[3,4-d]pyrimidin-3-yl)-1H-indol-5-ol	0.926552	C16H16N6O	Organoheterocyclic compounds	Indoles and derivatives	Hydroxyindoles	HMDB0256714	NA	NA	10-alpha-methoxy-9,10-dihydrolysergol; Seryltryptophan; (S)-Hexahydropyrrolo[1,2-a]pyrazine-1,4-dione; 6-n-Propyluracil; Hexahydropyrrolo[1,2-a]pyrazine-1,4-dione; Methylene bisacrylamide; N,N'-Methylenebisacrylamide	3.36508e+07	3.54236e+07	3.27349e+07	3.31231e+07	4.3383e+07	1.70843e+07	1.3108e+07	2.6058e+07	3.73806e+07	2.78317e+07	2.42056e+07	3.6513e+07	3.00414e+07	3.25666e+07	2.75161e+07	1.1835	up	0.380012	0.789719	0.600988	no
POS	POS_333.1917_465.1987_1	333.192	465.199	Isoxaben	0.92641	C18H24N2O4	Benzenoids	Benzene and substituted derivatives	Methoxybenzenes	HMDB0253709	C18504	NA	Unshuoside A; 7-Hydroxyterpineol 8-glucoside; (1S,2S,4R)-1,8-Epoxy-p-menthan-2-ol glucoside; 1,8-Epoxy-p-menthan-4-ol glucoside; (1R,2R,4S,6R)-2,6-Fenchanediol 2-O-b-D-glucoside; (1R,2S,4R,5S)-2,5-Fenchanediol 2-O-b-D-glucoside; (1S,2S,4S,5S)-2,4-Thujanediol 4-O-beta-D-Glucopyranoside; (1R,3S,4S)-1,8-Epoxy-p-menthan-3-ol glucoside; 6Z-8-Hydroxygeraniol 8-O-glucoside; Betulalbuside A; (2E,4E,7R)-2…	3.95595e+07	2.81554e+07	9.85651e+06	3.15982e+07	2.38868e+07	1.34946e+07	9.49017e+06	1.65822e+07	1.59695e+07	1.87348e+07	1.4042e+07	3.40386e+07	2.1284e+07	2.44252e+07	1.81429e+07	1.3463	up	0.358395	0.781457	0.714236	no
POS	POS_109.101_383.8427_1	109.101	383.843	4-Vinylcyclohexene	0.926334	C8H12	Hydrocarbons	Unsaturated hydrocarbons	Olefins	HMDB0246592	C19310	NA	4-Vinylcyclohexene; Cyclooctyne	3.19424e+08	1.27047e+08	1.30718e+08	2.59415e+08	1.45156e+08	1.17948e+08	9.03397e+07	1.73898e+08	1.43703e+08	1.93529e+08	7.56744e+07	1.62068e+08	1.61577e+08	1.83285e+08	1.39869e+08	1.3104	up	0.312522	0.763571	0.776029	no
POS	POS_185.0977_241.3997_1	185.098	241.4	Abametapir	0.925771	C12H12N2	Organoheterocyclic compounds	Pyridines and derivatives	Bipyridines and oligopyridines	HMDB0246854	NA	NA	Benzyl phenyl ether	625594	1.06803e+06	174267	731298	733294	1.41155e+07	5.99996e+06	1.8716e+06	112597	2.98785e+06	1.93817e+07	2.39912e+06	4.18341e+06	2.90801e+06	5.45881e+06	0.5327	down	0.358463	0.781457	1.33035	no
NEG	NEG_227.129_435.9077_1	227.129	435.908	Traumatic acid	0.925512	C12H20O4	Lipids and lipid-like molecules	Fatty Acyls	Fatty acids and conjugates	HMDB0000933	C16308	Biosynthesis of secondary metabolites;alpha-Linolenic acid metabolism	Traumatic acid; Butanedioic acid, octenyl-; Mifentidine; dodec-2-enedioic acid; delta-Hexanolactone; Allyl propionate; 2-Methyl-4-pentenoic acid; 2,3-Hexanedione; 3,4-Hexanedione; 3-Hexenoic acid; 4-Methyl-2,3-pentanedione; 2-Methyl-2-pentenoic acid; 4-Methyl-2-pentenoic acid; 2-Methyl-3-pentenoic acid; Prenyl formate; 5-Oxohexanal; Ethyl crotonate; Methyl 4-pentenoate; 2-Propylacrylic acid; 2,5-…	6.51645e+07	8.75475e+07	8.01038e+07	1.30637e+08	1.06402e+08	7.99823e+07	4.4012e+07	9.92356e+07	7.24745e+07	6.98736e+07	6.38538e+07	1.21953e+08	8.51033e+07	9.16395e+07	7.8567e+07	1.1664	up	0.332898	0.772117	0.575832	no
POS	POS_357.203_523.4303_1	357.203	523.43	Fluanisone	0.925364	C21H25FN2O2	Organic oxygen compounds	Organooxygen compounds	Carbonyl compounds	HMDB0252320	NA	NA	NA	2.49038e+07	3.72521e+07	2.97837e+07	5.48267e+07	4.28657e+07	2.69295e+07	4.97785e+07	9.81904e+07	4.74393e+07	7.33705e+07	2.80851e+07	5.29474e+07	4.71977e+07	3.60936e+07	5.83019e+07	0.6191	down	0.0658647	0.593412	1.30431	no
NEG	NEG_127.1129_441.5205_1	127.113	441.52	2-Methyl-3-heptanone	0.925364	C8H16O	Organic oxygen compounds	Organooxygen compounds	Carbonyl compounds	HMDB0032402	NA	NA	NA	1.67359e+08	1.53778e+08	1.2809e+08	2.39706e+08	1.57242e+08	1.46124e+08	1.1217e+08	2.66357e+08	2.67996e+08	1.66328e+08	1.67989e+08	3.03563e+08	1.89725e+08	1.65383e+08	2.14067e+08	0.7726	down	0.25586	0.734784	0.73301	no
NEG	NEG_315.195_538.2716_1	315.195	538.272	Neopetasin	0.924804	C20H28O3	Lipids and lipid-like molecules	Prenol lipids	Sesquiterpenoids	HMDB0255528	NA	NA	15-Deoxy-d-12,14-PGJ2; 4-Hydroxyretinoic acid; all-trans-5,6-Epoxyretinoic acid; Phytocassane E; Phytocassane A; Phytocassane D; 19-Nordeoxycorticosterone; (5Z)-11-Oxoprosta-5,9,12,14-tetraene-1-oic acid; Neopetasin; Androsta-4,16-dien-3-one; Bakuchiol	3.23964e+07	1.68052e+07	3.64415e+07	2.53221e+07	3.42801e+07	3.33118e+07	1.64844e+07	2.35045e+07	1.86014e+07	1.57012e+07	2.05394e+07	1.46813e+07	2.40058e+07	2.97595e+07	1.8252e+07	1.6305	up	0.00939318	0.439096	1.45106	yes
NEG	NEG_405.2402_604.039_1	405.24	604.039	Adenosine, 8-(butylamino)-N-cyclopentyl-	0.924438	C19H30N6O4	Nucleosides, nucleotides, and analogues	Purine nucleosides	NA	HMDB0258096	NA	NA	Nandrolone phenpropionate; Durabolin; Glycerylmonooleate	2.76553e+07	2.47274e+07	3.3404e+07	2.43445e+07	3.08732e+07	4.17514e+07	3.58544e+07	2.65746e+07	2.47491e+07	2.21513e+07	4.93344e+07	2.64313e+07	3.06542e+07	3.04593e+07	3.08492e+07	0.9874	down	0.955092	0.989529	0.245408	no
NEG	NEG_165.0404_42.8478_1	165.04	42.8478	Ethionamide	0.924318	C8H10N2S	Organoheterocyclic compounds	Pyridines and derivatives	NA	HMDB0014747	C07665	NA	Arabinonic acid; Ribonic acid; 3-Methylxanthine; 7-Methylxanthine; 1-Methylxanthine; S-Propyl 1-propanesulfinothioate; 9-Methylxanthine; L-Xylonic acid; (S)-3,4-Dihydroxybutyric acid; 2,4-Dihydroxybutanoic acid; 4-Deoxyerythronic acid; Purine; 4-Deoxythreonic acid; A,b-Dihydroxyisobutyric acid; Erythrose; L-Erythrulose; (2-Hydroxyethoxy)acetic acid; 1H-Pyrazolo[4,3-d]pyrimidine; 2,3-Dihydroxybuta…	8.96618e+07	1.88373e+08	1.96519e+08	9.13374e+07	2.99553e+08	2.96777e+08	1.59231e+08	1.2136e+08	1.06192e+08	8.64329e+07	2.72569e+08	9.34379e+07	1.66787e+08	1.93703e+08	1.3987e+08	1.3849	up	0.315351	0.764636	0.921097	no
POS	POS_146.0922_54.5981_1	146.092	54.5981	4-Guanidinobutanoic acid	0.923884	C5H11N3O2	Organic acids and derivatives	Carboxylic acids and derivatives	Amino acids, peptides, and analogues	HMDB0003464	C01035	Metabolic pathways;Arginine and proline metabolism	4-Guanidinobutanoic acid; 1-Butyl-1-nitrosourea; Fibrin; Glutamamide; Dihydrothymine; Squamolone; L-Cyclo(alanylglycyl); Pyroglutamine; 5,6-dihydrothymine	1.7042e+07	1.5839e+07	2.64672e+07	8.79969e+07	8.91962e+06	4.43977e+06	8.34797e+06	1.9047e+07	9.48108e+06	8.73992e+06	3.10625e+06	2.11955e+07	1.92185e+07	2.67841e+07	1.1653e+07	2.2985	up	0.293217	0.752773	1.07254	no
POS	POS_348.0698_96.4103_1	348.07	96.4103	Aceneuramic acid	0.923531	C11H19NO9	Organic oxygen compounds	Organooxygen compounds	Carbohydrates and carbohydrate conjugates	HMDB0259583	C22382	NA	Adenosine monophosphate; 2'-Deoxyguanosine 5'-monophosphate; Zidovudine monophosphate; [(2R,5R)-5-(6-Aminopurin-9-yl)-4-hydroxy-2-(hydroxymethyl)oxolan-3-yl] dihydrogen phosphate; Midazolam; Dihyroxy-1H-indole glucuronide I; Basimglurant; Lipo-pab; Zofenoprilat; Dihydroxy-2H-indole glucuronide; N-Acetylneuraminic acid; Glucose-6-glutamic acid; 9-O-Acetylneuraminic acid; Aceneuramic acid; (-)-N-Ac…	1.48573e+08	6.45364e+07	5.00511e+07	2.58441e+08	5.91938e+07	7.86166e+07	6.85218e+07	5.0564e+07	6.25283e+07	9.51712e+07	6.92472e+07	5.15655e+07	8.80841e+07	1.09902e+08	6.62663e+07	1.6585	up	0.257515	0.734823	0.960015	no
NEG	NEG_201.1133_353.79_1	201.113	353.79	Tetrahydroharmol	0.923496	C12H14N2O	Alkaloids and derivatives	Harmala alkaloids	NA	HMDB0029835	NA	NA	Sebacic acid; R-2-Hydroxy-3-methylbutanoic acid 3-Methylbutanoyl; 1,4-Butanediol diglycidyl ether; 4-Hydroxynonenal; 2,4-Nonanedione; 6-Butyltetrahydro-2H-pyran-2-one; Dihydro-5-pentyl-2(3H)-furanone; 2-Hydroxy-2,6,6-trimethylcyclohexanone; 6-Hydroxy-4,6-dimethyl-3-hepten-2-one; 2-Nonenal, 4-hydroxy-, (2E,4R)-; Hexyl acrylate; 4-ene-Valproic acid; 2-ene-Valproic acid; (3Z)-2-Propylpent-3-enoic ac…	1.62712e+07	5.81484e+07	4.72478e+07	3.00606e+07	6.54138e+07	2.32508e+07	2.44901e+07	4.28702e+07	3.51388e+07	3.3121e+07	2.76762e+07	6.90899e+07	3.93982e+07	4.00654e+07	3.87311e+07	1.0345	up	0.936129	0.984459	0.334367	no
POS	POS_330.2761_591.8609_1	330.276	591.861	4,8 Dimethylnonanoyl carnitine	0.923442	C18H35NO4	Lipids and lipid-like molecules	Fatty Acyls	Fatty acid esters	HMDB0006202	NA	NA	NA	5.17451e+07	4.21844e+07	5.99978e+07	5.36573e+07	4.95955e+07	5.17025e+07	5.71122e+07	7.0995e+07	6.3609e+07	4.88598e+07	3.73788e+07	5.29688e+07	5.33172e+07	5.14804e+07	5.51539e+07	0.9334	down	0.612853	0.874561	0.261533	no
POS	POS_203.1039_426.8965_1	203.104	426.896	1-Methyl-2,3,4,9-tetrahydro-1H-pyrido[3,4-b]indol-5-ol	0.923322	C12H14N2O	Alkaloids and derivatives	Harmala alkaloids	NA	HMDB0258959	NA	NA	Prolyl-Serine; L-Coprine; Jasmolone; 2-Phenylpropionaldehyde dimethyl acetal; Norecasantalic acid; 2-Aminobicyclo[3.1.0]hexane-2,6-dicarboxylic acid; L-3-Aminodihydro-2(3H)-furanone; (S)-2-Azetidinecarboxylic acid; 1-Aminocyclopropanecarboxylic acid; 2,3-Butanedione monoxime; N-(Hydroxymethyl)acrylamide	4.21936e+07	2.65641e+07	9.62003e+07	6.66204e+07	3.72573e+07	5.92816e+07	3.0855e+07	6.5785e+07	4.79851e+07	1.23088e+08	2.22498e+07	6.69264e+07	5.70838e+07	5.46862e+07	5.94815e+07	0.9194	down	0.951028	0.988771	0.279025	no
POS	POS_186.2213_483.4598_1	186.221	483.46	Tributylamine	0.923278	C12H27N	Organic nitrogen compounds	Organonitrogen compounds	Amines	HMDB0259165	NA	NA	Dodecylamine; Tributylamine	9.68592e+06	9.73675e+06	9.36108e+06	8.23017e+06	9.95258e+06	1.19578e+07	1.18986e+07	7.83966e+06	8.83605e+06	1.01916e+07	1.51952e+07	9.91488e+06	1.02334e+07	9.82072e+06	1.0646e+07	0.9225	down	0.570495	0.858583	0.294499	no
NEG	NEG_191.0197_58.8081_1	191.02	58.8081	Citric acid	0.923053	C6H8O7	Organic acids and derivatives	Carboxylic acids and derivatives	Tricarboxylic acids and derivatives	HMDB0000094	C00158	Metabolic pathways;Biosynthesis of secondary metabolites;Microbial metabolism in diverse environments;Carbon metabolism;2-Oxocarboxylic acid metabolism;Biosynthesis of amino acids;Biosynthesis of cofactors;Citrate cycle (TCA cycle);Glyoxylate and dicarboxylate metabolism;Other carbon fixation pathways;Alanine, aspartate and glutamate metabolism;Biosynthesis of siderophore group nonribosomal pepti…	Citric acid; Isocitric acid; D-threo-Isocitric acid; 2,3-Diketo-L-gulonate; (1R,2R)-Isocitric acid; D-Glucaro-1,4-lactone; Oxoglutaric acid; 3-Oxoglutaric acid; Oxalacetic acid; 2,3-Dihydro-5-methyl-3-thiophenethiol; 4,5-Dihydro-2-methyl-3-thiophenethiol; 4,5-Dihydro-5-methyl-3-thiophenethiol	1.21287e+08	2.12185e+08	1.23385e+08	2.26376e+08	2.06472e+08	8.94568e+07	7.60738e+07	1.61179e+08	1.14639e+08	3.62106e+08	3.40273e+07	4.02156e+07	1.47284e+08	1.63194e+08	1.31374e+08	1.2422	up	0.254929	0.734403	1.07379	no
NEG	NEG_389.0787_70.7121_1	389.079	70.7121	Permethrin	0.923053	C21H20Cl2O3	Lipids and lipid-like molecules	Fatty Acyls	Fatty acid esters	HMDB0015604	C14388	NA	NA	2.40751e+06	1.45233e+06	2.28876e+06	1.10768e+07	1.68225e+06	1.51443e+06	1.58501e+06	5.88096e+06	1.13775e+06	1.39375e+06	1.88435e+06	1.43794e+06	2.81182e+06	3.40368e+06	2.21996e+06	1.5332	up	0.482773	0.826016	0.740855	no
NEG	NEG_429.1264_181.224_1	429.126	181.224	5,7-Dihydroxy-6-methoxyflavone 5-rhamnoside	0.922699	C22H22O9	Phenylpropanoids and polyketides	Flavonoids	Flavonoid glycosides	HMDB0033098	NA	NA	Loteprednol; 4-Hydroxymethyl Ambrisentan; Varespladib methyl	9.24486e+06	9.11866e+06	7.45903e+07	7.01772e+07	6.58661e+07	1.63937e+07	2.29012e+07	9.63163e+07	1.77211e+07	6.93474e+07	3.55426e+07	2.80134e+07	4.29361e+07	4.08985e+07	4.49737e+07	0.9094	down	0.577473	0.860533	0.569354	no
POS	POS_319.2258_528.0439_1	319.226	528.044	2-Chlorooctadecanoic acid	0.922654	C18H35ClO2	Lipids and lipid-like molecules	Fatty Acyls	Fatty acids and conjugates	HMDB0245076	NA	NA	Leukotriene A4; 5-HEPE; 12-HEPE; 14,15-EpETE; 15-HEPE; 15-KETE; 17,18-EpETE; 5-KETE; 18R-HEPE; 12-KETE; Yucalexin B20; Yucalexin B22; (ent-15beta)-15-Hydroxy-19-trachylobanoic acid; (ent-15beta)-15,19-Dihydroxy-7-trachylobanone; 9-HEPE; (+/-)-8-Hydroxy-5Z,9E,11Z,14Z,17Z-eicosapentaenoic acid; 12S-HEPE; 5,8,11,14-Hexadecatetraenoicacid, 16-[(2R,3S)-3-ethyl-2-oxiranyl]-, (5Z,8Z,11Z,14Z)-rel-; 15-De…	7.45184e+07	6.47688e+07	4.60604e+07	1.02045e+08	5.74611e+07	5.17309e+07	6.88539e+07	1.29374e+08	6.57586e+07	7.97554e+07	3.63492e+07	9.65883e+07	7.2772e+07	6.60974e+07	7.94466e+07	0.832	down	0.498341	0.831585	0.694016	no
POS	POS_514.3339_349.1086_1	514.334	349.109	Maraviroc	0.922515	C29H41F2N5O	Alkaloids and derivatives	Tropane alkaloids	NA	HMDB0015584	NA	NA	Maraviroc; Pregnanediol 3-O-glucuronide; 3-alpha,20-alpha-Dihydroxy-5-beta-pregnane 3-glucuronide; (3b,16b,20R)-Pregn-5-ene-3,16,20-triol 3-glucoside; 20,26-Dihydroxyecdysone	2.36744e+07	7.3074e+06	4.011e+06	1.71711e+07	4.43528e+06	6.75259e+06	9.57096e+06	7.28243e+06	1.01437e+07	1.36719e+07	4.83297e+06	1.08705e+07	9.97701e+06	1.05586e+07	9.3954e+06	1.1238	up	0.863334	0.963793	0.652357	no
POS	POS_218.1382_122.6889_1	218.138	122.689	Propionylcarnitine	0.922402	C10H19NO4	Lipids and lipid-like molecules	Fatty Acyls	Fatty acid esters	HMDB0000824	C03017	NA	Propionylcarnitine; 5-Pentyltetrahydro-2-oxo-3-furancarboxylic acid; alpha-Carboxy-delta-nonalactone; (±)-Camphoric acid; (1R,2R,3S,1'R)-Nepetalinic acid; Matsutakic acid A; Hydralazine acetone hydrazone	6.73951e+06	1.95757e+07	2.573e+07	5.65751e+07	2.48045e+07	1.55262e+07	1.06304e+07	1.00181e+07	6.98955e+07	2.24243e+07	2.0674e+07	4.66935e+07	2.74406e+07	2.48252e+07	3.0056e+07	0.826	down	0.76747	0.932511	0.342792	no
NEG	NEG_168.0303_395.0708_1	168.03	395.071	2-Chloroacetanilide	0.921784	C8H8ClNO	Benzenoids	Benzene and substituted derivatives	Anilides	HMDB0245060	NA	NA	2-Furoylglycine; 2,5-Dioxopyrrolidin-1-yl acrylate; Didox; Nicotinic acid; Picolinic acid; Isonicotinic acid	6.46842e+07	6.5412e+07	6.92447e+07	3.99457e+07	6.9221e+07	7.41912e+07	7.99719e+07	5.9838e+07	6.84762e+07	6.91508e+07	1.03056e+08	6.33925e+07	6.8882e+07	6.37831e+07	7.39808e+07	0.8622	down	0.24737	0.732342	0.613742	no
NEG	NEG_361.202_447.3278_1	361.202	447.328	Benzetimide	0.921736	C23H26N2O2	Organoheterocyclic compounds	Piperidines	Benzylpiperidines	HMDB0248988	NA	NA	Cortisol; 18-Hydroxycorticosterone; Isohumulone A; (R)-Humulone; 11-Epicortisol; 1alpha-Hydroxycorticosterone; 1,4,6-Trihydroxy-1,3-bis(2-isopentenyl)-5-isovaleryl-3,5-cyclohexadien-2-on; 17,20,21-Trihydroxypregn-1-ene-3,11-dione; Quinacainol; 15-Deoxy-d-12,14-PGJ2; 4-Hydroxyretinoic acid; all-trans-5,6-Epoxyretinoic acid; Phytocassane E; Phytocassane A; Phytocassane D; 19-Nordeoxycorticosterone;…	6.94178e+06	4.27037e+06	1.30662e+07	9.21686e+06	9.66714e+06	7.34226e+06	9.74341e+06	1.64197e+07	2.10017e+07	1.67233e+07	1.05048e+07	6.86942e+06	1.09806e+07	8.41743e+06	1.35437e+07	0.6215	down	0.0732707	0.606014	1.22167	no
NEG	NEG_311.2018_549.4001_1	311.202	549.4	Levonorgestrel	0.921188	C21H28O2	Lipids and lipid-like molecules	Steroids and steroid derivatives	Estrane steroids	HMDB0014511	C08153	NA	Levonorgestrel; Dydrogesterone; Ethisterone; (+)-Norgestrel; Progestoral; 7alpha-Methyl-17-ethinyl-19-nortestosterone; E-Guggulsterone; tibolone	4.709e+06	4.42197e+06	3.5822e+06	1.44886e+07	2.07289e+06	3.19606e+06	1.11516e+06	6.20801e+06	2.44407e+06	2.56919e+06	2.58509e+06	7.51973e+06	4.576e+06	5.41179e+06	3.74021e+06	1.4469	up	0.383222	0.791292	0.824599	no
POS	POS_147.0439_56.6419_1	147.044	56.6419	4-Hydroxycinnamic acid	0.921098	C9H8O3	Phenylpropanoids and polyketides	Cinnamic acids and derivatives	Hydroxycinnamic acids and derivatives	HMDB0002035	C00811	Metabolic pathways;Biosynthesis of secondary metabolites;Degradation of aromatic compounds;Tyrosine metabolism;Ubiquinone and other terpenoid-quinone biosynthesis;Phenylpropanoid biosynthesis;Isoquinoline alkaloid biosynthesis;Biosynthesis of phenylpropanoids	Coumarin; Chromone; 2-Benzofurancarboxaldehyde; 1H-Indene-1,2(3H)-dione; Purpald; Isocoumarin	6.22667e+07	6.3997e+07	6.20681e+07	1.675e+06	5.44396e+07	6.8436e+07	8.05073e+07	7.38389e+07	5.73628e+07	5.97653e+07	6.08173e+07	5.40798e+07	5.82711e+07	5.21471e+07	6.43952e+07	0.8098	down	0.346348	0.775367	1.13615	no
POS	POS_403.1527_377.1355_1	403.153	377.136	Irigenin Trimethyl Ether	0.921055	C21H22O8	Phenylpropanoids and polyketides	Isoflavonoids	O-methylated isoflavonoids	HMDB0341165	NA	NA	Ecabet; 3-(4-Chlorophenyl)-N-(pyridin-4-ylmethyl)adamantane-1-carboxamide; Cinncassiol C2; Blumealactone B; Gibberellin A123; Gibberellin A74; 3b,8a-Dihydroxy-6b-angeloyloxy-7(11)-eremophilen-12,8-olide; 3b,8b-Dihydroxy-6b-angeloyloxy-7(11)-eremophilen-12,8-olide; 3b,9b-Dihydroxy-6b-angeloyloxy-7(11)-eremophilen-12,8b-olide; 3b-Hydroxy-6b-(2,3-epoxy-2-methylbutanoyloxy)-7(11)-eremophilen-12,8b-ol…	910458	2.56312e+06	1.46048e+06	5.09877e+06	2.20749e+06	2.3309e+06	1.3328e+06	7.25495e+06	2.56383e+06	1.96653e+06	1.27482e+06	5.14468e+06	2.8424e+06	2.42854e+06	3.25627e+06	0.7458	down	0.584308	0.863353	0.609709	no
NEG	NEG_215.129_450.4314_1	215.129	450.431	Undecanedioic acid	0.920972	C11H20O4	Lipids and lipid-like molecules	Fatty Acyls	Fatty acids and conjugates	HMDB0000888	NA	NA	Undecanedioic acid; Sebacic acid monomethyl ester; 2-Ethylpyrazine; 2,3-Dimethylpyrazine; 2,6-Dimethylpyrazine; 2,5-Dimethylpyrazine; 2-Amino-4-methylpyridine; Adiponitrile; m-Phenylenediamine; o-Phenylenediamine; p-Phenylenediamine; Phenylhydrazine; trans-Dec-2-enoic acid; 8-Methylnonenoate; Linalool oxide (trans-pyranoid); Linalool oxide III; 4-Hydroxy-2,6-dimethyl-7-octen-3-one; (S,E)-2,6-Dime…	1.2797e+07	1.02057e+07	9.0618e+06	1.21321e+07	9.80312e+06	1.21164e+07	1.01567e+07	1.696e+07	1.27822e+07	1.28032e+07	1.01379e+07	1.61371e+07	1.20911e+07	1.10193e+07	1.31628e+07	0.8372	down	0.154924	0.681832	0.761585	no
POS	POS_327.229_587.9056_1	327.229	587.906	Promegestone	0.920934	C22H30O2	Lipids and lipid-like molecules	Steroids and steroid derivatives	Oxosteroids	HMDB0256802	C14208	NA	15beta-Hydroxydesogestrel; 2-Hydroxydesogestrel; 3a-Hydroxydesogestrel; 3,4-Didehydroretinol Acetate; 6-Methylene-4-pregnene-3,20-dione; Anordiol; Promegestone; Arachidonic acid; Cis-8,11,14,17-Eicosatetraenoic acid; Mesterolone; Drostanolone; 5,8,11,14-Icosatetraenoic Acid; Mestaline; Methandriol; Nadolol; Metipranolol; (2E,5Z,7E)-Decatrienoylcarnitine; Solgol	2.41157e+07	2.58427e+07	2.68827e+07	1.9476e+07	2.49634e+07	2.64874e+07	3.33739e+07	2.58409e+07	2.58941e+07	1.95559e+07	2.96172e+07	2.44998e+07	2.55458e+07	2.4628e+07	2.64636e+07	0.9306	down	0.488016	0.827505	0.360918	no
POS	POS_315.1424_403.7814_1	315.142	403.781	Ranitidine	0.920595	C13H22N4O3S	Organic nitrogen compounds	Organonitrogen compounds	Amines	HMDB0001930	NA	NA	Benzoyl L-arginine methyl ester; 1-Methylguanosine; 2-Methylguanosine; Nelarabine; 2'-C-Methylguanosine; 5-Hydroxymebendazole	2.74469e+07	1.50241e+07	6.69384e+06	1.43336e+07	1.51831e+07	1.02754e+07	6.49101e+06	7.18851e+06	8.73255e+06	1.2749e+07	9.78663e+06	1.90101e+07	1.27429e+07	1.48262e+07	1.06596e+07	1.3909	up	0.246559	0.731869	0.825204	no
POS	POS_75.0439_477.0018_1	75.0439	477.002	Acetylhydrazine	0.920512	C2H6N2O	Organic acids and derivatives	Carboxylic acids and derivatives	Carboxylic acid derivatives	HMDB0060428	C07447	Drug metabolism - other enzymes	Propionic acid; Lactaldehyde; 3-Hydroxypropanal; D-Lactaldehyde; Ethyl formate; Methyl acetate; 1,3-Dioxolane; Dimethoxycarbene; Glycidol; Methoxyacetaldehyde	1.53935e+09	1.32901e+09	2.0915e+09	6.11927e+08	2.24941e+09	2.64154e+09	2.67551e+09	1.92207e+09	1.96273e+09	2.05658e+09	3.12014e+09	2.51114e+08	1.87091e+09	1.74379e+09	1.99802e+09	0.8728	down	0.986848	0.996733	0.193705	no
NEG	NEG_321.0441_370.2169_1	321.044	370.217	N-(6-Chloro-9h-pyrido[3,4-b]indol-8-yl)-3-pyridinecarboxamide	0.920216	C17H11ClN4O	Organoheterocyclic compounds	Indoles and derivatives	Pyridoindoles	HMDB0256885	NA	NA	Suprofen S-oxide; Thiophene-4,5-epoxide; Parylene C	1.38145e+06	1.33678e+06	4.56167e+06	1.59383e+06	957046	909877	1.67695e+07	2.46091e+07	2.28685e+06	654209	894874	1.17534e+06	4.76088e+06	1.79011e+06	7.73164e+06	0.2315	down	0.360058	0.781457	1.10819	no
NEG	NEG_421.2594_460.4939_1	421.259	460.494	3-((((-Oxoheptyl)amino)acetyl)amino)methyl-7-oxobicyclo(2.2.1)hept-2-yl-5-heptenoic acid	0.919909	C23H38N2O5	Lipids and lipid-like molecules	Fatty Acyls	Fatty acids and conjugates	HMDB0258446	NA	NA	Lovastatin acid; Cyclohexanecarboxamide, n-[2-[4-(2-methoxyphenyl)-1-piperazinyl]ethyl]-n-2-pyridinyl-; 4,7,13,16,21,24-Hexaoxa-1,10-diazabicyclo[8.8.8]hexacosane; 19,20-DiHDPA; Diheptyl phthalate	1.78704e+06	1.29095e+06	3.54656e+06	3.64626e+06	2.91787e+06	1.22255e+06	1.97854e+06	4.33835e+06	5.09174e+06	4.53517e+06	2.70353e+06	1.55024e+06	2.88407e+06	2.40187e+06	3.36626e+06	0.7135	down	0.257356	0.734823	0.860452	no
NEG	NEG_189.1133_327.1174_1	189.113	327.117	Alline	0.919827	C11H14N2O	Organoheterocyclic compounds	Indoles and derivatives	Pyrroloindoles	HMDB0030533	NA	NA	Caprylic acid; Valproic acid; (3R,5Z)-5-Octene-1,3-diol; 1-Hydroxy-3-octanone; cis- and trans-2-Isobutyl-4-methyl-1,3-dioxolane; 1,1-Dimethoxy-trans-2-hexene; 3-Hydroxy-2-octanone; Valeraldehyde propyleneglycol acetal; (±)-5-Hydroxy-4-octanone; 3-(Hydroxymethyl)-2-heptanone; Ethyl isovalerate; Butyl propionate; Isopentyl acetate; 2-Methylhexanoic acid; 5-Methylhexanoic acid; (±)-2-Pentanol acetat…	3.38832e+07	1.97508e+07	1.40019e+07	3.72942e+07	1.60074e+07	1.11479e+07	1.43932e+07	2.96522e+07	2.19429e+07	2.12448e+07	8.92839e+06	2.11164e+07	2.07803e+07	2.20143e+07	1.95463e+07	1.1263	up	0.753605	0.927755	0.504588	no
POS	POS_245.1871_557.5961_1	245.187	557.596	Leucylleucine	0.919814	C12H24N2O3	Organic acids and derivatives	Carboxylic acids and derivatives	Amino acids, peptides, and analogues	HMDB0028933	C11332	NA	Isoleucyl-Leucine; Leucyl-Isoleucine; Leucylleucine; (2S)-6-Amino-2-(hexanoylamino)hexanoic Acid; Leucyl-leucine; Farnesol; (E,Z)-Farnesol; alpha-Bisabolol; Guaiol; Patchoulol; Octanoyl-L-homoserine lactone	3.81573e+07	3.54057e+07	3.15549e+07	1.81192e+07	4.02898e+07	4.87965e+07	3.78597e+07	3.25602e+07	3.16896e+07	3.73454e+07	4.65433e+07	3.66098e+07	3.62443e+07	3.53872e+07	3.71013e+07	0.9538	down	0.600585	0.870062	0.32555	no
NEG	NEG_229.1446_463.3304_1	229.145	463.33	Dodecanedioic acid	0.919763	C12H22O4	Lipids and lipid-like molecules	Fatty Acyls	Fatty acids and conjugates	HMDB0000623	C02678	NA	Dodecanedioic acid; Talaromycin A; Dibutyl succinate; Undecylenic acid; 2-Ethylhexyl acrylate; trans-Dec-2-enoic acid; 8-Methylnonenoate; Linalool oxide (trans-pyranoid); Linalool oxide III; 4-Hydroxy-2,6-dimethyl-7-octen-3-one; (S,E)-2,6-Dimethyl-5,7-octadiene-2,3-diol; Cnidiol C; (E)-3-(Tetrahydro-5,5-dimethyl-2-furanyl)-2-buten-1-ol; Linalyl oxide; Lilac alcohol; 2,6-Dimethyl-3,7-octadiene-2,6…	2.6124e+07	3.78283e+07	2.91419e+07	4.99522e+07	4.52368e+07	3.09816e+07	2.30982e+07	6.51452e+07	4.37615e+07	2.82301e+07	3.77616e+07	5.06985e+07	3.89967e+07	3.65441e+07	4.14492e+07	0.8817	down	0.626148	0.879643	0.311493	no
POS	POS_329.2468_550.5866_1	329.247	550.587	Stanozolol	0.919579	C21H32N2O	Lipids and lipid-like molecules	Steroids and steroid derivatives	Estrane steroids	HMDB0003116	C07311	NA	Docosahexaenoic acid; Docosahexaenoicacid(DHA); 9-cis Retinol Acetate; (4E,7E,10Z,13E,16E,19E)-Docosa-4,7,10,13,16,19-hexaenoic acid; Promestrienum; Dihomo-gamma-linolenic acid; 5,8,11-Eicosatrienoic acid; Dihomo-alpha-linolenic acid; Eicosa-11,14,17-trienoic acid; 5,11,14-Eicosatrienoic acid; Ethyl octadeca-9,12,15-trienoate; Fenipentol; 4-Tert-Amylphenol	2.34049e+07	3.87824e+07	2.55968e+07	5.25067e+07	3.0604e+07	1.64091e+07	2.13805e+07	3.34158e+07	4.77553e+07	1.64429e+07	2.31502e+07	2.53375e+07	2.95655e+07	3.12173e+07	2.79137e+07	1.1184	up	0.655275	0.890728	0.305345	no
POS	POS_263.2364_574.5404_1	263.236	574.54	Octadeca-9,11-dienoic acid	0.919479	C18H32O2	Lipids and lipid-like molecules	Fatty Acyls	Lineolic acids and derivatives	HMDB0247620	C04056	Linoleic acid metabolism	2,4,6-Tri-tert-butylphenol; Buagafuran; Sclareol oxide	2.82586e+07	1.27988e+07	3.09137e+07	1.96074e+07	2.42158e+07	2.52139e+07	2.83143e+07	3.15141e+07	3.15341e+07	2.09145e+07	2.96235e+07	2.57128e+07	2.57185e+07	2.35014e+07	2.79355e+07	0.8413	down	0.205899	0.714127	0.69676	no
NEG	NEG_353.2332_505.9748_1	353.233	505.975	8-Isoprostaglandin F2a	0.919398	C20H34O5	Lipids and lipid-like molecules	Fatty Acyls	Eicosanoids	HMDB0005083	C13809	Arachidonic acid metabolism	Prostaglandin F2a; Prostaglandin E1; 11,12,15-THETA; 13,14-Dihydro-15-keto PGF2a; 8-Isoprostaglandin F2a; Prostaglandin D1; 11b-PGF2a; Sterebin G; 15-keto-PGF1alpha; Isoprostane F2alpha-I; 13,14-Dihydro-15-keto-PGE1; Grayanotoxin; 5,6beta-Dihydro PGI2; (E,Z)-(1R,2R,3R,5S)-7-(3,5-Dihydroxy-2-((3S)-(3-hydroxy-1-octenyl))cyclopentyl)-5-heptenoic acid; Annosquamosin B; 5alpha-Androstane-3beta,7alpha,…	9.5203e+07	6.57842e+07	3.20347e+07	8.29269e+07	5.29732e+07	6.03015e+07	4.85302e+07	9.74566e+07	5.31323e+07	5.44509e+07	2.9123e+07	5.53728e+07	6.06074e+07	6.48706e+07	5.63443e+07	1.1513	up	0.523422	0.838458	0.659368	no
NEG	NEG_292.1225_280.6505_1	292.122	280.65	3-Methoxy-N-p-tolylquinoxalin-2-carboxamide	0.919081	C17H15N3O2	Benzenoids	Benzene and substituted derivatives	Anilides	HMDB0260016	NA	NA	Paclobutrazol	2.36261e+06	3.75548e+06	6.56693e+06	4.5679e+06	6.76053e+06	5.79664e+06	1.4026e+06	2.53946e+06	8.455e+06	5.69901e+06	2.95398e+06	5.71011e+06	4.71419e+06	4.96835e+06	4.46003e+06	1.114	up	0.517844	0.836754	0.601586	no
POS	POS_198.0869_49.0393_1	198.087	49.0393	N-Acetylhistidine	0.918862	C8H11N3O3	Organic acids and derivatives	Carboxylic acids and derivatives	Amino acids, peptides, and analogues	HMDB0032055	C02997	NA	N-Acetylhistidine; Nicotinuric acid; Isonicotinylglycine; Picolinoylglycine; 2'-Nitroacetanilide	3.20648e+07	9.5344e+07	5.888e+07	7.20909e+07	8.4541e+07	4.0494e+07	4.23002e+07	6.81905e+07	7.85494e+07	4.05617e+07	1.14097e+08	1.44333e+08	7.26205e+07	6.39024e+07	8.13385e+07	0.7856	down	0.4715	0.821612	0.610989	no
NEG	NEG_529.4241_583.2617_1	529.424	583.262	Octahydrohyperforin	0.918733	C34H58O4	Organic oxygen compounds	Organooxygen compounds	Carbonyl compounds	HMDB0255901	NA	NA	Octahydrohyperforin; 2,4,6-Tris(dimethylaminomethyl)phenol	1.28504e+07	1.03289e+07	1.05424e+07	3.7396e+06	1.01017e+07	1.26416e+07	1.37416e+07	1.02958e+07	1.35444e+07	6.76387e+06	3.04427e+07	9.55479e+06	1.20456e+07	1.00341e+07	1.40572e+07	0.7138	down	0.32803	0.770689	0.812618	no
NEG	NEG_221.0666_45.4029_1	221.067	45.4029	L-Cystathionine	0.918658	C7H14N2O4S	Organic acids and derivatives	Carboxylic acids and derivatives	Amino acids, peptides, and analogues	HMDB0000099	C02291	Metabolic pathways;Biosynthesis of secondary metabolites;Biosynthesis of amino acids;Biosynthesis of cofactors;Glycine, serine and threonine metabolism;Cysteine and methionine metabolism	Ethyl glucuronide; 2,2'-[oxybis(2,1-ethanediyloxy)]bis-Acetic acid; 2-Isopropylmalic acid; (±)-Glycerol 1,2-diacetate; 2-Hydroxyadipic acid; 3-Hydroxyadipic acid; 3-Hydroxymethylglutaric acid; Levoglucosan; Diethyl dicarbonate; D-1,5-Anhydrofructose; 1,2,4-Benzotriazin-3-amine 1-oxide; 2,5-Anhydro-D-mannose; 3-Deoxyglucosone; (2S)-2-[(2S,3S,4R)-3,4-Dihydroxyoxolan-2-yl]-2-hydroxyacetaldehyde; 1,1…	1.30421e+07	1.29826e+07	1.50465e+08	1.885e+07	1.17426e+08	1.89481e+07	4.28879e+07	1.15356e+08	1.21539e+08	1.23504e+08	1.44997e+08	7.78851e+07	7.98236e+07	5.52857e+07	1.04362e+08	0.5298	down	0.0610686	0.584197	1.98597	no
POS	POS_318.2115_538.5307_1	318.211	538.531	Butenafine	0.918493	C23H27N	Benzenoids	Naphthalenes	NA	HMDB0015223	C08067	NA	NA	1.38203e+08	6.68886e+07	9.86663e+07	1.3801e+08	6.90577e+07	7.68665e+07	4.52934e+07	1.43312e+08	1.24267e+08	6.15399e+07	2.95178e+07	7.39719e+07	8.87995e+07	9.79487e+07	7.96503e+07	1.2297	up	0.310731	0.761603	0.79718	no
NEG	NEG_549.1699_371.409_1	549.17	371.409	Liquiritin apioside	0.918195	C26H30O13	Phenylpropanoids and polyketides	Flavonoids	Flavonoid glycosides	HMDB0037491	NA	NA	Nb-trans-Feruloylserotonin glucoside; Cochinchinenin; Metronidazole benzoate; Maltotriose; Raffinose; Levan; 1-Kestose; Melezitose; Gentiotriose; Neokestose; Galactotriose; 6-O-Glucosylmaltose; beta-D-Fructofuranosyl alpha-D-glucopyranosyl-(1-&gt;4)-D-glucopyranoside; Panose; 6-Kestose; Umbelliferose; Gentianose; Fagopyritol B2; beta-D-Galactopyranosyl-(1-&gt;2)-[beta-D-galactopyranosyl-(1-&gt;4)…	551571	2.22234e+06	2.32195e+06	6.51862e+06	1.3229e+06	455683	1.14146e+06	802553	6.16567e+06	1.13082e+06	3.68811e+06	5.51034e+06	2.65267e+06	2.23218e+06	3.07316e+06	0.7263	down	0.473002	0.822409	0.803321	no
POS	POS_163.0388_396.7967_1	163.039	396.797	Umbelliferone	0.918187	C9H6O3	Phenylpropanoids and polyketides	Coumarins and derivatives	Hydroxycoumarins	HMDB0029865	C09315	Biosynthesis of secondary metabolites;Biosynthesis of various plant secondary metabolites;Biosynthesis of phenylpropanoids	3 Hydroxycoumarin; Umbelliferone	1.07117e+08	8.21892e+07	8.77346e+07	1.20264e+08	9.5436e+07	8.94375e+07	1.0596e+08	1.17821e+08	1.34633e+08	9.32067e+07	1.21847e+08	1.13563e+08	1.05767e+08	9.70296e+07	1.14505e+08	0.8474	down	0.055585	0.579441	0.766288	no
NEG	NEG_225.0647_246.1614_1	225.065	246.161	lysine phosphoester	0.917903	C6H15N2O5P	Organic acids and derivatives	Carboxylic acids and derivatives	Amino acids, peptides, and analogues	HMDB0254265	NA	NA	5-Acetylamino-6-formylamino-3-methyluracil; N-(2,4-Dinitrophenyl)ethylenediamine; lysine phosphoester; Diaminopimelic acid; 2-Amino-4-[(2-hydroxy-1-oxopropyl)amino]butanoic acid; N-(gamma-Glutamyl)ethanolamine; (2R,6S)-2,6-Diaminoheptanedioic acid; Dihydralazine; Paraxanthine; Theophylline; Theobromine; 3-Methylxanthine; 7-Methylxanthine; 1-Methylxanthine; S-Propyl 1-propanesulfinothioate; 9-Meth…	3.02118e+06	7.40969e+06	8.23421e+06	3.41539e+06	5.7798e+06	6.96271e+06	1.00185e+07	6.79349e+06	7.42886e+06	5.77019e+06	1.04098e+07	7.10168e+06	6.86212e+06	5.80383e+06	7.92042e+06	0.7328	down	0.108446	0.642192	1.07388	no
POS	POS_227.1251_431.1982_1	227.125	431.198	Carnosine	0.917744	C9H14N4O3	Organic acids and derivatives	Peptidomimetics	Hybrid peptides	HMDB0000033	C00386	Metabolic pathways;Histidine metabolism;beta-Alanine metabolism	NA	4.42348e+07	3.8676e+07	4.26034e+07	2.88014e+07	4.97984e+07	5.92258e+07	6.22782e+07	4.73542e+07	4.54252e+07	4.15122e+07	8.25162e+07	4.76056e+07	4.91693e+07	4.389e+07	5.44486e+07	0.8061	down	0.176602	0.695155	0.737767	no
POS	POS_295.0934_279.2364_1	295.093	279.236	Arbutin	0.917702	C12H16O7	Organic oxygen compounds	Organooxygen compounds	Carbohydrates and carbohydrate conjugates	HMDB0029943	C06186	Glycolysis / Gluconeogenesis;Phosphotransferase system (PTS)	gamma-L-Glutamyl-L-methionine sulfoxide; 5C-aglycone; 1-(2,6-Dihydroxy-4-methoxyphenyl)-3-phenyl-1-propanone; 1-Methoxy-1-(2,4,5-trimethoxyphenyl)-2-propanol; Decarbamoylsaxitoxin; 2-[4-(3-Hydroxypropyl)-2-methoxyphenoxy]-1,3-propanediol; Metanephrine sulfate	2.71295e+07	1.89612e+07	3.02413e+07	4.59959e+07	2.13864e+07	3.52074e+07	3.69942e+07	3.97239e+07	1.87889e+07	3.56606e+07	1.79058e+07	2.1764e+07	2.91466e+07	2.98203e+07	2.84729e+07	1.0473	up	0.783208	0.937638	0.477496	no
POS	POS_159.1165_492.4172_1	159.117	492.417	6-Ethyl-1-methyl-2,7,8-trioxabicyclo[3.2.1]octane	0.917547	C8H14O3	Organoheterocyclic compounds	Dioxepanes	1,3-dioxepanes	HMDB0030303	NA	NA	1-Phenyl-1-cyclohexene	8.51538e+06	9.03448e+06	1.07974e+07	1.20741e+07	8.5521e+06	6.43858e+06	1.73386e+07	1.42744e+07	1.06064e+07	9.52909e+06	1.05299e+07	1.37498e+07	1.09533e+07	9.23533e+06	1.26714e+07	0.7288	down	0.0357065	0.542556	1.07611	yes
POS	POS_75.0439_515.2694_1	75.0439	515.269	Lactaldehyde	0.916832	C3H6O2	Organic oxygen compounds	Organooxygen compounds	Carbonyl compounds	HMDB0003052	C00424	Metabolic pathways;Microbial metabolism in diverse environments;Fructose and mannose metabolism;Pyruvate metabolism;Propanoate metabolism	Propionic acid; Lactaldehyde; 3-Hydroxypropanal; D-Lactaldehyde; Ethyl formate; Methyl acetate; 1,3-Dioxolane; Dimethoxycarbene; Glycidol; Methoxyacetaldehyde	1.49291e+09	1.28236e+09	1.89931e+09	5.42833e+08	2.12194e+09	2.4814e+09	2.43752e+09	1.87419e+09	1.87559e+09	1.43556e+09	2.99043e+09	2.06585e+09	1.87499e+09	1.63679e+09	2.11319e+09	0.7746	down	0.217865	0.71862	0.933283	no
POS	POS_369.2781_522.3132_1	369.278	522.313	2,2'-Methylenebis(4-ethyl-6-tert-butylphenol)	0.916651	C25H36O2	Benzenoids	Benzene and substituted derivatives	Diphenylmethanes	HMDB0247555	NA	NA	2,2'-Methylenebis(4-ethyl-6-tert-butylphenol); Didesmethyl tocotrienol; Rosterolone; Phytantriol	3.59545e+06	6.27267e+06	9.60808e+06	1.07869e+07	4.96927e+06	1.35315e+06	2.13259e+07	5.75539e+06	3.25901e+06	8.02048e+06	4.50259e+06	2.88321e+06	6.86101e+06	6.09759e+06	7.62443e+06	0.7997	down	0.714112	0.913672	0.344981	no
NEG	NEG_152.9958_42.9244_1	152.996	42.9244	1-(2-Thienyl)-1,2-propanedione	0.916281	C7H6O2S	Organic oxygen compounds	Organooxygen compounds	Carbonyl compounds	HMDB0040002	NA	NA	2-Phosphonopropionic acid; Methylmalonic acid; Succinic acid; Erythrono-1,4-lactone; 4-Hydroxy-2-oxobutanoic acid; xi-3-Hydroxy-2-oxobutanoic acid; 2-Chloropropionic acid; Ethyl chloroformate; Vinylphosphonic acid; Chloroacetic acid; Methyl chloroformate	1.96999e+07	1.32822e+07	1.32112e+07	8.76339e+06	1.39449e+07	2.46829e+07	1.53674e+07	5.67798e+06	9.18589e+06	1.46032e+07	1.59017e+07	1.24616e+07	1.38985e+07	1.55974e+07	1.21996e+07	1.2785	up	0.280937	0.745893	0.737417	no
POS	POS_348.0698_182.5618_1	348.07	182.562	Vitacoxib	0.91624	C16H14ClN3O2S	Organoheterocyclic compounds	Azoles	Imidazoles	HMDB0259843	NA	NA	Adenosine monophosphate; 2'-Deoxyguanosine 5'-monophosphate; Zidovudine monophosphate; [(2R,5R)-5-(6-Aminopurin-9-yl)-4-hydroxy-2-(hydroxymethyl)oxolan-3-yl] dihydrogen phosphate; Midazolam; Dihyroxy-1H-indole glucuronide I; Basimglurant; Lipo-pab; Zofenoprilat; Dihydroxy-2H-indole glucuronide; N-Acetylneuraminic acid; Glucose-6-glutamic acid; 9-O-Acetylneuraminic acid; Aceneuramic acid; (-)-N-Ac…	4.19723e+08	2.04335e+08	2.85842e+08	8.2462e+08	2.37546e+08	3.43521e+08	3.15404e+08	1.95066e+08	1.04498e+08	2.24108e+08	1.04384e+08	8.2284e+07	2.78444e+08	3.85931e+08	1.70958e+08	2.2575	up	0.0207807	0.506877	1.80502	yes
POS	POS_261.1932_473.8546_1	261.193	473.855	Oxymetazoline	0.915767	C16H24N2O	Benzenoids	Benzene and substituted derivatives	Xylenes	HMDB0015070	C07363	NA	Hexanoylcarnitine; Lysylproline	1.46813e+07	1.1485e+07	1.37295e+07	1.33101e+07	1.68814e+07	1.67957e+07	1.83824e+07	1.84015e+07	1.68166e+07	1.20954e+07	2.51021e+07	1.78601e+07	1.62951e+07	1.44805e+07	1.81097e+07	0.7996	down	0.0973306	0.634762	0.800173	no
POS	POS_87.0439_431.417_1	87.0439	431.417	Diacetyl	0.914973	C4H6O2	Organic oxygen compounds	Organooxygen compounds	Carbonyl compounds	HMDB0003407	C00741	Biosynthesis of secondary metabolites;Butanoate metabolism	gamma-Butyrolactone; Diacetyl; Ethenyl acetate; Methyl acrylate; Isocrotonic acid; 2-Butyne-1,4-diol; 2,2'-Bioxirane; Acetoacetaldehyde; Allyl formate; Cyclopropanecarboxylic acid; Butanal, 2-oxo-; Methacrylic Acid; Methylmalondialdehyde; Succinaldehyde	1.58439e+07	1.61427e+07	1.41868e+07	9.41845e+06	1.50459e+07	1.80629e+07	1.84986e+07	1.32384e+07	1.38932e+07	1.41482e+07	2.25226e+07	1.54826e+07	1.55404e+07	1.47835e+07	1.62973e+07	0.9071	down	0.447076	0.81222	0.42182	no
POS	POS_167.104_333.5227_1	167.104	333.523	4-Tert-Butylcatechol	0.914616	C10H14O2	Benzenoids	Benzene and substituted derivatives	Phenylpropanes	HMDB0246584	NA	NA	Cyromazine; Caprylic acid; Valproic acid; (3R,5Z)-5-Octene-1,3-diol; 1-Hydroxy-3-octanone; cis- and trans-2-Isobutyl-4-methyl-1,3-dioxolane; 1,1-Dimethoxy-trans-2-hexene; 3-Hydroxy-2-octanone; Valeraldehyde propyleneglycol acetal; (±)-5-Hydroxy-4-octanone; 3-(Hydroxymethyl)-2-heptanone; 1-Methyladenine; 3-Methyladenine; 7-Methyladenine; 9-Methyladenine; 4-Amino-4-deoxyarabinose; 5-Aminoimidazole;…	2.11859e+07	2.09909e+07	4.29342e+07	3.91882e+07	2.13815e+07	4.05486e+07	1.46277e+07	3.52601e+07	3.17453e+07	4.39531e+07	1.66333e+07	4.237e+07	3.09016e+07	3.10382e+07	3.07649e+07	1.0089	up	0.870157	0.966339	0.211282	no
POS	POS_213.1094_386.5973_1	213.109	386.597	Butabarbital	0.914405	C10H16N2O3	Organoheterocyclic compounds	Diazines	Pyrimidines and pyrimidine derivatives	HMDB0014382	C07827	NA	7-(2-Hydroxyethyl)guanine; 2-Amino-2-deoxy-D-gluconic acid; D-Gluconamide; (4R,5R)-1-Aminooxy-2,4,5,6-tetrahydroxyhexan-3-one; D-Glucosaminic acid	1.00656e+07	1.75185e+07	1.3235e+07	2.70349e+07	2.54226e+07	1.96762e+07	9.88455e+06	1.5288e+07	1.33202e+07	1.2792e+07	1.82325e+07	1.46348e+07	1.64254e+07	1.88255e+07	1.40254e+07	1.3422	up	0.189495	0.702341	0.796492	no
NEG	NEG_557.1364_148.7402_1	557.136	148.74	Sulforhodamine B	0.914043	C27H30N2O7S2	Organoheterocyclic compounds	Benzopyrans	1-benzopyrans	HMDB0031987	NA	NA	NA	1.35745e+07	2.39818e+07	3.22442e+07	3.12465e+07	4.10867e+07	1.8566e+07	1.93194e+07	3.88513e+07	2.99363e+07	2.96747e+07	2.69228e+07	3.31554e+07	2.82133e+07	2.67833e+07	2.96433e+07	0.9035	down	0.472243	0.821809	0.459014	no
NEG	NEG_117.0193_60.233_1	117.019	60.233	Succinic acid	0.913616	C4H6O4	Organic acids and derivatives	Carboxylic acids and derivatives	Dicarboxylic acids and derivatives	HMDB0000254	C00042	Metabolic pathways;Biosynthesis of secondary metabolites;Microbial metabolism in diverse environments;Carbon metabolism;Degradation of aromatic compounds;Citrate cycle (TCA cycle);Pyruvate metabolism;Glyoxylate and dicarboxylate metabolism;Propanoate metabolism;Butanoate metabolism;Oxidative phosphorylation;Other carbon fixation pathways;Sulfur metabolism;Alanine, aspartate and glutamate metaboli…	Methylmalonic acid; Succinic acid; Erythrono-1,4-lactone; 4-Hydroxy-2-oxobutanoic acid; xi-3-Hydroxy-2-oxobutanoic acid; Pyruvaldehyde; Malondialdehyde; Acrylic acid; 1,3-Dioxole; beta-propiolactone	5.74586e+07	7.8469e+07	6.20037e+07	7.66165e+06	1.0243e+08	4.02126e+07	4.47217e+07	8.59591e+07	4.64764e+07	6.66481e+07	5.38431e+07	5.91036e+07	5.87489e+07	5.80392e+07	5.94586e+07	0.9761	down	0.558678	0.853988	0.623846	no
POS	POS_196.9177_643.8778_1	196.918	643.878	2,3,4-Trichlorophenol	0.913253	C6H3Cl3O	Benzenoids	Phenols	Halophenols	HMDB0245423	NA	NA	NA	6.56267e+08	5.87371e+08	7.19071e+08	3.93497e+08	6.48061e+08	7.77453e+08	7.49037e+08	5.49354e+08	6.6506e+08	7.19761e+08	9.69359e+08	6.42903e+08	6.731e+08	6.30287e+08	7.15912e+08	0.8804	down	0.309763	0.761453	0.550557	no
POS	POS_137.0457_71.9474_1	137.046	71.9474	Allopurinol	0.913154	C5H4N4O	Organoheterocyclic compounds	Pyrazolopyrimidines	Pyrazolo[3,4-d]pyrimidines	HMDB0014581	NA	NA	Hypoxanthine; Erythronic acid; Threonic acid; Allopurinol; 2-Hydroxypurine; 2,3,4-Trihydroxybutanoic acid; 2,2,4-Trihydroxybutanoic acid	2.07281e+09	2.46586e+09	1.97603e+09	9.05132e+09	2.56168e+09	2.29998e+09	1.86046e+09	2.1118e+09	1.62787e+09	2.22375e+09	1.63225e+09	2.49147e+09	2.69794e+09	3.40461e+09	1.99127e+09	1.7098	up	0.180463	0.696642	1.01542	no
NEG	NEG_189.1133_297.7536_1	189.113	297.754	N-Methylserotonin	0.912889	C11H14N2O	Organoheterocyclic compounds	Indoles and derivatives	Tryptamines and derivatives	HMDB0004369	C06212	Tryptophan metabolism	Caprylic acid; Valproic acid; (3R,5Z)-5-Octene-1,3-diol; 1-Hydroxy-3-octanone; cis- and trans-2-Isobutyl-4-methyl-1,3-dioxolane; 1,1-Dimethoxy-trans-2-hexene; 3-Hydroxy-2-octanone; Valeraldehyde propyleneglycol acetal; (±)-5-Hydroxy-4-octanone; 3-(Hydroxymethyl)-2-heptanone; Ethyl isovalerate; Butyl propionate; Isopentyl acetate; 2-Methylhexanoic acid; 5-Methylhexanoic acid; (±)-2-Pentanol acetat…	2.28318e+07	9.49744e+06	6.42338e+06	4.12725e+07	1.05227e+07	1.38243e+07	1.97477e+07	1.61634e+07	8.85185e+06	1.93742e+07	8.33264e+06	1.22053e+07	1.57539e+07	1.73953e+07	1.41125e+07	1.2326	up	0.834883	0.954622	0.737841	no
POS	POS_295.2256_539.6831_1	295.226	539.683	9(10)-EpODE	0.912245	C18H30O3	Lipids and lipid-like molecules	Fatty Acyls	Fatty acids and conjugates	HMDB0010220	NA	NA	13-OxoODE; 9-OxoODE; A-12(13)-EpODE; 13-HOTE; 15(16)-EpODE; 9(10)-EpODE; 9-HOTE; (9S,10E,12Z,15Z)-9-Hydroxy-10,12,15-octadecatrienoic acid; (9Z,11E,13S,15Z)-13-Hydroxyoctadeca-9,11,15-trienoic acid; 2-{2-[4-(1,1,3,3-Tetramethylbutyl)phenoxy]ethoxy}ethanol; 13-Oxo-9,11-octadecadienoic acid; 9(S)-HOTrE; 16-Hydroxyhexadecanoic acid; (2R,3S)-3-(6-Amino-9H-purin-9-yl)nonan-2-ol	2.03203e+08	1.0419e+08	1.24363e+08	2.45719e+08	1.35191e+08	1.20512e+08	8.27425e+07	1.95794e+08	1.61364e+08	1.01178e+08	9.46543e+07	1.26863e+08	1.41314e+08	1.5553e+08	1.27099e+08	1.2237	up	0.32411	0.768333	0.649784	no
NEG	NEG_192.0667_331.1425_1	192.067	331.143	2-Methylhippuric acid	0.912176	C10H11NO3	Benzenoids	Benzene and substituted derivatives	Benzoic acids and derivatives	HMDB0011723	C01586	NA	Phenylacetylglycine; Methyl hippurate; 2-Methylhippuric acid; m-Methylhippuric acid; Methyl n-acetylanthranilate; Betamipron; 3-Carbamoyl-2-phenylpropionaldehyde; 4-Hydroxy-5-phenyltetrahydro-1,3-oxazin-2-one; 4-Anilino-4-oxobutanoic acid; Actarit; n-benzoyl-d-alanine; 1-(2-Furanylmethyl)-1H-pyrrole; 4-(2-Furanylmethylene)-3,4-dihydro-2H-pyrrole; 3-(2-Furanylmethyl)-1H-pyrrole; 5-Methoxyindole; C…	2.50779e+07	3.23602e+07	1.32558e+07	2.14351e+07	1.34411e+07	8.97872e+07	7.65008e+06	1.29011e+07	9.01341e+06	1.91522e+07	6.6475e+06	1.39207e+07	2.20535e+07	3.25596e+07	1.15475e+07	2.8196	up	0.0322845	0.533583	1.81649	yes
NEG	NEG_424.1549_430.5957_1	424.155	430.596	Domperidone	0.912176	C22H24ClN5O2	Organoheterocyclic compounds	Benzimidazoles	NA	HMDB0015315	NA	NA	Domperidone; 2-(Arabinosylamino)-3-(glucosylamino)propanenitrile; Ampicilloyl	2.14588e+06	5.52005e+06	3.5912e+06	5.29248e+06	4.13532e+06	521360	1.81001e+06	1.73676e+06	8.2901e+06	3.84074e+06	5.58629e+06	7.67081e+06	4.17842e+06	3.53438e+06	4.82245e+06	0.7329	down	0.450002	0.813213	0.784864	no
POS	POS_343.224_520.2305_1	343.224	520.231	Aloxistatin	0.911989	C17H30N2O5	Organic acids and derivatives	Carboxylic acids and derivatives	Amino acids, peptides, and analogues	HMDB0248182	NA	NA	17-Hydroxymethylethisterone; Pregn-4-en-20-yn-3-one, 17-hydroxy-2-(hydroxymethyl)-, (2alpha,17alpha)-; Aloxistatin; Trimegestone; 5,6-Epoxy-8,11,14-eicosatrienoic acid; 8,9-Epoxyeicosatrienoic acid; 14R,15S-EpETrE; 15-HETE; 14,15-Epoxy-5,8,11-eicosatrienoic acid; 11,12-Epoxyeicosatrienoic acid; 8-HETE; 16(R)-HETE; 11(R)-HETE; 20-Hydroxyeicosatetraenoic acid; 12-HETE; 18-Hydroxyarachidonic acid; 9…	3.24313e+07	8.11675e+07	3.86222e+07	5.63647e+07	2.57202e+07	2.08019e+07	6.65441e+07	3.85065e+07	1.91541e+07	2.28454e+07	2.02258e+07	1.9879e+07	3.68552e+07	4.2518e+07	3.11925e+07	1.3631	up	0.2971	0.753699	0.792515	no
NEG	NEG_637.1566_475.7684_1	637.157	475.768	Secalonic acid A	0.91195	C32H30O14	Organoheterocyclic compounds	Benzopyrans	1-benzopyrans	HMDB0258200	NA	NA	Secalonic acid A; 8,8'-Methylenebiscatechin; Fomidacillin; Proanthocyanidin; Procyanidin B1; Epicatechin-(6'-&gt;8)-epicatechin; Procyanidin B2; Procyanidin B3; ent-Epicatechin(4alpha-&gt;8)catechin; Procyanidin B5; Procyanidin B6; Procyanidin B7; Procyanidin B8; ent-Epicatechin-(4alpha-&gt;6)-ent-epicatechin	3.25426e+06	2.61321e+06	2.33556e+06	1.83428e+06	3.2108e+06	3.17252e+06	3.45324e+06	2.23252e+06	2.62337e+06	2.92573e+06	4.33309e+06	2.50461e+06	2.87443e+06	2.73677e+06	3.0121e+06	0.9086	down	0.516115	0.836754	0.360201	no
NEG	NEG_351.2169_483.8104_1	351.217	483.81	Tebufenozide	0.911759	C22H28N2O2	Benzenoids	Benzene and substituted derivatives	Benzoic acids and derivatives	HMDB0258764	C18526	NA	Prostaglandin E2; (13E)-11a-Hydroxy-9,15-dioxoprost-13-enoic acid; Prostaglandin H2; Prostaglandin D2; Thromboxane A2; 20-Hydroxy-leukotriene B4; 13,14-Dihydro-15-keto-PGE2; 15-Keto-prostaglandin F2a; Lipoxin A4; Cinncassiol D1; Cinncassiol D4; (ent-6alpha,7alpha,16alphaH)-6,7,17-Trihydroxy-19-kauranoic acid; 11b-PGE2; 13,14-Dihydro-15-keto-PGD2; 20-hydroxyleukotriene B4; Prostacyclin (not favour…	5.26791e+07	3.67025e+07	3.66771e+07	4.59922e+07	1.32575e+08	3.46795e+07	3.64915e+07	5.8351e+07	6.29513e+07	3.51286e+07	3.7586e+07	4.79409e+07	5.14795e+07	5.65508e+07	4.64082e+07	1.2186	up	0.693487	0.905685	0.30398	no
POS	POS_335.2189_514.4915_1	335.219	514.491	Dihexyl phthalate	0.911492	C20H30O4	Benzenoids	Benzene and substituted derivatives	Benzoic acids and derivatives	HMDB0251287	C14504	NA	15-Keto-13,14-dihydroprostaglandin A2; Prostaglandin J2; Prostaglandin A2; Prostaglandin B2; Delta-12-Prostaglandin J2; Leukotriene B5; (ent-6alpha,7alpha)-6,7-Dihydroxy-16-kauren-19-oic acid; Phytocassane B; 15d PGD2; bicyclo-PGE2; (15S)-Prostaglandin A2; 14-Deoxyandrographolide; (5S,12R)-5,12-Dihydroxyicosa-6,8,10,14,17-pentaenoic acid; Agathic acid; Dihexyl phthalate; Resolvin E2; Resolvin E3;…	1.95929e+08	5.47962e+07	7.62598e+07	1.07035e+08	5.83092e+07	8.13457e+07	6.75468e+07	1.53477e+08	1.19369e+08	9.49855e+07	3.47355e+07	7.01374e+07	9.28271e+07	9.56124e+07	9.00418e+07	1.0619	up	0.832457	0.954392	0.487623	no
POS	POS_429.1723_403.8035_1	429.172	403.804	Carvedilol	0.911462	C24H26N2O4	Organoheterocyclic compounds	Indoles and derivatives	Carbazoles	HMDB0015267	C06875	NA	Ptelatoside B; rosavin; Altanserin; N-(4-((5-(3-(2-Aminoethyl)-1H-indol-5-yl)-1,2,4-oxadiazol-3-yl)methyl)phenyl)methanesulfonamide	7.96545e+06	7.59356e+06	7.42044e+06	5.28278e+06	8.65176e+06	9.13428e+06	9.99704e+06	7.02303e+06	7.71121e+06	7.51813e+06	1.2327e+07	7.48854e+06	8.1761e+06	7.67471e+06	8.67748e+06	0.8844	down	0.354419	0.779027	0.488836	no
NEG	NEG_604.07_44.526_1	604.07	44.526	GDP-glucose	0.911072	C16H25N5O16P2	Nucleosides, nucleotides, and analogues	Purine nucleotides	Purine nucleotide sugars	HMDB0003351	C00394	Metabolic pathways;Biosynthesis of nucleotide sugars;Starch and sucrose metabolism;Amino sugar and nucleotide sugar metabolism	Guanosine diphosphate mannose; GDP-glucose; Adenosine diphosphate ribose; ADP Ribose	1.72323e+06	2.85557e+06	5.59072e+06	4.89394e+06	4.19826e+06	2.12486e+06	1.81226e+07	1.95386e+06	1.15874e+07	2.51252e+06	3.55277e+07	7.40635e+06	8.20808e+06	3.56443e+06	1.28517e+07	0.2774	down	0.115359	0.647157	1.68817	no
NEG	NEG_369.2283_475.4036_1	369.228	475.404	Methoxy arachidonyl fluorophosphonate	0.910417	C21H36FO2P	Organic acids and derivatives	Organic phosphonic acids and derivatives	Phosphonic acid esters	HMDB0254298	NA	NA	6-Keto-prostaglandin F1a; Thromboxane B2; (+/-)-Adb-chminaca; 19-Hydroxyprostaglandin E1; 19-Hydroxyprostaglandin F; 6,15-Diketo-13,14-dihydro-PGF1alpha; Andromedol; N-[1'-(Aminocarbonyl)-2',2'-dimethylpropyl]-1-(cyclohexylmethyl)-1h-indazole-3-carboxamide; 12(13)Ep-9-KODE; Sterebin A	2.87569e+07	3.49708e+07	1.94554e+07	4.40164e+07	2.84194e+07	2.16561e+07	3.10968e+07	5.73331e+07	7.66681e+07	3.12985e+07	3.17667e+07	5.19856e+07	3.81187e+07	2.95458e+07	4.66915e+07	0.6328	down	0.0579579	0.580334	1.23907	no
NEG	NEG_501.1317_284.0024_1	501.132	284.002	Fluvalinate	0.910283	C26H22ClF3N2O3	Benzenoids	Benzene and substituted derivatives	Diphenylethers	HMDB0252422	C10989	NA	NA	3.89101e+06	3.84411e+06	6.15363e+06	1.07451e+07	7.78016e+06	6.09623e+06	2.57235e+06	2.25933e+06	2.3134e+06	2.80249e+06	3.30222e+06	1.73769e+06	4.45815e+06	6.41838e+06	2.49791e+06	2.5695	up	0.00141829	0.313082	2.12796	yes
NEG	NEG_435.1021_570.3468_1	435.102	570.347	Taxifolin 3-arabinoside	0.910129	C20H20O11	Phenylpropanoids and polyketides	Flavonoids	Flavonoid glycosides	HMDB0041418	NA	NA	Malonylglycine	1.13853e+07	6.58128e+06	9.23355e+06	7.92879e+07	1.05622e+07	9.95659e+07	2.39794e+07	2.21416e+07	1.33098e+08	7.98434e+07	7.77633e+07	3.6246e+07	4.91407e+07	3.61027e+07	6.21786e+07	0.5806	down	0.136837	0.665788	1.69598	no
POS	POS_333.1917_451.6352_1	333.192	451.635	Cetamolol	0.909949	C16H26N2O4	Benzenoids	Phenol ethers	NA	HMDB0249829	NA	NA	Unshuoside A; 7-Hydroxyterpineol 8-glucoside; (1S,2S,4R)-1,8-Epoxy-p-menthan-2-ol glucoside; 1,8-Epoxy-p-menthan-4-ol glucoside; (1R,2R,4S,6R)-2,6-Fenchanediol 2-O-b-D-glucoside; (1R,2S,4R,5S)-2,5-Fenchanediol 2-O-b-D-glucoside; (1S,2S,4S,5S)-2,4-Thujanediol 4-O-beta-D-Glucopyranoside; (1R,3S,4S)-1,8-Epoxy-p-menthan-3-ol glucoside; 6Z-8-Hydroxygeraniol 8-O-glucoside; Betulalbuside A; (2E,4E,7R)-2…	1.86773e+07	1.60407e+07	5.76729e+06	1.85001e+07	1.51961e+07	1.04071e+07	5.85348e+06	9.8109e+06	9.5283e+06	1.15873e+07	9.18882e+06	2.16004e+07	1.26798e+07	1.40981e+07	1.12615e+07	1.2519	up	0.383252	0.791292	0.653299	no
NEG	NEG_358.1693_439.0611_1	358.169	439.061	Etoxazole	0.909938	C21H23F2NO2	Benzenoids	Benzene and substituted derivatives	Phenylpropanes	HMDB0252119	C18495	NA	2-[(3,17-Dihydroxy-13-methyl-8,9,11,12,14,15,16,17-octahydro-7H-cyclopenta[a]phenanthren-6-ylidene)amino]oxyacetic acid; 2-(2H-Benzo[d][1,2,3]triazol-2-yl)-4,6-di-tert-butylphenol; Lysergide; Prodigiosin; Reboxetine; Ethylmorphine; 6-O-Methylcodeine; (-)-Armepavine; Mavoglurant; Myofedrin; Codeine; Hydrocodone; Neopine; Erysodine; Secoclausenamide; N-depropylpropafenone; (4R,4Ar,7aR,12bS)-9-metho…	3.91915e+06	1.04937e+07	1.69887e+07	2.04105e+07	7.41655e+06	3.40001e+06	5.82889e+06	1.05961e+07	8.33483e+06	8.81505e+06	2.75019e+06	6.6697e+06	8.80194e+06	1.04381e+07	7.16579e+06	1.4567	up	0.516282	0.836754	0.551751	no
NEG	NEG_217.0425_387.4719_1	217.043	387.472	8-Hydroxy-2-methoxy-6-methyl-1,4-naphthoquinone	0.909532	C12H10O4	Benzenoids	Naphthalenes	Naphthoquinones	HMDB0030769	NA	NA	2-Benzyl-4-chlorophenol; Benzophenone; Atractylodin; 1-(1-Chloroethyl)-4-fluorobenzene	1.471e+07	2.7572e+07	2.10524e+07	3.37052e+07	7.68613e+06	2.28476e+07	3.5952e+06	1.27851e+07	1.58146e+07	3.0013e+07	3.15686e+06	2.38078e+07	1.80622e+07	2.12622e+07	1.48621e+07	1.4306	up	0.236737	0.728118	1.15785	no
NEG	NEG_104.0353_41.2817_1	104.035	41.2817	Serine	0.909496	C3H7NO3	Organic acids and derivatives	Carboxylic acids and derivatives	Amino acids, peptides, and analogues	HMDB0000187	C00065	Metabolic pathways;Biosynthesis of secondary metabolites;Microbial metabolism in diverse environments;Carbon metabolism;Biosynthesis of amino acids;Biosynthesis of cofactors;Glyoxylate and dicarboxylate metabolism;Methane metabolism;Sulfur metabolism;Glycerophospholipid metabolism;Sphingolipid metabolism;Glycine, serine and threonine metabolism;Cysteine and methionine metabolism;Cyanoamino acid m…	Serine; D-Serine; 2,3-Dihydroxypropanamide; 3-Nitropropanol; Acetamide; 2-Aminoacetaldehyde; Formamide; Formaldoxime; Nitrosomethane	1.42468e+07	2.29788e+07	1.98275e+07	1.44419e+07	2.44571e+07	2.18981e+07	1.92634e+07	3.00448e+07	2.11485e+07	1.8216e+07	2.00919e+07	1.87588e+07	2.04478e+07	1.96417e+07	2.12539e+07	0.9241	down	0.500171	0.832275	0.346836	no
POS	POS_478.254_394.7567_1	478.254	394.757	Almitrine	0.909364	C26H29F2N7	Benzenoids	Benzene and substituted derivatives	Diphenylmethanes	HMDB0015499	NA	NA	Almitrine; (4Z)-7-[(1S,2S,5R)-5-[([1,1'-Biphenyl]-4-yl)methoxy]-2-(morpholin-4-yl)-3-oxocyclopentyl]hept-4-enoic acid; 3-Cyclobutene-1,2-dione, 3-((3-(3-(4-(5-methoxy-4-pyrimidinyl)-1-piperazinyl)propyl)-1H-indol-5-yl)amino)-4-methyl-	1.55512e+07	1.96455e+07	6.60151e+06	1.43707e+07	1.40563e+07	8.60664e+06	4.77903e+06	6.72822e+06	1.39775e+07	8.36101e+06	9.03005e+06	1.50325e+07	1.1395e+07	1.31386e+07	9.65138e+06	1.3613	up	0.216508	0.717981	0.864436	no
POS	POS_338.1707_319.7281_1	338.171	319.728	Oclacitinib	0.908774	C15H23N5O2S	Organoheterocyclic compounds	Pyrrolopyrimidines	Pyrrolo[2,3-d]pyrimidines	HMDB0255887	NA	NA	Furylacryloylalanyllysine; Mitiglinide; 3-hydroxy-C12 homoserine lactone; Formylfusarochromanone; Eterobarb; Zoniporide	4.0663e+06	3.47728e+06	1.89972e+06	5.98323e+06	1.11351e+06	4.82058e+06	428995	2.76838e+06	812429	5.3354e+06	682224	4.27873e+06	2.97223e+06	3.5601e+06	2.38436e+06	1.4931	up	0.217044	0.718161	1.35223	no
POS	POS_193.1195_357.3459_1	193.12	357.346	2-Benzyl-4,5-dimethyl-1,3-dioxolane	0.908626	C12H16O2	Benzenoids	Benzene and substituted derivatives	NA	HMDB0039841	NA	NA	trans-Dec-2-enoic acid; 8-Methylnonenoate; Linalool oxide (trans-pyranoid); Linalool oxide III; 4-Hydroxy-2,6-dimethyl-7-octen-3-one; (S,E)-2,6-Dimethyl-5,7-octadiene-2,3-diol; Cnidiol C; (E)-3-(Tetrahydro-5,5-dimethyl-2-furanyl)-2-buten-1-ol; Linalyl oxide; Lilac alcohol; 2,6-Dimethyl-3,7-octadiene-2,6-diol; 1-Cyclopropyl-4-methyl-1,3-cyclohexanediol; trans-p-Menth-2-ene-1,4-diol; 9-Hydroxygeran…	6.74409e+07	5.92353e+07	6.02114e+07	7.35297e+07	5.15944e+07	7.22166e+07	5.55695e+07	8.41534e+07	5.12259e+07	8.28521e+07	3.94918e+07	8.69794e+07	6.5375e+07	6.40381e+07	6.6712e+07	0.9599	down	0.970024	0.993501	0.385571	no
POS	POS_317.2101_528.1291_1	317.21	528.129	Phytocassane A	0.908607	C20H28O3	Lipids and lipid-like molecules	Prenol lipids	Diterpenoids	HMDB0041056	NA	NA	15-Deoxy-d-12,14-PGJ2; 4-Hydroxyretinoic acid; all-trans-5,6-Epoxyretinoic acid; Phytocassane E; Phytocassane A; Phytocassane D; 19-Nordeoxycorticosterone; (5Z)-11-Oxoprosta-5,9,12,14-tetraene-1-oic acid; Neopetasin; 13-OxoODE; 9-OxoODE; A-12(13)-EpODE; 13-HOTE; 15(16)-EpODE; 9(10)-EpODE; 9-HOTE; (9S,10E,12Z,15Z)-9-Hydroxy-10,12,15-octadecatrienoic acid; (9Z,11E,13S,15Z)-13-Hydroxyoctadeca-9,11,1…	7.24904e+07	8.41732e+07	6.05602e+07	3.97492e+07	4.56944e+07	5.50379e+07	3.908e+07	5.61585e+07	6.49767e+07	4.60461e+07	4.57748e+07	8.20839e+07	5.76521e+07	5.96175e+07	5.56867e+07	1.0706	up	0.681694	0.900694	0.278189	no
POS	POS_184.073_574.4402_1	184.073	574.44	Phenoxazine	0.908596	C12H9NO	Organoheterocyclic compounds	Benzoxazines	Phenoxazines	HMDB0256415	NA	NA	Tryptophol; (R)-Boschniakine; 1-(2,3-Dihydro-1H-pyrrolizin-5-yl)-2-propen-1-one; 4-Trimethylammoniobutanoic acid; 2-Aminoheptanoic acid; [(3-Methylbutyl)amino]acetic acid; 7-Aminoheptanoic acid; Methyl L-leucinate; N-Methyl-L-isoleucine	1.5769e+08	1.72173e+08	3.57139e+08	3.84577e+07	3.1677e+08	1.79571e+08	3.60888e+08	3.0749e+08	3.36116e+08	3.45471e+08	4.46022e+08	1.98462e+08	2.68021e+08	2.03634e+08	3.32408e+08	0.6126	down	0.0993798	0.638355	1.48141	no
POS	POS_318.2997_476.4858_1	318.3	476.486	Phytosphingosine	0.908413	C18H39NO3	Organic nitrogen compounds	Organonitrogen compounds	Amines	HMDB0004610	C12144	Metabolic pathways;Sphingolipid metabolism	Phytosphingosine; xi-10-Hydroxyoctadecanoic acid; 2-Hydroxystearic acid; Octadecaneperoxoic acid	1.02413e+08	6.51179e+07	7.42508e+07	1.86176e+08	7.14999e+07	8.47389e+07	9.04163e+07	1.1144e+08	1.34784e+08	1.00364e+08	9.50118e+07	1.10938e+08	1.02263e+08	9.73662e+07	1.07159e+08	0.9086	down	0.382551	0.790779	0.647859	no
POS	POS_363.216_447.2691_1	363.216	447.269	Cortisol	0.908223	C21H30O5	Lipids and lipid-like molecules	Steroids and steroid derivatives	Hydroxysteroids	HMDB0000063	C00735	Metabolic pathways;Steroid hormone biosynthesis;Neuroactive ligand-receptor interaction;Cortisol synthesis and secretion;Bile secretion;Aldosterone-regulated sodium reabsorption;Pathways in cancer;Prostate cancer;Cushing syndrome;Glucocorticoid and mineralocorticoid receptor agonists/antagonists	Cortisol; 18-Hydroxycorticosterone; Isohumulone A; (R)-Humulone; 11-Epicortisol; 1alpha-Hydroxycorticosterone; 1,4,6-Trihydroxy-1,3-bis(2-isopentenyl)-5-isovaleryl-3,5-cyclohexadien-2-on; 17,20,21-Trihydroxypregn-1-ene-3,11-dione; Terguride	7.49541e+06	5.30807e+06	1.30225e+07	1.02383e+07	1.06305e+07	9.44577e+06	1.08583e+07	1.76726e+07	2.32615e+07	1.7776e+07	1.1688e+07	7.39027e+06	1.20656e+07	9.35675e+06	1.47745e+07	0.6333	down	0.076343	0.610525	1.1734	no
NEG	NEG_293.2123_555.8323_1	293.212	555.832	13-HOTE	0.908185	C18H30O3	Lipids and lipid-like molecules	Fatty Acyls	Lineolic acids and derivatives	HMDB0010203	NA	NA	13-OxoODE; 9-OxoODE; A-12(13)-EpODE; 13-HOTE; 15(16)-EpODE; 9(10)-EpODE; 9-HOTE; (9S,10E,12Z,15Z)-9-Hydroxy-10,12,15-octadecatrienoic acid; (9Z,11E,13S,15Z)-13-Hydroxyoctadeca-9,11,15-trienoic acid; 2-{2-[4-(1,1,3,3-Tetramethylbutyl)phenoxy]ethoxy}ethanol; 13-Oxo-9,11-octadecadienoic acid; 9(S)-HOTrE	3.57977e+07	2.58935e+07	2.86568e+07	5.6551e+07	3.59057e+07	3.14577e+07	2.06972e+07	3.43498e+07	2.61445e+07	2.31597e+07	2.38353e+07	2.34908e+07	3.0495e+07	3.57104e+07	2.52796e+07	1.4126	up	0.0375241	0.545598	1.09886	yes
POS	POS_127.05_217.9469_1	127.05	217.947	Methyl 2-furoate	0.908162	C6H6O3	Organoheterocyclic compounds	Furans	Furoic acid and derivatives	HMDB0029750	NA	NA	Thymine; Imidazoleacetic acid; 1H-Imidazole-1-acetic acid; 5-Methyl-1H-pyrazole-3-carboxylic acid; 6-Methyluracil	2.15045e+07	1.61665e+07	1.4469e+07	4.32632e+07	1.3584e+07	1.48328e+07	2.08659e+07	1.11408e+07	1.35531e+07	1.94635e+07	9.04775e+06	1.23032e+07	1.75162e+07	2.06367e+07	1.43957e+07	1.4335	up	0.197279	0.708902	0.921331	no
NEG	NEG_303.233_561.3388_1	303.233	561.339	Cis-8,11,14,17-Eicosatetraenoic acid	0.908037	C20H32O2	Lipids and lipid-like molecules	Fatty Acyls	Fatty acids and conjugates	HMDB0002177	NA	NA	Arachidonic acid; Cis-8,11,14,17-Eicosatetraenoic acid; Mesterolone; Drostanolone; 5,8,11,14-Icosatetraenoic Acid; Mestaline; Methandriol; Perillyl alcohol; Alpha-Pinene-oxide; (E)-3,7-Dimethyl-1,5,7-octatrien-3-ol; p-Mentha-1(6),8-dien-3-ol; cis-2-Thujen-4-ol; Piperitone; (S)-9,10-Cyclo-p-menth-1-en-4-ol; (2S,4R)-p-Mentha-1(7),5-dien-2-ol; Teresantalol; (+)-cis-Carveol; 3-Pinanone; (R)-Piperiton…	6.51327e+07	8.80253e+07	1.00256e+08	9.3163e+07	8.16646e+07	7.12007e+07	1.07115e+08	8.66453e+07	9.05336e+07	7.5809e+07	1.05453e+08	7.82798e+07	8.69398e+07	8.32403e+07	9.06393e+07	0.9184	down	0.352622	0.778466	0.424467	no
NEG	NEG_417.1192_358.5995_1	417.119	358.599	Natsudaidain	0.908002	C21H22O9	Phenylpropanoids and polyketides	Flavonoids	Flavones	HMDB0030160	NA	NA	Liquiritin; Natsudaidain; Aloin; Neoisoliquiritin; Isoliquiritin; Isosakuranetin 7-xyloside; Neoliquiritin; Dihydrodaidzin; Gaylussacin; 2-Hydroxy-3-methyl-4H-pyran-4-one O-(6E-cinnamoyl-b-D-glucoside); Equol 4'-O-glucuronide; Equol 7-O-glucuronide; Fenoprofen glucuronide; 1-(2,4-Dihydroxyphenyl)-3-[4-[(2S,3R,4S,5S,6R)-3,4,5-trihydroxy-6-(hydroxymethyl)oxan-2-yl]oxyphenyl]prop-2-en-1-one; Sesamol…	699134	942500	33298.3	414763	1.11665e+06	44457.7	111770	58925.1	931091	1.22622e+06	1.06329e+06	874863	626413	541801	711025	0.762	down	0.598211	0.869016	0.6807	no
POS	POS_317.1128_225.7858_1	317.113	225.786	Tanshinone IIA	0.907846	C19H18O3	Lipids and lipid-like molecules	Prenol lipids	Diterpenoids	HMDB0258715	NA	NA	gamma-Glutamylphenylalanine; Aspartame; Glutamylphenylalanine; L-gamma-Glutamyl-beta-phenyl-beta-L-alanine; Kelatorphan; Lidofenin; Tanshinone IIA; alpha-CEHC; Monoethylhexyl phthalic acid; 2,5,7,8-Tetramethyl-2-(2'-carboxyethyl)-6-hydroxychroman; Monooctyl phthalate; D-4'-Phosphopantothenate; (Z)-N-Coumaroyl-5-hydroxyanthranilic acid; Marshdine; Besifovir	2.86515e+06	3.05047e+06	3.01675e+06	219005	1.58531e+06	3.12416e+06	4.06879e+06	2.3989e+06	2.325e+06	1.84185e+06	2.48925e+06	2.77621e+06	2.48007e+06	2.31014e+06	2.65e+06	0.8718	down	0.418748	0.803419	0.849965	no
POS	POS_482.3594_585.6636_1	482.359	585.664	1-O-Hexadecyl-sn-glycero-3-phosphocholine	0.907665	C24H52NO6P	Lipids and lipid-like molecules	Glycerophospholipids	Glycerophosphocholines	HMDB0243890	C13903	NA	1-O-Hexadecyl-sn-glycero-3-phosphocholine	1.02751e+08	1.4554e+08	1.10282e+08	2.16061e+08	1.29192e+08	1.13208e+08	7.56785e+07	6.73355e+07	6.76116e+07	9.174e+07	7.09678e+07	6.67872e+07	1.04763e+08	1.36172e+08	7.33534e+07	1.8564	up	0.00190598	0.331331	1.71958	yes
POS	POS_193.0553_631.8222_1	193.055	631.822	Scopoletin	0.907612	C10H8O4	Phenylpropanoids and polyketides	Coumarins and derivatives	Hydroxycoumarins	HMDB0034344	C01752	Biosynthesis of secondary metabolites;Biosynthesis of various plant secondary metabolites;Biosynthesis of phenylpropanoids	NA	2.6957e+08	2.44377e+08	3.18276e+08	1.35449e+08	2.60281e+08	2.30267e+08	3.90377e+08	1.85989e+08	2.41595e+08	3.01018e+08	3.45302e+08	3.32932e+08	2.71286e+08	2.43037e+08	2.99536e+08	0.8114	down	0.222754	0.721428	0.742223	no
NEG	NEG_306.1018_325.4785_1	306.102	325.478	Hydroxyfasudil	0.907598	C14H17N3O3S	Organoheterocyclic compounds	Isoquinolines and derivatives	Isoquinolones and derivatives	HMDB0253268	NA	NA	Bupranolol	8.62714e+06	1.65103e+07	1.34695e+07	9.19159e+06	1.51885e+07	5.12419e+06	4.21832e+06	1.39379e+07	2.24633e+07	4.63658e+06	9.04372e+06	1.96304e+07	1.18368e+07	1.13519e+07	1.23217e+07	0.9213	down	0.912638	0.979439	0.42822	no
POS	POS_318.2398_522.0637_1	318.24	522.064	3-hydroxynonanoyl carnitine	0.906532	C16H31NO5	Lipids and lipid-like molecules	Fatty Acyls	Fatty acid esters	HMDB0061635	NA	NA	all-trans-Retinoic acid; 9-cis-Retinoic acid; 13-cis-Retinoic acid; 3,7-Dimethyl-9-(2,6,6-trimethylcyclohex-1-en-1-yl)nona-2,4,6,8-tetraenoic acid; 19-Norprogesterone; 3alpha-Hydroxynorethynodrel; 5,8,11-Eicosatriynoic acid; Ethynodiol; Tebufelone; (1R,4As,10aS)-7-Isopropyl-1,4a-dimethyl-1,2,3,4,4a,9,10,10a-octahydrophenanthrene-1-carboxylic acid	3.3435e+07	2.29777e+07	2.87508e+07	7.28804e+07	3.23213e+07	3.04412e+07	2.63159e+07	4.22474e+07	5.12257e+07	3.0213e+07	2.577e+07	5.7184e+07	3.78135e+07	3.68011e+07	3.8826e+07	0.9478	down	0.722239	0.916718	0.358873	no
NEG	NEG_426.0221_65.4394_1	426.022	65.4394	dGDP	0.906531	C10H15N5O10P2	Nucleosides, nucleotides, and analogues	Purine nucleotides	Purine deoxyribonucleotides	HMDB0000960	C00361	Metabolic pathways;Nucleotide metabolism;Purine metabolism	dGDP; ADP; [(2S,3R,4R,5R)-5-(6-Aminopurin-9-yl)-3,4-dihydroxyoxolan-2-yl]methyl phosphono hydrogen phosphate; Zidovudine diphosphate	2.81152e+08	1.90017e+08	1.7084e+08	3.38396e+07	1.83536e+08	3.71556e+08	1.73476e+08	1.66997e+08	1.18489e+08	2.7006e+08	1.27353e+08	1.31762e+08	1.84923e+08	2.05157e+08	1.6469e+08	1.2457	up	0.893599	0.973963	0.133811	no
POS	POS_81.0333_44.8833_1	81.0333	44.8833	Pyrazine	0.905976	C4H4N2	Organoheterocyclic compounds	Diazines	Pyrazines	HMDB0034176	C02018	NA	NA	4.34404e+07	9.97533e+07	8.37108e+07	7.33119e+07	1.34112e+08	7.37731e+07	6.76757e+07	1.1504e+08	8.18395e+07	8.58404e+07	1.39869e+08	1.21079e+08	9.32871e+07	8.46836e+07	1.01891e+08	0.8311	down	0.298782	0.754431	0.674165	no
POS	POS_341.1202_379.9025_1	341.12	379.902	N-(6-Aminohexyl)-5-chloro-1-naphthalenesulfonamide	0.905868	C16H21ClN2O2S	Benzenoids	Naphthalenes	Naphthalene sulfonic acids and derivatives	HMDB0255015	NA	NA	Linocinnamarin; Oenanthoside A; trans-isoeugenol-O-glucuronide; Diphacinone; Histidyltyrosine; 3,4-Dihydroxyphenylglycol; Furaneol acetate; Herierin III; Herierin IV; Ethylene glycol diacrylate; Penicillic acid	8.0486e+06	7.25929e+06	6.92172e+06	4.32145e+06	8.08694e+06	9.21696e+06	8.78598e+06	5.83948e+06	7.46721e+06	7.42441e+06	1.12784e+07	7.78316e+06	7.7028e+06	7.30916e+06	8.09643e+06	0.9028	down	0.456018	0.816143	0.449874	no
POS	POS_103.0387_28.6997_1	103.039	28.6997	Ethylene thiourea	0.905778	C3H6N2S	Organoheterocyclic compounds	Azolidines	Imidazolidines	HMDB0245172	C14398	NA	2-Ketobutyric acid; Acetoacetic acid; 2-Methyl-3-oxopropanoic acid; Succinic acid semialdehyde; Acetic anhydride; Methyl pyruvate; Propylene carbonate	1.00449e+08	8.34285e+07	9.55335e+07	6.11941e+07	9.07502e+07	8.69891e+07	4.49734e+07	8.08879e+07	7.42345e+07	9.72546e+07	1.1136e+08	9.86648e+07	8.54766e+07	8.63906e+07	8.45626e+07	1.0216	up	0.754761	0.928398	0.247325	no
NEG	NEG_87.0035_644.8305_1	87.0035	644.83	Chloroprene	0.904999	C4H5Cl	Organohalogen compounds	Vinyl halides	Vinyl chlorides	HMDB0250123	C19502	NA	NA	3.25336e+07	2.93656e+07	3.15074e+07	2.16962e+07	3.76172e+07	3.94394e+07	4.39513e+07	2.80862e+07	3.20258e+07	3.23385e+07	5.2318e+07	3.31787e+07	3.45048e+07	3.20266e+07	3.69831e+07	0.866	down	0.310012	0.761453	0.548982	no
POS	POS_219.0566_387.4915_1	219.057	387.492	Liqcoumarin	0.904984	C12H10O4	Phenylpropanoids and polyketides	Coumarins and derivatives	Hydroxycoumarins	HMDB0029518	NA	NA	2-Benzyl-4-chlorophenol; Diisopropyl methylphosphonate; Pinacolyl methylphosphonic acid	9.23621e+06	1.67323e+07	1.23768e+07	1.96731e+07	4.58264e+06	1.39369e+07	2.15437e+06	7.89906e+06	1.04118e+07	1.87775e+07	1.94884e+06	1.4066e+07	1.0983e+07	1.27563e+07	9.2096e+06	1.3851	up	0.259175	0.735536	1.11109	no
POS	POS_245.0763_86.6655_1	245.076	86.6655	Ribavirin	0.904133	C8H12N4O5	Nucleosides, nucleotides, and analogues	Triazole ribonucleosides and ribonucleotides	NA	HMDB0014949	NA	NA	Uridine; Pseudouridine; 1-[(2R,3S,5R)-3,4-Dihydroxy-5-(hydroxymethyl)oxolan-2-yl]pyrimidine-2,4-dione; 1-[(2R,3R,4S,5R)-3,4-Dihydroxy-5-(hydroxymethyl)oxolan-2-yl]oxypyrimidin-2-one; Monoisobutyl phthalic acid; Monobutylphthalate; 5'-(3'-Methoxy-4'-hydroxyphenyl)-gamma-valerolactone; Isodillapiole; Dillapiol; Dihydrodeoxy-8-epiaustdiol; Apiole; 5-(3,4-Methylenedioxyphenyl)pentanoic acid; Piperony…	1.07131e+07	2.1833e+07	2.39797e+07	1.26519e+08	1.95962e+07	1.07097e+07	2.15159e+07	2.5221e+07	2.67674e+07	2.52231e+07	1.56381e+07	1.37182e+07	2.84529e+07	3.55585e+07	2.13473e+07	1.6657	up	0.792549	0.940523	0.343431	no
NEG	NEG_269.2123_531.6175_1	269.212	531.618	2-Hydroxydodecyl methacrylate	0.904018	C16H30O3	Lipids and lipid-like molecules	Fatty Acyls	Fatty alcohol esters	HMDB0245155	NA	NA	2-Hydroxydodecyl methacrylate; (2R,5S,8R)-2,8-Dimethyl-5-propan-2-ylcyclodecan-1-one; (Z,E)-Tetradeca-9,12-dienol	1.57363e+08	1.17284e+08	8.72608e+07	8.49892e+07	8.97381e+07	1.38932e+08	1.00523e+08	1.65167e+08	1.26681e+08	6.66509e+07	1.01337e+08	1.69586e+08	1.17126e+08	1.12595e+08	1.21658e+08	0.9255	down	0.75645	0.928878	0.203147	no
POS	POS_237.1094_414.8194_1	237.109	414.819	Hexobarbital	0.903995	C12H16N2O3	Organoheterocyclic compounds	Diazines	Pyrimidines and pyrimidine derivatives	HMDB0015444	C11723	NA	S-aminomethyldihydrolipoamide; 2-Carboxy-5,7-dimethyl-4-octanolide; 3,3'-Diaminobenzidine; O-Succinyl-L-homoserine	2.48601e+08	1.69659e+08	1.59378e+08	2.33528e+08	1.80637e+08	1.15209e+08	1.54745e+08	2.54938e+08	2.23841e+08	2.05832e+08	1.33937e+08	2.93566e+08	1.97823e+08	1.84502e+08	2.11143e+08	0.8738	down	0.451985	0.814375	0.508815	no
POS	POS_407.2037_416.7111_1	407.204	416.711	4-(6-(4-(Piperazin-1-yl)phenyl)pyrazolo[1,5-a]pyrimidin-3-yl)quinoline	0.903847	C25H22N6	Organoheterocyclic compounds	Diazinanes	Piperazines	HMDB0244322	NA	NA	1-(4-Hydroxy-3,5-dimethoxyphenyl)-7-(4-hydroxy-3-methoxyphenyl)-3,5-heptanediol; 13-Acetylphorbol; Argentine; Cinnzeylanol; Reproterol	1.51756e+07	1.54319e+07	1.45287e+07	3.1053e+07	2.33124e+07	1.49853e+07	1.52937e+07	1.74163e+07	1.67194e+07	2.41987e+07	1.59071e+07	2.04536e+07	1.87063e+07	1.90812e+07	1.83315e+07	1.0409	up	0.954998	0.989521	0.243823	no
NEG	NEG_215.0328_42.612_1	215.033	42.612	Bergapten	0.90279	C12H8O4	Phenylpropanoids and polyketides	Coumarins and derivatives	Furanocoumarins	HMDB0030637	C01557	Biosynthesis of secondary metabolites;Biosynthesis of various plant secondary metabolites;Biosynthesis of phenylpropanoids	D-Glucose; D-Galactose; D-Mannose; myo-Inositol; 3-Deoxyarabinohexonic acid; D-Fructose; Allose; L-Sorbose; Paraxanthine; Theophylline; Theobromine; alpha-D-Glucose; scyllo-Inositol; Dihydroxyacetone (dimer); L-Galactose; Levoinositol; (2R,3R,4R,5R)-2,3,4,5,6-Pentahydroxyhexanal; (2R,4S,5S)-1,2,4,5,6-Pentahydroxyhexan-3-one; (3R,4R,5R)-1,3,4,5,6-Pentahydroxyhexan-2-one; D-Fructofuranose; D-Gulose…	8.35742e+08	5.94475e+08	1.04238e+09	6.53236e+08	1.01404e+09	9.20303e+08	9.17659e+08	9.16361e+08	9.05862e+08	1.42346e+09	1.09794e+09	1.1193e+09	9.53397e+08	8.43363e+08	1.06343e+09	0.7931	down	0.0743873	0.606801	0.875882	no
POS	POS_309.1182_484.7808_1	309.118	484.781	Indicaxanthin	0.902699	C14H16N2O6	Organic acids and derivatives	Carboxylic acids and derivatives	Amino acids, peptides, and analogues	HMDB0029386	C08549	NA	Cromakalim; Epiisopiloturine	3.42006e+06	2.98988e+06	3.06708e+06	1.54399e+06	3.76295e+06	4.50738e+06	5.3496e+06	3.54273e+06	3.43999e+06	4.16299e+06	7.92532e+06	3.39821e+06	3.92585e+06	3.21523e+06	4.63647e+06	0.6935	down	0.103069	0.64083	1.04257	no
POS	POS_75.0439_591.7572_1	75.0439	591.757	N'-Hydroxyethanimidamide	0.90248	C2H6N2O	Organic nitrogen compounds	Organonitrogen compounds	Amidines	HMDB0243752	NA	NA	Propionic acid; Lactaldehyde; 3-Hydroxypropanal; D-Lactaldehyde; Ethyl formate; Methyl acetate; 1,3-Dioxolane; Dimethoxycarbene; Glycidol; Methoxyacetaldehyde	7.99887e+08	1.97493e+09	1.77604e+09	5.62845e+08	1.89846e+09	2.22203e+09	2.194e+09	1.61078e+09	1.67202e+09	1.75284e+09	2.55976e+09	4.89864e+08	1.62612e+09	1.53903e+09	1.71321e+09	0.8983	down	0.74577	0.925051	0.391297	no
POS	POS_492.146_308.7807_1	492.146	308.781	3,4-Dihydro-6-[[4-[[[3-(methylsulfonyl)phenyl]methyl]amino]-5-(trifluoromethyl)-2-pyrimidinyl]amino]-2(1H)-quinolinone	0.902449	C22H20F3N5O3S	Organoheterocyclic compounds	Quinolines and derivatives	Quinolones and derivatives	HMDB0247536	NA	NA	6''-O-Acetylgenistin; Apigenin 7-O-(2''-O-acetylglucoside); Apigenin 7-O-(6''-O-acetylglucoside); 4''-O-Acetylafzelin; 3''-O-Acetylafzelin; Kaempferol 3-(2''-acetylrhamnoside); Betavulgarin glucoside	173373	3.43802e+06	1.77802e+06	1.27134e+06	1.79769e+06	741211	9.9091e+06	4.53074e+06	1.73792e+06	2.5367e+06	1.42244e+06	3.63811e+06	2.74789e+06	1.53328e+06	3.9625e+06	0.3869	down	0.0693453	0.596639	1.85835	no
POS	POS_253.1407_401.6919_1	253.141	401.692	Propyphenazone	0.901495	C14H18N2O	Organoheterocyclic compounds	Azoles	Pyrazoles	HMDB0256846	NA	NA	Dodecanedioic acid; Talaromycin A; Dibutyl succinate; 2',3'-Dideoxyadenosine; 2',5'-Dideoxyadenosine; (2R,3R,4R,5R)-2-Amino-4,5,6-trihydroxy-3-[(2R)-1-oxopropan-2-yl]oxyhexanal	3.4871e+07	1.97879e+07	2.3781e+07	3.37176e+07	2.1796e+07	1.83601e+07	1.25257e+07	2.93909e+07	3.27704e+07	2.93085e+07	1.67561e+07	3.60649e+07	2.57608e+07	2.53856e+07	2.61361e+07	0.9713	down	0.977615	0.995285	0.220379	no
NEG	NEG_371.2301_362.3755_1	371.23	362.376	Norgestomet	0.901484	C23H32O4	Lipids and lipid-like molecules	Steroids and steroid derivatives	Pregnane steroids	HMDB0255739	NA	NA	NA	4.80762e+06	6.92111e+06	6.18786e+06	3.64457e+06	4.7982e+06	3.25072e+06	3.58303e+06	4.88899e+06	3.29479e+06	3.26489e+06	4.09571e+06	2.97525e+06	4.3094e+06	4.93501e+06	3.68378e+06	1.3397	up	0.087301	0.621816	0.972692	no
POS	POS_249.1094_473.8321_1	249.109	473.832	Olivetonide	0.90109	C14H16O4	Phenylpropanoids and polyketides	Isocoumarins and derivatives	NA	HMDB0341187	NA	NA	gamma-Glutamylthreonine; Tetrahydrouridine; Allixin; N2-Succinyl-L-glutamic acid 5-semialdehyde	4.73699e+08	4.46528e+08	4.3739e+08	2.61929e+08	5.35997e+08	5.80008e+08	6.13066e+08	4.01937e+08	4.33614e+08	4.42338e+08	8.4607e+08	4.55504e+08	4.94006e+08	4.55925e+08	5.32088e+08	0.8569	down	0.387532	0.792775	0.542756	no
NEG	NEG_121.0295_628.317_1	121.03	628.317	2,3-Butanedithiol	0.900682	C4H10S2	Organosulfur compounds	Thiols	Alkylthiols	HMDB0031157	NA	NA	Benzoic acid; 4-Hydroxybenzaldehyde; 3-(2-Furanyl)-2-propenal; 2-Hydroxybenzaldehyde; 1,3-Benzodioxole; Tropolone; Fluoroacetaldehyde	5.25559e+07	4.6098e+07	5.31236e+07	3.15246e+07	5.10712e+07	6.17831e+07	6.59866e+07	2.8555e+07	5.13855e+07	3.66209e+07	6.81464e+07	5.00857e+06	4.59883e+07	4.93594e+07	4.26171e+07	1.1582	up	0.3779	0.788907	0.858792	no
NEG	NEG_227.129_420.3577_1	227.129	420.358	Metyrapol	0.900519	C14H16N2O	Organoheterocyclic compounds	Pyridines and derivatives	NA	HMDB0060605	NA	NA	Traumatic acid; Butanedioic acid, octenyl-; Mifentidine; dodec-2-enedioic acid; delta-Hexanolactone; Allyl propionate; 2-Methyl-4-pentenoic acid; 2,3-Hexanedione; 3,4-Hexanedione; 3-Hexenoic acid; 4-Methyl-2,3-pentanedione; 2-Methyl-2-pentenoic acid; 4-Methyl-2-pentenoic acid; 2-Methyl-3-pentenoic acid; Prenyl formate; 5-Oxohexanal; Ethyl crotonate; Methyl 4-pentenoate; 2-Propylacrylic acid; 2,5-…	2.95189e+07	2.55257e+07	2.02921e+07	4.50629e+07	2.80486e+07	2.71059e+07	1.84004e+07	3.8475e+07	4.57111e+07	3.17538e+07	2.86597e+07	5.79775e+07	3.30443e+07	2.9259e+07	3.68296e+07	0.7944	down	0.339548	0.774007	0.658731	no
POS	POS_115.0387_666.76_1	115.039	666.76	piperazine-2,3-dione	0.900453	C4H6N2O2	Organic acids and derivatives	Carboxylic acids and derivatives	Amino acids, peptides, and analogues	HMDB0256573	NA	NA	Norfuraneol; Glutaric anhydride	7.19999e+08	6.75481e+08	7.20509e+08	6.5796e+07	6.68793e+08	8.55735e+08	6.86604e+08	1.02135e+08	8.92084e+07	4.50051e+08	9.66797e+08	1.25053e+08	5.10513e+08	6.17719e+08	4.03308e+08	1.5316	up	0.324094	0.768333	1.19943	no
NEG	NEG_190.051_322.7392_1	190.051	322.739	5-Hydroxyindoleacetic acid	0.900442	C10H9NO3	Organoheterocyclic compounds	Indoles and derivatives	Indolyl carboxylic acids and derivatives	HMDB0000763	C05635	Metabolic pathways;Tryptophan metabolism;Serotonergic synapse	5-Hydroxyindoleacetic acid; 5-Phenyl-1,3-oxazinane-2,4-dione; 5-Methoxyindole-2-carboxylic acid; Indole-3-carboxaldehyde; 1-Hydroxyisoquinoline; 4-Hydroxyquinoline; 4,1-Benzoxazepine; 1H-Indole-4-carboxaldehyde; Indole-7-carboxaldehyde; Indol-2-One; 4-Formylbenzonitrile	2.82798e+06	2.57386e+06	2.3297e+06	1.90042e+06	2.76487e+06	2.99856e+06	3.37626e+06	2.56561e+06	2.40882e+06	2.39799e+06	3.90907e+06	2.74925e+06	2.73353e+06	2.5659e+06	2.90117e+06	0.8844	down	0.298022	0.75411	0.488689	no
NEG	NEG_382.1004_227.4472_1	382.1	227.447	2-Naphthalenecarboxamide, 3-hydroxy-N-(2-methoxy-3-dibenzofuranyl)-	0.900357	C24H17NO4	Organoheterocyclic compounds	Benzofurans	Dibenzofurans	HMDB0245718	NA	NA	Succinyladenosine; N6-Succinyl Adenosine; Desmethylofloxacin	9.19312e+06	5.93556e+07	2.13381e+07	658512	5.52588e+07	2.10908e+07	9.3568e+06	8.36068e+07	3.16495e+07	9.91714e+06	2.06018e+07	3.84298e+07	3.00381e+07	2.78158e+07	3.22603e+07	0.8622	down	0.520561	0.837123	0.957307	no
NEG	NEG_309.2801_625.4272_1	309.28	625.427	Icos-2-enoic acid	0.899613	C20H38O2	Lipids and lipid-like molecules	Fatty Acyls	Fatty acids and conjugates	HMDB0247671	NA	NA	11Z-Eicosenoic acid; Paullinic acid; 9Z-Eicosenoic acid; Icos-2-enoic acid; 1-Ethyl-3-(3-dimethylaminopropyl)carbodiimide	4.28128e+08	7.42581e+08	5.35923e+08	1.01002e+09	6.67394e+08	6.51013e+08	7.10855e+08	5.69787e+08	6.01832e+08	4.03523e+08	7.18528e+08	4.69421e+08	6.25751e+08	6.7251e+08	5.78991e+08	1.1615	up	0.392825	0.794563	0.474106	no
NEG	NEG_354.2368_474.6646_1	354.237	474.665	Nicanartine	0.899253	C23H33NO2	Benzenoids	Benzene and substituted derivatives	Phenylpropanes	HMDB0255578	NA	NA	Palustrine	6.68365e+06	6.05823e+06	3.96506e+06	7.22875e+06	5.21409e+06	5.99297e+06	6.87262e+06	1.29762e+07	1.09768e+07	4.62556e+06	4.48007e+06	7.36649e+06	6.87004e+06	5.85713e+06	7.88295e+06	0.743	down	0.270497	0.742375	0.788783	no
POS	POS_120.0441_215.9849_1	120.044	215.985	1H-Benzotriazole	0.898893	C6H5N3	Organoheterocyclic compounds	Benzotriazoles	NA	HMDB0244873	NA	NA	1,2-Benzisoxazole; Benzoxazole; Furo[3,2-b]pyridine; 1,1,1,2-Tetrafluoroethane	3.71167e+07	3.1009e+07	5.09737e+07	1.02165e+08	2.94036e+07	4.72918e+07	6.61309e+07	5.33678e+07	2.65927e+07	4.18706e+07	3.5152e+07	2.35371e+07	4.53842e+07	4.96599e+07	4.11085e+07	1.208	up	0.540962	0.846687	0.536024	no
POS	POS_445.1193_45.4169_1	445.119	45.4169	Lorlatinib	0.898813	C21H19FN6O2	Phenylpropanoids and polyketides	Macrolactams	NA	HMDB0254164	NA	NA	NA	3.66697e+07	8.12238e+07	7.24455e+07	4.96592e+07	9.98445e+07	5.47536e+07	9.42036e+07	6.91375e+07	2.82513e+07	7.63487e+07	1.18354e+08	8.76141e+07	7.23755e+07	6.57661e+07	7.89849e+07	0.8326	down	0.561161	0.854711	0.452823	no
NEG	NEG_206.0128_54.9762_1	206.013	54.9762	4-Nitro-3-(trifluoromethyl)phenol	0.898273	C7H4F3NO3	Benzenoids	Phenols	Nitrophenols	HMDB0246527	NA	NA	2-Oxothiazolidine-4-carboxylic acid	9.86938e+07	4.50991e+07	2.40891e+07	1.41576e+08	4.13347e+07	3.44139e+07	1.80368e+07	5.16589e+07	3.51766e+07	5.47272e+07	1.78422e+07	4.25708e+07	5.04349e+07	6.42011e+07	3.66688e+07	1.7508	up	0.210529	0.715942	1.1546	no
POS	POS_786.5924_481.5515_1	786.592	481.551	PC(18:1(9Z)/18:1(11Z))	0.898133	C44H84NO8P	Lipids and lipid-like molecules	Glycerophospholipids	Glycerophosphocholines	HMDB0008103	NA	NA	NA	1.96629e+06	822026	167358	2.31208e+06	509923	2.07374e+06	1.96406e+06	465954	821664	7.70449e+07	1.77132e+06	2.54654e+06	7.70549e+06	1.30857e+06	1.41024e+07	0.0928	down	0.271266	0.742375	1.73723	no
POS	POS_609.3154_335.9509_1	609.315	335.951	Inuline	0.898107	C32H46N2O8	Lipids and lipid-like molecules	Prenol lipids	Diterpenoids	HMDB0248466	C08659	NA	Inuline	1.85453e+07	1.16508e+07	1.8702e+07	1.40924e+07	6.67859e+06	1.04206e+07	3.01949e+07	2.18203e+07	7.19841e+06	1.44107e+07	6.27251e+06	9.35183e+06	1.41115e+07	1.33483e+07	1.48748e+07	0.8974	down	0.995065	0.998509	0.339204	no
NEG	NEG_184.9856_43.481_1	184.986	43.481	2-Phosphoglyceric acid	0.897649	C3H7O7P	Organic oxygen compounds	Organooxygen compounds	Carbohydrates and carbohydrate conjugates	HMDB0000362	NA	NA	2-Phosphoglyceric acid; 3-Phosphoglyceric acid; 2-Phospho-D-glyceric acid; 8-Chloroxanthine; Diethyldithiophosphate; Tartaric acid; D-Tartaric acid; 2-Methyl-2-(methyldithio)propanal; 3-carboxy-2,3-dihydroxypropanoate; Phosphonoacetate; Foscarnet	7.47076e+07	4.35112e+07	6.70169e+07	1.26248e+08	2.84657e+07	1.10629e+08	5.46543e+07	3.22238e+07	1.83602e+07	1.35012e+08	1.77174e+07	1.20841e+07	6.00526e+07	7.50964e+07	4.50087e+07	1.6685	up	0.115246	0.647157	1.53551	no
POS	POS_297.1795_571.5431_1	297.18	571.543	Exemestane	0.897583	C20H24O2	Lipids and lipid-like molecules	Steroids and steroid derivatives	Androstane steroids	HMDB0015125	C08162	NA	Batelapine; Adelmidrol; (±)-Metalaxyl; phenylacetylcarnitine	1.47729e+07	1.48586e+07	2.21035e+07	6.7895e+06	1.64508e+07	1.09927e+07	7.82892e+06	8.64626e+06	1.23383e+07	5.21991e+06	1.12898e+07	4.80076e+06	1.1341e+07	1.4328e+07	8.35399e+06	1.7151	up	0.0404969	0.551449	1.52225	yes
POS	POS_186.1057_47.6922_1	186.106	47.6922	Pirfenidone	0.897231	C12H11NO	Organoheterocyclic compounds	Pyridines and derivatives	Hydropyridines	HMDB0256594	NA	NA	NA	255309	7.66539e+06	5.47298e+07	942030	1.22289e+06	2.74331e+06	3.61738e+07	3.48699e+06	3.09724e+07	2.92572e+06	5.79122e+07	3.73378e+07	1.96973e+07	1.12598e+07	2.81348e+07	0.4002	down	0.0764776	0.610736	2.55233	no
NEG	NEG_297.153_604.0425_1	297.153	604.043	2,9-Dimethyl-2,9-diazatricyclo[10.2.2.25,8]octadeca-5,7,12,14,15,17-hexaene-3,10-diol, 9CI	0.897042	C18H22N2O2	Organic nitrogen compounds	Organonitrogen compounds	Amines	HMDB0038832	NA	NA	Pentaethylene glycol	2.32407e+07	2.12743e+07	2.6825e+07	3.125e+07	1.20715e+07	2.32674e+07	1.37122e+07	4.84825e+07	1.99621e+07	2.88184e+07	1.23715e+07	2.12031e+07	2.35399e+07	2.29882e+07	2.40916e+07	0.9542	down	0.921485	0.981709	0.426083	no
NEG	NEG_405.1515_549.229_1	405.151	549.229	Pamapimod	0.896927	C19H20F2N4O4	Organic oxygen compounds	Organooxygen compounds	Ethers	HMDB0256101	NA	NA	Alacepril; Lorlatinib; Androsterone sulfate; 5a-Dihydrotestosterone sulfate; Etiocholanolone sulfate; Epiandrosterone sulfate; 4-Androsten-3beta,17beta-diol 3-sulfate; 4-Androsten-3beta,17beta-diol 17-sulfate; Calanolide A; N-Desethyl Sunitinib; [(3S,8R,9S,10S,13S,14S)-10,13-Dimethyl-17-oxo-1,2,3,4,5,6,7,8,9,11,12,14,15,16-tetradecahydrocyclopenta[a]phenanthren-3-yl] hydrogen sulfate; Didymic aci…	2.64569e+06	1.13529e+06	1.28339e+06	2.66418e+06	1.40647e+06	1.49335e+06	1.28171e+06	2.40102e+06	2.51678e+06	1.25087e+06	1.60856e+06	1.87406e+06	1.79678e+06	1.77139e+06	1.82217e+06	0.9721	down	0.801358	0.944265	0.326197	no
NEG	NEG_343.2278_543.4355_1	343.228	543.436	20-HDoHE	0.896895	C22H32O3	Lipids and lipid-like molecules	Fatty Acyls	Fatty acids and conjugates	HMDB0060048	NA	NA	17-HDoHE; 19(20)-EpDPE; 16(17)-EpDPE; Medrysone; Testosterone Propionate; 10-HDoHE; 11-HDoHE; 16-HDoHE; 20-HDoHE; 4-HDoHE; 7-HDoHE; 8-HDoHE; 17(R)-HDoHE; Metenolone Acetate; (8R,9S,10R,13S,14S,16R,17S)-16-Ethyl-17-(2-hydroxyacetyl)-13-methyl-2,6,7,8,9,10,11,12,14,15,16,17-dodecahydro-1H-cyclopenta[a]phenanthren-3-one; Triprenyl Phenol; Retinal; 11-cis-Retinaldehyde; 9-cis-Retinal; 13-cis-Retinal;…	2.20558e+08	2.0857e+08	1.58335e+08	3.05439e+08	2.15269e+08	1.47346e+08	9.66038e+07	1.43669e+08	1.5161e+08	1.14391e+08	1.08956e+08	1.35985e+08	1.67228e+08	2.09253e+08	1.25203e+08	1.6713	up	0.00403841	0.377097	1.51533	yes
POS	POS_291.2677_592.1718_1	291.268	592.172	Eicosadienoic acid	0.896774	C20H36O2	Lipids and lipid-like molecules	Fatty Acyls	Fatty acids and conjugates	HMDB0005060	C16525	Biosynthesis of unsaturated fatty acids	NA	1.03952e+07	6.3581e+06	7.84894e+06	1.12774e+07	9.79713e+06	1.20554e+07	1.0498e+07	1.26005e+07	1.15004e+07	9.32162e+06	8.74654e+06	1.19385e+07	1.01948e+07	9.62204e+06	1.07676e+07	0.8936	down	0.300523	0.755491	0.586505	no
NEG	NEG_187.0724_54.784_1	187.072	54.784	N-Acetylglutamine	0.896684	C7H12N2O4	Organic acids and derivatives	Carboxylic acids and derivatives	Amino acids, peptides, and analogues	HMDB0006029	NA	NA	N-Acetylglutamine; L-Hydroxyprolylglycine; Ectoine; Piracetam; Dihydrothymine; Squamolone; L-Cyclo(alanylglycyl); Pyroglutamine; 5,6-dihydrothymine	7.63453e+07	1.20458e+08	8.66046e+07	1.39131e+08	6.26976e+07	3.73269e+07	4.7476e+07	6.52692e+07	1.16529e+08	4.62376e+07	1.22004e+08	1.43387e+08	8.86222e+07	8.7094e+07	9.01505e+07	0.9661	down	0.945474	0.986818	0.233095	no
NEG	NEG_150.9629_643.6153_1	150.963	643.615	3-Sulfinylpyruvic acid	0.896462	C3H4O5S	Organic acids and derivatives	Keto acids and derivatives	Alpha-keto acids and derivatives	HMDB0001405	C05527	Metabolic pathways;Cysteine and methionine metabolism	NA	7.71113e+07	6.40077e+07	6.28343e+07	4.62521e+07	7.91787e+07	8.18733e+07	9.55772e+07	6.80453e+07	5.41653e+07	7.4508e+07	1.10136e+08	7.83906e+07	7.434e+07	6.85429e+07	8.0137e+07	0.8553	down	0.297227	0.753699	0.543518	no
[truncated: 545 more rows]
