# Supplementary material for: Chronic Intermittent Hypoxia Exacerbates High-Fat Diet-Induced MASLD Through Lipid Metabolic Reprogramming, Impaired Antioxidant Defense, and NF-κB/NLRP3 Activation
Source: Biomolecules. 2026 May 20;16(5):751. doi: 10.3390/biom16050751 (PMC13204061; doi:10.3390/biom16050751)
Supplement: Supplementary file 1 [file biomolecules-16-00751-s001.zip › Table S9. KEGG enrichment results of differential metabolites.xlsx]

## Sheet: Sheet1
Pathway_ID	KEGG_Level_1	KEGG_Level_2	Pathway_Name	IDs	IDs_Anno	S	TS	B	TB	Rich.Factor	P.value	Sig.Sign.P	Q.value	Sig.Sign.Q	S_Up_IDs	S_Up_IDs_Anno	S_Up_Num	S_Down_IDs	S_Down_IDs_Anno	S_Down_Num	MapID_Count	ZScore
ko04742	Organismal Systems	Sensory system	Taste transduction	C00144, C00008, C00089	C00144|Guanosine monophosphate, C00008|ADP, C00089|Sucrose	3	15	32	6490	0.0938	4.76012e-05	****	0.00233246	**	C00008	C00008|ADP	1	C00144, C00089	C00144|Guanosine monophosphate, C00089|Sucrose	2	14	-1.06904
ko01040	Metabolism	Lipid metabolism	Biosynthesis of unsaturated fatty acids	C06427, C06428, C06426	C06427|alpha-Linolenic acid, C06428|Eicosapentaenoic acid, C06426|gamma-Linolenic acid	3	15	74	6490	0.0405	0.000586829	***	0.0143773	*	C06427, C06428, C06426	C06427|alpha-Linolenic acid, C06428|Eicosapentaenoic acid, C06426|gamma-Linolenic acid	3			0	10	0.632456
ko04973	Organismal Systems	Digestive system	Carbohydrate digestion and absorption	C00089, C01835	C00089|Sucrose, C01835|Maltotriose	2	15	27	6490	0.0741	0.00169278	**	0.0276487	*			0	C00089, C01835	C00089|Sucrose, C01835|Maltotriose	2	4	-2
ko00052	Metabolism	Carbohydrate metabolism	Galactose metabolism	C00089, C00984	C00089|Sucrose, C00984|D-Galactose	2	15	46	6490	0.0435	0.00486658	**	0.0596156	ns			0	C00089, C00984	C00089|Sucrose, C00984|D-Galactose	2	8	-1.41421
ko01232	Metabolism	Global and overview maps	Nucleotide metabolism	C00144, C00008	C00144|Guanosine monophosphate, C00008|ADP	2	15	58	6490	0.0345	0.00764907	**	0.0749609	ns	C00008	C00008|ADP	1	C00144	C00144|Guanosine monophosphate	1	28	1.13389
ko04142	Cellular Processes	Transport and catabolism	Lysosome	C00008	C00008|ADP	1	15	4	6490	0.25	0.00921511	**	0.0752568	ns	C00008	C00008|ADP	1			0	2	1.41421
ko04068	Environmental Information Processing	Signal transduction	FoxO signaling pathway	C00008	C00008|ADP	1	15	5	6490	0.2	0.0115065	*	0.0805453	ns	C00008	C00008|ADP	1			0	3	-0.57735
ko04744	Organismal Systems	Sensory system	Phototransduction	C00144	C00144|Guanosine monophosphate	1	15	8	6490	0.125	0.0183509	*	0.0880289	ns			0	C00144	C00144|Guanosine monophosphate	1	1	-1
ko04740	Organismal Systems	Sensory system	Olfactory transduction	C00144	C00144|Guanosine monophosphate	1	15	8	6490	0.125	0.0183509	*	0.0880289	ns			0	C00144	C00144|Guanosine monophosphate	1	3	-1.73205
ko00230	Metabolism	Nucleotide metabolism	Purine metabolism	C00144, C00008	C00144|Guanosine monophosphate, C00008|ADP	2	15	101	6490	0.0198	0.0220685	*	0.0880289	ns	C00008	C00008|ADP	1	C00144	C00144|Guanosine monophosphate	1	25	-1.4
ko04979	Organismal Systems	Digestive system	Cholesterol metabolism	C05465	C05465|Taurochenodesoxycholic acid	1	15	10	6490	0.1	0.0228893	*	0.0880289	ns	C05465	C05465|Taurochenodesoxycholic acid	1			0	2	0
ko04022	Environmental Information Processing	Signal transduction	cGMP-PKG signaling pathway	C00144	C00144|Guanosine monophosphate	1	15	10	6490	0.1	0.0228893	*	0.0880289	ns			0	C00144	C00144|Guanosine monophosphate	1	4	-2
ko00195	Metabolism	Energy metabolism	Photosynthesis	C00008	C00008|ADP	1	15	11	6490	0.0909	0.0251511	*	0.0880289	ns	C00008	C00008|ADP	1			0	3	0.57735
ko05231	Human Diseases	Cancer: overview	Choline metabolism in cancer	C04230	C04230|LysoPC(P-18:0/0:0)	1	15	11	6490	0.0909	0.0251511	*	0.0880289	ns	C04230	C04230|LysoPC(P-18:0/0:0)	1			0	4	0
ko00190	Metabolism	Energy metabolism	Oxidative phosphorylation	C00008	C00008|ADP	1	15	12	6490	0.0833	0.0274081	*	0.089533	ns	C00008	C00008|ADP	1			0	7	1.13389
ko04611	Organismal Systems	Immune system	Platelet activation	C00008	C00008|ADP	1	15	14	6490	0.0714	0.0319073	*	0.0919682	ns	C00008	C00008|ADP	1			0	4	0
ko05014	Human Diseases	Neurodegenerative disease	Amyotrophic lateral sclerosis	C00008	C00008|ADP	1	15	14	6490	0.0714	0.0319073	*	0.0919682	ns	C00008	C00008|ADP	1			0	2	0
ko01523	Human Diseases	Drug resistance: antineoplastic	Antifolate resistance	C00144	C00144|Guanosine monophosphate	1	15	17	6490	0.0588	0.0386198	*	0.0954366	ns			0	C00144	C00144|Guanosine monophosphate	1	5	-1.34164
ko04924	Organismal Systems	Endocrine system	Renin secretion	C00008	C00008|ADP	1	15	17	6490	0.0588	0.0386198	*	0.0954366	ns	C00008	C00008|ADP	1			0	5	-0.447214
ko02010	Environmental Information Processing	Membrane transport	ABC transporters	C00089, C01835	C00089|Sucrose, C01835|Maltotriose	2	15	138	6490	0.0145	0.0393295	*	0.0954366	ns			0	C00089, C01835	C00089|Sucrose, C01835|Maltotriose	2	30	-1.09545
ko01060	Metabolism	Chemical structure transformation maps	Biosynthesis of plant secondary metabolites	C06427, C00144	C06427|alpha-Linolenic acid, C00144|Guanosine monophosphate	2	15	141	6490	0.0142	0.0409014	*	0.0954366	ns	C06427	C06427|alpha-Linolenic acid	1	C00144	C00144|Guanosine monophosphate	1	41	-0.468521
ko04931	Human Diseases	Endocrine and metabolic disease	Insulin resistance	C02571	C02571|DL-Acetylcarnitine	1	15	19	6490	0.0526	0.0430706	*	0.09593	ns			0	C02571	C02571|DL-Acetylcarnitine	1	3	-1.73205
ko04148	Cellular Processes	Transport and catabolism	Efferocytosis	C04230	C04230|LysoPC(P-18:0/0:0)	1	15	21	6490	0.0476	0.0475022	*	0.1012	ns	C04230	C04230|LysoPC(P-18:0/0:0)	1			0	5	2.23607
ko04152	Environmental Information Processing	Signal transduction	AMPK signaling pathway	C00008	C00008|ADP	1	15	22	6490	0.0455	0.0497108	*	0.101493	ns	C00008	C00008|ADP	1			0	4	0
ko04714	Organismal Systems	Environmental adaptation	Thermogenesis	C00008	C00008|ADP	1	15	23	6490	0.0435	0.0519147	ns	0.101753	ns	C00008	C00008|ADP	1			0	4	0
ko04024	Environmental Information Processing	Signal transduction	cAMP signaling pathway	C20792	C20792|Oleoylethanolamide	1	15	25	6490	0.04	0.056308	ns	0.106119	ns	C20792	C20792|Oleoylethanolamide	1			0	7	-1.13389
ko05012	Human Diseases	Neurodegenerative disease	Parkinson disease	C00008	C00008|ADP	1	15	26	6490	0.0385	0.0584975	ns	0.106162	ns	C00008	C00008|ADP	1			0	8	-0.707107
ko00591	Metabolism	Lipid metabolism	Linoleic acid metabolism	C06426	C06426|gamma-Linolenic acid	1	15	29	6490	0.0345	0.0650377	ns	0.113816	ns	C06426	C06426|gamma-Linolenic acid	1			0	6	0
ko05022	Human Diseases	Neurodegenerative disease	Pathways of neurodegeneration - multiple diseases	C00008	C00008|ADP	1	15	32	6490	0.0312	0.0715355	ns	0.12087	ns	C00008	C00008|ADP	1			0	6	0
ko01065	Metabolism	Chemical structure transformation maps	Biosynthesis of alkaloids derived from histidine and purine	C00144	C00144|Guanosine monophosphate	1	15	35	6490	0.0286	0.0779911	ns	0.125978	ns			0	C00144	C00144|Guanosine monophosphate	1	15	-1.29099
ko00121	Metabolism	Lipid metabolism	Secondary bile acid biosynthesis	C05465	C05465|Taurochenodesoxycholic acid	1	15	36	6490	0.0278	0.0801337	ns	0.125978	ns	C05465	C05465|Taurochenodesoxycholic acid	1			0	7	-1.13389
ko00500	Metabolism	Carbohydrate metabolism	Starch and sucrose metabolism	C00089	C00089|Sucrose	1	15	37	6490	0.027	0.0822716	ns	0.125978	ns			0	C00089	C00089|Sucrose	1	5	-1.34164
ko00908	Metabolism	Metabolism of terpenoids and polyketides	Zeatin biosynthesis	C00008	C00008|ADP	1	15	39	6490	0.0256	0.0865335	ns	0.128489	ns	C00008	C00008|ADP	1			0	7	1.13389
ko00592	Metabolism	Lipid metabolism	alpha-Linolenic acid metabolism	C06427	C06427|alpha-Linolenic acid	1	15	44	6490	0.0227	0.0971075	ns	0.139949	ns	C06427	C06427|alpha-Linolenic acid	1			0	4	2
ko00120	Metabolism	Lipid metabolism	Primary bile acid biosynthesis	C05465	C05465|Taurochenodesoxycholic acid	1	15	47	6490	0.0213	0.103397	ns	0.144756	ns	C05465	C05465|Taurochenodesoxycholic acid	1			0	6	-1.63299
ko00360	Metabolism	Amino acid metabolism	Phenylalanine metabolism	C05598	C05598|Phenylacetylglycine	1	15	49	6490	0.0204	0.107567	ns	0.146411	ns	C05598	C05598|Phenylacetylglycine	1			0	6	-0.816497
ko04080	Environmental Information Processing	Signaling molecules and interaction	Neuroactive ligand-receptor interaction	C00008	C00008|ADP	1	15	53	6490	0.0189	0.115853	ns	0.153428	ns	C00008	C00008|ADP	1			0	12	-1.1547
ko00564	Metabolism	Lipid metabolism	Glycerophospholipid metabolism	C04230	C04230|LysoPC(P-18:0/0:0)	1	15	56	6490	0.0179	0.122021	ns	0.15588	ns	C04230	C04230|LysoPC(P-18:0/0:0)	1			0	7	0.377964
ko02060	Environmental Information Processing	Membrane transport	Phosphotransferase system (PTS)	C00089	C00089|Sucrose	1	15	57	6490	0.0175	0.124068	ns	0.15588	ns			0	C00089	C00089|Sucrose	1	5	-1.34164
ko01064	Metabolism	Chemical structure transformation maps	Biosynthesis of alkaloids derived from ornithine, lysine and nicotinic acid	C06521	C06521|Cuscohygrine	1	15	67	6490	0.0149	0.144293	ns	0.174836	ns	C06521	C06521|Cuscohygrine	1			0	14	0
ko01070	Metabolism	Chemical structure transformation maps	Biosynthesis of plant hormones	C06427	C06427|alpha-Linolenic acid	1	15	68	6490	0.0147	0.146292	ns	0.174836	ns	C06427	C06427|alpha-Linolenic acid	1			0	16	-0.5
ko00960	Metabolism	Biosynthesis of other secondary metabolites	Tropane, piperidine and pyridine alkaloid biosynthesis	C06521	C06521|Cuscohygrine	1	15	72	6490	0.0139	0.154242	ns	0.179949	ns	C06521	C06521|Cuscohygrine	1			0	7	-1.13389
ko04976	Organismal Systems	Digestive system	Bile secretion	C05465	C05465|Taurochenodesoxycholic acid	1	15	97	6490	0.0103	0.202385	ns	0.230625	ns	C05465	C05465|Taurochenodesoxycholic acid	1			0	14	-2.13809
ko00140	Metabolism	Lipid metabolism	Steroid hormone biosynthesis	C11136	C11136|Etiocholanolone glucuronide	1	15	101	6490	0.0099	0.209846	ns	0.233692	ns			0	C11136	C11136|Etiocholanolone glucuronide	1	7	-1.13389
ko00520	Metabolism	Carbohydrate metabolism	Amino sugar and nucleotide sugar metabolism	C00984	C00984|D-Galactose	1	15	119	6490	0.0084	0.242623	ns	0.264189	ns			0	C00984	C00984|D-Galactose	1	9	-1
ko01250	Metabolism	Global and overview maps	Biosynthesis of nucleotide sugars	C00984	C00984|D-Galactose	1	15	200	6490	0.005	0.375021	ns	0.399479	ns			0	C00984	C00984|D-Galactose	1	11	-1.50756
ko01240	Metabolism	Global and overview maps	Biosynthesis of cofactors	C00008	C00008|ADP	1	15	328	6490	0.003	0.541034	ns	0.564057	ns	C00008	C00008|ADP	1			0	37	-2.13719
ko01100	Metabolism	Global and overview maps	Metabolic pathways	C06427, C00144, C00008, C00089, C00984, C06426	C06427|alpha-Linolenic acid, C00144|Guanosine monophosphate, C00008|ADP, C00089|Sucrose, C00984|D-Galactose, C06426|gamma-Linolenic acid	6	15	3133	6490	0.0019	0.815583	ns	0.832574	ns	C06427, C00008, C06426	C06427|alpha-Linolenic acid, C00008|ADP, C06426|gamma-Linolenic acid	3	C00144, C00089, C00984	C00144|Guanosine monophosphate, C00089|Sucrose, C00984|D-Galactose	3	186	-3.37288
ko01110	Metabolism	Global and overview maps	Biosynthesis of secondary metabolites	C06427, C00008, C00089, C06521	C06427|alpha-Linolenic acid, C00008|ADP, C00089|Sucrose, C06521|Cuscohygrine	4	15	2308	6490	0.0017	0.838853	ns	0.838853	ns	C06427, C00008, C06521	C06427|alpha-Linolenic acid, C00008|ADP, C06521|Cuscohygrine	3	C00089	C00089|Sucrose	1	82	-2.20863
